# Supplementary material for: Molecular mechanisms of deer antler in promoting osteogenic differentiation of human mesenchymal stem cells via JUN modulation
Source: Front Immunol. 2025 May 29;16:1550249. doi: 10.3389/fimmu.2025.1550249 (PMC12158746; doi:10.3389/fimmu.2025.1550249)
Supplement: Supplementary file 1 [file DataSheet1.zip]

Archive with 8 entries (8 files):
- GSE12267.txt
- GSE18043.txt
- GSE28074.txt
- GSE28205.txt
- GSE80614.txt
- GSE100752.txt
- batman.xlsx
- GSE9451.txt
