# Supplementary material for: Molecular mechanisms of deer antler in promoting osteogenic differentiation of human mesenchymal stem cells via JUN modulation
Source: Front Immunol. 2025 May 29;16:1550249. doi: 10.3389/fimmu.2025.1550249 (PMC12158746; doi:10.3389/fimmu.2025.1550249)
Supplement: Supplementary file 1 [file DataSheet1.zip › GSE12267.txt]

geneNames	GSM308067	GSM308068	GSM308069	GSM308070	GSM308071	GSM308072	GSM308073	GSM308074	GSM308075	GSM308076	GSM308077	GSM308078	GSM308079	GSM308080	GSM308081	GSM308082
A1BG	1.287184	1.0756184	1.0415959	1.154819	1.0155145	1.2495224	0.8913738	0.92527556	0.8591909	0.88481164	0.82030714	0.8456038	1.1117352	0.8606232	0.98448545	1.0602071
A1BG-AS1	1.2071267	1.011822	0.9584855	1.1410196	1.0242885	1.1951056	0.992544	0.99421555	0.82160264	1.051325	1.0057845	0.7933963	1.1695126	0.94594973	0.8355432	0.976373
A1CF	0.9450741	1.0187806	0.911289365	0.885886	1.14808155	1.1180561	1.031262165	0.983460825	0.927494585	0.91989555	1.3700991	0.92445395	0.950144485	1.0978358	0.9894749	1.1195076
A2M	1.5113185	1.42964198	1.17982355	1.10575945	0.804758215	0.70837482	0.9374431	0.91741455	0.8695633	0.627367335	1.05729455	2.23229568	0.8354844	0.67886001	1.5581971	1.37270505
A2M-AS1	1.0071982	0.9520397	0.95166004	0.8000294	1.2367129	0.76437926	0.90605724	0.9928018	1.2065614	1.1121387	0.9814328	1.7262949	1.3777962	0.8934161	1.1361213	1.298823
A2ML1	0.99827487	1.024483835	1.01840955	0.8567676	0.9564506	1.05234635	1.01676465	0.92687587	0.9566741	0.99641525	1.1506221	1.0000782	1.005927615	1.08478355	0.90654165	1.09936735
A2MP1	0.97597224	1.0133725	1.0178828	0.94014776	0.87154883	1.0269624	1.1745209	0.83498263	0.84390795	0.8672656	1.1618764	0.9866274	0.96620274	1.3405802	1.1141146	1.1432048
A4GALT	0.89383805	1.1087915	0.9858556	1.0485779	1.18288	1.2020113	1.350941	0.73219776	0.903894	0.926081	0.896664	0.8457674	1.0352054	0.6761285	1.0141444	1.0774698
A4GNT	0.8326193	0.99566364	0.981602	1.0550137	0.94308186	1.0902867	1.0043364	0.9288597	0.9778973	0.84886473	1.0818846	1.0354695	0.8186709	1.1061738	1.0812843	1.007477
AA06	1.0497664	0.96724516	0.9745199	1.0347255	1.0331473	0.99979156	0.91794515	0.705741	1.0008328	1.0653211	0.97067344	0.76893353	1.0002084	0.9316763	1.2140033	1.2363588
AAAS	0.8614936	0.87845486	0.888692	0.8548395	1.1130522	1.1398582	0.77006656	1.0359977	1.0795112	1.1570694	0.9952731	0.9157639	1.0596972	1.0047269	0.7624237	1.0114932
AACS	1.0257227	0.84343076	0.9948654	0.75694823	2.4951735	1.3883454	0.89195657	1.2517275	0.9711486	1.0345862	0.9613616	0.7272173	1.0092744	1.0051345	0.82704633	1.0563456
AACSP1	0.99547297	0.8789048	0.94348943	0.9490043	0.9774726	1.1250002	1.0045271	1.0264026	0.92136526	1.0210044	1.1036619	0.90552133	1.0159167	1.0123986	0.94362056	1.032796
AADAC	1.0212277	1.2944483	0.9707241	0.8818154	1.0386636	1.1843642	0.89796054	0.88761604	0.9787722	1.0751042	0.9033346	0.8944785	0.8927734	1.1903776	1.0369353	1.0631065
AADACL2	1.0756593	1.0954295	1.073609	0.9443467	0.9728101	1.0250567	0.94828606	1.0250924	0.8980191	0.9785642	0.96977764	1.0993509	0.9564133	0.971124	1.0214357	1.1652449
AADACP1	1.0640125	0.9944495	0.948621	0.88937443	1.1198741	1.0130082	0.9057839	1.0225768	0.9420295	0.90368116	1.0055506	1.1172739	0.90064514	1.0984806	1.0278763	0.99320835
AADAT	0.95705986	0.9163339	1.0106847	0.9336943	1.233889	1.0281006	1.123096	0.9758347	0.9125586	1.1703491	0.69580686	0.77150834	0.9893155	1.033232	1.2057284	1.2320076
AAED1	1.268007	0.7133744	0.66517586	0.9652535	1.1782212	1.0853376	1.1699127	0.86725634	1.0347464	1.1058425	0.93344265	1.2753747	1.1835058	0.8596625	0.9340255	0.9560558
AAGAB	0.85959636	0.9711413	1.046684857	0.9881921	0.988092067	1.005426387	0.944099723	1.024347313	1.009845933	1.02308088	0.930048013	0.95392989	1.052280283	1.014048017	0.979647667	0.983766233
AAK1	0.969213767	1.141829491	0.910268174	0.998096861	0.968866754	1.050878409	0.940393943	0.992659879	1.061683513	1.06077948	0.97247211	1.034796563	1.152336229	1.251755756	1.021420986	1.019308987
AAMDC	0.964196333	0.949397367	0.843576467	0.964715657	1.247275233	1.027357167	1.030779887	0.858539077	1.0228578	1.0457679	1.1077468	1.0115602	1.1423423	0.896018557	1.009486047	0.841199567
AAMP	0.84548134	1.096884	0.934318	0.9044673	0.981599	1.1019566	0.91748744	1.0877897	1.0184009	1.076938	0.9468644	0.8848687	1.0458996	1.0401107	1.0221177	0.8005116
AANAT	0.89345795	1.0971494	0.830193	1.2115879	1.3226417	1.1365092	0.89184767	1.0351776	1.024851	1.3471851	0.91453123	0.946617	0.94964314	1.0429637	0.975149	0.9575827
AAR2	0.85229206	1.0065736	1.1202366	1.1521014	0.9934264	1.0339136	1.2558062	0.80955315	0.95379573	0.9679459	1.1303856	0.9048986	0.90068674	0.9219624	1.5348473	1.0135814
AARS	1.0562015	1.129966	0.8946844	0.8368598	0.9046093	0.85515857	1.1179961	0.9005396	1.0368508	0.7264492	1.0272732	1.0634807	0.98869187	1.095839	0.9351788	1.0113082
AARS2	0.9695408	1.19564335	0.915329695	0.91304752	0.859716445	0.9307237	1.00601682	0.9995769	1.08692765	1.2596171	1.1043503	0.975543515	1.1422791	1.111742115	0.90646355	1.05678475
AASDH	1.00555045	0.812086435	0.9265536	0.9135997	1.04488315	0.87115328	1.03374685	0.9859615	1.11182825	1.4664336	0.73188865	1.1432306	1.1380058	0.935906375	1.01820957	1.1559111
AASDHPPT	0.844508367	0.987929257	0.951001633	0.920190103	0.933588367	0.895511133	1.0726904	1.063908943	1.020605783	1.030210053	0.916082363	1.05620145	1.0822743	1.136913633	1.175118833	1.134038233
AASS	1.549437	0.76279128	0.94886885	1.1722833	1.1860928	0.9044661	0.895953185	1.01971795	1.0160691	0.869277955	0.88539249	1.041476	1.02342135	0.87475735	1.1419233	0.864157475
AATF	0.7203527	1.261409	1.0019169	0.9205986	0.9830836	0.9646714	1.0111347	0.9211413	1.086397	1.2326845	0.99808306	0.73641	1.2075009	1.0833294	1.2133802	0.96229804
AATK	0.87089896	0.9936863	1.0331979	0.8762931	0.98148966	1.0239204	1.0063137	0.95475745	0.9028309	1.0410416	1.2067568	1.0357821	1.1370146	0.9907945	0.79143494	1.1294276
AB488780	1.1381456	1.0649543	0.71566623	0.8240088	1.2187321	0.9416213	0.6122168	1.0768425	0.9054386	0.96362996	0.9857431	1.2356757	1.3582351	1.3403542	0.7332452	1.014257
ABAT	1.277109633	0.944679057	0.944044047	1.0746071	2.679372367	1.224817667	1.035965387	1.1382648	0.966345317	1.1017922	0.710028117	0.909498757	0.990953133	0.779670187	0.918249433	0.876963087
ABCA1	1.196654585	1.325019825	1.18043505	1.135071225	2.4997543	0.755011465	1.05181036	0.7742653	1.2414008	0.82321699	0.867567788	1.615343675	0.828697883	0.722415285	1.040319075	0.767878225
ABCA11P	0.7657629	0.9888703	1.2589467	1.0918632	0.9763263	1.4204631	1.0214537	1.1937639	0.91926396	0.7980234	1.1078887	1.3120753	0.95714384	1.009739	0.9902609	0.8774025
ABCA12	0.9122348	0.8746591	1.0686569	1.0224192	0.95892966	1.0861489	1.1550927	1.0996459	0.9310016	1.1500543	0.9407415	0.88168126	0.90166324	0.99693865	1.0030614	1.0040885
ABCA13	0.9658956	1.034215857	1.008696967	1.011462113	0.938195747	1.044510733	0.997958933	0.970344277	0.94347835	1.007539523	1.018764967	1.0123542	1.031823867	0.978387267	1.031907833	1.00871682
ABCA17P	0.82418835	1.0506898	1.016098	1.1275065	0.97324765	1.1060058	1.0032783	1.0214702	1.0466876	0.824131	1.2518245	0.99672174	0.94700277	0.8996395	0.8599683	0.9026092
ABCA2	0.893965853	1.17417635	1.056379333	1.07903441	0.9493043	0.9341506	1.0872868	0.979249387	0.994781033	0.998384587	1.03132915	1.114518523	0.868133013	0.876431333	0.90368948	1.1162048
ABCA3	0.8916827	0.8790594	1.0726748	1.1342119	0.8423391	0.9862284	1.2235279	1.0557655	1.1295003	0.98547626	1.0137717	1.1009493	0.77660805	1.0140535	0.86604387	0.9093962
ABCA4	0.949635295	0.938652175	1.0837861	0.92070405	0.99290545	1.0847326	1.05625345	1.04938865	0.98421255	0.95653928	0.99706915	0.9453382	0.98929998	1.07887335	1.0214991	1.0276391
ABCA5	1.2637445	0.863663385	1.12349315	1.3183835	1.51023655	0.81640685	1.15864095	0.7950624	0.9548761	0.842181445	0.88115912	0.90057535	1.05192795	0.90784934	1.1872154	1.161545
ABCA6	1.0546187	0.9453812	1.1008605	2.172318	1.3056978	0.8619874	0.87251717	1.3817543	1.0659478	0.9224444	0.9209097	2.412925	0.8833597	0.7715241	1.54602	0.9340369
ABCA7	1.3729566	0.83386517	0.8279557	0.77162796	1.3307989	0.9964619	1.7366004	1.0386392	0.83958375	1.0260688	1.0035381	1.5506859	0.9206503	0.7585432	1.0722113	0.9811971
ABCA8	1.184251633	0.775222723	1.332786267	1.5493826	0.908772953	0.810310327	1.134807967	0.9315429	0.97767375	0.77107263	0.970475633	1.908948633	0.770956733	0.749273167	1.8253797	1.025591217
ABCA9	0.994902533	0.990346067	0.992602	1.081294067	1.027416413	1.079774833	0.936084	1.024002747	1.00166048	0.9947453	0.89451402	1.072289267	0.999198153	0.905265313	1.085742567	0.986708547
ABCB1	1.04659437	1.17805975	1.066867	1.10655845	0.950674415	0.976557555	1.01242925	1.01994285	0.93351065	0.9808163	1.0536846	0.9340044	1.060577	0.91078725	1.1151614	0.9380269
ABCB10	0.98253226	0.61498374	0.9500533	0.91219985	0.8670288	1.39191	1.0165809	1.574112	1.1468631	1.3451979	1.0479848	1.1045749	0.98341906	0.7855432	0.75678784	1.1195816
ABCB11	0.953600525	0.94553212	1.0513784	0.922395855	0.919959575	1.09196245	1.029625215	1.01179027	1.0028708	0.92948968	1.0159722	0.95715875	1.05399615	0.964487265	1.00835315	1.0571024
ABCB4	1.10989115	0.97167035	0.879063695	0.89763075	0.89666365	1.33476145	0.9194099	0.96976425	1.0855479	1.09822755	1.02654157	1.04266775	1.03124537	0.9331684	0.92888615	0.986302615
ABCB5	1.0991616	0.88676012	1.146901775	1.146232975	0.899993325	0.987167453	1.070390935	0.950105125	0.943555473	0.893064885	1.006050235	1.1063623	1.025927868	0.981378085	1.1742875	1.050855563
ABCB6	1.1087948	1.36478055	0.97801762	0.869355075	1.11604022	1.34743515	0.886394115	0.9650342	1.03102985	1.2762692	0.92075155	0.6576811	1.15552215	1.2699373	0.915166665	1.12398355
ABCB7	0.9017844	1.0469291	0.95048064	0.9141951	1.0998698	0.9995837	0.7759006	1.0004163	1.1202021	1.325278	0.9256195	1.1274935	1.062811	0.88720053	1.0261818	0.8642644
ABCB8	0.94058498	0.87664935	0.852483155	0.77405072	1.02087702	1.13273777	1.023794	1.18214565	1.01761017	0.979643815	1.05799965	0.862685145	1.18659565	0.9595459	0.97106305	1.09539125
ABCB9	0.878323923	1.1597188	1.101678267	1.041816933	1.035085733	1.093963667	0.815252783	0.908902727	0.904638913	1.046316647	1.1101899	0.799406867	0.967562277	1.049029483	0.959232057	0.8984884
ABCC1	0.78391937	0.83062575	1.1956387	1.0506012	0.679495435	0.80084003	1.75697935	0.83159847	0.9965647	1.05415255	1.0579754	0.936459	1.012164935	1.10496725	1.9183383	1.2484363
ABCC10	1.03995035	1.07574235	1.0548774	0.94248385	1.09969465	1.00221605	0.965194275	1.0164498	0.94057055	0.902892375	1.02767415	0.737310675	0.7908849	0.983149275	0.878781365	0.98730665
ABCC11	0.9424844	1.02228695	1.04716248	0.9770602	1.00452905	1.02769685	0.853125875	1.035744325	0.86485343	0.82703353	1.0320039	0.8983968	1.02271345	0.98118413	1.12850435	1.0861998
ABCC12	1.08169425	1.01283185	1.00141813	0.9422778	0.9845406	0.9553421	0.94477692	0.95527835	1.08462245	0.8794483	0.987770635	1.00501905	0.976054075	1.043527315	1.0262531	1.01498013
ABCC13	1.00918516	1.127197875	1.004196103	1.11675955	0.986134468	1.038047538	0.930142563	0.983257963	1.019095305	1.002981888	1.0071817	0.904471933	0.995706158	1.027491338	1.004565625	1.05594575
ABCC2	0.946309	1.0385809	0.96943575	0.9985168	1.0204383	1.5862367	1.0142974	1.2438967	0.90338826	0.96266615	1.0098032	1.0014832	0.92540187	0.9798325	0.9652745	1.2627884
ABCC3	0.96812461	1.17441126	1.0839253	0.82060837	1.008106874	1.11083566	0.869336622	0.936259456	1.05834335	0.945812062	1.1639246	0.75850967	1.06153448	1.25315748	0.96102867	0.910568772
ABCC4	1.41397391	0.860805648	1.624424325	1.143973863	1.251898975	1.1018794	1.1978086	1.1640886	0.67816351	0.792543323	0.664934248	0.70344121	0.947640563	0.790842653	1.155986	0.8427006
ABCC5	1.642304033	1.216649567	1.2151113	1.229614633	1.117721767	0.843800463	0.904385633	0.926097623	0.878268353	0.84843981	0.91553655	1.164177033	0.935869457	1.069853967	1.041073523	0.991037167
ABCC6P1	0.9864577	0.9718854	1.0015957	0.95431167	0.938878	1.0168602	1.0202878	0.9984042	1.1099497	1.0080096	1.0245085	0.95431167	0.89579713	1.0456941	1.0386081	0.9684526
ABCC8	1.0600972	1.07395593	0.83520327	1.0330236	0.94816487	1.1107833	0.874414445	0.9101748	0.93993882	0.91320945	0.94314155	0.9161383	1.04885635	1.2329728	1.08494955	1.11442245
ABCC9	0.942596086	0.95183964	1.03971399	1.032045134	1.03246332	1.02905616	1.022094014	0.959091612	0.941072146	1.00186333	1.021973748	0.93614473	1.062283612	1.02715568	1.080545608	1.032406782
ABCD1	0.9749932	1.0935549	0.92356735	0.9762112	0.95995694	1.0117946	0.98423654	1.0886341	1.1586992	0.92684084	1.3546553	1.2052748	1.0510048	1.0265017	0.98820555	0.9838958
ABCD2	1.0222619	0.93185985	0.9674691	1.1812526	0.98361164	0.9479342	1.2270302	0.9296964	0.962882	1.0650139	0.9904257	0.89330554	1.0435817	1.0235393	1.0111165	1.0095744
ABCD3	1.11362475	1.06245125	1.0451429	0.71423781	1.15003843	1.3867469	1.2217264	1.28861	0.909148005	1.1313821	0.733013895	0.83672613	1.0019288	0.792644865	0.70006102	0.93869955
ABCD4	1.2423228	1.10727275	1.14353775	1.03741935	0.9854034	0.99052792	1.0682886	1.0599569	0.9398564	1.02841888	0.94746645	0.98171881	0.996794515	0.9602722	1.0634673	1.0647553
ABCE1	0.8573508	0.91632375	0.813468815	0.8144612	0.67252703	1.15797725	0.891953865	1.11197825	1.05717902	1.25610955	0.89089683	0.791286075	1.08265525	1.13133235	1.17009265	1.0657017
ABCF1	0.84082043	0.9545033	0.9994884	1.0005116	0.9780845	1.1281878	1.116991	0.9824039	1.0929385	1.1692488	1.1900172	0.87337446	0.960183	1.0438385	1.197928	0.97488385
ABCF2	0.787756394	1.16244016	1.04217376	0.95064924	1.0440777	1.001622128	1.044398168	0.9057817	1.034785406	1.078271488	0.997476012	0.8562508	1.037013906	1.005787746	1.36804286	0.9280272
ABCF3	0.85727566	1.0020638	1.042705	1.0250407	1.0185188	0.96344185	0.9480737	0.92642075	1.0625691	1.0933627	0.94945717	0.8885848	0.9842174	0.99793625	1.088991	1.0108981
ABCG1	1.035063228	0.967034325	0.98521511	1.013533125	1.1371734	0.980901958	1.017657335	0.913539575	1.070279365	0.984592603	1.0888248	0.9560538	0.968999025	1.071697925	1.055266318	0.975525685
ABCG2	0.8172279	0.82953864	1.0065736	1.3501452	1.295498	1.436644	1.0705777	0.9934264	0.95430887	1.0552019	1.3156526	1.0514746	0.94043964	0.9409945	0.8421228	0.810649
ABCG4	1.0130285	0.9579326	1.0050821	0.9250139	1.1248412	1.0338331	1.108148	0.8609169	0.9599953	1.0852078	0.9372885	0.84400225	1.0217816	1.2731439	0.880154	0.9949179
ABCG5	1.045255	0.9753946	1.1101383	0.78695697	1.2455654	1.1029979	0.917877	1.07132	0.9052282	0.9877896	1.0923359	0.9726914	0.9492893	1.0122105	1.0132648	0.960719
ABCG8	0.8344976	1.1027998	1.1479241	1.164146	0.9098658	0.99524736	0.92360437	1.0646812	0.93782705	0.8287419	1.4009511	1.0089439	0.97352904	1.194646	0.95251614	1.0047526
ABHD1	1.102212967	1.019950133	0.870101857	0.874384377	1.065312567	1.053588743	0.839371037	0.882317857	0.880199123	0.987705267	1.051638753	0.947116813	1.097330667	1.067436933	0.9947484	1.0681015
ABHD10	1.0379294	0.9165424	1.02772415	0.875865815	1.3357395	1.44406525	0.81690435	1.37848915	1.01182512	1.5101087	0.65736972	1.13051235	0.9551195	1.049999335	0.690632025	0.93404348
ABHD11	0.968075873	0.937594033	0.808254833	0.824204297	1.173888667	1.324728633	1.141374883	1.056277033	1.05296772	1.146299833	1.006947933	0.746157483	0.9612592	1.00700882	1.292083733	1.165541043
ABHD12	0.987523223	1.179641	1.056489733	1.058811753	1.0004625	0.993798817	1.057576933	0.9462799	1.071122	1.063705533	1.011847813	0.7437118	1.029666133	0.8616404	0.806313287	0.843837807
ABHD13	0.918804215	1.09437135	1.0624985	1.2215978	0.89593582	0.8178317	1.3018313	0.98832982	1.056847875	0.8882696	1.1250445	1.0830914	0.831959	0.84934548	1.1615189	0.981928935
ABHD14B	0.95192087	1.1802257	0.9097535	1.0285918	1.1693047	0.92393905	0.9727178	0.88206446	1.0271665	1.0218347	1.329729	0.950221	1.0467705	0.9781653	1.1259538	0.9660256
ABHD15	0.9239775	1.3206801	0.8086529	0.85736096	1.121984	1.2176646	1.0343957	1.6302874	1.0090886	1.4132588	1.0148817	0.9634541	0.9857	0.9909112	0.5053598	0.95427364
ABHD16A	1.03081575	1.25360965	1.0896634	1.16690335	1.18948085	1.006135575	1.0483201	1.04777625	0.94961345	0.9982474	0.902316485	0.6881398	0.88131353	0.878502025	0.89863525	0.96120115
ABHD16B	0.8489382	1.1189488	1.1571827	1.0302743	0.9445713	1.421812	1.2331345	0.9874425	1.0125576	1.2222532	0.8125595	0.8078378	0.9444238	1.049356	0.91626626	0.9643714
ABHD17A	0.91294885	1.0712765	0.990357	1.007511	1.013224	1.0440532	0.8904288	1.0383456	0.92673427	1.0608475	1.081414	0.839667	1.0608475	0.96948516	0.99248904	0.9754223
ABHD17B	1.338308367	0.9202451	1.513913633	1.684011067	0.963855147	0.931592377	1.148023247	0.957717467	1.03350179	0.937227077	1.057325277	0.999767833	0.88123061	0.94901468	1.192266267	0.8241365
ABHD17C	0.76855046	0.7826355	1.9064813	2.0892582	0.5761065	0.7075339	1.438178	0.97101456	1.1273025	1.0289855	1.5364333	1.7367088	0.7446411	0.5283028	1.6331089	0.7817403
ABHD2	0.737375477	1.058849533	1.369831933	1.35600615	0.519983223	0.934105267	1.138449502	1.836213867	0.882635973	1.33111635	0.910365352	1.095412153	0.738766087	0.81569069	1.406405233	0.993917533
ABHD3	1.3001256	0.94438815	0.9850788	0.8746904	1.0205598	1.0253153	1.0077187	1.2588054	1.0549738	0.83397585	0.68861	0.7752454	0.9362984	1.0677503	0.9922814	1.1236523
ABHD4	0.86625345	1.1790299	1.1580792	1.07562905	1.1697931	0.702816975	1.15820815	0.88737462	0.837829925	0.64709305	1.057021725	1.29031165	0.90039259	0.98489405	1.0635883	0.9144844
ABHD5	0.9154907	1.04203315	1.127778375	1.079622425	0.9073303	0.914508985	0.996767875	0.942628733	1.015872275	1.2044087	0.937262575	0.978978808	1.013507343	1.0724701	1.2493121	0.77235426
ABHD6	1.1589988	1.410989225	1.2015104	1.207646833	1.122082775	0.868036103	1.1120549	1.159410675	0.946176365	0.998560833	0.870700418	0.951334325	0.790519585	0.875400798	1.000866328	0.94305863
ABHD8	0.9280115	1.3454939	0.8888761	0.9596042	0.9718998	1.0388397	0.8588666	1.1187803	1.1556643	1.0235647	1.2455887	1.0146906	1.0460724	0.98530954	0.9482535	0.89007956
ABI1	1.1431972	1.094737767	1.01782128	1.218728867	1.02823718	0.874433457	1.015699167	1.1626222	1.084033633	1.00933862	0.948841067	1.250617267	0.90687585	0.996122867	0.948626	0.945792117
ABI2	0.789034673	0.862802577	0.962308747	1.128777357	0.798277497	0.94412885	0.993757661	1.144277143	0.961500291	0.968998719	1.185381257	1.134894413	0.993121101	0.990753271	1.05418403	1.103973709
ABI3	1.122143	1.0459263	0.8679564	1.0174047	1.0304937	0.9003276	0.98259526	1.1167831	1.0431551	0.9420724	1.2868979	0.8148643	1.0761071	0.9118157	0.8066653	0.9113889
ABI3BP	1.37044319	1.075831053	1.4696077	2.335532333	0.555650013	0.563749487	1.010464683	1.08277641	1.045623967	0.87494769	1.338215667	1.233406767	0.82634133	0.8981701	0.809070443	0.969541657
ABL1	0.93261373	1.0001736	1.564854	1.5486796	0.96747994	0.77596796	1.1676776	0.7771666	0.99982643	0.8850642	1.298631	0.90644217	0.98961204	1.0563601	1.4485098	1.3564423
ABL2	1.3799878	0.9141217	1.0358238	1.293863533	0.872738653	0.776102453	1.5090301	0.67836209	1.274285923	0.96912778	1.0636189	0.838599067	0.94235368	1.1077814	1.322754333	0.7178751
ABLIM1	0.93816382	0.9745631	1.24416093	2.63364835	0.667305765	0.686088685	1.62704385	0.802376425	1.27801925	1.02858062	1.9331912	1.811118235	0.67334099	0.8015549	1.0444867	1.91531622
ABLIM2	1.00561174	0.99390972	0.896336614	1.040234072	1.042906534	1.11416762	0.915877676	0.943157748	0.970818826	0.97601778	1.03322312	0.97474878	1.024541746	1.03899742	0.99022872	1.012027354
ABLIM3	0.6598753	1.4810281	0.7916969	1.1156636	0.5765732	1.1130345	0.89728975	1.1072582	1.0173901	0.9985772	1.001423	0.8701003	0.83421683	1.059754	0.8847714	1.0530113
ABO	1.1035592	1.00675667	0.90843933	1.03959145	1.0383394	1.14632675	1.1454447	1.1051104	0.9703179	0.929041215	1.055856	0.902862235	0.919914935	0.91220192	0.90137945	1.014778235
ABR	0.987725825	0.932042985	0.920877845	1.0533507	1.09868965	1.00600145	0.91152105	1.12393355	1.02500155	1.11636365	0.96156548	0.976209535	0.89789033	0.907757995	1.11118035	0.85325959
ABRA	1.02108135	1.0366404	0.989713015	0.89698836	1.07990465	0.995151435	1.01471035	0.97217958	0.95416112	0.97414558	1.05941965	0.950027925	1.1260194	1.02933078	1.04415505	1.00008765
ABRACL	1.079032	0.8646732	0.9605945	0.9703914	1.0699551	1.3958545	1.4124162	1.2523354	1.0296087	0.9125508	1.3491733	1.0550641	0.7033606	0.6180755	0.9674336	0.914341
ABT1	0.88907224	1.1515768	1.1471508	1.1237929	0.99948823	1.0370702	1.1926409	0.8799436	0.8999488	1.0005116	0.8648423	0.7967195	0.8361369	0.8290748	1.4325312	1.0064473
ABTB1	1.027388972	1.179691308	0.93292434	1.017574066	1.09182372	0.962748524	0.885208222	1.01797003	1.050682752	0.930320482	0.97788027	0.995727466	1.026255728	0.918288864	1.03100774	1.050402966
ABTB2	0.83340655	1.1390636	1.16177605	1.3465316	0.75771526	0.98519095	1.136618275	0.844971235	0.87885907	0.9375725	1.4533054	0.829849875	0.96831802	1.05008075	1.050516815	1.12033545
AC000111.3	1.0012147	0.95077723	0.9988905	0.8910867	0.8830858	1	1.022415	1.2391927	1	1.0877659	0.9683865	1.0775871	1.0001736	0.94070464	0.9556382	1.0061241
AC002059.10	1.0460575	0.94502187	0.92735434	0.9849194	1.0187676	1.0304255	0.9683183	0.9390744	0.8754899	1.109296	1.2567253	1.0994121	0.9849194	1.0059842	0.9940157	1.090069
AC002064.5	0.98337775	0.97097105	0.993597	0.9966001	1.0270306	0.9928733	0.8865492	1.0891188	1.0543585	1.0033997	1.091464	0.96888494	1.0592345	0.97184736	1.0891188	1.0812881
AC003973.4	0.9588093	1.0804509	0.92936814	0.97345567	1.063715	1.0803008	1.1052443	1.0350305	1.0001214	0.9998785	1.0681523	1.0608405	0.95393234	0.9624417	0.88776994	0.989835
AC003989.4	0.9308797	1.0913695	1.0212576	0.961102	0.9864367	1.0697044	1.0295463	0.73661774	0.88370925	0.98501724	0.9346987	0.7939905	1.1078681	1.0941374	1.1801745	1.0135633
AC004692.5	0.79915273	0.8683863	0.8760414	0.7874837	1.040562	1.2206815	0.9709479	1.1046555	1.0209672	0.9041698	1.1202854	0.97233	1.020825	1.0077008	1.3168057	0.99229926
AC004941.5	0.9222594	0.84839165	0.8294894	0.7014734	1.0173614	1.3123378	0.8267316	0.9826387	1.2845252	1.434018	1.0487349	0.93417335	1.541586	1.5110613	0.8744181	1.2349306
AC005162.4	0.96499914	1.0584695	0.99930626	0.95942456	0.8546046	0.9425991	1.0940856	1.0444622	0.85555404	0.8645644	1.0794576	1.0052866	1.0006939	0.8748524	1.1085273	1.0320005
AC005224.2	0.97748166	0.9150669	1.3422809	0.8636195	0.8860769	1.1495898	1.0132512	1.0419825	0.98674875	1.2619896	0.9231016	1.0252733	1.0762224	1.3611312	0.9374624	0.96100616
AC005256.1	1.1542732	1.1583643	0.76844466	1.0267752	1.1307697	1.4567068	0.76265514	0.7939716	0.9732249	0.9462579	0.8639246	0.7939716	0.80937845	1.0713869	1.0548279	1.0517952
AC005306.3	1.0432591	1.1820552	1.0771294	0.94566983	1.0742934	1.1461965	0.9667336	0.7138856	1.0041108	0.86448234	0.88642395	0.7571613	0.99588925	1.0109613	0.894331	1.0166943
AC005498.3	0.9280741	0.8077706	0.93687296	1.010754	1.1047779	1.1406066	1.5546998	0.98469263	0.8470293	1.1012577	1.06785	0.7605065	0.84720564	0.98924613	1.0233853	1.0259088
AC005523.2	0.77328855	0.8268073	1.2035949	0.9876157	1.0123842	0.78725547	1.6550171	1.265204	0.7651634	0.9752908	1.1988027	0.779267	1.11187	0.9464921	1.3061217	1.0236855
AC005523.3	1.0715442	1.1215585	0.9390709	0.9894369	1.0228364	1.3414625	0.8915784	0.93903816	0.97641116	1.1094849	0.8479569	0.82925147	1.0749323	1.0105629	0.9138743	1.085048
AC005537.2	0.9631812	1.0293065	1.1272444	0.85750455	1.1682508	0.9902868	0.96204585	0.9822121	0.94583064	1.1110159	1.1431541	0.9270542	1.0166726	0.91117597	1.009713	1.1114017
AC005592.3	0.9536157	1.029817	1.0132324	0.88876957	1.0021162	0.9978838	0.95832515	1.1134201	0.9591233	0.93806314	0.9824268	1.0262508	1.1078717	0.94597155	1.0442793	1.0752698
AC005606.14	0.99795336	1.2798663	0.9967076	0.95556974	1.0908244	1.0429761	1.049509	1.0271767	1.0022557	1.0566697	0.9878951	0.8623763	0.947351	1.0020466	0.9795343	0.88529235
AC005785.2	1.0391845	0.9148285	1.001596	1.0466379	0.99026364	0.91501915	0.99840397	1.0583215	0.92581123	0.8999088	1.3349665	0.9345885	1.1080648	1.0721419	0.9859442	1.1532042
AC005838.2	1.1922759	0.9341823	1.0021333	1.3280596	1.0889148	1.2395126	0.92284405	1.2856733	0.9978666	0.83365136	1.0464004	0.9720024	0.9882206	0.92540884	1.2477093	0.92573
AC006026.13	1.2659594	0.95203143	0.875612	1.0519171	0.99098665	1.0429059	1.0628483	0.9459082	1.0333265	1.22165	1.0289623	0.9266158	0.87546015	1.0083257	0.9761445	0.99167436
AC006129.2	1.044132	0.8876735	0.95508677	1.0146898	1.0078313	0.92085934	0.9151587	0.9694913	0.87565345	1.0302612	1.1154468	0.9837886	1.1596395	1.0977118	1.1067361	0.9921687
AC006538.1	0.9452127	1.215385	0.9251638	0.87495303	1.1088657	1.0845177	1.0037465	0.85539967	0.99625355	1.0599318	0.82223064	0.969388	1.0430071	1.2385826	1.0334628	0.92574173
AC007292.3	0.97435313	1.0055332	1.0151013	1.0060915	0.9328753	1.06721	1.0758343	1.2567296	0.85573393	0.89443356	0.98813903	0.8860029	1.0101833	0.99446684	0.8767991	1.1098765
AC007349.5	1.0097684	0.90747184	1.0073544	0.97828716	0.9926457	0.9656766	1.2305918	1.0724863	1.0084734	0.92997205	0.96903235	1.0216429	1.0966405	0.94218177	0.9713885	1.0131369
AC007362.3	1.1414248	1.101989033	1.033010433	0.986476193	0.983816013	1.121862187	1.007633713	0.971851633	0.9431858	0.99080275	0.905040247	0.864673653	1.0938495	0.954003237	1.023008267	1.019318
AC007365.3	0.89308107	0.9776841	1.0618324	0.9033954	1.0126878	1.2936372	1.0104069	1.2545239	1.0692627	0.91180205	1.0510212	0.978872	0.9704527	0.9487161	0.98959315	1.2598886
AC007389.3	0.9998786	0.901425	0.8940439	0.8874929	0.97819525	1.020838	0.8902375	0.84100264	1.0001212	0.9189807	1.220612	1.1044395	1.09183	1.004921	1.2085198	1.1994559
AC007401.2	0.9252828	1.0002599	1.1924034	0.9252828	1.2252355	0.85580623	0.7789885	0.99974006	1.3202989	0.9990114	0.9824969	1.0417664	0.93891144	1.3334635	1.2296643	1.059976
AC007680.2	0.88020825	1.1026945	0.9129248	0.9478105	1.2075733	0.9554363	1.0256093	1.0526074	0.9355926	0.9842342	0.9243655	0.9547406	1.0157657	1.0936652	1.1395617	1.2478169
AC007787.2	0.8873325	0.86253613	0.7462359	0.773436	1.0866075	1.0243427	0.97294223	0.8899219	0.915188	0.9891075	1.0108924	1.0685893	1.0108924	1.0130341	1.1492637	1.177677
AC008088.4	1.1129094	0.87757987	1.0145609	1.1019601	1.0626533	1.0943412	1.0363677	0.792322	0.8398714	0.91812706	0.88414985	0.8141672	0.9925934	1.1053677	0.92989105	1.0074066
AC008746.12	1.0619608	1.1830261	1.002255	1.0164709	0.99774504	0.9856353	0.9816087	0.9468905	0.8274133	0.8435861	1.0903322	1.0988379	0.9862511	1.0288167	0.8700381	1.0808415
AC008753.4	1.0618154	1.1187648	0.9498207	0.9337468	1.0380329	1.2275118	0.96332693	0.9992718	0.8259811	1.0771381	0.86672604	0.78333765	1.1345154	1.1827413	0.9053262	1.0007281
AC009120.6	0.91667324	0.84402853	1.1046705	1.1326696	0.91692775	0.9514051	0.95219743	0.9094514	1.0478024	1.1067611	1.0921153	1.1582991	0.94338584	1.1733642	1.1910607	0.88302535
AC009133.15	0.9862959	1.0495199	1.0073195	0.9313926	0.9505542	1.0535688	1.1465528	0.91664755	1.067587	0.9611651	1.2128345	0.8746174	0.9902728	0.99268043	1.1040845	1.029792
AC009502.4	0.94345564	0.9636668	0.9610962	0.9172185	0.9508157	1.1238291	1.0620805	1.0524344	1.0140142	0.9361201	1.0487534	1.23598	0.9593638	0.9859857	1.1805763	1.0280405
AC010145.4	0.9960452	1.0218755	0.7162428	0.821945	0.94301724	0.9757302	1.0696461	0.9841954	0.9776615	1.0039549	1.0826372	1.1298727	0.9841954	1.1317163	1.028312	1.0392141
AC010524.4	1.025900535	1.130388	0.792401535	0.91364895	0.88600564	1.0194624	1.08480865	0.79599365	0.896574195	0.758270145	1.20072975	0.81158045	1.049430485	1.17062105	1.0289222	1.0601064
AC012065.7	1.1344336	1.0247195	0.9758696	1.0695393	0.9328372	0.9972939	1.1749678	1.1325457	0.9671743	0.9190889	0.87886494	1.1615127	1.002706	0.9780387	0.9968099	1.0441693
AC012360.6	0.92117554	0.8956202	0.9104374	0.77383804	0.7925298	0.8841976	1.0635957	1.0509057	0.9928538	1.108038	1.1892127	1.0071462	1.1384696	0.91712624	1.2363708	1.2357272
AC012499.1	1.0655632	1.0177276	0.862095	0.851041	1.0601062	0.86948353	1.0056548	0.8821837	0.96806884	1.0288029	0.9801666	0.9943452	1.1525474	0.9498389	1.1430707	1.08169
AC012531.25	1.0658367	0.9519964	0.86441296	1.0372392	0.89387167	0.997988	1.0532292	1.035585	0.8509348	0.8001732	1.002012	1.2751247	1.2164459	1.1770498	0.9880665	0.9566977
AC013463.2	0.9585419	0.8970565	0.80118775	0.98548275	1.0345265	1.1694602	1.5059229	0.8458292	1.0649688	1.2187911	0.924223	0.9162738	1.0268036	0.9086451	1.0449145	1.0145172
AC013733.4	1.0210332	0.9560374	0.9830929	1.0682516	1.104411	1.034299265	1.0129622	1.0065249	0.8817524	0.99814703	1.0700057	0.98291108	1.10916075	0.954748075	0.931168675	0.9804867
AC016831.7	0.8823472	1.0745963	1.1069858	0.95126814	1.0028793	0.9531511	0.97871715	1.0039233	0.9441665	0.833462	0.85653067	1.0787425	1.0721388	1.1633269	1.2144614	0.99712056
AC016999.2	1.1302025	0.9904773	0.80838317	1.0095226	1.2493016	1.2930425	0.965106	0.95068455	0.89844984	1.0128548	0.94080895	0.8942207	0.93365574	1.061639	1.0651432	1.1930523
AC017002.2	1.1386354	0.903569	0.8403455	1.0870109	0.9842532	0.97482395	1.011092	1.0201116	0.8957507	1.0288191	0.9130535	1.0300329	1.1714915	0.98890805	1.2036022	0.87324524
AC017104.6	1.1359679	0.9599865	0.90413004	0.7798642	1.0725476	1.0826222	0.96405816	0.88360286	0.7278425	0.91431797	1.069872	1.0930568	0.96138644	1.1365991	1.0359418	1.0469608
AC018755.16	0.77213186	0.94340533	0.85830843	1.2225676	1.1369449	1.0077183	1.4188505	1.0449932	0.94298077	0.99228156	1.0946803	0.96194625	0.9227548	1.0655297	1.4453295	0.95076555
AC018755.17	1.0203866	1.0172764	1.0041628	0.9958372	0.973498	1.1503989	1.1265838	1.2735689	0.90062016	0.8637478	1.0443089	0.99500823	0.99125314	0.9068591	0.77052945	1.0981072
AC018766.6	1.0190625	0.98636734	0.9562124	0.905588	0.8976124	1.1841512	0.855356	1.0497053	0.9387595	1.0136327	1.2470554	0.96997744	1.0375046	0.94812006	1.0801818	1.0447279
AC018816.3	1.0416528	1.070001	0.9542578	1.0662954	0.85840356	0.8736655	1.0230659	1.0032437	1.1082331	1.1495847	1.0916724	0.80542	0.9928909	0.9967564	0.9689356	0.90894085
AC024560.2	0.8820549	0.9258392	1.0627134	0.996687	1.1740894	1.040136	1.2802618	1.3235939	0.9773755	0.9598691	1.0898185	1.0033131	0.961936	0.96470976	0.89650816	1.1579902
AC025442.3	0.89035412	1.014099325	0.8905412	0.874598205	0.93878445	1.08775395	1.03182043	0.959738625	1.01004045	1.0812016	1.0564545	0.752081725	1.069246	1.10794005	1.011521885	1.03014025
AC064852.4	0.8408542	0.98483175	1.3252972	1.174989	0.9035514	1.0340943	1.0216855	0.9883572	0.98554975	0.99751973	1.0024803	0.92917216	1.0188892	0.83977556	1.0078857	1.0317653
AC067956.1	0.9377384	0.9984042	1.0373837	1.2431529	0.935432	0.9530877	1.0015957	0.947089	1.0447873	0.9437764	0.9539477	1.0641013	1.003474	1.1138841	0.8605539	1.0397258
AC068039.4	0.72410303	0.81911635	1.1866426	1.0360152	0.90537095	0.8936228	0.8487964	0.8470314	0.9663365	1.0336634	1.102503	0.88593656	1.1135733	1.1593595	1.0465087	1.0402107
AC068138.1	1.0619256	0.9743166	0.9181992	1.0218827	1.1863574	0.96664083	1.0079403	1.171064	0.9210706	0.85061103	1.0012488	0.946531	0.92780524	1.1538049	0.9987511	1.1096805
AC068831.3	1.0617186	1.0361748	0.9601025	0.9389232	1.0066952	1.1998662	1.0580418	0.9404556	0.9062491	1.1211492	1.006905	0.8230174	1.0126498	0.99330485	0.86550546	0.9535636
AC073283.7	1.0591717	1.130474	0.80586106	0.9764528	0.98838145	0.9270058	0.99019986	0.73233163	1.0331872	1.1203237	1.0098002	0.895025	0.95494604	1.117141	1.0657324	1.042693
AC073321.4	1.0412916	0.92772055	0.859402	0.9594699	0.9213379	1.0421951	0.792862	1.0742418	0.8262211	1.0179683	1.1350418	1.0229241	0.9268521	1.0066955	0.99330467	1.0807827
AC074212.6	0.989312565	1.15960085	0.98201038	0.89320988	1.1306696	1.0735455	0.903684645	0.922905435	0.97516365	1.00198885	1.0849733	0.84915363	1.013786235	0.945755815	1.01801495	1.07558125
AC079305.10	0.9906338	0.97137225	0.9778976	0.9302789	1.1293612	1.1939026	1.0093663	0.9906338	0.91607547	1.2963905	1.2112575	0.95576173	1.0180349	1.1011202	0.9806494	1.0756725
AC079741.2	1.0159769	0.9705698	1.0349376	1.1241697	0.9948413	0.99753696	1.0024631	0.98751736	0.96586734	1.1382973	0.9922563	0.989472	1.0816666	1.1052988	1.0115108	0.9470545
AC079767.4	4.457551	1.0079788	0.9328109	0.95999366	1.0127107	1.108108	0.8617524	1.0897706	0.9746582	0.9314207	0.9917806	0.9270044	1.1265581	1.0603102	1.0776279	0.9920212
AC079807.4	0.9799628	0.9601759	1.1409316	1.0094998	0.99441487	1.0974143	0.98432434	1.0055852	0.7994687	0.9279524	1.0321997	1.0854874	0.94219285	1.0139221	1.1001203	0.9809494
AC083843.1	0.93787742	0.9960391	1.38713115	1.1289635	1.01043248	0.941015775	0.9910399	0.90227535	0.970660535	0.96003235	1.02854355	0.97015998	1.021951	1.06074795	1.05543425	0.935278735
AC083949.1	0.8620302	0.5636176	1.0514926	1.1697404	1.6150919	0.86342156	1.423126	1.054561	1.0933412	0.85065216	0.97813934	1.0218608	0.96414185	0.8939473	1.1618136	0.9469049
AC084219.3	1.026888	0.9625864	1.1371496	0.85087264	1.003365	1.1066384	1.0175616	1.0560793	0.9966349	0.82194656	1.0865526	0.8509907	0.87130433	0.92256904	1.0637273	0.9782402
AC087501.1	0.9070422	1.0299827	1.009956	0.990044	0.898586	1.019531	1.0136063	1.1225196	0.86584234	1.0470592	1.0161765	0.93056417	1.0165644	0.93652314	0.92567015	0.8676765
AC090627.1	0.92905766	1.0216655	0.9498165	0.8905881	1.0031918	1.1020037	1.0252517	0.9016551	0.9809941	0.95008	1.1869289	0.9968777	0.964794	1.0338591	1.0031222	1.0238655
AC091133.1	0.78709286	0.89498514	0.9965308	1.0359405	0.8774009	1.0150228	1.1673675	0.97066784	1.0112271	0.8753641	1.0874573	1.0034691	0.9894351	1.1514803	1.4242355	0.89498514
AC091633.3	0.9599031	1.0387666	1.1892577	0.9416963	1.0158167	0.993374	1.0664439	0.99689525	0.9633726	1.0384423	1.1336647	1.0031048	0.9206356	0.9656143	1.0745399	0.91665196
AC092192.1	0.8686535	1.0276068	0.9738444	0.8893576	0.98872024	1.1336505	0.9145126	1.0065434	1.0000001	0.8923243	0.9999998	0.9425997	1.0131997	1.093593	1.0259682	1.0623691
AC092620.2	0.9693378	1.040929	1.0699995	0.9584705	1.0906112	1.0582604	1.0231001	0.9019192	1.0247337	1.0868343	0.92527634	0.97534204	1.067849	0.9702461	0.97689986	0.9518101
AC092660.1	1.1439774	0.9925829	1.0249864	0.93204486	0.9859252	0.9848651	0.8728943	1.116067	1.0482155	0.84947336	1.0918641	0.9594715	1.0082697	1.0376152	0.99354756	1.0064524
AC092667.2	1.18855	1.10792	1.1806597	1.1229727	0.96658105	1.0324378	1.0614922	0.9761508	1.0242684	0.9117312	0.97828686	0.92881066	0.9083532	0.89785784	1.0217133	0.9419198
AC100830.4	0.99051964	0.8154028	0.85467684	0.8937627	1.2403295	0.9820684	0.91237116	0.9977278	1.002272	1.0243831	1.2038711	1.0082356	1.0702266	1.3901428	1.0336641	0.85836124
AC104667.3	1.0350401	0.99601024	1.0838022	0.97908705	1.0205995	1.2576756	1.0504501	0.927573	0.89574444	0.85941446	1.0039897	0.8093534	0.93386877	0.88919604	1.1077113	1.1400506
AC106801.1	1.1949677	1.0020642	0.95033	0.9590401	0.9979357	1.1621795	0.82708395	0.80324656	0.9047439	0.88371223	1.2751466	1.083038	1.1245804	1.0930405	1.0730526	0.9904174
AC108056.1	1.0747511	1.0152938	0.89808595	0.9917609	0.8636961	0.9780432	1.0867294	1.1362302	0.8890961	1.008239	0.9506295	1.231758	0.96811855	1.034798	1.3571024	0.9147035
AC112198.1	0.9891798	0.9929619	0.953532	0.94726765	1.1276262	1.0956205	0.9935823	1.1273133	1.0064176	0.8577358	1.0110369	1.1391858	0.9727775	1.1581532	1.0393451	0.89147043
AC114730.11	0.88599926	1.2430658	0.99819607	0.97343713	0.97411275	0.9837916	1.3489321	1.0043092	0.9749241	0.97316706	1.0018038	1.0263224	0.9811673	1.1474175	1.0586512	1.0123898
AC114752.3	0.90788466	1.3298528	0.8670977	1.0804071	1.0067993	1.1989079	0.92450726	0.8916229	0.86274695	1.0576006	0.87183315	0.9793444	1.14223	1.3340116	0.9932006	1.1085019
AC124997.1	1.0059669	1.0794014	1.1834806	1.1299986	0.942109	1.117795	0.9446454	0.9493763	1.0686895	0.9771433	0.99212134	0.9940332	1.1526257	0.84901965	0.88877136	1.0711023
AC136289.1	1.0532548	1.1795516	1.0163729	0.90693414	0.93200415	1.3312516	0.9836271	1.0167961	0.95670414	0.88934624	1.0258663	0.91084397	0.93226284	1.0588785	0.8745536	1.0304139
AC139100.3	1.0383478	1.1425632	1.1054837	0.97041225	0.92763644	1.0275792	0.83792245	0.99163073	0.9132992	1.0546114	0.9743423	0.9563925	1.0083692	1.051725	1.132736	0.97197896
AC141928.1	1.0485879	1.0949816	1.00400905	1.02123302	0.98929015	1.03802745	0.98596488	0.87480648	0.98146208	0.89239903	0.999475475	0.9232987	0.93113672	1.2156961	0.93566082	0.97650209
AC144652.1	1.1214862	0.9917437	0.9003161	0.6802375	1.330923	1.2889596	0.78840965	1.0856551	0.9652343	1.0082562	1.2264913	0.8763417	1.233789	0.9102401	0.90645844	1.1099521
AC145343.2	1.0775498	1.2390639	0.99975723	1.0086752	1.2224553	1.1906049	0.96312624	0.79268736	0.8982256	1.0002426	0.9656692	0.8788375	0.962926	1.1858234	0.9721227	1.2562906
ACAA1	0.81840277	1.08875075	1.027864	1.0443243	1.1728624	0.935566585	1.05679945	0.9524059	0.92133683	1.0595017	1.05213065	0.857086075	0.99635365	0.8403496	1.03208618	0.95014448
ACAA2	0.853255397	1.183268267	1.052508243	0.9921457	0.970652967	1.020801333	1.128665867	1.003400213	1.024141967	1.200246233	1.071854033	0.934641267	1.1046258	1.005852317	0.95738287	0.948869593
ACACA	0.97809305	0.75138598	1.0738253	1.10690295	1.57481155	1.26581685	1.22057455	0.8804413	0.86680115	1.04120505	0.92507215	0.85856038	0.7962589	0.869619625	1.14325285	1.12551355
ACACB	1.0505334	0.95889815	0.85862405	0.937570385	1.177742428	1.082941767	0.915758015	1.0061562	0.922841242	0.89175882	0.93238185	1.017801238	1.042899377	1.103730117	1.042729172	1.211893883
ACAD10	1.113089115	0.8968387	1.10647885	0.935149348	1.04558425	1.072260175	1.100945625	1.09544815	1.004417425	1.03022506	0.975403123	0.99628934	0.985160033	0.971565608	0.984724588	1.048897425
ACAD8	0.9935995	1.5122802	1.6178424	1.3362147	0.9164784	0.71972096	1.0064005	1.0393274	0.96787953	1.0105635	0.8317732	1.2408245	0.74737895	0.7525826	1.1572496	0.9825286
ACAD9	0.9667101	0.897168	0.9672127	0.9883447	1.072964	1.040486	0.8506724	1.0116553	1.0407023	1.0864475	1.0514445	0.7998152	0.97617924	0.8416314	1.0379627	1.0330054
ACADL	1.03496215	1.0208782	0.97633913	1.12952582	1.0336655	1.03091647	0.97602115	0.883828375	1.12664335	1.09011725	0.921420515	1.05715295	0.87900725	1.05840255	1.0928979	0.93038315
ACADM	1.2546161	0.9778576	0.90275687	0.9555904	1.147939	1.2376702	0.8681728	1.1480982	1.0099908	1.0147138	0.9430264	1.438373	0.9769082	0.9900091	0.970036	1.0990716
ACADS	0.9792135	1.0093408	0.9284496	0.8618994	1.0641397	1.1209412	1.0002775	0.9997225	0.9070554	1.2088127	1.0772134	0.9690082	1.1681437	0.866592	0.9644804	1.0198997
ACADSB	1.00460918	0.91433305	1.00899043	1.1680504	1.055384	0.86220515	1.126712	0.89286555	0.9914715	0.9453162	1.14353205	1.5001005	1.004556215	0.86112067	0.99668915	0.79650103
ACADVL	0.8081995	1.2587616	0.96790457	1.0323459	0.40511808	1.0849444	0.71471316	0.9196549	0.8916946	1.2012945	1.1471664	0.6906195	1.0320953	1.2195811	0.7542219	1.0924797
ACAN	0.77549165	1.711479713	0.97091955	1.18594345	0.76067099	0.861177748	1.748100525	0.991890163	1.3126707	0.509119608	1.912585135	1.647380075	0.948667165	0.710628163	0.95745022	1.87060655
ACAP1	1.010002483	1.4217316	1.037058467	0.93560378	1.0020379	1.0470516	1.084382667	0.84473191	0.959930267	1.049559733	0.895514433	0.8255455	0.998211987	1.043071133	0.92435822	1.009612723
ACAP2	1.0344311	0.967743967	0.795276763	0.967943433	1.02161978	0.912826853	1.2111081	1.053046423	1.112328153	0.926395917	1.032265833	1.3269623	1.053789867	1.1367713	0.962872667	0.859947847
ACAP3	0.9663856	1.00239827	0.9270788	0.96003265	0.9432451	1.08708115	0.86469978	0.95465275	1.03380717	1.09795695	1.1799701	0.84968888	1.0717557	1.045227	0.80891755	1.00437523
ACAT1	1.031935753	0.926545867	1.141806067	1.01386951	1.067812783	1.0823597	0.964650323	1.072319167	1.053474467	1.055634133	0.9156472	1.025384187	0.882142883	0.95158459	0.946242933	0.950528067
ACAT2	1.5581001	0.49446052	0.8013225	0.7161569	5.3040967	2.4529612	0.6239397	1.5175571	1.0592524	1.692645	0.9373441	0.8173821	1.6665419	0.94074756	0.51390755	1.6159011
ACBD3	0.874227975	0.67209225	0.8653387	0.682488125	1.1408819	1.1332808	1.34123895	1.0554291	0.79867835	0.999813475	0.764993755	0.9785218	1.26105725	1.070133315	1.05545515	1.05928295
ACBD4	1.1837196	1.3482709	0.9843674	1.0686089	1.1317182	0.95298356	1.003469	0.9782736	0.93604434	0.9013413	0.8906484	1.071058	1.0213097	1.0399724	0.99653095	0.7728334
ACBD5	1.02277652	1.02984415	0.883999035	0.82099125	1.0867202	1.120313825	0.79311085	1.31681915	1.1526223	1.15794805	0.79380575	1.226638	1.000558725	1.1291444	0.701880035	0.772469675
ACBD6	0.8606044	1.2451682	0.9705443	1.0311831	1.1186744	0.92835873	0.99510866	0.8043816	0.8871591	1.1798189	1.2178271	1.0048914	0.9783527	1.0063218	1.103603	0.8171649
ACCS	1.3807559	1.1564561	1.043164	1.1763637	1.1837733	0.8109656	1.193298	0.8398254	0.95683587	0.9392744	1.234222	1.453399	0.7332852	0.77429086	0.87841547	0.81530976
ACD	0.64529943	0.9806618	0.7527311	0.73958194	0.94309425	1.2227147	0.6744356	1.098616	1.019727	1.4087701	1.0193381	0.6693895	1.0769005	1.0799303	0.8097845	1.1104558
ACE	1.1259938	0.9295341	0.8930346	0.973458915	0.9032564	1.07292785	1.4530717	1.22732065	0.920038285	0.97134645	1.03371205	0.99007498	0.956340425	0.912109875	1.16583775	1.05802155
ACE2	1.006736235	0.95433405	1.041947	1.1508614	1.06222195	0.954186335	1.0796789	0.95916367	0.9383296	0.96270665	0.99728985	0.895047	1.15514965	1.0428471	1.01850005	0.98875055
ACER1	1.0242739	1.3794265	0.70945615	1.0033478	1.0730121	1.0061363	0.67831284	0.71792376	0.9381092	0.9822365	1.2078424	1.0107195	0.9966524	0.869086	1.1489875	0.913224
ACER3	1.162249567	0.906971665	0.962185925	0.912809	1.112692883	0.969281183	1.0752202	1.016317323	1.128681633	0.961206097	0.92962674	0.923464735	1.171502383	1.047964	1.00855986	0.840958023
ACHE	1.0960864	1.311707533	1.0631598	0.973368733	0.968881217	1.20910041	1.154736467	0.844003533	0.90966572	1.03610012	0.947667233	0.864699867	0.92585807	1.0017372	1.074936833	1.108166767
ACIN1	1.0498521	0.99675655	1.0310829	0.95364577	0.93087965	0.7923944	0.95717555	1.0250913	1.0032434	1.1361636	0.9365483	0.9245071	1.1618133	1.1189919	1.1787415	0.9357037
ACKR1	1.0357167	0.92708546	0.96428347	0.9004907	1.0532538	1.051246	0.83666974	0.935031	1.1842861	0.96338075	0.916278	1.1059002	0.8489199	1.1684523	1.0963508	1.1907127
ACKR2	1.042006913	1.022999367	0.941090447	0.914296623	0.884974287	1.0353407	0.968975347	1.01175361	1.039436713	0.850296233	1.092317867	0.991533267	1.062327033	1.063259133	1.065657233	1.1631406
ACKR3	2.8625213	0.92948908	1.2493262	2.01287963	2.64761185	0.905207	1.8702933	0.705470875	0.9699786	0.67756738	0.85130617	0.77201625	1.01921808	0.8094909	1.525465	1.18085527
ACKR4	1.0619669	0.8774999	1.0365609	1.1504124	0.9452222	0.96761715	0.9592614	1.0205046	1.0053596	0.9946404	1.0171115	1.5914106	0.95999396	0.9654711	1.0218152	0.9819888
ACLY	0.885651767	0.924635587	1.193382933	0.997217233	1.373202567	1.1090719	0.816989047	1.0867738	0.993206043	1.190228567	0.647397177	0.654071	0.866057143	1.059851433	1.0088349	1.146545033
ACMSD	1.0205632	0.96146554	1.0059408	0.96990764	0.9258685	0.9428364	1.0094016	0.9659621	1.1595336	0.96091527	1.0840266	1.0657737	0.9940591	0.9016515	1.1204642	1.0855697
ACN9	0.93683016	1.0185924	0.9113143	0.90313137	0.98140764	1.0557926	0.9383909	1.059389	1.0417491	1.0418211	0.9113143	1.1467434	0.9582613	1.0442094	0.7419182	1.0695807
ACO1	1.03107555	0.87962483	1.0203256	1.058066	1.08141095	0.95237328	0.725426115	0.91468365	1.0485144	0.929637385	1.13794675	1.11892825	0.939894335	0.87630563	1.00118175	1.0145598
ACO2	0.97828475	1.054898	0.98354155	0.87642305	1.1264918	1.09290725	1.0299555	0.9614196	0.87088825	0.93432067	0.96432915	0.89203825	1.09379188	0.84232208	0.98096615	1.01246685
ACOT11	1.00052756	0.90977681	0.989727593	0.991752688	0.98220934	1.169524225	0.984803575	0.83008329	0.967737525	1.044901535	1.1572556	0.904654168	0.972148268	0.9929178	0.941747558	1.07098656
ACOT12	1.0821337	0.91843426	0.98012644	0.93036366	0.84137756	0.9414675	1.0423399	1.0844635	0.9933394	1.0066606	1.2237437	1.0170507	1.060026	1.0310475	0.98401034	0.98380536
ACOT13	1.0048046	0.9913184	0.9951954	1.0930297	1.1332633	1.2031919	0.96358305	1.1178596	0.95983005	1.1584449	1.0119579	1.0812634	0.90417063	0.8614407	0.97094834	0.9641677
ACOT4	0.73477817	0.66300243	1.1445478	0.9688657	1.551625	1.5129818	1.5734148	1.7287521	0.9727051	0.69868284	0.8290037	0.8019053	0.9054291	1.027295	1.0446535	1.2943478
ACOT6	0.9360796	1.2185564	0.9870381	0.9975024	1.1503255	1.1541228	0.8843093	0.8591504	0.90692717	1.0236541	1.5902425	1.0790056	0.947383	1.0024978	0.904351	1.0236541
ACOT7	0.77899443	1.1111655	0.88348205	0.77593925	0.8380779	1.25235255	1.044329675	1.48217725	1.01780025	1.1197579	0.9149164	0.53385632	0.958924235	1.0022581	0.4706302	1.19272945
ACOT8	0.916767625	1.1170734	0.98093165	1.2075722	1.036689675	0.9736781	1.19548465	0.94919785	0.99096785	1.04652823	1.1410484	0.976197895	1.081926	0.9371457	0.94087042	0.9821741
ACOT9	0.86264914	0.89919376	0.82694274	0.726661	1.0134823	1.2180544	0.9890991	1.0109011	1.1391715	1.2720805	1.0295709	0.792551	1.178853	1.0318593	0.72933817	0.9843751
ACOX1	0.959650332	0.980066168	1.15367122	1.240069026	1.03681232	1.0955001	0.966778508	1.119656626	0.862344732	1.06847982	0.89350248	0.957273754	0.860530142	0.937854096	0.963221768	1.037930314
ACOX2	0.9919692	1.0834188	1.0882974	1.022826	1.2874429	0.91919017	0.95271105	1.2176971	0.90239716	1.0080307	1.0192484	1.2740909	0.7467617	0.73673886	0.78008616	0.6208254
ACOX3	0.683909865	0.699360425	1.1894046	1.35278185	0.7318663	1.12915775	0.88388528	1.25492305	0.980077625	1.0393188	1.15750925	0.77087465	1.2289319	0.964363525	0.81943015	0.9759684
ACOXL	1.0609828	1.08313015	1.07222185	0.901684675	1.01422715	1.0876374	1.1436325	1.0518449	1.011744365	0.9525387	0.93300007	0.9372927	1.0024489	0.978008885	1.01205695	0.9695483
ACP1	0.998272815	1.2241667	0.94922799	0.879829908	1.153123275	1.425819275	0.916580743	1.1095778	0.972318573	1.164883463	0.8328905	0.825039513	1.01291111	1.050004225	0.860900243	1.036793615
ACP2	0.7484607	1.4610835	0.99486554	0.92883986	1.1991904	1.0183308	0.97540355	1.0051346	1.0389744	1.1318084	0.8915238	0.7466848	1.1928633	1.1422213	0.7425901	0.9513919
ACP5	11.328071	1.7338132	0.5638644	0.73002034	1.7818933	0.50721586	0.7270879	0.33067745	3.4017289	1.6738539	1.0888226	1.0442454	2.5885777	0.9557546	0.7259662	0.36577114
ACP6	1.1785847	1.14924765	0.89864012	0.86819345	1.05020455	1.11780585	0.840422865	1.0190912	0.98876445	1.072734275	1.06710995	1.22558595	0.859287185	1.05357365	0.759375095	0.727460185
ACPP	0.98033805	1.032633167	1.023566433	0.988790313	1.011790523	1.0862824	0.9622342	0.967426133	1.038080333	0.9557371	1.049598833	1.107377533	1.003282453	0.96736155	1.124297333	0.931861333
ACPT	0.97641474	0.9696636	1.0005547	0.8188774	1.0720319	1.0760179	1.0039972	1.2833365	0.83413047	0.9990287	1.0197227	1.0251495	1.2033525	0.9941886	0.8919218	0.99944514
ACR	1.1125245	1.0629495	0.9509998	0.860443	1.1381721	1.0460854	0.8902448	1.0360273	0.88215953	0.9905311	1.0093316	0.86560744	0.9555636	1.1846201	0.9906683	1.2063727
ACRBP	1.256369667	1.021695253	0.89891623	0.790040243	1.024343767	1.087912133	0.9274052	0.855795167	0.982004183	0.992897817	0.999446587	0.911204033	0.9969609	0.985227883	1.0671975	1.1758692
ACRC	0.87631243	2.889394	2.6214318	1.2880671	1.0708443	0.53899175	1.107223	0.8605867	0.81248367	1.3407254	0.96423155	0.809867	0.8633973	0.80112064	1.0357685	1.2278128
ACRV1	1.008385792	0.976692027	0.988587032	0.98681995	0.99477674	1.06010835	0.959219477	1.054567563	0.896785622	0.913144115	1.083954633	1.015829217	1.020592333	0.998792945	1.059498067	1.002826068
ACSBG1	0.957121405	0.91433615	1.093541835	0.958068785	0.935083365	1.0588123	1.08731695	0.97832767	0.947741865	1.05975235	0.986939	1.0820862	0.989180065	0.976518085	1.15167325	1.0475741
ACSBG2	1.0644307	0.94902664	1.0027754	0.94298846	1.0193301	1.1613511	0.87097347	1.1371121	1.0213122	0.9075877	1.0230143	0.95975417	0.9972246	1.3496315	0.9832093	0.8998438
ACSF2	1.1039804	1.11294	1.41452	1.7393551	1.305271	0.7692541	1.1780946	1.0166329	0.7769246	0.6535767	0.7667631	0.983367	0.93195134	0.65597296	1.9090866	0.7816964
ACSF3	0.992594417	0.9680433	0.97174379	0.865539	1.033173033	1.011757567	0.9991116	0.967368133	1.00575629	1.0333892	0.9287468	0.949061967	1.039940317	1.117035767	0.97789281	1.0503814
ACSL1	1.4758644	0.8922904	1.7739803	1.53156295	1.3424865	0.63147852	1.2404026	0.938058635	1.02557215	0.77094645	0.98677495	0.98475113	0.75803113	0.6486993	1.7369767	0.91592018
ACSL3	1.503547	0.604224117	1.021526033	0.948881977	2.2969206	1.242695333	1.255754733	1.00688958	1.100757233	0.712167867	0.867298533	0.89246857	0.913211933	0.981160653	0.996827167	1.108260067
ACSL4	1.2842522	0.875439853	0.91109228	1.322632833	0.7888292	0.806802567	1.013668967	0.900795367	1.234184867	0.834015133	0.918967733	0.759248823	1.117909033	1.407822867	1.271814467	0.919179667
ACSL5	1.03510555	1.017744585	0.76752348	0.6723218	1.47315055	1.038349525	1.342201	0.9715139	1.21234465	0.9308697	0.772824705	0.887538125	1.0681078	0.836270885	1.5145155	1.00657355
ACSL6	1.016719994	1.09058956	0.949360882	1.02366702	0.97765048	1.08817364	1.09007684	1.010174578	0.969383972	1.01870093	1.039960956	0.929275168	0.98630309	1.00791776	0.9902863	1.02482608
ACSM1	0.969910785	1.0657596	0.97107315	0.958418015	0.99657765	1.03114005	1.0178554	0.88372795	0.99400405	0.9601468	0.985263275	1.01743923	1.26855605	0.9925532	1.06726795	0.95500432
ACSM2A	0.98873625	0.93525335	0.915926275	0.99645175	0.9839925	1.09645162	1.027696165	0.9515992	0.94698928	0.92690241	1.06410995	0.95163095	1.02390365	1.09877965	1.10612225	1.0705459
ACSM2B	0.99325675	1.1042652	1.0016999	0.99829996	1.0047624	1.0626253	0.9211656	0.9767185	0.8610315	1.0351905	0.90143937	1.142651	1.0228391	0.9427617	1.0123196	0.9644627
ACSM3	1.0128642	1.0892939	0.96960745	0.92058167	1.0926544	1.00436005	0.9416531	0.9821235	1.01254505	1.08447355	0.94086385	0.94493455	1.0045618	1.18839925	1.06784515	0.995438175
ACSM5	0.917861583	0.77678483	0.794009517	0.763041167	1.112474067	1.101086667	1.824923867	1.194415867	0.95033048	0.88201075	1.0977077	1.3776306	0.930279733	0.9909911	1.269955933	0.992550033
ACSS1	1.13603198	1.09597863	0.92235061	0.92932616	1.10384476	1.01564884	1.0305985	0.94592604	1.09387212	1.06038906	0.912221344	0.978859094	1.12173474	0.871615258	1.046796472	1.00135522
ACSS2	1.2461944	0.7971659	0.8076318	0.9087847	3.918728	1.3744137	0.9098418	1.0718971	1.2025349	1.0178643	1.0394892	0.9198703	1.3370262	0.9821359	0.90229744	0.88625914
ACSS3	0.94757665	1.1622667	1.1508966	1.0499719	1.0942648	0.8177717	0.969164375	1.31199355	0.951058525	0.860411635	0.89548625	1.6005042	0.74694812	0.83959645	1.1738733	0.823865365
ACTA1	1.0022895	1.4581872	0.9447251	1.0499458	1.0022895	1.0063312	0.8231476	1.0683534	1.2575516	0.9801456	1.0229447	0.925521	0.91915375	0.8954852	0.9977106	0.98659325
ACTA2	0.98476207	0.9800757	1.09479655	1.1130646	1.0385824	0.995905965	0.96526785	0.95056427	1.06632915	0.88043532	0.94781145	0.9616459	0.976870675	1.11927753	0.844695	1.0344226
ACTA2-AS1	0.9979965	0.988075	0.88050693	0.76813906	1.0296478	0.893461	0.9140109	1.0202613	1.1958908	0.80301654	1.2514491	1.1397309	1.0628366	1.0020034	0.9873898	1.0406002
ACTB	1.073766817	0.892705508	0.995558933	0.90669695	0.970821932	1.022109917	0.965274592	1.011766557	1.061971867	1.030742223	0.9014061	1.005010147	1.026375617	1.0296862	0.880095713	1.033903467
ACTC1	0.6986079	1.8296983	0.9513929	1.10504	0.6787323	0.6760529	0.38248718	0.474346	2.095503	1.0810758	1.2723943	0.60405445	1.7870715	3.7638726	0.46242017	1.0486072
ACTG2	0.90755095	0.857392925	0.9324609	0.816729115	2.25200165	0.85218179	1.16788135	1.1433542	2.376642115	0.82810208	1.15157775	0.856357665	1.9956708	1.36557805	0.77127892	1.2634433
ACTL10	0.8894549	0.8789793	0.8499084	0.8220981	1.01895	1.3019984	1.0849822	1.0113435	1.0461363	1.2790768	0.95773405	0.8836111	0.9886565	0.9641343	1.0415014	1.3499242
ACTL6A	0.97210544	0.842477	0.7003389	0.7216479	0.9363092	1.196713	0.7972511	1.0340078	1.191886	0.99927145	1.0830771	1.0007286	1.0824202	1.1004993	0.81605536	1.0317323
ACTL6B	0.977157415	1.03673615	0.9543016	0.89640388	1.0492647	1.2040514	1.02713475	0.92833468	0.920392305	0.931674415	1.08650465	0.92670852	1.14190545	1.06634775	1.1219795	1.1054058
ACTL7A	0.8493538	0.88327974	1.0324962	0.74499536	0.84559053	0.9610349	0.9091453	1.0250906	0.7983817	1.1025572	1.2381114	0.9965829	1.0034169	1.026051	1.0677757	1.0682201
ACTL7B	0.99843884	1.0015612	0.88587695	0.90787303	1.0216697	1.1394061	0.8730025	1.0747113	0.9938778	1.0019087	0.83552027	0.91128105	0.98988575	1.0555713	1.0113373	1.2638516
ACTL8	1.1144354	1.2251816	1.02498	0.9156306	0.9861927	1.0755047	0.891063	0.9956116	1.0043882	1.0751314	0.8703794	0.77118385	1.1400481	0.97530544	0.95508206	1.1066918
ACTL9	1.0040935	0.8087077	1.3046031	0.82508713	0.88584	0.99590635	1.1615875	0.99590635	0.854568	1.1049861	0.99108136	0.9759664	1.0200683	1.0586077	1.0200683	1.0290608
ACTN1	0.989039475	1.00400561	0.998792383	1.1239349	0.988402783	0.975607125	0.99564615	0.9722803	1.128744125	1.01338594	1.044874485	0.837059075	1.046774073	0.954055008	0.935669935	1.0565614
ACTN2	1.037577125	1.065041035	1.035721075	1.012359833	1.019453893	1.09347835	0.959593785	1.0211331	0.965634903	1.054529075	1.019385575	0.946281018	1.018474973	0.967225465	1.05859945	1.049055418
ACTN3	0.86450446	0.99892443	1.0493653	0.8762801	1.0508224	1.108181	1.0010755	0.8916126	1.211941	0.8995037	1.096251	0.8411335	0.9831783	0.9351731	1.0205011	1.0183084
ACTN4	1.0278774	1.1736927	0.8142486	0.8870801	0.95296	1.0230396	0.8377008	0.8620367	1.3729935	1.1891847	1.1715773	0.84056807	1.4900796	1.2476956	0.55662686	0.9769605
ACTR10	0.97595745	1.3043648	1.0009193	1.0163151	0.9369754	1.0313741	0.980743	0.9607735	1.002379	0.96786493	0.8252795	0.99908066	0.9912784	1.0878978	1.0151865	1.017443
ACTR1A	0.9133562	1.11471405	0.85338072	0.83199178	1.1146808	1.2175789	0.764084725	1.01105425	1.10232155	1.15955555	0.96833432	0.734213435	1.1538579	1.0584153	0.71957171	0.988551735
ACTR1B	0.9682126	0.90390927	1.0820767	1.0515823	0.996531	1.097767	0.89040184	1.1425672	0.93380654	1.1719933	1.003469	1.0212392	0.9261924	0.87703556	0.92352915	1.0641328
ACTR2	0.933444604	0.72579704	1.033099194	0.845114126	0.94313838	1.133896544	0.907497287	1.002007479	1.071009406	1.253000723	0.820798491	0.927326609	1.281113414	1.1084007	0.818324471	1.139401829
ACTR3	1.12217526	0.837045868	1.190866228	1.121790212	0.852571534	0.91554315	1.18123092	1.09275773	1.0781338	1.017976852	1.016730966	1.049019412	1.01982521	0.90851378	0.88790358	0.8912497
ACTR3B	0.807170935	0.8435455	1.12333395	0.94507373	1.89046845	1.29467255	1.2790136	1.35908095	1.001496	1.0820199	0.99040405	0.924945205	0.816152675	0.756955295	0.94078748	0.935033615
ACTR3BP2	1.188544	0.9470267	1.1447184	0.9771118	0.951885	1.355622	0.95640326	1.1456122	0.99310505	0.92576617	1.1440433	0.99262315	1.0224706	1.006895	0.93297213	1.1477406
ACTR3C	1.0395917	1.3071624	1.2730604	1.0790931	1.6239904	1.1204449	0.99278456	0.84717363	0.89069307	1.1090368	0.79178715	0.9611988	1.0072153	0.85734385	0.9052403	0.92031246
ACTR5	0.779331955	1.2111479	0.91155699	0.994574615	0.95495867	0.978075375	1.01113465	1.066947	1.086047875	1.08553275	0.913862715	0.84229217	1.0455859	0.96201925	1.00047202	0.92611815
ACTR6	1.1138796	0.9577091	1.0099165	1.02661325	1.01945725	0.953486065	1.05437162	1.08917245	1.08596445	1.00151955	0.90475154	0.9725848	0.98363227	0.97031595	1.00240212	0.98634115
ACTR8	0.84558548	1.2015902	1.1149607	0.811924925	1.33758895	1.11210085	1.1806914	1.15546175	0.9038352	1.01446595	0.758734975	0.96781875	0.98166435	0.95698877	1.04674695	0.96662587
ACTRT2	0.9935302	0.96461093	1.0884414	0.7408221	1.00647	1.307214	1.2547618	0.89037305	0.86898196	1.027817	1.0593106	0.7435253	1.0612416	1.3437451	0.94817173	0.86898196
ACTRT3	0.7228497	1.0182195	1.1225159	0.99835205	1.0478916	1.2872366	1.200786	0.94530004	0.8435137	1.1563693	0.799106	1.1809773	1.001648	0.7248463	0.9983006	0.8571126
ACVR1	1.2114469	1.0083517	1.2706113	1.2883658	1.2346332	0.7622606	1.1374419	0.9024181	0.76218146	0.71413296	0.7595155	1.1945655	0.7455234	0.7373182	1.438307	0.99164844
ACVR1B	1.070387543	1.103777733	0.927185808	0.874015217	0.97725995	1.012040832	0.99059896	0.973968252	1.006427708	1.01698675	0.984986423	1.00881438	1.034717485	1.052553517	0.942683217	0.99984171
ACVR1C	0.93719985	0.9137134	1.1817275	1.38014735	1.14345605	0.977692515	1.069826	0.98144772	0.917250535	0.86060835	1.09122485	1.15359945	0.9759705	0.9549534	1.03474045	0.9108272
ACVR2A	1.72335185	0.979828	1.31415935	1.74170805	1.1352486	0.93027143	0.88541773	1.17272485	0.7254197	0.5425433	0.823545755	1.6952264	0.78217332	0.80286208	0.9620501	1.27734845
ACVR2B	1.066594633	0.94775949	0.9521486	0.88516828	0.99613479	0.936422133	0.918988653	1.053973867	0.963272957	0.986110567	1.0569416	1.209100233	0.983534043	1.085564267	0.902057467	0.979783947
ACVR2B-AS1	1.1182778	1.0190665	0.5716235	0.9974167	1.0863868	1.1955897	0.7571132	0.9978667	1.022005	0.9137968	1.0021334	1.217353	1.0352077	0.8857377	0.8801936	0.94303894
ACVRL1	1.02927595	0.96622835	0.86570583	1.016380025	1.0445461	0.99532	0.92819355	0.7823427	1.331917	0.94713955	1.1778289	1.29321885	1.17109615	1.04338005	1.3059122	0.9350868
ACY1	1.0470359	1.2767614	0.8585849	1.1292125	0.98954093	1.0700227	0.9314478	0.9553372	1.0283889	1.0786692	0.881951	0.8769473	0.9626899	1.1759067	1.0104591	0.95639855
ACY3	1.09247915	1.1508529	1.0383098	0.97182122	1.112771575	1.03731035	0.90404645	0.93947967	0.97557275	1.0315727	0.9437437	0.93906035	1.15623525	1.09105445	0.948954385	1.00537258
ACYP1	0.6639366	0.9968085	1.0031915	0.9153011	0.97289324	1.2073612	0.70209867	2.0709085	1.036948	1.7380481	0.93874377	0.8350236	1.0223389	1.2829741	0.37566498	1.0266745
ADA	2.5086676	1.47687335	3.36222875	3.5263457	1.7779525	1.1587185	1.18355795	0.89203035	0.91211095	0.873153525	0.574867135	0.8467339	0.882555	0.914404815	1.047936	0.43850585
ADAD1	0.94965045	1.0623597	0.9321246	0.919219965	1.0513696	1.04702435	0.93983427	0.979003845	0.9755112	0.95439033	1.00693215	0.97274855	1.100787215	1.05860015	1.0417432	1.05029035
ADAD2	0.9823232	1.1883107	0.9260661	0.891316	1.0577317	1.2439911	1.0444586	0.9973287	1.0823605	1.0587411	0.9315113	0.77436507	0.8774941	1.0026712	0.9256966	1.1155059
ADAL	0.91943625	0.947010617	0.907882167	0.97541769	1.0450333	1.250420167	1.297208233	1.192236633	0.833633347	0.95206195	0.947832667	0.982368333	1.108353933	1.132585733	0.95150379	0.968017487
ADAM10	1.2288281	1.0992807	0.997947717	0.87888099	1.029232217	1.1445346	0.868882513	1.3123864	1.0936304	1.130365933	0.701102973	1.156968267	0.783989507	0.84565809	0.663558373	0.62933839
ADAM11	0.9852484	1.10313845	1.092063115	0.94646625	1.1875998	1.0947087	0.88092195	1.03492595	0.92602103	0.97232345	0.83006733	0.82897148	1.0433233	1.09195005	1.069678425	1.07319005
ADAM12	1.22305422	0.859072814	1.18475376	1.083006886	1.3882444	0.77590038	0.864864692	0.776018018	0.82822666	0.927773108	0.895129192	0.725213436	1.09620929	1.45852568	1.57001212	1.292102272
ADAM15	0.913309225	0.8703111	1.0020182	0.9318782	1.1827486	1.27913265	1.1600112	1.16600845	1.12399375	0.901554275	0.91591685	0.78667675	1.064701125	1.1225924	0.90117343	1.10072565
ADAM17	1.081214867	1.2718827	1.181876267	1.2468805	1.038210947	0.856624683	1.3501517	0.924609503	0.81000702	0.707831853	0.937471357	0.94973935	0.79863879	0.817760227	1.3204001	0.890230317
ADAM18	1.13609725	1.01113628	1.00592525	1.07371515	0.90009037	1.035875015	0.94753785	1.08650885	0.91314569	0.99758025	0.982378825	0.9946006	0.9589332	0.949293	0.9350703	1.0119878
ADAM19	1.10049075	0.9411389	1.00658677	0.77553785	1.0025994	1.0770262	0.92107515	0.862713305	1.286253665	1.3036161	1.10303785	0.886702785	1.25211927	1.3523471	0.98714195	1.02468298
ADAM2	1.115587	1.1767663	1.0044502	1.0009713	0.928063	0.998301	0.94495654	1.0030918	0.92183805	1.077886	0.9199849	0.8769187	1.0415673	1.0350124	0.9416842	0.9990287
ADAM20	1.09212395	0.89731188	1.00267535	0.95744744	1.05447545	0.953509565	0.93925635	1.0339419	0.99961733	1.0332701	0.99827475	0.9760372	1.0113746	1.05120237	1.1438594	1.033160635
ADAM21	1.0271379	0.967350155	0.96567005	1.103758725	0.944284125	1.16946955	1.0106101	0.95262603	0.9659892	1.05259295	1.02822823	1.1105304	0.954696475	1.1848208	1.0419486	1.080107775
ADAM22	1.110812419	1.021846705	0.982882941	0.924586715	0.953251429	1.072407888	0.993109538	0.972124143	0.979880921	0.938802973	1.037139316	0.992695109	1.022431573	1.099920963	1.085650901	1.011087888
ADAM23	0.977535383	1.001897223	1.01248195	1.018682458	0.978709358	1.102923225	0.993708475	0.953231638	0.94451499	0.952183388	1.0793321	1.03896205	1.017303385	1.03225345	1.056336	1.045591025
ADAM28	1.147617675	1.069228743	0.86116413	0.91166655	0.97622961	1.041680925	0.96354538	0.872977313	1.1807888	1.091888683	1.027282083	0.977809645	1.06481195	1.00889659	0.970236625	1.064017413
ADAM30	0.97724063	1.02887255	0.95873045	0.9245505	1.00962345	0.97461149	0.94270755	0.98431168	1.0158486	1.12447795	0.99511748	0.99135184	1.0360823	1.12161255	1.0172784	1.0075104
ADAM32	1.0507685	1.1519867	0.98695534	1.0603994	1.4635884	0.91926783	0.99413735	1.0058626	0.95118976	0.92933625	0.940134	0.81568784	0.7404395	1.1245049	1.4111865	1.0802636
ADAM33	1.61158805	1.60488095	1.53172795	1.2817754	0.97929925	0.969547435	1.0307172	0.870455325	1.06974485	0.90632377	0.967687875	0.792118465	1.02340425	0.93380265	1.07251635	0.947947875
ADAM3A	1.0343841	0.9128799	1.0003295	1.0506954	0.9552568	0.98309374	1.0759248	1.0476377	1.0257009	0.90418094	0.94291025	0.93883026	1.1188233	1.0038056	0.9921732	0.9996705
ADAM5	0.94118215	1.0092456	0.97406982	1.0151982	1.052679125	0.99530747	0.9357003	1.16658285	0.96011957	0.9413166	1.0293484	0.971616	1.00780352	1.0423198	1.0292254	0.9858218
ADAM6	1.0292138	1.009167	0.91848767	0.8997858	1.1338489	1.0982133	0.97984344	1.1300787	0.8771332	0.9532884	1.0095168	0.8474467	0.9908331	1.1015899	0.8374079	1.1572953
ADAM7	1.032057287	1.022959867	0.98814329	0.94924112	1.0462532	1.0311774	0.968966717	0.994375633	0.95885351	1.025208867	1.024780153	1.050399267	0.98174271	1.039244287	1.02049732	1.01154939
ADAM8	1.313062	1.4944692	1.02847132	0.80951655	1.28811095	1.071415415	0.893625025	0.84638142	0.993460515	1.0753959	0.99450768	0.793776085	1.05878985	0.9194799	1.08089825	1.1037927
ADAM9	1.394377633	0.918832277	1.093951833	1.014039113	1.012560233	1.0858621	1.026846967	1.0439817	1.044553367	0.934512867	0.915436207	1.3346026	0.91783671	0.85254654	0.787404623	0.97995471
ADAMDEC1	9.087981	1.7918888	0.6165795	0.5685248	1.2259275	0.5153976	0.7716529	0.6731184	10.125611	4.850398	1.4910443	1.1083641	7.6499143	0.8916358	0.78471863	0.57232416
ADAMTS1	0.664762915	1.7535392	0.58953883	0.497385185	0.36659251	1.227183	1.0209548	1.0287057	0.97552965	2.1319211	1.18375985	0.64899203	1.5066215	1.6922021	1.74356755	0.9104362
ADAMTS10	1.00809035	1.50883875	1.1301457	0.954037365	1.15614635	1.135859465	0.84895675	0.8537896	0.96264875	1.1668033	0.91724257	0.815077515	1.04260255	1.26093805	0.95732685	1.1483947
ADAMTS12	1.1597144	1.51062143	2.12043793	2.034519315	0.69300185	0.825819385	1.059613135	1.215934965	0.881862225	0.9186486	1.016604465	1.4521694	1.0235256	0.983791035	1.11380652	1.36052842
ADAMTS13	1.1615355	1.05952495	0.828934015	0.86140642	1.07076125	1.13912895	0.98868515	0.953178225	0.9932303	0.92761613	0.91236903	0.98659765	0.93854885	0.99238653	0.97023143	1.17747645
ADAMTS14	1.026142	1.0390015	1.3806971	1.2996402	0.9378338	0.8956394	0.90626603	0.9738582	0.81142336	0.8471636	1.069576	0.67473465	0.79541147	1.06602	1.1885374	1.4535888
ADAMTS15	0.87343415	1.020777925	0.96211755	0.910528245	1.06100675	0.98170747	0.92098713	0.98844765	1.1152613	1.2142038	0.93294643	0.9845319	1.2630987	1.0544755	1.03099645	1.08995555
ADAMTS16	0.75507456	1.2412456	1.0754474	1.3005791	1.0279884	1.1292428	0.8262312	1.0713888	0.92371756	1.1792067	0.97201145	0.92921364	0.8333124	0.97100043	0.9005251	1.267968
ADAMTS17	1.0687264	0.88514416	0.899703467	0.876948123	1.091533133	1.050846333	1.050597013	0.95138512	0.994850553	1.05739721	0.961482947	1.043042333	1.03070655	1.079052033	1.046116133	1.11183025
ADAMTS18	1.00196848	0.855192015	0.9041518	0.8821398	0.90729245	1.1131333	0.78639362	0.96763683	0.9743066	0.7987548	1.04754005	1.04791735	0.93629533	1.0830218	1.2169152	1.03320645
ADAMTS19	1.00204795	0.90588915	1.0571213	0.97079385	0.9616275	0.9790529	0.96337508	1.034914	0.99201615	0.99038855	1.03175965	1.08016135	0.98832545	1.01939775	1.01071825	0.9656133
ADAMTS2	0.89424432	0.975412033	1.070248767	1.04559445	1.1269696	0.981759967	1.0056555	1.025892053	1.07223238	0.881134943	0.982831367	0.866436083	1.3295693	1.10078818	0.850413387	1.081077767
ADAMTS20	1.03143305	1.10856525	0.97046225	1.021131375	0.902975225	1.10371525	1.14199205	1.006548915	1.01623135	1.0188534	1.0041051	1.03625605	0.9197097	0.97031625	1.0501129	0.97998535
ADAMTS3	0.9202743	0.71639854	0.8700421	0.77055055	1.4046439	0.89167595	0.72550213	1.163737	1.0091496	0.9309992	1.5366143	3.864815	1.1987302	0.99085045	1.0694331	1.0302142
ADAMTS4	1.1117803	1.0150979	0.8900198	1.001509	1.0022733	1.0432482	0.998491	0.8802862	0.8955329	0.8545298	1.1414427	0.98316056	1.1133819	0.8794008	0.9895252	1.2364854
ADAMTS5	1.8225033	0.849566148	0.314726788	0.394875788	1.988674175	1.7532988	1.03348125	0.485715498	1.1402136	1.184061233	0.5255892	1.0535628	1.286141875	1.509425675	0.647138553	0.446415738
ADAMTS6	0.878510653	0.827380533	1.136362867	1.07765818	0.618920107	0.67614619	0.819679443	0.908861887	1.041643513	1.084389067	1.204597633	0.817009067	1.102013147	1.529060667	0.972767987	1.7871129
ADAMTS7	0.95878061	1.0317834	0.99853835	0.996661767	0.961805313	1.0085762	1.057168333	0.974336873	0.971955977	0.900563833	1.06659035	0.903896413	1.0317174	1.028733433	0.954995567	1.178385967
ADAMTS8	0.966950953	1.089765733	1.09031131	0.8946875	0.969928677	1.1517303	1.00036848	0.851989407	0.9072125	0.960723257	0.982439647	0.984809643	1.0091076	0.955980293	0.936745867	1.006121813
ADAMTS9	1.49792541	1.305592775	0.971793	0.917753075	1.54686035	1.10128925	0.962133073	0.81090524	0.879874368	0.753645475	0.941730768	0.949992013	1.167730425	1.009081165	1.08080654	1.114989363
ADAMTS9-AS2	0.952874668	0.94456412	0.962708428	1.096439212	1.19594565	1.02689938	0.974315466	1.055459526	0.942454028	1.02813319	1.066886372	0.960551292	1.043859134	1.077617972	1.053849558	1.02418254
ADAMTSL1	1.1341671	1.586776133	2.397649083	2.203726817	0.550248525	1.00236167	1.466475633	1.957707467	0.735587583	0.798883962	1.289997925	1.374179317	0.538997557	0.643188558	0.765721002	0.924460255
ADAMTSL2	0.8995924	1.5005194	0.7941972	0.7671442	1.1287786	1.0214523	0.88357145	0.8355747	0.996739	1.2028456	0.9402103	0.8860269	1.087081	1.0032611	1.0255715	1.2578105
ADAMTSL3	1.00462025	1.08685575	0.97078	1.1512018	1.0371013	1.03851433	0.9233655	0.8698665	0.9672369	0.96107508	1.02755395	1.03843273	1.14038015	0.95355982	0.957079525	0.96307685
ADAMTSL4	1.5426504	1.1897528	1.0923148	1.18776838	0.89417778	0.91605425	0.867411255	0.895866585	1.0693057	0.894538335	0.95772253	1.06142515	1.04207083	1.13461425	0.9634062	1.01563032
ADAMTSL5	1.0267137	1.3299732	1.0211723	1.0019429	1.1249118	1.007275	1.1054525	0.96042186	0.9980571	0.90557605	0.9936353	0.9546092	0.98707306	0.8602543	0.8798429	1.149489
ADAP1	1.17812565	1.0899201	1.01160935	0.92508007	0.91579965	0.9538983	0.9163769	0.92001635	1.01064475	0.8206119	1.1744179	0.88069498	1.0449952	0.951666085	1.004730425	0.9942199
ADAP2	1.66870445	1.34212985	0.850395165	0.82942028	1.5435277	0.6963236	0.90386062	0.68598055	2.51459635	1.1375259	1.11827365	0.87512189	1.9833984	0.83662168	0.97292525	0.93012102
ADAR	0.96713793	0.9857344	0.76642513	0.82789785	1.2386692	0.8315972	1.4127685	0.8931854	1.106426	0.89131296	1.0585548	1.3120039	1.0812503	1.0142654	1.262683	0.9540749
ADARB1	1.13696516	0.98858844	1.456436368	1.82769274	0.990870168	0.991793588	1.12765562	0.82444995	1.00866743	0.89197285	1.04013149	1.06662348	0.889901888	0.857206552	1.087413712	0.981000114
ADARB2	1.049773	0.97300748	0.98956577	0.94944493	1.01969627	1.0322515	1.032074935	1.0264068	1.00246305	0.99886353	0.9399815	1.0035007	1.05333435	0.9987697	0.99372055	0.9781742
ADARB2-AS1	1.1181285	0.9267308	0.92461145	0.9925544	0.9545308	1.1110137	0.994623	1.1445006	0.91710466	0.9639817	1.2998521	1.0053769	1.2025422	1.3673362	1.0308052	0.91028947
ADAT1	0.7888271	1.0487381	0.68156606	0.8777188	1.1084226	1.1930555	0.7708907	0.82247263	1.5099927	1.6112525	1.1132777	1.0071462	0.9928538	1.0418309	0.54177046	0.77483195
ADAT2	1.2546697	0.88090867	0.99890045	1.003692515	0.955029965	1.00940265	1.0713294	1.17867965	1.016954	0.96851	0.909160795	0.992888005	0.891028	1.03860275	1.26500855	1.10010875
ADAT3	1.00950267	0.9654596	0.979578	0.798034565	1.1192012	0.980247475	1.00495445	1.116075	0.94583475	1.05155415	0.941487265	0.92362733	1.005827565	0.98105565	1.07749935	1.0453365
ADCK1	1.1636646	0.9518413	1.0863048	1.0759162	1.1269947	0.8769116	0.8187996	0.89621043	1.0447977	1.1890054	0.97537446	1.1330712	1.0246255	0.9660629	0.7384836	0.95674115
ADCK2	1.039972743	1.101465785	0.886197445	1.126450025	0.922813433	0.939702063	1.090784263	1.176901	0.991028725	0.786647013	1.064594425	0.971762635	0.944887193	0.9461717	0.77220356	0.986111118
ADCK3	1.0559218	1.16144875	0.881916	0.91260253	1.27396035	1.2457703	1.1690683	1.047823	1.07569765	1.03565115	0.8907547	1.27158765	0.876263125	0.93945963	0.775978625	0.84451926
ADCK4	0.94582137	1.16713095	0.8823018	0.81746258	1.053974	1.0670314	0.921537375	0.87170083	1.05098305	1.05063995	0.93973453	0.92615885	1.08078803	1.0161139	0.93839095	1.02900775
ADCK5	0.9819628	1.2912551	0.8494712	0.98078823	1.0180373	1.0781595	0.8263484	1.1454833	1.1257857	1.0810815	1.1414369	0.66724926	1.1141298	0.9560959	0.95511794	0.9609508
ADCY1	0.918304748	1.129205974	1.001022228	0.862102254	0.977402984	1.16957576	1.245907046	1.0793942	0.930730582	0.923403574	0.947407454	0.933177766	1.09805569	1.045511368	1.2366271	1.10178534
ADCY10	1.0622179	1.04343905	1.0254549	0.916344195	1.06651305	1.03018815	0.9717588	1.09644825	0.91440445	0.924611775	0.9844328	0.969012675	0.95632813	1.025316275	1.08690975	1.0084219
ADCY10P1	0.87432142	1.1646842	1.063614875	1.09701735	0.9830889	1.038051	0.97859105	1.0271666	0.935433	1.12863295	0.900571555	1.01363648	0.98661208	1.23836965	0.92964445	0.98674899
ADCY2	1.2893119	0.8850906	0.85697241	0.898170733	1.9126645	0.959889433	1.041683847	1.04016132	1.0272065	0.92970038	1.110407423	0.937221367	0.95816181	1.028078943	1.310671987	1.108153533
ADCY3	1.4098854	0.93665283	0.9082972	0.9882132	1.62177685	1.22906785	1.3879031	1.19660955	1.02085175	0.881167215	0.97826702	0.927438935	0.89713145	0.771012175	1.39065445	0.804209725
ADCY4	1.2330871	2.1158426	1.5585496	0.9885698	1.9399387	0.74474424	0.65099955	0.6903311	1.4747047	0.9034631	1.0267017	0.5660423	1.2977798	1.0114303	0.75596386	0.75287515
ADCY5	1.1444826	0.91508198	0.9847309	0.86354245	0.88974774	1.01965695	1.12309215	0.9860459	1.0954722	0.91695973	0.98663893	0.9965745	1.10058765	1.0165574	1.03598045	1.0346784
ADCY6	1.0810374	1.1519321	1.2570822	1.315574	0.87808	0.82819563	0.84814095	1.1698537	1.0049438	0.8250694	0.9950563	1.1188096	0.88745123	0.98390067	0.9221153	1.0831587
ADCY7	1.13494745	1.12668805	0.760043675	0.696516525	0.92642532	1.15825535	0.8924372	1.09471923	0.81044255	1.05083875	1.0682274	1.08344508	1.037203375	1.31834855	0.609160815	0.773760795
ADCY8	0.901771	1.1567141	0.8641618	0.8611692	1.0580128	1.085902	0.9780613	0.8581868	0.9119641	1.0758526	1.0440662	0.7815484	1.0219386	0.92927366	1.1754435	1.0926846
ADCY9	0.90585221	1.029810847	1.0072049	1.085646033	1.1566093	0.97859363	1.028441817	0.906639333	1.025521433	1.009935357	0.851617133	0.934127933	1.064747033	1.006342867	0.78020745	0.94957339
ADCYAP1	1.007537	0.9053931	1.00160295	1.038806725	0.9036696	1.0397621	0.97276323	1.06377365	0.903836425	1.00281765	1.061901035	0.95945475	1.30590035	1.1908377	1.06291885	0.914174855
ADCYAP1R1	1.0796701	1.0872336	0.92367178	0.95080705	1.0259557	1.04567753	0.94291685	1.04276257	1.1692715	0.99666985	1.09090325	1.04411917	1.21302385	0.9610841	0.95909968	0.97756455
ADD1	0.994009415	1.02141734	1.0511324	1.007236615	1.05349825	1.01199674	1.009999423	0.989956988	1.003780738	1.07043393	0.925497678	1.011408913	0.96208419	0.960215743	0.91584131	0.999572828
ADD2	0.969455567	1.107055383	0.94948288	0.973656315	1.079640433	1.088923422	0.956086372	0.969264	1.016239045	0.978988428	0.941464353	0.919913567	0.983113742	1.049916	1.027161658	1.004658953
ADD3	0.926020115	0.973511875	1.039656525	1.3200411	0.691902228	0.887709218	1.1245887	1.50256315	0.893888613	0.97489555	0.874788165	1.6770273	0.839628393	1.036637625	1.054846	1.21228305
ADD3-AS1	0.896864233	0.932890067	1.109596567	0.981597633	0.938587283	0.980393613	0.951027503	1.294944633	0.93152642	1.091501977	1.099438767	1.116984947	1.0177779	1.040996633	1.075014367	1.0352549
ADGB	0.96038866	1.1249899	0.9208136	1.0020467	0.90050095	0.9421726	1.2264881	1.0825872	0.9789569	1.0507475	0.9979531	0.94592243	0.8919201	1.0105646	1.0111958	1.0177946
ADH1A	1.0154512	1.2233456	0.95689815	1.0463842	1.0045195	0.99888986	1.0011101	1.1263976	0.9377069	0.8745186	0.86847216	0.9853296	0.95014995	0.98491955	1.1633712	1.0488192
ADH1B	0.979499975	1.0059027	0.980433613	1.069171465	0.99462321	0.972140598	1.0176075	1.024842025	0.984220975	0.9745582	1.031296688	1.018251325	1.00720624	0.978194815	1.005092275	1.054197275
ADH1C	0.99142295	0.9782352	0.9324421	0.93799007	0.98918974	1.2508413	1.411342	1.0462649	0.93997717	1.2478507	1.0810201	1.0085771	0.8197356	0.96473795	1.0127491	1.054335
ADH4	0.978609275	1.021428698	0.9785482	1.077554893	0.983874768	1.07614261	1.051247715	1.096763875	0.927035988	1.00721464	1.01028938	0.932315703	1.064344925	1.0478749	0.917464585	0.938593855
ADH5	1.3066039	1.0889757	1.36451425	1.1690416	1.5842318	1.12276335	1.2018123	0.9457047	0.92654652	0.883260905	0.834328675	1.39034365	0.87337932	0.7625978	1.0407731	0.775689305
ADH6	1.12681825	1.04290785	0.958296775	1.061409275	0.94376485	0.97769645	1.02469655	1.0137161	0.976439865	0.86115078	1.0426811	1.008836335	1.0460817	1.0956853	1.0507933	0.90517483
ADH7	1.0217822	0.96808916	1.0175376	0.75474566	1.1022063	0.9573683	0.8730081	1.0114838	1.0113435	1.0327944	0.98865646	0.8845928	1.111922	1.0745692	0.92681336	0.9475551
ADHFE1	1.0906851	1.1020956	1.0169413	1.2216611	1.0964129	0.9060574	0.930554	0.77040905	0.992819	0.85230327	0.9696391	1.1121198	0.9498624	1.007181	1.1508179	0.92537105
ADI1	0.995082837	0.928242217	0.9270492	0.8575484	1.146840567	1.072456467	0.821925757	0.96702601	1.164797267	1.212242133	1.115283333	1.045209913	1.072700133	0.9356544	0.815439913	0.905539977
ADIG	1.18725795	1.15542295	0.8656641	0.819065985	0.96216413	1.07330615	0.730821335	0.80342595	1.04574958	0.91395595	0.99579565	0.8764067	1.1996972	1.16333475	1.0506968	1.1233065
ADIPOQ	0.9968951	1.0031049	0.9869163	1.11062	0.9539277	1.0107195	0.9480552	0.87881815	0.9116097	0.95072323	1.0905375	1.0816084	1.0840499	1.1997001	1.0992354	0.9939942
ADIPOR1	1.0806029	1.223476	0.9067428	1.0907152	1.050351	0.988379	0.9270354	1.0316093	1.0771781	0.9727657	0.7649709	0.92737275	0.7791118	1.0256855	0.925204	1.011621
ADIPOR2	1.0035796	0.97773695	1.1603487	0.99923664	1.1728128	1.1251875	1.0502033	0.91775376	0.97814363	0.9732358	1.0007635	0.9573301	1.010742	0.9701346	1.2938861	0.9621243
ADIRF	0.62426615	1.0064696	0.9935304	1.2913711	0.24507096	0.82669544	0.9116578	1.2834214	1.4765618	1.9119949	2.3571167	1.7124357	1.1102554	0.8101434	0.3915799	0.8171152
ADIRF-AS1	1.0014572	0.9808953	0.98355323	0.80832076	1.0550592	0.88118744	0.88118744	1.0314989	0.8673575	1.0593871	1.403836	0.97404605	1.4152783	1.1165539	0.9985428	1.0658379
ADK	0.9675092	0.76420823	0.69412975	0.82689026	1.12937195	1.1662505	0.76453925	0.91256135	1.1362583	1.4755185	1.0778161	1.27778133	1.1071133	0.99709473	0.70565751	1.0264348
ADM	4.2597256	1.2983626	7.45364	1.4862565	1.1885222	0.67334723	0.64928377	1.0294095	1.5892844	0.61704546	0.3260022	4.982105	0.9705905	0.36994475	0.94291115	0.54151225
ADM2	1.1577586	1.2177813	0.97945404	0.96331304	0.990044	1.0430714	1.009956	0.98074573	1.1029108	0.98306197	1.029554	0.93289137	1.0412635	0.988534	0.98647857	1.1970066
ADM5	1.0673898	1.2361839	1.0370226	0.88320553	1.0452393	0.95126975	1.1256334	0.7429719	0.9042881	0.95497286	0.9055753	0.7683052	1.0058249	1.1448522	1.0023589	0.99764115
ADNP	1.029312715	1.04380265	0.94654965	0.83965315	1.025365765	1.021609625	1.01753335	1.0809476	1.0210639	0.9475912	0.87698686	1.2977198	1.0796897	0.976013765	1.02230095	0.95385987
ADNP2	0.894326725	0.9130658	0.91693645	0.95894108	1.00913948	0.87966125	1.40531015	0.94466828	1.03820372	1.012567	1.0845872	0.91396778	1.032427	1.02086535	1.29762755	1.1197912
ADO	0.958848435	1.23924025	1.39294275	1.3896016	0.57768503	0.83002705	1.14670215	1.22938155	0.85586805	0.8602501	0.94310628	1.00124445	0.7186568	0.85742785	1.3663858	1.1159316
ADORA1	1.02335	1.58271145	1.05294455	0.9950852	1.09805835	1.01505568	0.87509327	0.918172515	0.88797906	1.36768675	0.8844503	0.9202989	0.97050925	1.09094925	1.017059	1.0241065
ADORA2A-AS1	1.073338825	1.0396753	0.88891429	1.048952575	1.15850185	0.98357467	0.9413107	0.95804325	0.96715165	1.1339525	1.04055215	0.888934105	1.07521725	0.9927953	1.2042456	1.0027676
ADORA2B	0.6366272	0.49442226	1.3486339	0.7255784	0.87039024	1.6883498	1.3119022	1.1539698	0.77013713	0.7172449	0.37455553	0.51701504	1.1796719	1.1296098	1.4492179	1.2152711
ADORA3	4.3933168	1.3840698	0.82900647	0.8011096	1.299279	0.91929612	0.914964265	0.9379871	2.88707135	1.5569763	1.14456115	0.93113728	1.83649915	0.96436185	0.94867411	0.948147
ADPGK	1.3170314	1.0685231	1.02300875	0.94912095	0.99771892	1.026186	0.96556788	1.06546475	1.00650875	1.0093615	0.699253675	0.914321455	0.78729915	0.85959832	1.0689146	1.1936115
ADPRH	1.2728534	1.320996633	0.896586933	1.044648933	0.862876257	0.942769963	0.863701217	1.094961933	1.216013867	1.004235967	0.836511067	1.356910067	1.079348733	1.076110267	0.81718799	0.895301853
ADPRHL1	1.0868169	1.1129678	0.90302027	0.99058795	0.91397567	1.106155	1.029386275	0.88107757	0.9649305	0.91586752	0.988215585	0.88714886	1.041973	1.062267	1.1036303	1.1664622
ADPRHL2	0.79322666	1.207895	1.2750422	1.1150873	0.8485662	0.97450626	1.0932734	1.0613594	0.89011693	1.069899	1.1943113	0.85061437	0.7802893	0.8277487	0.99667835	1.0033216
ADPRM	0.95731135	1.3804269	1.58532965	1.5257387	0.9764051	0.83739796	1.45431865	0.803641775	0.82821458	0.779325845	0.87770418	1.05524855	0.95283397	0.919634315	1.4036699	0.9083262
ADRA1A	1.04229645	1.0499755	1.02229375	0.9564433	0.953572148	1.056773463	1.0236338	1.090456448	1.0249412	1.009093213	0.914732633	0.937444738	1.0645837	1.0803783	1.042964525	0.950650573
ADRA1B	0.9576743	1.0987401	1.151701	0.9696088	0.96920526	1.0860072	1.0389827	1.0586294	0.87616986	1.1494663	1.0869118	0.92197776	1.0147599	0.89786255	0.96514547	0.98524004
ADRA1D	1.0621062	1.0161559	1.09933965	0.92101525	1.05196015	0.8972354	0.968741	0.948257885	0.888444395	0.868193655	0.98393597	0.91951605	1.03596995	1.026095175	0.98742155	1.070302
ADRA2A	2.8263097	1.1233635	1.1643101	1.5201347	1.0637419	0.85680836	0.89558804	1.0354878	0.89882493	0.8761659	0.9020421	1.209977	0.92861825	0.98745984	1.0125401	0.9689657
ADRA2B	0.9897836	0.81220055	0.88363695	1.010041	1.038537	1.0006938	0.9993062	0.9919838	1.0072418	1.0145359	1.0270717	0.6524778	0.8360424	0.86970854	1.0552427	1.1221468
ADRA2C	0.8008241	0.96544784	1.2159582	1.2092695	1.002862	1.0410045	1.1562653	0.61239356	0.9225542	1.0818716	1.1239542	0.7495071	0.9369398	0.6870053	1.1632664	0.99713796
ADRB1	0.9869669	1.133490633	1.060977367	0.9086313	0.966708043	1.00969728	1.047279283	0.99453882	0.9892238	1.019098133	1.04182569	0.911099217	1.013896867	1.047020567	1.080374333	1.0073135
ADRB2	1.0670055	1.1642413	0.9010195	0.9774497	0.9834019	1.0165982	0.8470646	1.1304907	0.96652514	1.0706761	0.88288754	0.91579914	1.5902209	1.2500967	1.0309105	0.67294973
ADRB3	1.0470206	0.8828875	0.982427225	0.972954475	0.988687475	1.1434667	1.0821021	0.893938935	1.0019065	0.98141328	1.06487197	0.9521943	1.028258675	1.1055809	0.97523722	0.988436015
ADRBK1	0.980492177	0.996082367	1.011309133	0.89716313	0.98332243	1.1019793	0.879155333	0.992295307	0.9963679	0.994907133	0.996420767	1.018004733	1.061260333	1.096750967	0.980042453	1.106157967
ADRBK2	1.455930533	1.2461961	0.816897823	0.825413	1.3025826	1.0598062	0.85932802	0.956848613	0.983203133	1.039019133	0.882394113	0.960166067	1.099552167	1.021242283	0.867246953	0.7969844
ADRM1	0.63455623	1.2796538	1.0410866	0.9326679	0.98869133	1.0512296	0.961713	0.9237803	1.0113087	1.1658022	1.1754062	0.642776	1.0845692	0.9723643	1.1188104	0.95074934
ADSL	0.8925681	1.13803355	0.915945975	0.88307023	1.08802595	1.1625913	0.98454818	1.030773475	1.00149627	1.33985125	1.04638465	0.73293935	1.02172095	1.05861735	0.95854295	0.8373754
ADSS	0.987938575	0.9561785	0.99177685	1.0570105	0.9284095	0.99673345	1.2799176	1.1703307	0.96461635	0.962426185	1.1139488	1.3370613	0.9755405	1.026865625	1.12626265	1.0025594
ADSSL1	1.0048162	1.16042295	0.98676835	0.86324205	1.1139023	1.008062415	1.07323083	0.82161703	0.9368567	0.90727835	1.22271765	0.98659825	0.94848937	1.0451541	1.04713155	1.1250878
ADTRP	2.02547695	1.20977715	0.819859065	1.03427152	0.854527315	0.96601712	1.0354645	1.10608315	1.00644375	0.91227141	1.1083427	0.94489228	0.88900933	1.009950035	1.09847895	0.940877
AEBP1	2.057423	0.7099654	1.4140551	1.7489773	0.93280965	0.5982959	1.2006437	0.7739258	0.8772547	0.5819198	1.0671903	2.0613177	0.6365154	0.70664835	2.701099	1.4678361
AEBP2	0.936786115	1.02653685	1.12204835	0.9317484	0.80307925	1.01602375	0.965541305	1.0557576	1.1024463	0.9792725	1.09987412	1.42413465	1.07503965	1.1139993	0.911512075	0.97193917
AEN	0.9442326	1.0028449	1.1209757	1.0053529	0.9428253	1.0501258	1.3576612	0.8508884	0.914318	1.159037	0.8330432	0.7557997	0.843088	1.1116425	1.4745393	0.99715525
AES	0.9709665	1.3165585	0.95127875	0.96001506	0.99552447	0.94092435	0.9538405	1.0469377	1.15905	1.0510683	1.1657434	1.145857	1.0324378	1.0044756	0.8979364	0.99254215
AF001548.5	1.0297658	1.1673943	0.97556895	1.0195285	1.1586795	0.8776799	0.9804715	1.2236859	0.9165929	0.82169455	0.77701867	1.6047387	0.8983812	1.3452661	0.87946284	1.2288547
AF007147	1.0277101	1.0026364	1.1838875	0.99280703	0.9973636	0.7305498	0.8671147	0.9883391	0.9017817	0.71436	1.0660573	0.97370553	1.1142302	1.0224824	1.0751934	1.1365211
AF067845.1	0.9769691	0.93853295	1.1326818	1.1536006	0.87708235	1.1643555	1.1409243	1.0333215	0.929235	0.95406014	0.8936988	0.91312903	1.0707446	1.06113	0.86426073	1.0230311
AF070581	1.5500279	0.719608825	0.927912175	1.09702755	1.12189	0.803040215	0.64818242	1.04417995	0.89248292	0.5958656	0.98903085	1.77549705	0.93318335	1.15898648	0.911293615	1.3519352
AF086184	0.7330901	0.8667408	0.79903626	0.7500033	1.6222	0.9631088	1.0074325	1.4248104	1.0667069	1.1578342	0.81676257	1.278647	1.0743757	1.0472003	0.9324995	0.9925677
AF090939	0.9490298	1.0079755	0.9987511	1.0710275	0.83923846	0.8611814	0.8508772	1.1895716	0.94656396	1.0012488	0.8984428	0.99143255	1.028355	1.0666891	1.4632063	1.2997345
AF131215.4	1.0149777	0.79941297	0.98815584	0.9479956	1.0962342	0.967733	0.9739976	0.98994	1.0100601	1.0732799	1.0468038	0.85720426	1.0723866	1.0568017	1.1738538	0.9656538
AF131215.8	0.9201769	1	1.0509688	0.8780759	1.0573685	1.0014234	1.1737903	0.9326787	0.9745538	1.0634013	1.0886343	0.89022195	0.9745538	0.8513499	1.0778865	1
AF186192.1	1.0562097	0.9765976	1.0315138	0.8418167	1.0601009	1.1425891	1.0041853	0.8546165	0.9772417	0.9282049	0.99727684	0.9283337	0.8668289	1.0915987	1.1669042	1.0027232
AF198444	1.055142	1.1082484	1.2323443	0.87208754	1.0010145	0.9989855	0.9910634	1.0501575	1.0712967	1.1240265	0.9232704	0.98797405	0.9951117	0.90237135	1.0126635	0.9604649
AF213884.2	1.0894167	1.0676411	0.9659607	0.8154671	1.0879049	1.1193357	0.8116568	0.8834746	0.9837489	0.91390014	1.0374825	0.7610966	1.022582	0.9154546	1.0883585	1.0162511
AF279780	0.97403973	1.0204588	1.0774304	1.1356894	1.0413437	1.0381334	1.0433326	0.97932565	0.8532655	1.0070246	0.99297535	0.96649975	0.9184481	0.96121687	0.9826946	1.0098935
AF289551	0.98248285	1.2303083	1.0889015	0.7474871	1.0175172	1.0516825	1.0743058	0.9501696	0.9550607	1.0341	1.0641606	0.9539347	0.93891424	0.7537887	0.80845004	1.0743243
AF520793	1.0334843	0.82771444	1.015783	1.2037456	1.3683246	0.6902783	0.97375673	0.98421705	1.120257	0.8979265	0.8210511	1.1195965	1.0420526	1.0342731	0.9810805	0.8965882
AFAP1	0.8504802	1.0278399	1.0470941	1.0981754	0.6350708	0.62795097	0.91234285	0.98692197	1.1175828	1.0130779	1.148795	1.132689	0.8836231	0.9391902	0.9154499	1.0225052
AFAP1-AS1	1.037955965	1.1508955	0.946637435	0.872412885	0.9722356	1.07449855	0.851552	0.97986375	0.934739125	0.94076773	1.04961325	1.0202133	1.0855326	0.978454565	1.1233648	0.9606581
AFAP1L1	1.0231681	1.034167135	0.90771121	0.86205615	1.003436075	1.02321255	1.1084477	0.8902903	0.95563965	0.98008525	1.07366915	1.00095135	1.22108795	1.0259441	1.0230742	1.041236365
AFAP1L2	0.93795943	0.8491006	1.0237904	0.9471148	1.026066	1.1063663	0.8860548	0.92055196	1.0351828	1.0124879	1.0724313	0.9568903	1.0459042	1.0435119	0.96435535	0.98751205
AFF1	1.1261801	1.04948772	0.91001265	0.874934967	1.352622483	1.117400723	0.958109867	0.930602887	1.07134265	1.088759333	0.823942567	1.170135633	1.069899567	0.997416423	1.173004767	0.965717513
AFF2	1.122092487	0.953666777	1.02968382	1.010939967	1.1272958	1.026763467	1.1520484	0.96889317	0.886238697	0.909390463	0.959570587	0.919436567	0.992828533	0.9723801	1.366198217	1.08215339
AFF3	0.883093472	1.130910617	0.966614572	1.02484123	0.854438347	0.862852832	0.889344058	0.922662782	0.9475975	0.921218892	1.02603415	1.302056817	1.04755599	1.134882483	1.161610125	1.527632948
AFF4	0.906387254	1.08067095	1.053499834	1.012395049	0.995453889	0.95040113	1.163316625	1.013457049	1.063808384	1.047043759	0.870092268	0.906110129	1.065898193	1.031947	1.086547093	0.92541886
AFG3L1P	0.950542267	1.013332367	1.225830433	1.177631867	0.872271753	0.889705433	0.891913737	0.9194892	1.110971013	0.91004791	1.0361948	0.822955803	1.049217567	1.012296383	1.049877387	1.324665433
AFG3L2	0.846999333	0.909596007	0.994279867	0.890796343	1.015022767	1.004959883	1.0581131	0.879142907	1.03606498	1.038248967	1.0092612	0.82675232	1.124299833	1.0295168	1.100181653	0.907455
AFM	1.041643	0.8762523	1.0202568	0.78168434	0.9706089	1.1510904	1.1698506	1.053874	0.95962715	0.89172316	0.8788095	0.9494282	1.020752	0.97974306	1.0931028	1.1219357
AFMID	1.1187189	1.1052942	0.932316	1.1194947	0.90409625	1.1109833	1.0483761	0.93302816	1.0080734	0.9919423	1.0038161	0.9645238	1.0196804	0.9003405	0.8922869	0.99618393
AFP	0.9730997	0.8052138	0.9858072	1.0143936	0.929802	1.0661334	0.9886156	0.99826545	0.86991864	0.9430888	1.1309187	1.0115122	1.0555342	1.4234514	1.0017345	1.2859648
AFTPH	0.9226617	1.2548443	0.835066	0.95328685	0.969964575	0.867761075	1.01742985	1.1022215	1.1273762	0.98648713	1.16363305	1.23186765	1.01763075	1.12369075	0.82849604	0.84952005
AGA	0.964294317	0.90782315	1.0949765	1.000300333	1.1475989	0.9302917	1.352994967	1.182935467	1.114920967	0.690414217	0.9801045	1.444531433	0.611640273	0.613464567	0.676980317	0.959064167
AGAP1	1.1363409	0.968000163	0.908952787	0.95472948	1.356753967	1.019122667	0.987580253	0.969278413	0.929625703	0.980668467	0.811837213	0.980005933	1.106784967	1.0365634	1.074438333	0.93170368
AGAP11	0.93866425	1.23445765	1.1086477	0.9898749	0.9641964	0.8543044	1.15697485	1.22883225	0.9760631	0.879884725	0.962746135	1.04240615	0.905574355	0.82318612	0.955825	1.03250375
AGAP2	1.023363433	1.230671867	0.906395437	0.8447893	1.036323133	1.2138048	1.097422353	0.98501036	1.032110213	1.06810455	0.952541677	0.91679354	0.990524143	1.0005128	1.025692933	1.056461733
AGAP2-AS1	1.1849779	0.981406	0.8726991	0.7243936	2.0317788	1.4092523	0.99836975	0.9449225	1.0431029	1.1772144	0.97685426	0.79959136	1.2412134	1.0016303	1.0093038	0.73288673
AGAP3	1.052558433	1.318708533	0.950691077	1.072932833	1.105181633	1.072518567	0.92525442	1.0016486	0.91892729	1.0076486	0.876776767	0.8600781	0.996387967	1.219649467	0.866513953	0.976920153
AGAP4	0.917784	0.87789124	1.33784	1.6398243	0.92986625	1.0163658	0.9193455	0.96309096	1.0119332	0.88060594	1.1141928	1.0196146	0.965232	0.9880667	1.1453093	1.0397971
AGAP6	1.26911185	0.943004	1.2104912	1.1417798	0.996750965	0.98747835	1.0724478	0.98176975	0.83121572	0.83776635	0.95025827	0.884717725	0.97957185	1.02371778	1.0784514	0.98194935
AGAP9	0.8932004	0.9145209	1.3057356	0.8605633	1.1150565	1.0436759	0.88854885	1.132679	0.9780179	0.8880867	0.950473	1.021982	0.92804015	1.1939048	1.0804987	1.2122682
AGBL1	0.9478001	1.0152614	0.9721767	0.9268601	0.9747432	1.0696025	1.080492	0.91250306	0.91206026	0.9542666	1.007892	1.019992	0.99210805	1.0426744	1.0399288	1.0536554
AGBL2	0.9070084	1.1109723	1.204794	0.9384722	0.8977738	0.9849031	1.2497054	1.225704	0.99977446	0.9971422	1.0334878	1.0372952	1.0383754	0.99977446	1.0002255	0.7979713
AGBL3	0.95815905	1.02299449	0.984326787	1.052019767	1.131787333	0.928286097	1.160360533	1.0939999	0.937287443	1.04305082	0.993495667	1.028294367	0.9356794	0.9752325	0.974443277	1.12669438
AGBL4	0.9152995	1.0323113	0.97875025	0.9317029	1.06482685	1.1865387	1.06161775	1.15022005	0.9717179	0.91405705	1.02985558	0.99580115	0.89320995	0.9281508	0.92593128	1.025597475
AGBL5	0.913556687	1.1734515	1.132391633	1.191800133	1.207696733	1.109064067	0.8626927	0.993956067	0.956948257	1.275061067	1.154759347	1.04545282	0.944252713	0.804232537	0.811905697	0.88291075
AGER	1.1043912	1.1322397	0.82911633	0.95196887	1.092311	0.99370835	1.07641005	0.98319215	0.98392703	1.0842112	0.8864797	0.9061067	0.98630797	1.004881075	0.86461985	1.02980245
AGFG1	0.780311632	1.00436716	1.20347674	1.092138508	0.785314406	0.95063056	1.09275172	0.969853888	0.99297372	1.09971642	1.059377888	0.947983616	1.029762074	0.888031506	1.234634	0.94433182
AGFG2	0.995828117	1.026696938	0.962200915	0.88042351	0.955179618	1.151319283	0.897519317	1.056607467	1.010413017	1.13141539	1.055040708	1.014825553	1.05562791	1.035219333	1.023175467	0.942869752
AGGF1	1.06750285	0.90859089	0.892626113	0.856766415	1.1274852	1.094330575	0.935815	1.0216756	1.012972943	1.26670175	0.823065465	0.99300665	1.034270833	1.00850935	0.903238943	1.00106319
AGK	0.908147857	1.0028136	1.04197071	1.105482333	0.904321467	1.00066655	1.040266767	1.004796467	0.975526433	1.122878933	1.061008767	0.933720467	1.042763967	0.96056872	1.0552577	1.012345877
AGL	1.0025758	0.8150418	1.1406192	1.1443248	0.9974241	1.0892628	1.0063913	1.2837664	1.0170083	0.8181014	0.97173995	1.5142616	0.9802894	0.8963621	0.82967645	0.96642876
AGMAT	0.75738506	0.780086773	0.826784867	0.688438283	1.044296067	1.138991667	0.746527823	1.030677457	1.0222726	1.238067967	1.129250167	0.816594843	1.0478772	1.128139233	0.85735921	1.041074167
AGO1	0.964312875	0.960384965	1.010241738	1.02385454	0.993702025	1.051211625	1.029735625	1.048601275	0.910335953	1.1412869	0.950043743	1.107632525	1.241088825	0.9177491	0.755295453	0.933410365
AGO2	0.7537258	0.70520663	0.92104435	0.8876675	0.84577674	0.9924022	1.440975	1.0075978	0.7109424	1.258784	1.112232	1.0884136	1.191603	1.0475171	0.88214153	1.0947764
AGO3	0.730986225	0.871146325	0.919789225	0.932680825	0.996119785	0.959959513	0.971938685	1.171031125	1.020008018	1.026740475	0.979189708	1.1530974	1.03503444	1.0847904	0.990011033	0.946887603
AGO4	1.05839571	0.95835615	0.853153063	0.88869747	1.3513871	0.867249573	0.983774558	1.16747525	1.09399315	0.948323213	0.808340675	1.15828175	1.0000773	0.91665595	0.84607605	1.009783125
AGPAT1	0.84387865	1.07109567	0.86449823	1.07004317	0.83112305	1.0615322	0.8438343	1.02712695	1.030101	1.195141	1.1687521	0.88865473	0.94760345	1.1296439	0.840990285	1.0812249
AGPAT2	0.8391625	1.1786045	0.93089475	0.87697653	1.17417145	1.1115833	0.96167025	1.00801512	1.0067719	1.07435225	0.924592685	0.91486398	1.0612034	0.96184043	0.90694225	1.0010233
AGPAT3	0.963720477	1.037230995	1.020101252	0.933583307	0.945815128	0.959913245	1.059034423	1.015956618	1.100830083	1.088462517	1.08861234	0.97807171	1.0237184	1.017298883	0.943263517	0.805326003
AGPAT4	1.11990115	0.75864227	1.00047693	1.26042365	1.1905776	0.88214135	0.91496855	0.879168325	0.90195555	0.96354321	0.99952305	0.98012305	0.9835743	1.0224286	1.4513986	0.9483157
AGPAT4-IT1	0.98399156	1.0774683	0.70351213	1.0469592	1.0918604	1.0220006	0.9577893	0.86377966	0.92788005	0.768422	1.2277602	0.8360664	1.1343907	1.0695732	0.93796134	1.0160084
AGPAT5	0.93249655	0.829167025	1.07574235	0.88200708	0.831658	1.26161635	0.917039225	1.20691885	0.9577309	1.14066965	1.024746075	0.864206195	1.0864644	1.207555775	1.03726785	1.14113855
AGPAT6	0.848562897	1.039443523	0.981607043	0.965370067	0.995664767	1.025979467	1.02947501	0.94458948	1.01998905	1.033028233	1.131336067	0.978207893	1.0934379	0.997062167	1.044744567	1.006637833
AGPAT9	0.7397959	1.9183433	1.0093037	0.8966981	0.831875	0.9467267	1.4425894	0.8503741	1.0020123	1.0048314	0.7928783	0.7997291	0.9979878	1.0923394	2.6333616	1.2102158
AGPS	1.256230625	0.762835023	0.778026093	0.822560283	1.027491763	1.055267325	1.047401925	1.273175175	0.98997105	1.065834325	0.848103088	1.073822375	1.07578739	1.015518293	0.83798679	1.005149
AGR2	1.12662575	0.9918683	0.99600685	0.987430455	1.0094982	1.0990119	1.0637647	1.01598955	0.98957525	1.0340666	1.03376465	0.970197175	1.05266217	1.07975035	0.99076752	1.03629733
AGR3	0.9495319	0.98390347	0.8552342	1.0632988	0.9582681	0.9778803	0.97703254	1.0118024	1.1084594	1.0557641	1.2935828	1.0142976	0.9926456	1.0073544	1.2293966	0.933722
AGRN	1.147753225	1.17778665	0.9651969	0.823529415	1.01636659	0.98899605	1.146708175	0.901002393	0.882558475	0.848629843	0.817645685	0.826478633	0.99158465	1.0719285	1.106265725	1.181971925
AGRP	1.0560468	1.0293527	0.6914177	0.9551722	0.98570454	1.3308964	0.91721123	1.1617161	0.98096275	0.99805737	1.0019425	0.9402787	0.9837911	1.1195785	1.0178126	1.1484524
AGT	0.9834364	0.86854905	1.0876164	0.99188244	1.5324619	0.77770746	1.1745256	0.9559545	1.0081176	0.89099616	1.362363	2.4702318	1.0812969	0.768375	1.3997307	0.9850241
AGTPBP1	1.0293196	0.94382235	0.95034835	1.0183588	0.90071747	0.865764565	0.89384048	1.0686384	1.3036165	1.06071308	1.2303915	1.3336716	1.053478175	0.83056115	0.836215675	0.97439645
AGTR1	1.7502348	0.652581865	1.2846995	1.29638155	1.1114637	0.69092275	1.50889695	0.568129365	0.762709175	0.682549445	0.739208015	1.7030566	1.1382453	0.87560837	1.888089	0.87539525
AGTR2	0.98785449	1.124605467	0.973153067	0.935969947	0.989623617	1.007371387	0.920003963	0.93334711	0.991963	0.954280967	1.0840985	0.969407547	1.030392	1.116086467	1.06909595	1.07233871
AGTRAP	0.9532563	1.335283687	1.029488533	0.98470318	1.2234978	1.136141033	0.8124897	1.0606018	0.97878625	0.967746533	1.025221567	0.977233167	0.969314247	1.01811388	0.88175844	0.926539817
AGXT	1.061190733	1.0345006	0.924804213	0.782924053	0.9582554	1.028176433	1.035111667	0.96241187	0.938932287	0.996059247	1.0164253	0.942117743	1.006825567	1.11623379	1.060285133	1.096643233
AGXT2	0.976614	1.0030527	0.89452076	0.9662344	1.0742974	1.0759389	0.9054794	1.0080061	0.9389398	0.76647997	1.2728668	0.93627304	1.0153062	1.354696	0.9969473	1.0274948
AHCTF1	0.6249387	0.753815205	1.3296811	1.181064065	0.77853205	1.07436195	1.324552525	0.9942114	1.088610785	1.117233865	1.1361656	0.923752975	1.077212415	1.1529052	1.50481245	1.01969745
AHCY	1.0152456	1.1240418	0.9551458	1.0077013	1.3272632	1.332615	0.89623773	0.978183	1.0194275	1.2263267	0.9922988	0.7370725	1.0126772	0.9789632	0.9366394	0.88982475
AHCYL1	0.835227468	1.00914325	1.0535349	1.2669191	0.785961525	1.006631843	0.985882275	0.95943055	0.9398188	1.046379025	0.899614775	0.932115743	0.969066743	1.11927175	1.372079125	0.99624564
AHCYL2	1.1527318	1.17191115	1.0889906	1.1571546	1.033488665	0.90868003	1.03297585	1.06631853	0.96491308	0.919798015	1.00564765	1.241501	0.9664929	1.0097962	0.97761178	0.90235237
AHDC1	1.089110133	1.085018343	0.908400147	0.855228533	1.435118433	1.107804833	0.814410327	0.938890377	0.934367947	1.05487088	0.793058733	1.0040744	1.04849588	1.0514624	0.73253004	0.914034947
AHI1	0.907292872	0.89876699	0.936692698	0.969885392	1.018249534	0.993079292	0.92898748	1.0620839	0.965165576	1.12096928	0.952959976	1.022245572	1.113233128	1.11108282	1.2498902	1.10637607
AHNAK	1.035566325	0.81644215	0.787840358	0.83952736	1.200587275	1.55453956	1.124601458	1.176782698	1.2307445	1.21631404	1.25527249	1.420936875	1.172552925	0.936591985	0.8819254	0.942894075
AHNAK2	1.4832462	1.02695523	1.0575486	1.69936975	1.08297695	0.94738527	1.6143005	0.9260815	0.691316245	0.85586097	0.966099425	1.11953615	0.696939235	0.6610042	0.99856045	0.930950255
AHR	1.4900748	1.0008497	0.7734145	0.99915034	0.90255123	0.69032854	0.9624748	1.1896759	1.3090118	0.86806566	0.9909354	2.8299174	0.8421701	1.0344199	1.5577326	1.3416768
AHRR	0.27300787	1.0181761	1.4342215	1.2686071	0.28933164	0.6766182	1.2225076	0.69046587	0.5644565	0.98182404	1.6835343	0.5651621	1.0495926	0.9433599	1.6290109	1.4576459
AHSA1	0.8232166	1.1546407	1.180829	1.0299742	0.90478784	1.078385	1.0400456	1.2397667	0.8889981	1.0258735	0.9741264	0.7982436	0.9015294	0.9725896	1.1115057	0.9306213
AHSA2	1.7929175	1.334470165	0.95499244	0.879228538	0.950228298	0.758243918	0.809474715	1.0571166	1.401375125	0.978014458	0.88475016	1.615623788	1.4215391	1.3450386	0.690652713	1.0549909
AHSG	0.9825559	1.12081645	1.01494855	0.930108	0.99442312	1.091453	0.9827389	1.0290678	0.9074658	1.0839447	0.9443303	0.9975118	1.05153195	1.00515642	0.96603555	0.9760511
AHSP	1.0000348	1.144041	0.91314906	0.95553887	0.9331965	0.92161435	1.0037186	0.99996513	0.8584973	0.9790266	1.0018404	0.91673577	1.0952252	1.0246162	1.0907133	1.0442452
AICDA	1.0227756	0.864908325	1.0082245	0.98706938	0.9532678	0.98311755	1.02032155	1.1214967	0.93763255	0.874282015	1.04050895	1.04373235	0.9601585	1.05736515	1.07661475	0.997206
AIDA	0.90737285	1.05808825	0.8029898	0.8501283	0.9196687	1.1983452	1.02412995	1.3412737	1.0514264	0.982738925	0.81289437	1.12966675	0.8925859	1.07552742	0.77670182	1.0830667
AIF1	2.57640925	1.448834093	0.796782768	0.752692228	1.7069545	0.852881235	0.755275325	0.788893625	3.48585655	1.4424986	1.379266475	0.915390675	2.524012275	1.0609356	0.887063295	0.856237188
AIF1L	1.0482368	0.919081535	1.08277815	0.82534535	0.9949239	1.044364675	1.03457875	1.03887627	0.95529261	0.8512885	1.12119758	1.0122672	1.12754842	1.0306934	0.9392211	1.0071155
AIFM1	1.0253778	1.0282278	0.763469	0.7515781	1.2129046	1.0263747	0.8228188	1.0447677	1.0773042	1.0734984	0.9403273	0.78965217	1.0064178	0.99358237	0.7744461	0.62064976
AIFM2	0.84142333	1.2346314	0.95089685	0.923035235	1.1022326	0.989758875	1.3217163	1.092543475	1.011326	0.849598515	1.01972463	1.061581875	1.08674427	1.0028273	0.98649667	1.01704395
AIFM3	0.9462425	0.86136687	0.84855413	0.9837486	1.2649797	1.2219115	1.1192968	1.1858928	0.93987924	0.7688588	1.1032023	0.8111359	1.1359607	0.9654913	1.110806	1.0162513
AIG1	1.485418467	0.977859133	1.1412131	1.138270947	1.236757767	1.0672034	0.8958013	0.820266247	0.965777033	1.026033067	0.864782167	1.033858283	1.1677022	1.153307387	1.035677957	0.847465547
AIM1	1.5125023	0.76477426	0.8916942	1.3740432	0.86524385	1.5264977	1.7400264	2.0165882	0.7533327	0.40377095	0.9530108	1.3604313	0.4647597	0.55127585	1.0469891	1.1553535
AIM1L	1.00606447	1.02296502	0.90604135	0.9144866	1.02986025	1.04006985	1.0665977	1.0132994	0.97128962	1.04315765	1.028673735	0.964355435	0.9984654	1.0093268	1.00610925	1.01271285
AIM2	0.87920314	1.0011449	0.8762494	0.85715806	1.1337285	1.5900812	0.9553893	1.1735047	1.9360634	0.9988551	1.0172137	1.0821571	0.93284	0.9382763	1.4122382	0.91826314
AIMP1	0.756922753	0.862845703	0.99769525	0.898848283	0.868599277	1.01469408	1.238462267	1.049736567	1.115211233	1.0964549	1.038566167	0.961610247	0.9844148	0.81151416	1.04633702	0.854070833
AIMP2	0.73102142	0.985704467	0.91396572	0.8115889	0.912421727	1.078437	1.101973867	0.97147148	1.042652233	1.050661233	1.078533267	0.792656637	1.122810333	0.90501661	1.0204419	0.93311711
AIP	0.83029005	1.2259575	1.0250019	1.09045525	1.03976915	1.02836405	0.935152225	0.9794638	1.0474108	0.986367425	0.8264523	1.0173804	0.89469345	0.9458905	0.9980476	0.90125755
AIPL1	0.9349363	1.18532395	1.01227235	1.04065045	1.0642763	0.9734471	0.98048514	0.980318	0.93139845	1.12053345	0.9410288	0.9551361	1.06293475	1.0799646	0.9646192	0.985770675
AIRE	0.9347031	1.1441802	0.90956044	0.876904	1.1239191	1.1420783	0.9432373	0.9573472	0.97399646	1.0000868	1.1282953	0.94769835	1.1202993	1.1812048	0.9999132	1.1304107
AJAP1	0.936797363	1.121738925	0.929812335	0.9189984	0.916460793	1.20200405	0.992232475	1.065034825	0.937971228	1.096365095	1.020383575	0.884631698	0.967307385	1.0550687	1.169287335	1.051211518
AJUBA	1.01133474	1.4701043	1.44788135	1.328223685	1.14592839	0.86010039	0.620169538	0.67058069	0.942195683	0.988314198	1.04709841	1.120681925	1.083613475	1.080157875	0.624303168	0.55869651
AK000798	1.0657412	0.8914073	0.8797635	1.0863838	1.0307612	0.96923864	1.1101575	0.7705188	0.9155077	0.74300855	1.0513464	0.8866575	1.1814035	0.9007014	1.3549069	1.1197498
AK021537	1.0195192	1.1128132	0.83178276	0.9916136	1.0517617	0.9843642	0.6986218	1.0083864	1.1046594	0.85459733	0.8762576	0.7522774	1.5615857	1.4831244	0.84492743	1.0199437
AK021804	1.07336345	1.47546745	1.22639925	1.7564188	0.12645261	0.48598775	0.99983535	0.9526184	0.76552307	0.6890015	1.0258486	0.5742181	0.488595415	1.66644715	1.753528	1.1639119
AK021933	1.0505415	1.1730037	0.909143625	1.1373977	1.05564875	0.90220225	0.897436925	0.9743263	1.07747265	1.11202655	0.9762581	1.0037479	0.90990227	0.994831385	0.96460118	1.2070608
AK021977	0.64020205	0.6963659	0.9992195	1.3733944	0.77631795	0.55058503	1.0007806	0.880302	1.3466198	1.0809008	0.8614657	0.88007325	1.242098	1.4837816	1.128569	1.5007609
AK024936	1.0157678	1.0144998	0.92075086	0.916751	1.1076422	0.9855001	0.9799433	0.9246561	1.0941608	0.9529226	0.89581287	1.067651	1.1558279	0.9541962	1.0756629	1.1768878
AK025288	1.287124	0.70762736	0.65333724	1.6436118	0.87918675	0.56238854	0.91663826	0.59702915	4.5918055	1.8059413	0.9435139	0.65682554	3.6961703	4.383387	1.5845717	1.056486
AK026905	1.0168755	1.3879728	1.1705127	1.5595102	0.53260404	0.5540126	0.8702029	0.7614452	1.2798414	0.7801624	0.98312443	0.5809788	0.8061481	1.6192173	1.4316932	1.3148547
AK054988	1.0213451	1.1130672	0.946263	0.94220114	1.081625	1.121439	0.9383521	1.0173491	0.99032694	1.0350058	1.003608	0.9640227	1.0782533	0.9963921	0.9829339	0.91231996
AK055458	1.0359553	0.986482235	0.97889683	1.1007268	1.00065045	1.2091726	0.95200385	0.92719362	0.90473555	1.007529	0.93001125	1.0289958	1.011957125	1.0396603	1.0167621	0.97016448
AK055981	1.0539014	0.67472136	0.9452951	0.7523193	1.6709408	0.86168444	0.7324126	0.9460986	1.2057065	0.9010126	1.1820167	1.160945	1.7389208	1.0691832	0.7277653	1.1352967
AK056098	1.0110834	0.9712711	0.74583316	0.8768195	1.249065	1.80058	0.8715431	1.1139525	1.050777	1.1811731	1.352483	0.78360265	1.0184056	0.98891664	0.8171956	0.9844672
AK056982	1.1088728	0.91387725	1.0276774	0.9986124	1.0954143	1.1917194	1.0811061	0.93077075	0.93400514	1.0127944	1.0013876	0.99360186	0.91781706	0.872458	0.9162898	1.0469284
AK074476	0.973658377	1.362742233	0.981530033	0.9939886	1.01994946	1.16827882	0.923242133	0.920829357	0.96571413	1.04225095	0.917735527	1.07619428	1.050742333	1.048799953	1.0672482	1.01381838
AK090844	1.0269632	0.98531103	1.0020468	1.0896525	0.9114387	0.8842796	0.91977584	0.86636436	1.0269809	0.9979532	0.8725323	0.83963066	1.5942761	1.297593	1.0884432	1.2673843
AK091729	1.0081749	0.9953515	0.9167256	1.1184428	0.98967	1.2067679	0.86566544	0.9182537	0.9245184	1.0046483	0.90862054	1.0543536	1.0348935	0.98576367	1.175326	1.1261905
AK093205	1.0254728	0.96389402	0.93882425	1.01155377	1.06611675	1.00644207	0.98877455	0.95236137	0.9464669	0.995828415	0.97224818	0.95429265	0.99541055	0.958163615	1.01568835	1.04864215
AK094644	0.9392847	1.1314679	0.9256342	0.86370873	1.0018559	1.1349275	1.0426689	1.2896496	0.8903592	0.91713166	0.99814415	0.8749272	0.96317494	1.080149	1.0058607	1.0148336
AK096159	1.0276622	0.97352505	1.0599229	1.1626678	0.9843926	1.0831923	0.9452701	1.0055852	1.0246717	0.9717705	1.125912	0.99441487	0.9712984	0.95931005	0.890455	1.0350323
AK097370	1.2144662	0.9680171	0.91219944	1.000243	1.0646193	0.9305455	1.0810694	1.1412265	0.999757	0.8980693	1.0478016	0.905829	1.1462656	0.9056408	1.0976216	0.9552072
AK097453	0.9626253	1.0008326	1.0261458	1.007102	0.92806286	1.0239059	0.9395633	1.0306412	0.9769568	0.9702697	1.1421765	1.0387172	1.0370969	0.84478885	0.99916744	0.98755413
AK098263	0.8424477	0.99927163	1.0484558	1.0608957	1.0007284	1.0075911	1.0531219	1.1504086	0.9390746	0.9857403	1.1272191	1.0507499	0.9055149	0.9428611	0.9636277	0.9243361
AK1	0.79073448	1.04741785	1.14462075	1.0799987	0.8787224	1.05239975	0.79886095	1.17002155	0.74336004	1.02310415	1.03124085	0.96139865	0.92619318	0.96559162	0.79976272	1.03439695
AK130486	1.1767488	0.82350703	0.93628225	0.908806225	0.947722405	1.1448983	0.91686125	0.803771715	0.977818565	0.91705525	1.14218815	1.1158175	1.02143288	1.1872432	0.9626763	1.03299505
AK131021	1.2010275	1.0669578	0.8522731	0.9315871	1.0351291	0.9172524	0.9924053	0.9394735	1.0406377	1.120095	0.93336654	1.0213956	1.0072504	0.90480036	0.99274963	1.0862288
AK2	0.906453463	1.003227763	1.2639604	0.916073075	1.068791867	1.106073777	0.894379673	1.029201525	1.094906477	1.230958443	0.986098373	0.876880847	1.069709973	0.986744458	1.021261467	0.929431958
AK3	1.5373669	1.1060997	1.08227265	1.40473365	1.20541545	0.941575675	0.9320579	0.99574175	0.97860237	0.98732408	0.86396215	1.4522719	0.98999184	0.908685665	0.856395515	0.78206468
AK5	1.05951035	3.1083416	3.39306065	3.76539875	0.61798394	0.7672334	0.89330162	0.98927817	0.86342472	0.87546535	1.3350822	2.2278517	0.77277945	0.74833625	1.51486605	1.06698105
AK6	0.8561414	1.148247	0.9917699	0.72930586	1.1429013	1.1618497	0.95080245	1.0893251	0.8989662	1.1185042	0.87376934	0.72718346	0.98029387	1.0631901	1.0633564	1.00823
AK7	0.99588244	1.01731147	1.020237025	0.949414808	1.048845885	1.01186966	0.95609451	0.936712933	1.022105975	0.933125293	1.13905295	1.071707588	0.944083485	1.09303145	1.038987888	1.09707395
AK8	1.0847745	0.914207015	0.919988305	1.08036555	0.94860205	0.91283324	0.95692083	0.99824175	1.01901372	1.0160893	1.1585982	1.1118411	1.08649715	1.0471477	1.05445745	0.967078005
AK9	0.99626118	1.0065894	1.044123517	1.046819167	0.854404003	1.0243343	1.009627533	0.953286487	0.867921653	1.040596333	0.9329675	1.123643363	1.088457933	1.022627467	1.086151	0.96019978
AKAP1	0.933524613	0.855052618	0.917912363	1.0242596	1.145755525	0.784654368	0.870380488	1.0967055	1.18760395	1.04297245	0.962946475	1.17916665	1.19826865	0.986515175	0.74601296	0.885739413
AKAP10	0.940836783	1.056811813	0.926312223	0.983277358	0.9449921	0.783518698	0.93386501	0.989672905	1.124662965	1.11223825	0.878477318	1.1931705	0.987225623	1.139255735	1.04838545	1.16452541
AKAP11	0.89397713	0.97609162	1.083498425	1.1539433	0.813725285	1.03705685	1.06967845	1.1025675	1.02951025	0.8830381	0.92069015	1.2031689	0.95025095	1.1319052	1.0822848	0.997094385
AKAP12	0.97767161	0.678778078	1.546471648	2.327081448	1.10234588	0.53531051	1.08724245	0.623664222	0.85182026	0.87527076	1.2916462	1.60942404	0.856860294	0.5436136	1.36022564	1.4845532
AKAP13	1.185290917	0.928061402	0.902859149	1.031571124	1.242820367	0.987584528	1.189758271	0.929247131	1.071484109	0.905893458	1.002896858	1.131662562	1.095545472	1.039397214	1.067303022	0.914064652
AKAP14	1.054150143	1.118131867	0.96706387	0.926863167	1.0535999	1.06931159	1.056170833	0.98138172	0.947767033	1.0184158	0.923658513	0.937882947	0.97621877	0.970992017	1.0457396	1.026793
AKAP17A	0.943397233	1.11874088	1.493561767	1.030498943	1.017326583	0.951996553	1.1634215	0.999936233	1.004142417	1.1296177	0.791452223	0.858737033	0.919267733	0.959211977	1.227809133	1.172780567
AKAP3	0.80214095	0.973396	0.9849453	0.9165683	1.0646096	1.1721522	0.9811937	0.9500429	0.90550643	1.0150548	1.0797102	0.89451647	1.0254247	1.1046782	1.0971924	1.0310966
AKAP4	1.0447161	1.3887248	1.0282481	0.9708416	0.8980067	0.9881711	1.0256121	1.0766152	0.92854565	1.0200764	1.0262525	0.95348495	1.0118288	0.91797686	0.74856126	0.9818833
AKAP5	0.842136655	1.23399653	1.25402775	1.0544414	1.01177575	1.1103642	0.95197805	1.4385664	1.042175025	1.0147051	0.910968625	1.15590843	0.99105667	0.96733755	0.8505294	0.9200452
AKAP6	0.8768195	1.1631836	0.977769	1.11217675	1.061438825	1.08164635	1.0741145	0.94310618	0.92949475	0.932143805	0.9869256	1.04487455	1.0517382	1.01655955	0.914476	0.92583272
AKAP7	1.04267965	1.27853655	1.0455489	1.015482	1.04081845	1.27728385	0.926278165	1.731585965	0.79898668	0.89750364	0.94979725	0.99099713	0.954158735	1.054389	0.9454889	1.0904018
AKAP8	0.721005765	1.01909515	1.18687275	1.17900945	0.89869218	1.03781145	1.2269585	0.8490475	0.98242883	1.0508179	1.03450095	0.818468025	1.05778215	0.97056805	1.1469225	0.831427755
AKAP8L	0.91195077	1.136263162	1.15425211	1.10475368	1.11267925	1.12769726	0.973577808	0.997524814	1.0390036	1.0153689	0.855320372	0.95471768	1.0502273	1.01697916	0.94370082	1.015171008
AKAP9	0.956220743	0.886922933	0.91923965	0.896618543	1.071426767	1.05883508	0.890282233	1.0556755	1.40356942	1.099551947	0.984391267	1.167336813	1.259106283	1.333343933	0.85462714	1.167063867
AKIP1	0.9290438	1.0867988	0.96862865	1.0071815	1.02159	1.0274531	0.97175143	1.12401435	1.0711648	0.98604362	0.92707347	1.20092085	1.0121422	1.02031222	0.63009548	0.72195178
AKIRIN1	0.852080287	1.109433233	1.445781767	1.438267233	0.999579577	0.959877053	1.3459864	1.0320248	0.938073013	1.015546367	1.025360233	0.905001727	0.87808207	0.890158253	1.3755819	0.932302647
AKIRIN2	0.836082663	1.157454667	1.4352133	1.197236443	0.89557028	0.899800953	1.697055433	1.2340511	0.88216278	1.014588657	0.82961976	0.923228923	0.86380843	0.9132525	1.8298143	1.207504447
AKNA	1.10504005	1.37929008	0.7802442	0.91536673	1.16036955	1.1071094	0.742336605	1.0569885	0.972180235	1.00553832	0.819039945	0.99929892	1.1863213	1.083439865	0.969471175	1.0809491
AKNAD1	1.002517653	0.935160967	0.9956473	0.941743643	1.317664433	1.0508681	0.983207623	1.03991215	1.0935211	1.002950367	1.068648	1.065257667	0.97922267	0.983778033	1.019779263	1.027105917
AKR1A1	1.1643673	0.98939365	1.114412	1.204507	1.2048414	0.9761486	0.9156907	0.8933969	0.9738315	0.9322136	1.0106063	1.0341016	0.85312784	0.90327567	1.2872218	1.1366487
AKR1B1	1.307094	1.2789253	0.8176068	0.73134416	1.017205	1.5676649	0.8300091	1.1225836	0.982795	1.2229531	0.9785593	0.83787787	1.1751854	1.2470511	0.88336784	0.85556096
AKR1B10	0.84833455	1.0191469	1.0353613	1.1408392	0.7330075	1.1302228	1.3839257	1.0760819	0.7716918	0.8849783	0.87510204	1.2368184	0.7028996	0.980853	1.3157818	0.95622563
AKR1C1	0.884261514	1.201746248	1.06063204	1.2277317	0.863176928	1.1475225	1.2005685	0.99284592	0.724425472	0.91378284	0.996452032	1.325628586	0.768838856	0.92636165	1.67802756	1.042039432
AKR1C3	0.92814887	0.8336873	1.0718513	1.2310805	1.2337527	1.1797158	1.7837274	1.3739964	0.28679276	0.48129967	0.6246293	1.8441315	0.23962966	0.33878422	2.3884997	0.8904894
AKR1C4	1.0078071	1.1451993	1.0993049	1.1735939	0.9841065	0.96316576	1.0962201	0.96523964	0.99523	0.90050846	0.8637004	1.0119762	0.9621973	0.8648099	1.0557986	1.00477
AKR1C6P	1.0776079	1.0327368	0.8883876	0.9004577	0.94835746	1.0770473	0.8429024	1.0833801	0.9672632	1.133161	0.83765537	0.75378776	1.1116295	1.0557393	0.90377486	1.0776079
AKR1D1	1.0470369	0.9831434	1.0608207	1.0017345	0.97020096	1.0796813	1.0114772	0.9966047	0.9643622	0.8494899	0.9982655	1.1051086	1.0419639	1.0901443	0.99767685	0.9865258
AKR1E2	1.007181	1.141208743	0.905372713	1.004211857	1.1219378	1.091912833	0.97095402	0.891243333	0.8761846	0.962912703	0.809643363	0.718859167	1.043520167	1.152646633	0.99848465	1.212645333
AKR7A2	0.93221292	1.1413379	1.0589117	1.02509255	1.0570416	1.12516105	0.9529261	1.02539955	0.83419195	0.977376785	1.12002075	0.84602093	0.905019385	0.98818013	1.0341193	1.2236864
AKR7A3	1.0702469	1.1809219	1.01376027	0.95928295	1.1427163	1.09260935	0.87789005	1.0107011	0.903483975	0.876976075	1.04346965	0.9015673	0.941298085	0.9485871	1.0264186	1.1117236
AKT1	0.8282059	0.77974707	0.80409926	0.872066	0.9064745	1.1276509	0.8441748	1.0470757	1.1204556	1.1835641	1.153607	0.9452858	1.2786942	1.1328062	0.9529242	1.1569338
AKT1S1	0.8925129	0.969059865	0.918963825	0.97448552	1.0759833	1.011073	0.9300455	1.1402712	1.13378615	1.1020912	0.83323148	1.12991598	1.0106647	1.06101585	0.8300473	0.9220787
AKT2	0.940960527	1.098219583	0.944096235	0.916374767	0.991633242	1.011909533	0.948632573	1.051689892	1.03365235	1.0157172	0.89691123	0.899693082	1.019966183	0.992282807	1.06656806	1.015076707
AKT3	0.908026473	0.96203511	0.977864717	1.124723386	0.980635843	1.120762273	1.027531371	1.117634343	1.082028436	1.050486381	1.012679441	1.0671053	1.092474466	1.031220106	0.81664508	0.925847321
AKTIP	0.9240497	1.1970129	1.03644925	1.11322155	0.78979735	1.1037956	0.88697365	1.03373885	1.08014885	1.11992865	0.827810225	1.16175725	1.01720125	0.88857528	0.569847635	0.8057733
AL022341.3	0.80900186	1.0651826	1.1829984	0.9617659	1.1480665	0.9958198	1.4247004	1.0041801	0.89775	1.1280894	0.7709437	0.67291963	1.1506983	0.79409766	0.86523217	1.0292207
AL022344.5	0.9815236	0.9399358	1.0299771	1.1896727	1.0178294	0.8920895	1.2220489	1.043826	1.1714888	0.9623053	1.0367885	1.0771172	0.9821706	0.94075125	0.8806816	0.90433526
AL109706	1.0667636	0.918582	1.0121105	0.92803115	1.0251144	1.0902594	0.8091352	1.0005205	0.99947953	1.0936681	1.0817074	0.95547205	0.9768216	0.9711787	1.0278562	0.87149054
AL132709.8	0.8542852	0.59638274	1.2661449	1.4825324	0.3881763	1.0836306	1.0664399	1.0951574	0.56942225	0.9335602	0.66902024	0.7744676	1.155397	1.2721106	0.79306495	1.369123
AL133493.2	0.9475969	1.1353987	1.0655216	0.9741286	0.94343126	1.0448765	1.0634537	1.1245792	1.0187831	0.8955936	1.0710067	0.97345275	1.0923194	0.9165902	0.8827006	0.98121697
AL590762.11	1.1396712	0.9952473	0.85447663	0.8019723	0.989395	1.3400099	0.85741615	0.97167385	1.2701237	1.3362969	1.0790339	0.8895016	1.2315934	1.0346059	1.0047525	0.81086797
AL832163	0.9968977	1.0756612	1.0045348	0.9359663	0.9906228	1.0123011	1.0792869	1.0574576	1.0512395	0.8752908	1.0526993	0.9462503	0.96961117	0.9061886	1.0022027	0.9977971
AL833181	0.9186134	1.1576945	0.957728	1.0843551	0.93616253	0.9258919	1.0422719	0.89711916	1.1987063	1.0681512	1.2858089	1.2421399	0.8493434	0.91923493	1.1390305	0.8225922
AL928742.12	0.99313134	0.9765955	1.0068688	1.0209379	1.1277794	1.3412038	0.9848973	1.015428	1.0653703	1.0609446	0.97917366	0.832117	0.90373653	0.8975812	1.0900447	0.850651
ALAD	1.060417	1.036360325	1.12435715	1.0944131	1.16173795	1.18765375	0.854228585	1.0724365	0.79902695	0.83469796	0.82698985	1.05373967	0.874829825	0.81992177	1.0725976	1.034238
ALAS1	0.7022458	1.319355	1.3141475	1.1737043	0.8398476	0.9841646	1.1087532	0.8874121	0.74222314	0.84481525	1.0875725	0.6481214	0.75473845	1.0158354	1.2194855	1.0455098
ALAS2	0.92242335	0.98158937	1.0728796	0.98694815	0.978355275	1.123947365	0.94446533	0.96401063	1.10215457	1.02309765	1.02820332	1.07266405	1.00340455	0.9818725	1.13118175	1.00375575
ALB	0.98543406	1.06936195	0.985491963	0.980615563	1.019729775	1.0813363	0.986616093	1.005996065	0.948742213	1.032602975	1.1007899	0.980907235	0.92564136	1.002644988	1.04383465	0.92180115
ALCAM	0.71571257	0.837838247	0.743269833	0.784538667	0.57297496	0.903165567	0.95227261	1.010749867	1.558769167	1.3959907	1.3191329	1.616627533	1.11820485	1.212000033	1.080055667	0.9379133
ALDH16A1	0.97337216	0.86488014	0.8046296	0.75964105	1.4055685	1.0266279	0.72693795	0.88276476	1.156953	1.2620794	1.2389144	0.8368416	1.2118787	1.0301234	0.9264238	1.0379437
ALDH18A1	1.1562604	0.7534982	1.05064375	0.926874925	1.0514992	1.2385869	0.860494345	1.1618771	1.09720385	1.137097	0.86559895	0.90932693	0.942786625	0.91345953	0.882038215	1.04062295
ALDH1A1	30.53486	1.6777918	1.0288464	1.2157208	2.6480937	0.8309178	0.9711536	0.8235998	1.501191	0.81801873	0.7267417	1.1074419	1.1262325	0.7699949	0.96653223	0.77945507
ALDH1A2	1.0395446	1.1434832	1.0690956	0.945447	1.0019078	1.0031598	0.89682263	0.9865939	0.9292858	1.0487084	0.9653327	1.1069504	1.0733695	0.9980922	0.969427	0.9810653
ALDH1A3	0.839908075	1.15856725	0.99538905	0.96171945	0.80820112	0.8792653	1.1402882	0.89099215	1.13283635	0.921449285	1.02871945	1.083307125	1.0095185	1.013383125	1.44547125	1.2287215
ALDH1B1	1.20412865	0.51274453	1.5601324	1.2468193	1.14094735	0.9130675	1.241204	0.750064315	1.00646465	0.63220565	1.01239715	1.1141974	1.00809848	0.76780003	1.1773968	0.9728933
ALDH1L1	0.96574925	0.938562325	0.9936262	0.95838669	0.97118558	1.10427148	1.1388104	0.990192425	0.90701017	0.9876474	1.05239645	1.03282765	1.0301593	0.89994955	0.97699425	1.04367215
ALDH1L1-AS2	0.8656662	0.93056834	0.992662	0.9954207	0.9699228	1.1982998	1.0924438	0.9875443	0.8413004	1.0045793	1.4035306	0.8413002	1.1953105	1.1271683	1.0341763	1.2574546
ALDH1L2	1.2416702	0.939915083	0.904199933	0.8971321	1.0798428	1.316585967	1.1300145	1.1014128	0.909301797	0.67054657	0.814312917	0.889336967	1.020470217	1.03600225	1.025187433	1.191540033
ALDH2	1.4449551	1.1820922	0.5414865	0.61124253	1.3269414	1.1794499	1.0635172	0.4658253	0.9205968	0.7692047	0.599649	0.61776567	1.4286065	1.2635965	1.0594857	0.9405144
ALDH3A1	1.014773	1.0802346	1.0125573	0.78676236	1.0580922	1.161546	0.941839	0.7865712	0.9874426	1.2013394	0.9400763	0.81495875	1.1019987	1.2469869	0.78771806	0.91729987
ALDH3A2	0.9984821	1.1295109	0.785970883	0.751678133	1.019988867	1.264497933	1.1099364	1.227385333	0.96405652	1.050574167	0.828970387	1.198028653	0.913635417	1.029010667	0.945784033	0.950678253
ALDH3B1	1.005869733	0.966789083	0.877291157	0.929801733	1.010935517	1.0771827	0.995237243	0.9731111	1.043374367	1.039300033	1.09460689	0.953779567	1.079314247	0.9923717	0.85862445	0.896904133
ALDH3B2	1.019197315	1.0907823	0.9043393	1.10158915	0.8656376	1.0883307	1.0892604	0.97210095	0.92419905	0.954789775	0.97079645	1.0385178	1.027016325	0.88198765	0.88499373	1.0360508
ALDH4A1	1.3088532	1.0350262	1.1755253	1.04773925	1.84701815	0.990529895	1.0282297	0.95974585	0.98126225	0.767954725	0.76228115	0.699809405	1.24273575	0.846920775	1.0601161	0.907441775
ALDH5A1	1.0371727	0.90968315	1.18513645	1.42692085	1.2279549	0.79057245	0.995520735	0.874591325	1.3101065	1.00792465	1.1422928	1.36317865	0.992603	0.99087	0.86032685	0.821382235
ALDH6A1	1.63461288	0.8719871	1.13585972	1.2347575	1.11041638	0.969203992	1.010416654	1.06848478	0.87060043	0.853985242	0.885208716	1.262895318	0.838761522	0.763316594	1.12662106	0.94817834
ALDH7A1	0.9883409	0.7555681	1.06717122	0.97829303	1.086107783	1.05932342	1.102023567	1.047670267	0.93674641	1.022637667	1.1207949	1.3036185	0.894822723	0.81790122	0.93609241	1.060652267
ALDH8A1	0.8022107	1.0293995	1.064518	1.0199791	0.85805833	0.78068656	0.98002076	1.102	0.8066761	0.76971453	0.85245067	0.92686474	1.0969073	1.1254708	1.3513585	2.1326175
ALDH9A1	1.2719886	1.0335042	1.1294888	1.1863986	1.2572486	1.0473646	1.0925301	0.8033586	0.9297543	0.79845506	0.99868196	1.001318	0.9894738	0.9664053	0.84540445	0.82424945
ALDOA	0.8472187	1.1415996	0.9447091	0.820089903	1.0242311	1.2374369	0.81660642	1.103117767	0.95621323	1.114545633	1.099916633	0.8164685	0.9930365	1.182443	0.80076086	1.0297628
ALDOAP2	0.93526965	1.0016305	0.8168619	1.235457	0.98974836	1.0973917	0.9983695	0.96936	0.9235018	1.0334684	0.99505025	0.87892824	1.0594602	1.0635843	1.190273	1.1561285
ALDOB	1.022937678	0.977308867	1.030524257	0.947239978	0.995865051	1.0519443	1.00710086	0.996313011	1.014748381	0.986280838	1.078087988	0.962667352	1.017208963	1.03486804	0.983505041	1.055407279
ALDOC	1.0600412	0.96842855	1.4613189	1.0058364	2.1723042	1.2988688	0.8856249	0.9127927	0.8178203	0.9941635	1.1281087	0.98658776	0.8413019	0.83687747	1.1190661	1.3822248
ALG1	1.0062875	0.8950115	0.8853152	0.82867044	1.1046385	1.013768	1.0685112	1.051066	0.9937125	1.2130216	1.0925189	0.9405805	1.1506355	0.86718327	0.72897446	0.8126146
ALG10	0.896238015	0.98329145	0.84465682	1.03543515	0.85182154	1.13669295	1.09014158	1.06971448	1.1434701	1.16642753	1.08259925	0.9629048	1.02619895	0.8957122	0.9177904	0.99490208
ALG12	0.9999047	1.0226367	1.0945319	1.1150743	0.82494384	0.83368945	0.539669	0.6534119	1.0000954	1.0578905	0.9769487	0.8176643	1.0738276	1.0753187	1.3008733	0.96094847
ALG13	0.98037096	0.934431328	1.115357448	1.14584982	0.892298278	0.93826417	1.09331519	1.04180042	0.9922181	0.90792627	1.010246572	1.02016718	0.843746152	0.999849728	1.14063514	1.008114658
ALG14	0.9465664	1.01704558	0.92322585	0.96317677	1.078592875	1.2102077	0.9689666	1.19844405	1.0637353	1.0956745	1.0369286	0.940500335	1.0811945	1.0934185	0.9104149	1.0195262
ALG2	0.9959091	0.93018332	1.25755285	1.1339668	0.9131113	0.92219485	1.44231815	1.02881245	0.9016049	1.01625095	1.0943379	0.86276609	0.9343636	0.826629255	1.3793801	1.0557383
ALG3	1.0221035	1.1792895	0.83198446	0.8096327	1.1304386	1.3512157	0.910041	1.0913835	0.9615144	1.1580454	1.0167278	0.704878	1.033406	0.98327225	0.9175223	0.91177934
ALG5	0.886989253	1.048586533	1.127523767	1.1038514	1.02227691	0.94724637	0.968083303	0.981906333	1.070594133	1.045188133	0.951769667	1.0465187	0.89514915	0.951246233	1.018719413	0.97985489
ALG6	1.0984281	0.9467512	0.98985845	1.0133994	0.9803066	1.1074576	1.0857553	1.0641276	1.0517592	1.0882821	0.9193531	1.0021768	0.8716318	0.99782324	0.91747355	0.86844766
ALG8	1.0447447	0.9489246	0.84551597	0.94767517	1.0038161	1.5423152	0.83952445	1.2438353	0.91621995	1.3179785	0.99618393	0.76231474	1.1185628	1.2004256	0.73107916	1.0445998
ALG9	0.85499379	0.9786174	1.07251225	1.06105635	1.0950224	1.11934505	1.015163	1.0394971	1.0197741	1.1040785	0.85577398	0.72490815	1.02155798	1.01230585	0.944266525	0.99602338
ALK	1.0863583	1.1468439	1.00669735	0.98220755	0.9383399	1.01747777	0.91494195	0.890634	1.066263925	0.942376285	1.02244715	1.0429451	1.08262465	0.9150186	0.97648455	1.0224309
ALKBH1	0.77858465	1.0337205	1.13894325	1.0271154	1.0509508	0.95424715	1.045821865	1.1362055	0.942551125	1.1430098	0.959584825	0.90834755	0.777622815	1.05555732	1.0212773	1.0314409
ALKBH2	0.8350635	0.9984822	0.9685955	0.8274074	1.0248733	0.966464	1.0181056	1.0432582	0.9804958	0.95258397	1.0015178	0.92368644	1.018211	1.0628196	1.3412919	1.130714
ALKBH3	0.6956655	1.2262993	1.0002775	0.99972254	1.0335588	1.1571933	0.99620825	0.9752131	1.0580106	1.3948815	1.1219326	0.99579316	1.2352233	0.9464822	0.9356119	0.802524
ALKBH3-AS1	1.1576127	0.951231975	1.0354869	0.826601085	0.97102423	1.08703305	1.0841377	1.16127855	1.10392465	0.899697155	0.9950089	0.961943965	0.94968513	0.9946789	1.0566492	1.0523721
ALKBH4	0.9661853	1.2365478	0.9567127	0.98418224	1.2880381	1.0460004	0.9233236	0.8790939	0.94104433	0.95870656	0.65405065	1.1409259	1.1232533	1.0211886	1.0293334	1.0158176
ALKBH5	0.906270967	0.958472213	1.222151933	0.966914333	0.834828933	0.93493702	1.030518733	1.115171533	0.996194233	1.0856227	0.9301239	1.049390947	0.927857727	1.091798667	0.925267423	1.0895746
ALKBH6	0.6936041	1.3819944	0.8481205	0.97266054	1.0045185	1.0825882	0.7514224	1.0277654	1.0304605	1.3010411	1.1190739	0.71802574	1.0176194	0.99548155	0.70684254	0.9669079
ALKBH7	1.039998075	1.146111668	0.863434175	0.955599418	1.325758943	1.190412813	1.11155475	1.00127389	1.029446775	1.038562685	1.068708375	1.046771688	1.178415735	0.975455118	1.023805475	0.959457258
ALKBH8	0.8470119	1.0438381	0.89012131	0.80989167	1.0506609	1.1341757	0.97880383	1.34071085	1.03755403	1.2156275	0.882686735	1.27504105	1.1072484	1.09030125	0.9264521	0.81806845
ALLC	1.0752313	0.87390924	0.94794124	0.87682444	1.0960953	1.131878	0.8690419	0.9329987	1.0520588	0.88237804	0.93637127	0.9214833	1.0604503	1.080578	1.2443578	1.1251049
ALMS1	0.90952065	0.738232753	0.760406633	0.761968967	1.030412967	1.050365433	0.950676233	0.986986133	0.975569733	0.95919788	0.9954856	0.8452276	1.287902033	1.248350733	0.900660683	1.218847
ALMS1-IT1	1.0052727	0.9141824	1.0288055	1.3237895	0.8816044	1.1142955	1.3510696	1.0481509	0.87541753	0.95145684	1.0242474	0.8606328	0.8174186	0.8817881	0.9947272	1.1660223
ALMS1P	0.94852984	0.99428475	1.0629326	0.79731464	1.1416538	1.0466313	1.1369109	0.6891984	0.97728896	0.9116074	0.9837003	0.93092644	1.2815037	1.1455418	1.0057154	1.1161789
ALOX12	0.998665	1.0126548	1.0613558	1.0288367	0.9494748	1.0007458	1.0166317	1.0111101	0.89104015	0.9779911	0.9992542	0.7915743	1.2189189	0.98603106	0.998665	1.1605295
ALOX12B	1.0217613	1.2133954	1.1416842	1.1533484	1.079442	0.99444944	0.76397645	0.87511283	0.9051246	0.8678872	0.86680406	0.8506285	1.2068253	0.91497463	1.048331	1.0055506
ALOX12P2	1.7525991	0.8897025	0.94898695	0.7633703	1.113545	0.962715	1.0325981	0.704681	0.9357958	0.96740186	1.2104985	1.1422633	1.0900201	1.2653087	0.9670665	1.2907342
ALOX15	0.97764295	1.3034931	0.9421167	0.9105309	1.0589184	1.0415039	0.98277736	0.93569994	1.0172225	0.9147101	0.9504217	0.857998	1.033442	1.1316162	1.1510963	1.1018265
ALOX15B	1.0935614	0.8956937	0.93989725	0.797351125	1.0507804	0.989981025	0.97533593	0.9645697	0.96496905	0.941851225	1.029081575	0.978239675	1.025266715	1.0547001	0.94408675	1.0561026
ALOX5	1.488400975	1.036055463	0.963668143	0.95395234	1.07664181	0.953704283	0.862224428	0.88554925	2.02586095	1.182910585	0.9054087	0.93276555	1.6383755	0.999918925	0.975341635	0.944454025
ALOX5AP	1.3155756	1.1444265	1.0722442	0.794593	0.9954207	1.0101707	0.85181373	0.75283843	1.702118	1.1568007	0.9394558	0.89053655	1.2324283	1.0045792	0.87441874	0.9747804
ALOXE3	1.01596992	1.04443805	0.98909445	1.1195159	0.9320215	1.13233595	1.00472182	0.940942225	0.932099165	1.16507068	1.00744137	0.91258202	0.913526865	1.13232135	1.020915285	1.0721455
ALPI	0.978401585	1.1459799	1.0602073	0.9234887	1.1099673	1.1647212	0.9026395	0.93715577	1.002673875	0.96503495	1.1981716	0.92776598	0.941772675	1.07375525	1.0696653	1.0297975
ALPK1	0.955235213	1.0388728	0.925727943	0.908140625	1.257300775	0.987600575	1.00596645	1.04078574	1.014682238	1.007766075	1.0044362	1.168884085	1.002373875	1.092241775	0.9594527	0.992747265
ALPK2	0.8394481	1.1168916	1.6003846	1.2971308	0.49499008	0.74149776	0.9924375	0.49309653	1.1527929	1.0092946	1.0075625	0.8549808	1.2757097	0.95697165	1.0476629	0.84286296
ALPK3	1.0448689	1.057288965	1.2402244	0.882096875	1.04088835	1.13478135	1.0660972	0.9097117	0.954726	0.8597724	0.878688425	0.94037385	0.9636623	1.0738184	1.08644197	0.98358975
ALPL	2.8213876	0.60695353	1.08824333	1.1008429	3.1350941	0.38058172	0.85285865	0.417929635	2.3135962	0.538107475	0.472424015	1.4473052	1.23149775	0.887070295	1.027669635	1.396847
ALPP	1.5204626	1.017548	1.0117754	0.8365201	1.0031084	1.5209905	1.0018559	0.969343	1.0372216	0.7737088	0.9961723	0.9585753	1.0125833	0.94120944	0.997694	0.9981442
ALPPL2	1.0423629	1.11226355	0.9909265	0.97436272	0.97609895	1.0542544	0.998646275	0.975231835	0.937339015	1.01061035	0.85456455	0.7572965	0.9488655	1.009231715	0.955138355	0.94362775
ALS2	0.999735043	0.979856283	0.9387823	1.3191529	0.8444086	1.000900377	1.4585276	0.901024977	0.956063767	1.0077289	1.145212333	0.98932967	1.095242667	0.953545627	1.3935297	1.056818067
ALS2CL	1.01367548	1.156998133	1.00147922	0.902217367	1.0050946	1.07044282	0.875348317	0.992606133	0.9865319	1.0704807	1.052881853	1.0462435	0.988041307	1.01473828	0.9198001	1.000615567
ALS2CR11	0.982763435	0.916462762	1.011036898	1.120842293	0.952327125	1.036448212	1.042678428	1.0756903	1.029291165	1.103783585	0.982977495	1.047623038	1.0224377	1.066726432	1.025366662	0.962235222
ALS2CR12	1.0465621	0.98413538	1.0418521	0.89619832	0.99120245	1.06323438	1.1131165	0.92957505	0.86336405	0.99284645	1.06205855	0.99423207	1.0177636	1.065495125	0.967267475	1.19504015
ALX1	0.99717283	1.4061472	1.0902739	0.95538574	1.0617199	1.0613519	1.0206921	0.8901718	1.0028272	1.0030706	1.0730135	0.79807866	0.87985617	0.8238466	0.9015466	0.94963616
ALX3	1.0057044	1.0337197	1.0046232	0.99854296	1.0014569	1.0596439	0.904227	0.7900236	1.0184143	0.94982016	0.9279979	0.6669406	0.960456	0.86600417	1.1036916	1.0585783
ALX4	0.94348276	0.75009555	1.3119667	0.65381455	1.2018095	1.2233038	1.0380332	0.8796308	0.9821904	0.99102074	0.97303367	1.0239413	1.0000691	1.0663198	1.0079061	0.99993086
ALYREF	0.90554336	0.7986753	0.928805795	0.762972485	0.96282691	1.4076331	1.04083855	1.2070026	1.1515082	1.8036184	0.87919007	0.84034682	1.31963305	1.27444495	0.74883324	1.135404
AMACR	1.0974047	1.121782833	1.1016475	0.88753252	1.036697433	1.116426467	1.070112387	1.02424688	0.929453693	1.0559316	1.033743423	0.997676367	0.943427757	0.782706617	0.943002623	1.072466257
AMBN	1.1355398	1.065913	0.99411994	0.761448	0.9845786	1.045587	1.00588	0.94289404	0.98365706	0.9158458	1.3555017	0.91839105	1.2982482	1.2575985	0.92922294	1.2680689
AMBP	1.169800125	1.1196179	1.03179545	0.92780825	1.16807575	1.0834297	1.03068565	1.00857805	0.985277	0.91301161	0.96401655	1.1496672	0.98280245	1.0798188	1.0737356	0.97904795
AMBRA1	0.97095841	0.953955035	1.08184585	0.921141085	1.1495308	1.146308508	1.196726375	0.992836275	1.03414195	1.093887943	1.048260585	1.06023566	1.001248613	0.93375673	1.087737125	0.92327279
AMD1	0.827333595	0.874882725	1.1330917	0.97911193	0.727347705	1.32457865	1.1341136	1.1563515	0.92373237	1.2836251	0.88992112	0.69692183	0.98552875	0.972928425	1.2147883	0.937513525
AMDHD1	1.0433037	1.2121085	0.9947055	0.9781099	1.2727399	1.2284063	0.8356654	1.1307434	1.1356183	1.0036837	0.99916744	0.97743154	1.0008326	0.9762116	0.9499524	0.97040373
AMELX	0.94915956	1.0724384	0.93335634	1.0386071	1.0416734	1.0588706	0.90604687	0.9509558	0.858257	1.2249993	0.8972885	1.0120025	1.1181802	0.8990334	0.9879978	1.2056895
AMELY	1.0342221	1.0347244	0.9042278	0.8292538	1.1461058	1.0548397	0.9820192	0.8771008	0.9981622	1.0012488	0.99875116	0.9770583	1.0649879	0.9296094	1.1016642	1.0824198
AMER1	0.820895	1.1286452	1.0787442	0.8276436	1.0872163	1.1793392	1.0323206	0.9241739	1.0451853	1.1981435	0.7825218	0.907526	0.8581683	1.0957742	0.92378926	0.96767926
AMER2	0.914847283	1.016558923	1.0049012	1.053114983	0.9672274	0.944340843	1.094322813	1.0375354	1.033415733	0.931616567	0.9972812	1.010536313	1.032756167	0.95122109	1.027116577	1.022823233
AMER3	1.088929733	0.95585423	0.91751717	0.93751688	1.013708317	1.049823167	1.077323233	1.095269477	1.020560597	0.997111117	0.949605133	0.997663733	0.951937033	1.037011733	0.920104683	1.189566567
AMFR	0.855248335	0.99014953	0.927883565	1.11083825	0.9442119	0.982174455	1.307768115	1.22876855	1.008303775	1.1034165	0.9423584	1.149598565	1.01958645	1.1228993	1.0203821	0.911149435
AMHR2	1.005932	0.91958624	0.9905566	0.994068	1.0696353	0.97257775	1.0877471	1.0722357	0.9539977	1.0346712	0.98510796	0.9077319	0.9793833	1.0158914	1.0527018	1.1844454
AMICA1	1.5727026	1.0431488	0.9948863	0.8294911	1.1609417	1.1336001	0.88547	0.9984997	1.1321068	1.1891484	0.9857141	0.7843367	1.0742549	0.9309078	0.9061344	1.0015004
AMIGO1	1.2279897	1.2353384	0.9448159	0.8447362	0.77281696	0.8611731	0.6849421	0.92443866	1.0290583	1.0045271	0.99547297	1.0416119	1.0776509	0.98908734	1.0215713	1.055598
AMIGO2	0.68335044	5.4695287	2.1358297	2.6383636	0.24959913	1.372853	0.5578365	0.9093756	0.5437546	1.724045	1.0906243	0.58306366	1.2170241	3.7567613	0.47200644	0.7191778
AMMECR1	1.14685097	1.039946453	0.65346798	0.663413868	1.033340775	1.175045825	0.965012515	1.071426385	1.15823295	1.1378772	0.8996014	0.988164453	1.195108325	1.221703975	0.93629731	0.83327639
AMMECR1L	0.66919017	1.3363371	1.5176479	1.4130986	0.7224876	0.64676595	1.1107427	0.9135622	0.8744748	0.89226335	1.1994996	0.92424107	0.8669984	1.0757589	1.33134	1.1735882
AMN	1.024727083	0.995502533	1.042307733	0.991400867	1.064730487	1.087797187	1.184453143	0.959046683	0.935125637	0.96872272	1.117514797	0.9275975	1.150798753	0.979366653	0.981899567	1.070534887
AMN1	0.9618827	1.3457904	0.9811262	1.1596948	0.7553114	0.97305864	1.2390532	1.0379878	0.92976326	1.0041975	0.98187524	1.4879695	0.99580234	1.1740245	1.1522357	0.9465561
AMOT	1.0376675	0.801699	0.96215343	0.97651184	1.0147775	0.9746841	1.0749311	0.8917628	0.9852225	0.94856507	1.1034952	1.2297653	1.0475054	0.94807166	1.0550181	1.0452187
AMOTL1	0.774366238	0.88546876	1.0430269	1.3177155	0.80994214	0.910216388	1.1620634	1.135815508	0.988074923	1.013825425	1.16188	1.177250375	0.870822413	0.807216958	1.3769904	1.123363425
AMOTL2	1.4147383	0.56709117	0.8229917	1.1126293	1.1937464	0.6494172	0.45979354	0.58206993	1.7312549	0.97751516	1.0303366	1.5127299	1.6726031	1.0224848	0.56673706	0.5326887
AMPD1	1.0296708	1.0725654	1.1162008	0.8787111	0.9684823	0.7839049	1.0032611	1.0689436	1.2236793	1.1054878	0.99673903	0.88220835	0.8565892	1.0152526	0.9539437	0.82968205
AMPD2	0.8395448	0.8671175	1.0288548	1.1108565	0.9142586	1.1530857	0.7726773	1.1435843	0.92151845	1.1470615	1.1558684	0.88615435	1.0583957	1.0843937	0.97114503	0.73390514
AMPD3	1.4986289	1.4427184	1.0947318	0.8329024	0.9958806	0.44771343	0.7786107	0.641158	1.7787435	1.1385777	1.0041193	1.3336494	1.2665972	0.64398885	0.9164662	0.6666292
AMPH	1.0183324	0.8139685	1.2728585	1.0554501	1.2102042	0.73087347	1.3671505	0.86066467	0.98166776	0.84962904	0.6225529	0.6091258	1.2390499	1.2626543	0.6167916	1.1276363
AMT	1.0860425	1.193615	1.1644937	1.1656258	1.0485207	0.72831994	1.061477	1.1456605	0.7664779	0.72503024	0.9649592	1.0350409	0.6143385	0.6221343	0.54307836	0.68578786
AMZ1	0.94474613	1.04802165	1.1439109	0.980248535	1.0856312	1.00997203	0.990740415	0.99817325	0.9226338	0.855175855	1.2443385	0.8779153	1.012216425	1.0465265	0.92393087	1.01927665
AMZ2	0.75247806	1.0175816	0.8471779	0.9244453	1.0131427	1.150584	1.0152193	1.1957952	1.0470173	1.0064181	0.9576092	0.99358183	0.90763503	1.0581901	0.7158358	0.94437987
AMZ2P1	0.87202346	1.1152631	0.94760346	1.0295919	1.1927391	1.0579783	1.1261487	1.1507922	0.93642694	0.97040796	0.7251642	1.1853135	0.7238573	0.85857564	1.0547535	0.9651872
ANAPC10	0.92813799	0.99588255	1.2211593	1.02520935	0.872805525	1.0005531	1.0454817	1.1795586	1.082783165	1.126146065	1.058703165	1.01956483	0.9935456	0.92396663	1.13140205	0.9532641
ANAPC11	0.9535917	0.951979425	0.95290495	0.9750476	1.016260125	0.981024225	0.99475715	0.9707308	1.0400008	1.0191654	1.08999513	1.00978695	1.146528	0.976259075	1.056162	1.0040434
ANAPC13	1.028690375	1.0295761	1.0218745	0.91389251	1.07643185	1.2053902	1.01767315	1.10056605	0.9411856	1.11781885	1.02989437	0.99144745	0.955993875	0.904678555	0.9363363	0.89235318
ANAPC15	0.7996447	0.89270854	0.9811996	0.88078815	1.3830951	1.2617893	1.0188005	1.12156	1.0738335	1.3472929	1.2468215	0.7826839	1.1354182	0.9756333	0.74243015	0.93474925
ANAPC16	1.030116215	0.997329113	0.969945728	1.011057185	1.259997738	0.939537363	1.24146065	0.931148788	1.017790075	0.881070405	0.970543738	1.127497	1.038723093	1.051924773	1.29525915	1.000995833
ANAPC2	0.81105375	1.021077	1.109114	1.1052738	0.8922391	0.94316375	1.0040759	0.9725528	0.90030795	0.891126	0.995924	0.79580814	1.024786	1.0961475	1.0684215	1.0111021
ANAPC4	0.939356675	1.0399102	1.0315179	0.9831194	0.92908887	0.98909453	0.9552789	1.04871355	1.0299556	1.0805572	0.9277527	0.9713772	1.0094879	0.97380105	0.971132315	1.0308732
ANAPC5	0.955503523	1.024602373	0.996097058	1.015342553	0.95390546	1.0977968	0.951792783	1.03083686	1.077965383	1.285714383	1.022253565	0.971600842	0.971678738	0.996940928	0.892807733	1.084997977
ANAPC7	1.132855525	0.8844968	1.43485095	1.4681034	0.737341475	0.917243175	1.08849337	1.06674275	0.984614225	1.1681154	0.9784725	0.9820902	0.85956145	0.94674	1.01846835	0.851717175
ANG	1.0481802	0.8247481	0.99769306	1.043174	1.079137	1.1953613	0.9726094	1.0350639	0.8236477	0.89453876	1.1221249	1.2562218	0.93908817	0.8678224	1.0023069	0.9857546
ANGEL1	1.032335647	1.0003752	1.04816108	1.055162367	0.978316867	0.984947713	0.91256427	1.124949367	1.033719567	1.086105187	1.018772883	1.024172267	0.949932553	1.02919435	1.010977167	0.801373083
ANGEL2	0.846315	1.0368112	1.05697751	1.0290585	0.820746083	0.951784093	1.121571633	1.013921057	0.987616533	0.9664936	1.019823567	1.15818729	0.964914467	0.89656692	1.005783953	1.151814433
ANGPT1	2.575976947	1.05367815	1.299723767	0.943232467	2.611586467	1.459681033	1.094173533	0.811231597	0.922167447	0.771264633	0.655875117	0.9904534	1.204117233	0.990887963	1.1609208	0.909305197
ANGPT2	0.846435668	0.956720143	0.906289365	0.935904158	0.937037115	1.076378443	1.06102855	1.0193105	0.948458615	1.148589325	0.9400966	0.978400125	1.107476275	1.173180675	0.866409475	0.971988265
ANGPT4	1.1783252	0.97168946	0.9158188	0.93550277	1.0076665	1.2011068	0.9857118	0.81358695	0.90041435	0.91916084	1.3777909	1.1188102	0.9923335	1.0575941	1.4470618	1.2542071
ANGPTL1	0.837093247	0.963578687	0.999013183	0.9636897	1.204424133	0.80077182	1.889821267	1.1143443	0.94262499	0.689129113	0.91219171	1.332399533	0.94189459	1.092960033	1.201648753	1.999932433
ANGPTL2	1.119280433	1.0620553	1.119538333	1.044910533	1.370875867	1.053390567	1.640796367	1.116988633	0.388021827	0.36815549	0.511144933	0.9639183	0.371571477	0.65171491	1.353900133	0.9210241
ANGPTL3	0.9799961	1.06257082	1.011870733	0.953273633	1.064780617	1.00879175	0.990785933	0.963242067	1.01730145	0.979698667	1.036956867	0.960720483	1.027824047	0.934978997	1.013589117	0.98606005
ANGPTL4	0.68473595	2.4094841	3.6311243	1.9732797	0.75399812	0.918006325	0.967714935	0.64017458	0.719170075	1.3328035	1.9168304	0.541794865	0.87573027	0.9244464	2.13247655	1.3977687
ANGPTL6	1.2162819	1.1063014	1.169606	1.003651	1.0202558	0.87864107	0.99634886	0.8634271	0.9146565	0.8482853	0.77907133	1.0158762	0.97396433	0.8325422	1.0836806	1.0843765
ANGPTL7	1.2035761	1.1032847	0.9442145	0.97701997	0.9671896	0.9456897	0.96318805	1.2003238	1.0349172	1.1652843	1.09975	0.88067937	1.0206555	0.97934437	1.2066281	0.91599965
ANHX	1.259750735	0.98614243	0.962093435	0.74067445	1.0566131	1.1792351	0.960750995	0.94441025	0.96538533	0.85517885	0.96230814	1.0327474	1.14315265	1.095297825	1.04468735	1.18841655
ANK1	0.954546337	1.007447786	0.861467676	0.963452347	0.962809743	1.039962667	1.054040779	1.037824291	1.009547866	1.006366293	0.960519229	0.908642931	1.143744386	1.094485514	1.001298229	1.042622857
ANK2	1.135973125	1.0294393	1.218546558	1.399216375	0.960992538	0.85436731	1.146194238	0.879486085	0.90265391	0.72534735	0.948485225	1.382090875	0.827776278	0.932466638	1.252735225	1.0311768
ANK3	0.73198486	0.658377576	0.766486354	0.856883278	0.91117465	1.072307874	0.937575082	0.9686357	1.00763018	1.02589495	1.12347148	1.3770709	1.38218626	1.55293896	1.1507307	1.122154514
ANKAR	1.0488623	1.026250875	0.88698615	1.0275909	0.97604715	1.03767175	1.02045723	1.1179626	0.9720662	0.96576335	1.1150773	0.94078482	1.000312175	0.98065425	0.95382877	1.0335806
ANKDD1A	0.952467075	0.90325828	1.22327615	1.0154404	1.00705925	0.96608192	1.34960745	1.2527766	1.01967635	0.9669729	1.0152521	1.2124247	0.920342385	0.811794225	0.97337245	0.79010275
ANKEF1	1.1463322	0.97521427	1.0622859	1.02598085	1.2962677	1.2291007	0.970180155	1.0301657	0.99476825	0.92027358	1.004189475	0.941298725	1.08547925	0.934541045	0.89470575	0.9112131
ANKFN1	1.03040132	1.10937165	0.9349003	0.891742125	0.93793355	1.00410637	1.18218555	1.06063695	0.92151825	0.86411232	0.85051727	1.00173975	1.07654015	1.004786975	1.04493655	1.00128435
ANKFY1	1.003863665	1.006974123	1.01210235	1.044466675	0.94867495	1.089621663	1.063520625	1.069855263	0.982495608	1.039486625	0.985625	1.00449953	0.94146281	0.89541287	1.2501682	1.0485577
ANKH	0.610259383	0.837007773	1.377084061	1.860119814	0.581835436	0.824521494	1.064146221	2.338054029	0.784451129	0.908265031	1.445940394	1.940344923	0.576754963	0.719727426	1.423574614	1.362586714
ANKHD1	1.0126514	1.1403723	0.95658034	0.8636776	0.96742636	1.1381195	0.9975197	0.9770388	1.0061735	1.0206932	1.2032447	0.96227175	1.0505098	0.7988549	0.9911724	1.0024803
ANKIB1	1.054875367	0.953423967	1.078766867	1.3518162	1.1248789	1.0781775	1.2382137	1.105519033	0.920621767	0.877530233	0.856709373	1.249288	0.925636153	1.052515833	0.93701122	0.893065667
ANKLE1	1.0249361	1.0082557	1.0470382	1.039979	1.1049948	1.0935923	0.9195063	1.0632166	0.99920225	1.0007977	0.7967399	0.98776	0.99826646	0.9361467	0.8746402	0.7848068
ANKLE2	0.8784894	1.291864433	1.194166333	1.064799033	0.919434033	0.96738428	0.9471229	1.170134577	1.178331033	1.218799167	1.020876333	1.0846664	0.983859643	1.003300043	1.01486595	0.992933587
ANKMY1	0.92667134	1.131266753	0.980032633	1.001355367	1.031872133	1.0850825	0.92211015	1.004714177	1.015871033	1.136207833	0.9818411	0.95010692	1.021660887	0.975989767	0.933487117	1.01347181
ANKMY2	1.0435176	1.1984543	0.96670526	1.0025673	1.1596812	1.2804651	0.99743265	1.2484447	0.85003406	1.1167265	0.7247569	0.9544583	0.8255494	1.070579	0.6788084	0.76293993
ANKRA2	0.98245716	1.3732895	0.9782224	1.0706313	1.1414564	0.7445817	0.8159799	1.0438945	1.0298482	0.9111021	0.73207015	1.5705813	1.0175431	1.1724191	0.58958614	0.94107395
ANKRD1	0.86725557	1.056363	0.93268144	1.285903	0.6472604	1.0054117	0.62308025	0.65915704	0.99458814	1.1203414	0.9899581	0.92972547	1.0617454	1.1207491	1.0504612	1.1095692
ANKRD10	1.168948965	1.016011075	0.957943925	1.078964938	1.181615775	0.806303208	0.865049365	0.985881288	1.02474506	1.017399725	0.86405237	1.34279529	1.108795325	1.021441175	0.974176738	0.838708803
ANKRD10-IT1	1.4613899	1.22921075	0.803814645	0.94444038	1.2293775	0.73089565	0.59664285	0.7102776	1.5134854	1.07616025	0.73178921	1.25775882	1.72381415	1.55612715	0.84779777	0.9099501
ANKRD11	0.976719585	1.254417377	0.988455292	0.823160227	1.05870655	0.941666412	1.016161583	0.891114005	1.088892577	1.06015045	0.947636748	1.0869963	1.272977692	1.480912467	0.904492262	0.975404815
ANKRD12	0.77132676	0.846442925	1.255184583	1.44854485	0.818815995	0.674568495	1.150393625	1.057668785	1.047660425	1.049702325	1.291164325	1.208518925	0.90408305	1.001910275	1.0448573	0.82111146
ANKRD13A	0.9010954	1.04565942	1.24753835	1.5151503	0.779589515	0.8635211	1.2195853	0.6755195	1.0506919	1.13441568	1.09718252	0.944645215	1.42346355	1.61105175	1.009222435	1.014278115
ANKRD13B	1.0548937	1.0109679	0.90236187	0.998005	1.0788012	1.0019951	1.0120207	0.8232195	1.0078872	0.99759007	0.83896124	0.8877068	1.0208364	0.94209105	0.9859612	1.0322315
ANKRD13C	0.906084206	0.946491792	1.21764623	1.1057563	0.855309324	0.909300512	1.35808615	1.12254846	1.021299148	1.09739076	0.99256307	1.214335112	0.932745316	0.90632336	1.134973274	0.884509936
ANKRD13D	1.093443233	1.379103667	0.9136279	0.82972938	1.1165396	1.091515733	0.882786883	1.040493117	1.1433836	1.05195188	0.9520088	0.86180977	1.018699117	1.0532696	0.766952103	1.052328317
ANKRD16	0.7653071	0.935466	1.0821556	0.98779015	1.1057327	1.05759547	1.12642485	0.9138982	1.00049368	1.1151289	1.0867621	0.85698965	0.95448357	0.819400935	1.11421525	0.82620413
ANKRD17	1.0593139	0.73001748	0.8823265	0.828484935	1.2118151	0.99592275	1.06496285	1.05556195	1.00777175	1.3551619	0.843338715	1.12065475	1.18699925	1.1636128	0.908119285	1.02126095
ANKRD18A	1.02569255	0.9863289	0.92840485	1.076866	0.885455135	0.9600355	0.959676215	0.938916415	1.1257521	1.0601364	0.99784115	0.96379955	0.86986512	1.0290761	1.15241255	0.9870965
ANKRD18B	1.1361291	1.0161902	0.9691578	0.95325243	1.1055691	1.1866444	0.998231	0.9830754	1.0017691	1.0438813	1.0303898	0.9509076	0.8995648	1.0549852	0.93585354	0.976752
ANKRD19P	0.9591937	0.7926614	1.1133089	0.9630953	0.821269	1.0464959	1.4510785	1.1551298	1.0507882	0.96002585	1.3333976	0.99191713	1.1155509	1.008083	0.8739445	0.95153797
ANKRD2	1.102716	1.3091695	1.3466189	0.88527817	1.0009192	1.2436498	1.0331645	0.99908066	0.80291337	1.0164205	1.0854095	0.8431343	0.8199432	0.92239743	0.9166241	0.9685037
ANKRD20A11P	1.0058974	0.8866312	1.1352051	0.8588401	0.98128796	1.2085197	1.2873725	0.94510466	1.09726	1.0572034	0.98908025	1.240591	0.9941026	0.82382095	0.9765335	1.1625446
ANKRD20A12P	0.97633755	1.06969185	1.04311165	0.849813385	1.14035072	1.0021853	1.00936545	0.95847825	0.936482785	0.90790845	0.94908435	1.09731965	1.07075105	1.14271875	1.02439945	1.04145815
ANKRD22	1.0500415	1.0301098	0.949461025	0.94016592	1.1561815	0.97895523	0.96744847	1.090448	1.05608675	0.924347	1.012037875	0.97054122	0.9891738	1.04848865	0.9708399	0.9829599
ANKRD23	1.0949593	1.1211354	0.99920195	0.9397913	1.039763	1.0531216	0.9674798	0.9537833	0.9458423	0.86501455	1.0511872	1.000798	0.8695577	1.2113528	0.9549751	1.0836226
ANKRD24	1.080821767	1.136213533	0.953535107	0.790915	1.050642633	1.084666233	0.956182313	1.025761467	0.931635167	1.1507236	0.844116147	0.790613567	0.995812083	1.055622013	0.90337345	1.0520617
ANKRD26	0.889234455	1.17831598	0.838856475	0.97913515	1.035547	1.295687	0.71387072	1.2630462	0.994225685	1.2240206	0.78245155	1.2402927	1.104617	1.0215821	0.71566743	0.8252479
ANKRD26P3	0.95595175	0.86101675	0.8938876	1.0015783	0.99842167	1.0855216	0.95290554	0.98206973	1.1391883	1.0178308	0.8365205	0.9588747	1.0713054	1.1462047	1.019527	1.0838659
ANKRD27	0.8832839	0.88718337	1.0489827	1.0015095	0.8791878	0.9910705	1.0220411	1.229194	0.99658763	1.0057919	1.0583397	0.9554876	0.99849033	1.026234	0.9622068	1.0253086
ANKRD28	0.996096315	0.733732673	0.858700343	1.155389925	0.8201593	0.77118093	1.7854143	0.982953725	0.940158273	0.76989585	1.170506718	1.0742985	1.050300525	1.239963975	2.164705875	1.4035525
ANKRD29	0.69808173	1.58371385	3.2066108	4.1551097	0.388047245	0.68742795	1.6638441	3.12728795	0.729468875	1.0459522	1.43576185	2.4552652	0.42726177	0.57887028	1.20328255	0.76211818
ANKRD30A	1.0776807	0.94562924	1.0220428	0.84459877	0.87970716	1.0461489	0.9996009	0.9962775	0.9797573	1.0402142	1.3078994	1.0003992	0.9415701	1.1394268	1.1340244	0.9478955
ANKRD30B	0.9970834	1.06725625	1.1469952	1.077788675	0.9506132	1.04830155	0.907008785	0.899315775	1.0378085	1.01637305	1.03022735	0.97423993	0.90080775	0.804297895	0.91464232	0.9602189
ANKRD30BP2	1.0011969	0.9046194	0.9617736	1.176378	1.0403576	0.99880314	1.1895926	1.1173488	1.0130054	0.8999244	1.4708909	0.992379	0.9231978	0.90744853	1.1872839	0.957313
ANKRD30BP3	1.015382133	0.988067267	0.997237767	1.072435567	0.977403213	0.959357313	1.038063967	0.9947812	0.965828817	1.046224367	1.1674134	0.950554683	0.902647047	1.0120329	1.0109309	1.033844733
ANKRD31	0.95472056	0.9757143	0.9717959	1.1397749	0.8000725	1.0136673	0.98633254	1.0704824	0.9796149	1.0599506	1.0309385	1.1038194	0.9703137	1.0358498	1.0226747	0.968296
ANKRD32	0.990032485	0.851338875	0.952444725	0.791681475	1.1382808	1.36729235	0.845857675	1.1960245	1.2789549	1.5939408	0.9489209	0.9833133	1.063406	0.972654045	0.8058575	1.0310089
ANKRD33	0.7849373	0.9089388	1.0716147	0.90190303	1.0111555	1.0038853	0.8981562	1.0150923	0.9128576	0.99611473	1.0737729	0.91349113	1.0149509	1.0458325	1.0145285	0.95682526
ANKRD33B	1.146087	0.619447	1.0058632	0.8525768	1.1982504	0.9941369	0.93185407	0.973456	1.0182918	1.0326638	1.0338824	1.4574072	1.0173386	0.9746051	0.87320054	0.9233911
ANKRD34A	1.0317901	1.3752348	0.8190792	0.795652	1.0828754	1.1958251	0.73309386	1.6358004	1.0342269	1.0271649	0.73663723	0.97283506	1.0866948	0.8594546	0.5032482	0.6476765
ANKRD34C	1.0130689	0.97206473	0.9199305	0.8639587	1.053955	1.034951	1.0174717	0.9236722	1.0143701	0.986931	0.95134753	0.94701743	0.8881946	1.2064998	1.2192907	1.0735126
ANKRD35	1.1664933	1.0426614	1.1639874	1.2903116	1.1434155	0.9320722	0.87422323	1.1267592	0.9513126	0.74538046	0.95733845	1.4532536	0.73203015	0.50991046	1.1428212	0.6820148
ANKRD36	1.2780709	0.8669555	0.685654465	0.9153319	1.04873645	1.073726035	0.96598074	1.059405525	1.4057553	1.2517143	0.848040585	1.14624625	1.21192602	1.2849097	0.80053925	0.9981393
ANKRD36B	0.97119707	0.60192883	0.73467064	0.68924063	1.2937542	0.9124696	0.8583348	1.028803	1.235096	1.5528781	0.46099243	1.1168861	1.8777583	2.0655048	0.4147868	1.278562
ANKRD36BP2	1.1505195	0.873347233	0.9476645	1.020743867	1.004082613	1.048319583	0.837507323	0.969102867	1.216047533	1.0321526	0.9633297	1.075148733	1.092863033	1.0879493	0.955065787	0.953473057
ANKRD36C	1.2686098	0.891034	1.0082129	0.9067815	0.906074	0.8121805	1.1488843	0.9884898	1.0588288	0.9917872	1.0612745	1.0395927	0.9617337	1.1139354	0.9174129	1.3810996
ANKRD37	0.832551415	1.00672	3.61206715	1.43338657	0.743770965	1.104519965	0.98702102	1.15098735	0.9115781	1.000415875	1.0510205	1.0095535	0.883852025	0.88808863	0.97775025	1.48885975
ANKRD39	0.7014391	1.206226	1.0704241	0.8741168	0.92773324	1.2943692	0.99936676	1.2352337	1.0006331	1.2831028	1.1462157	0.5822571	1.0772414	0.9508676	0.77460295	0.9741732
ANKRD40	0.999587467	0.940313167	1.0819372	1.00295935	0.950798667	1.0297506	0.98455941	1.026981	1.069894933	1.002994467	0.99224842	1.04071828	1.051877033	0.936980543	1.077484667	0.920481263
ANKRD44	1.08535374	1.026425894	1.166116666	1.23767614	1.017054128	0.99523216	1.048339064	1.66451384	1.179494172	0.96890344	0.965050228	1.073969152	0.90865125	0.952722292	0.678528912	0.69188687
ANKRD44-IT1	0.88071185	1.031264	1.2442936	1.1982876	0.9779882	0.9822043	1.1408467	1.116029	0.9226512	0.98531	1.1320158	0.831946	1.0064179	0.88062006	1.208222	0.993582
ANKRD45	1.0447435	0.9875118	0.8815478	0.7901273	1.2321525	1.0246788	0.8524658	0.9536099	1.0428609	1.0378082	0.8579246	0.80481726	1.0468115	1.0124881	0.9016361	1.0978594
ANKRD46	0.76734585	0.9802978	1.4325889	1.6055133	0.8949101	0.68346334	1.0865736	1.2904538	0.9017665	0.78607124	1.0197023	1.5710776	0.7681446	0.80430496	1.4565929	1.2640455
ANKRD49	1.013569	1.0012146	0.99819773	0.9784666	1.1559695	1.0355513	1.2898312	0.97377676	1.000104	1.0249726	0.89768034	0.94939256	0.9126741	0.87133956	1.179546	0.999896
ANKRD50	1.184236833	0.91971089	1.0400962	0.968274733	0.97814999	0.9753962	0.933726187	1.15261655	0.99036589	1.03677301	0.936701533	1.412372033	1.0719518	1.087024513	0.872361187	0.93842658
ANKRD52	0.9919522	1.0639942	0.88357824	0.8879108	1.0080479	1.1903596	0.9187436	0.9277119	1.0625563	1.3754959	1.3011377	0.8467569	1.4157254	1.30498	0.90266347	0.8898843
ANKRD53	0.99032575	1.13237115	0.94227193	0.93837525	1.08699875	1.03220205	0.92495705	0.86906252	0.96930565	1.007484415	0.9570744	0.889262425	1.00940115	0.9729822	1.0109926	1.00764815
ANKRD54	0.941214225	1.2207024	0.962141325	0.8640907	1.00336413	1.1674464	0.95557972	0.967684	1.0239035	1.1273841	1.1292766	0.891228035	0.99498395	1.06198645	0.939552115	1.0541062
ANKRD55	1.0714376	0.98188454	1.047784	1.1202031	0.96489966	1.1487547	0.96622294	1.2311381	0.9100348	0.9492126	0.96704423	0.8787319	1.2092751	0.9734905	1.0287488	1.0181154
ANKRD6	0.71126447	0.7235388	0.94452003	1.640435	0.756401835	0.84919275	1.3338277	1.10471025	1.1569964	0.97254075	1.1451326	1.83979465	0.81822945	0.741466375	0.98670105	1.01345463
ANKRD60	1.1153712	0.9165265	0.98544717	0.79666877	1.0024283	1.1269809	0.99757165	1.1141337	0.86016434	0.94200855	0.8067081	0.7840155	1.0770422	1.0836761	1.114849	1.1675732
ANKRD65	1.014015	0.96318115	1.00870952	1.009221175	1.0296175	1.1243422	1.1013886	0.97023155	0.898488165	0.9276725	1.03544753	1.06365002	0.9553181	0.886856375	1.06134445	0.95123165
ANKRD7	0.94515383	0.8981316	0.9405743	1.0658388	0.9099239	1.0112333	0.94535035	0.93006146	0.9995141	1.0004859	1.1051486	1.0721805	0.9582272	1.0299978	1.0011455	1.0033007
ANKRD9	0.9692762	0.981196913	1.084408367	1.221358787	1.10501538	1.0735861	0.935212167	0.959565417	0.981392333	1.072934267	1.090497447	0.951598467	0.939607967	1.07539012	0.992519533	0.960139633
ANKS1A	0.8693872	1.1482294	0.7751835	0.8555047	1.461906	0.93142915	1.0032778	1.2084713	0.99672216	1.2884381	0.8284453	1.1831663	1.1008378	1.0435333	0.62147766	0.7454355
ANKS1B	0.9792666	1.049483214	1.0639491	0.96572581	0.927091446	1.050305034	0.96222684	1.025974008	0.93988102	0.999206058	0.996618172	0.95961107	0.98864188	0.942195768	1.018676	1.06402352
ANKS3	1.0146827	1.0770326	1.0782664	0.8404677	0.9771322	1.0866783	0.9129327	0.95809984	0.93911296	1.0268995	1.012854	0.9951955	1.0709971	0.93634784	0.9456511	1.0048046
ANKS4B	0.990415	1.1175774	0.943986	0.8896775	1.0576391	0.81837684	0.8787575	1.061609	0.7939361	0.9970339	1.0126857	0.79608744	1.2833087	1.2292333	1.0029662	1.034954
ANKS6	0.957367175	1.098445	1.037536425	1.048217838	0.992754625	1.008823343	1.08620035	1.08339946	1.023879133	1.133267438	1.0584215	0.94952786	0.99125331	0.952702575	0.957045193	0.985712518
ANKUB1	1.075284767	1.054925133	0.971417027	0.94982132	1.04560118	0.992149357	0.945400823	1.03837069	0.945011253	0.97146583	1.115413267	0.984570207	0.980322667	0.989402933	0.995964017	1.135514367
ANKZF1	0.99323565	1.262728	1.265228	0.8327526	0.96846545	1.1410822	0.7395369	1.0894785	1.0230302	0.9888352	0.7934398	0.9484827	1.0067643	1.0979773	0.74742913	1.1100028
ANLN	1.1405358	0.164241345	0.20454748	0.111945728	0.8751093	1.92455075	0.667513225	1.18443985	2.1004293	2.2152924	0.96384798	0.7897782	2.01041125	1.85644935	0.078708377	1.0285816
ANO1	0.918467835	0.95085685	1.08565005	3.5259281	0.83733105	0.9077131	0.92834423	1.4675818	1.06632355	1.148106215	1.2322513	1.28701155	0.90223275	0.872795575	1.0092578	1.54556685
ANO10	0.9385464	1.0888721	1.014001	0.99616617	0.9835301	1.2105659	0.8391025	0.9781198	1.0038337	1.0207947	1.0815675	0.7893471	1.1159863	1.0180541	0.82324326	0.86210257
ANO2	0.96762125	1.26055345	1.03433525	0.96500215	1.06963925	0.98448452	1.18086775	0.90217945	1.00477855	1.10898855	1.1593314	0.967107175	1.03870917	0.931955125	1.08147645	1.0010477
ANO3	0.94335926	0.8445906	1.0904189	1.3260703	1.0094185	0.93882155	1.2076279	0.9905816	1.2415696	0.92351	1.1311451	1.2279907	1.0378611	0.9891052	0.940223	0.9202481
ANO4	1.039877853	1.03990898	0.9486028	1.0746244	0.9962226	1.057793767	0.997877667	0.98530663	0.929433367	1.003173023	1.07236625	0.99953388	1.031237667	1.084072733	1.0401761	0.995917467
ANO5	0.98518556	0.97539186	0.8735418	0.9269944	1.0509243	0.82927704	1.0039548	1.02949	1.2663009	1.1466945	1.1711375	1.4431322	0.8747247	0.98566437	1.0386008	0.9960451
ANO6	0.99058375	0.9925371	1.039880765	1.1260004	0.922083575	1.0262453	1.0451783	1.1266266	0.97754075	0.94481955	0.9330072	1.15700015	0.9687078	0.9614464	1.02527155	1.0221536
ANO7	1.0797678	1.0149333	1.0195911	0.88976717	0.9824387	0.93761855	0.8227298	0.8551471	0.91084826	0.9676576	1.04147	0.98506653	1.0797678	1.2319617	1.0159899	1.1428623
ANO8	1.0976963	0.9202075	0.87300193	0.8309236	1.2623171	1.1836836	1.1595422	1.2296419	1.0280325	1.0016651	0.9983348	0.91425747	1.0259658	0.8287931	0.726079	0.8097795
ANO9	1.070529	1.280605	0.9232326	0.8752953	1.123357	1.1825601	0.873839	0.9413111	1.043252	1.017552	0.8824599	0.8997554	1.0612113	1.2015414	0.8345231	0.98244804
ANP32A	0.971542053	0.806289767	0.77153403	0.654104463	1.308865167	1.093171167	0.701075867	1.155565433	1.097240633	1.117407913	0.834834567	0.97791492	1.178366	1.083869233	0.711952323	0.92763399
ANP32A-IT1	0.9854308	0.9691575	1.0536315	0.9730654	1.2632805	1.0145692	0.97644675	0.8700691	1.276762	0.8200983	0.9703687	0.9134639	1.0468185	1.028175	1.0325354	1.1733811
ANP32B	0.837289	0.9674773	0.839805675	0.779135925	1.0200916	1.1380201	0.958570765	0.849341455	1.1491986	1.12298315	1.1866185	0.834625155	1.3369021	1.25585495	0.98704443	1.03217663
ANP32C	0.96334577	1.1951386	0.9827548	0.9900094	1.2642723	1.2059253	1.022364	0.974911	0.9102572	1.0744727	0.89749545	0.9174855	1.060107	1.165495	0.9388974	1.0099907
ANP32D	1.0495048	0.9964268	0.87536335	1.0920691	0.9507712	1.1234641	1.0127361	1.0035731	0.98950315	1.09029	0.8719086	1.0667568	0.9196925	0.9051325	0.98826814	1.0841422
ANP32E	0.981394813	0.653686383	0.720898267	0.60622806	1.047003033	1.606007833	0.734786927	1.315188	1.1607937	1.529359367	0.98406051	1.1067593	1.430571133	1.272158667	0.45995834	0.9179141
ANPEP	0.981344367	1.128567357	0.94546479	0.964971467	0.881628387	1.040823967	1.020475033	1.051346433	0.96170033	1.067647933	1.2471295	0.9508088	0.922618	0.998106177	0.994894833	0.974535917
ANTXR1	1.13166845	1.064623322	1.277762795	1.53013222	1.321088833	1.007107633	1.001445378	1.187826342	0.814812345	0.869641367	0.887915778	1.064449695	0.763124267	0.733835013	1.181769358	1.0585926
ANTXR2	1.17463145	1.535698725	1.352792725	1.355491425	0.8305608	0.87867006	1.157758575	1.171831025	0.865992883	0.79831795	0.8588412	1.124681	0.792804903	0.89679281	1.142258325	0.803706638
ANXA1	1.8752151	1.48027245	0.860630675	0.8255615	2.54708415	0.95709835	0.96192555	0.81661205	1.07734885	1.08535505	0.86278345	0.84490147	3.04216422	1.2622982	0.72780925	1.02354645
ANXA10	0.98360157	1.1639924	1.2054996	0.8726514	1.0029312	0.8631975	0.80522543	1.0919579	0.79044586	1.0470524	1.011299	0.96040326	1.0381546	0.9444776	1.1699033	0.9970686
ANXA11	0.971245857	0.969299413	1.032526133	1.076471053	0.991379717	0.980766433	1.071140533	0.9985868	1.008524333	0.9345314	1.22157	1.220310433	1.185395753	0.950938927	0.934550823	0.849249417
ANXA13	1.2070535	0.8830091	1.0004683	0.9743341	1.0748055	0.9995318	0.8877083	0.81356853	0.9706905	1.1152582	1.119367	0.9301422	1.1950947	1.008518	1.1086242	0.9618075
ANXA2	1.0184654	1.014782875	0.994454415	0.984887868	0.920314095	1.014732275	1.022468075	1.141689625	1.02767495	1.035413583	1.004428988	0.982771493	0.940101663	0.881388713	0.85863274	0.940156115
ANXA2P1	0.91643715	0.88906807	0.85509765	0.8307401	1.0847367	1.0510266	0.68522495	0.9698526	1.166427	1.0078228	1.3381962	0.9921771	1.0274141	1.0999317	0.6223573	1.0631658
ANXA2P2	1.035216	0.90261984	0.8929654	0.89681435	0.8603073	1.025673	0.8731762	1.033817	1.143513	0.98439723	1.1039487	1.0111871	1.0495737	0.9888129	0.7635294	1.0471002
ANXA2P3	1.0467815	0.963158	0.9422706	0.7028567	0.8758227	1.0967442	0.6940368	0.9832112	1.3067399	0.81479555	1.4864314	1.1498878	1.0846548	1.0167888	0.6960143	1.0376707
ANXA2R	0.9136863	0.8134961	0.88572246	0.7832278	1.6312563	1.2129278	1.2376873	1.0103897	0.8255501	1.1304086	1.0562297	1.1105267	0.8895721	0.7486902	1.3564628	0.9896103
ANXA3	1.1029367	1.0414327	1.0041802	1.1822193	1.0044589	0.98492885	1.6388748	0.8007924	0.9262058	0.93931085	1.0126812	1.160359	0.8812571	0.87273854	0.93667513	0.9958199
ANXA4	1.3324895	1.039442	1.10596495	1.2483571	1.2551895	0.99007995	1.3433861	1.07833445	0.77108005	0.82135185	0.72212683	1.05849407	0.6427778	0.749420485	0.9835824	0.933494275
ANXA5	0.960697	0.9130756	0.98185515	1.1671177	0.9952126	1.1612014	1.1083431	1.1601144	0.8824784	0.7822972	0.7771441	1.0458484	0.92015094	1.0047874	1.0261521	1.1665914
ANXA6	0.94688695	0.79462485	0.9875392	0.9105475	1.2465091	1.246043	0.86607045	0.92970995	1.13874185	1.0429956	0.96531748	0.78577267	1.2048088	1.1197734	0.87429317	1.1164858
ANXA7	1.0407411	0.97207135	0.8874597	0.89122885	0.927583605	1.0585839	1.11514015	1.17784015	0.98932035	0.953710975	0.92596633	1.14484735	0.9744547	1.06838195	0.919766425	1.01707075
ANXA9	0.9999133	1.009909075	1.0355895	1.0246155	1.05331505	1.1759863	0.9836156	0.97965083	0.9624021	1.1913131	1.00646103	0.93199515	1.13489545	1.0610922	0.94953233	1.055247625
AOAH	1.4463334	0.98531806	0.9023993	0.85677624	1.0325968	1.2045074	0.8681907	0.7442158	1.1547726	1.2388341	0.90036714	0.8283674	1.1405395	0.92724764	1.0146819	1.0431463
AOC1	0.7875274	1.0082816	0.8365138	0.80610174	1.0189714	1.033048	1.040728	0.78985286	1.0010667	0.84106785	1.0994027	0.8492187	0.99893326	0.9267359	1.0097868	1.1026685
AOC2	0.7184047	1.1082838	1.285282	1.2441322	0.9457327	1.0948133	1.0879796	1.0710897	0.79455036	0.99754554	0.97823423	0.97258335	1.0024545	0.97449154	0.97066206	1.1816617
AOC3	0.90469235	1.0950652	0.9185436	0.98761594	1.1467744	0.8617437	0.7365528	0.6608105	1.0156202	1.1761866	0.8550434	0.7813786	1.709996	1.012384	1.0410185	1.270085
AOC4P	1.0371463	0.935672	1.0268357	0.98524016	0.9693736	1.1733164	1.0412558	0.9597366	1.0292608	0.85000306	0.9081691	0.94585437	1.0629354	1.0493058	0.9864713	1.0135287
AOX1	1.32018135	0.9894412	1.19879325	1.09053515	0.759263625	0.672699245	0.89682545	0.741798125	1.07701635	1.07758175	1.0514236	1.46923035	0.74278512	0.505790665	1.1259671	0.624743
AOX2P	0.93736607	0.96947926	0.9122475	0.935385	0.89976925	1.0117425	0.9327922	0.9617077	1.071939	1.0295517	1.1279821	1.0347795	1.0121285	1.0118476	1.0830407	0.98825747
AP000230.1	1.014656	0.9773774	0.85518026	1.0394167	1.1144423	1.1084278	1.1232532	0.9083911	0.968602	1.1908286	1.1242669	0.87845385	1.0324448	0.8647269	0.985344	0.9657834
AP000253.1	0.9866981	1.0546572	0.941782	1.2498997	1.2188978	1.3191767	0.91746724	0.97906035	0.99909806	1.1070282	0.94594055	1.0009019	0.9346541	1.1365639	1.0831339	0.91654485
AP000265.1	0.9160366	1.245745	0.9963294	1.0010414	1	0.9952931	1.0271435	1.0391138	1	0.8849258	0.9335526	0.9160366	1.0171436	1.0793833	0.9956384	1.064361
AP000347.2	1.0633173	1.0353616	1.0830672	0.91321945	1.1892104	0.84820205	0.9614311	0.8863921	0.9413484	0.85605067	1.101215	0.79222614	1.110229	1.1746545	0.9646384	1.0689387
AP000462.1	1.0137302	1.0072452	0.83433634	0.953853	1.0338317	0.88009167	1.1123831	1.0706232	0.8905955	0.9947095	1.0079794	1.1066484	0.93836164	0.93313485	0.9277448	1.0052904
AP000473.8	0.90863687	0.93433726	0.9860896	1.0213237	1.1360207	0.9374213	1.0139103	1.1388617	1.0727462	0.8951209	1.1235579	0.9256906	0.93355966	1.1419476	1.1820121	0.95471734
AP000525.9	0.89809597	0.9920474	1.0079525	1.2365885	0.5983648	0.43984413	0.80356455	0.6276528	1.6852344	1.2127124	0.95510226	1.1514604	1.166659	1.2569163	1.2849342	0.96323794
AP000696.2	1.1289127	0.8088059	0.9734142	1.0199449	0.98005515	0.89180636	0.95415616	0.95485157	1.0248396	0.8839216	1.0254081	1.0442548	1.0843847	1.0923895	0.95485157	1.0843847
AP001063.1	1.226233	0.86816967	0.93884456	0.9112485	1.0086035	0.99139667	1.2591676	1.1665618	1.0560099	0.8529444	1.1971878	0.9734704	1.0256813	0.8876601	0.9175293	1.2055647
AP001171.1	1.0922045	0.867159	0.8914079	0.9552199	1.0894793	1.0078843	0.9231947	1.0878177	1.1415975	0.92274624	1.1266867	1.0029659	0.91878545	1.110852	0.8585087	0.9970341
AP001189.4	1.0493007	1.0500649	0.8673345	0.82518554	1.1042367	1.2480892	0.8771994	0.7879225	0.9888298	1.0111701	1.0535315	0.9550151	1.0515962	1.2952433	0.93417495	0.97260183
AP001462.6	0.9995146	0.8135541	0.9344605	1.0066129	1.0267872	1.0709909	1.0829837	0.9187732	0.9340712	1.0491836	1.0004854	0.88228977	1.0267515	0.9800801	1.0004854	0.9481751
AP001605.4	1.1014055	0.89577365	1.0094879	0.9905122	1.1746542	1.1237913	0.9809037	0.8992294	1.0160929	0.9412993	1.1207155	0.86364144	0.8926716	1.0953091	0.93722636	1.025513
AP001630.5	1.2035338	0.8035778	0.9095869	0.98404354	1.101563	1.0217177	0.82619166	0.81378937	1.1181961	1.0310106	1.1607245	0.88260597	0.9574076	1.0159565	1.0374689	0.9710217
AP006216.10	0.82998806	1.1599658	0.99076253	0.9990115	0.9512879	1.0218651	0.91592455	0.69204223	1.0009885	1.1949489	0.876888	0.63210243	1.1163807	1.0498201	1.0879353	1.027517
AP006222.2	0.9586462	1.3185184	1.3118576	1.019355	1.2058015	1.0651954	1.0792558	0.95433253	0.75961685	0.739851	1.0268081	1.0053077	0.97724855	0.9925206	0.9946924	0.9824155
AP006547.3	1.3333948	0.84487724	0.9947409	0.83569473	1.0592777	1.1588608	1.0510056	1.0360185	0.9897153	0.936862	0.9469587	0.9758733	0.9995837	1.0004163	1.029355	1.1048803
AP1AR	1.086097467	1.2364468	1.036250583	0.958049283	1.042244567	1.075548333	1.009774303	0.992118523	1.0033574	1.038542853	0.853256257	1.362463257	1.011223713	1.021369533	0.93064648	0.92458939
AP1B1	1.1397938	0.99287134	0.7690879	0.7979232	1.0435493	1.116392	0.8360361	1.0577824	1.034107	1.0071286	1.0370886	0.6871093	1.1327372	0.9015272	0.81858677	0.8801119
AP1G1	0.81976595	0.899278483	1.066513153	0.93982069	0.8910964	1.018585943	1.122912533	1.1410994	1.04204482	1.150448067	0.9477374	0.965201917	0.879890033	0.929621167	1.07636311	1.020861617
AP1G2	1.0673302	1.26963325	1.05122007	0.945229275	0.9654934	1.0880658	0.68401177	1.0056604	1.07893525	1.031337475	0.972751485	0.89668887	1.1258533	1.06138273	0.67641657	0.86242378
AP1M1	1.063335425	0.990461	0.82150457	0.95052677	0.93956335	1.2985251	0.860746375	0.9001546	1.11133675	1.23202985	0.90484365	0.82948974	1.16467565	1.06066965	0.908593685	1.12706435
AP1M2	1.129776	1.0059841	0.85870322	0.98909375	0.99475905	1.071422375	0.994015995	0.907618425	0.91639385	0.860603675	1.0373634	0.993513275	1.02446075	1.057911535	0.9870335	1.19961635
AP1S1	1.124174533	1.4981339	0.981394013	0.99180988	1.238119133	1.4724021	0.94020967	1.251534	0.91241491	1.4209354	0.712973733	1.102260267	0.81392295	0.911645227	0.80303399	0.816793267
AP1S2	1.908786925	0.958811213	0.884294733	1.03295348	1.0357617	0.675189783	0.884538528	0.979919665	1.337726225	1.016929325	1.0081237	1.0760616	1.0415425	0.888289525	1.002195608	0.971672103
AP1S3	1.00718762	1.08881806	1.02278188	0.917232018	1.006178206	0.993873	0.987667422	0.99267035	1.03943913	1.050310574	0.98265095	0.978125392	1.063740332	0.996085714	0.928204034	0.958765818
AP2A1	0.97741625	1.182281525	0.981212188	0.96523304	0.98120461	0.95935191	0.7966346	0.90502591	1.047085075	1.0457278	1.046704175	0.888228288	1.082065918	1.0813902	1.040796035	1.02595735
AP2A2	0.940590005	1.206112388	0.944464308	0.951425203	0.79599933	0.988000843	1.00328951	0.879451475	1.12447895	0.990739025	1.1593938	0.941332318	1.0404638	1.174624075	1.042410035	0.918510435
AP2B1	0.95082638	1.0347775	0.870873165	1.010413435	1.00829305	1.20978525	1.0253704	1.1053863	0.95633245	1.0232058	0.99933765	1.06750365	0.9419928	0.982758665	0.991901475	1.1447316
AP2M1	0.9258588	1.0061054	0.8820278	0.8554494	1.0301924	1.1484344	0.75540924	1.0724204	1.0911655	1.1488112	0.94173133	0.8217081	1.2303455	1.253416	0.72528625	0.9938947
AP2S1	0.828967433	1.068545033	0.86665949	0.886381687	1.037558233	1.122807967	0.873728867	0.980565147	1.023473057	1.0790466	1.0441132	0.81143687	1.203000733	1.088409733	0.991131487	0.934085533
AP3B1	1.00037655	0.973160725	0.94850003	0.88116333	1.05422585	1.17496875	0.92289633	1.15860995	1.04413	1.2199966	0.7402481	1.03818463	0.8748626	0.98959945	0.745448975	0.966443235
AP3B2	1.09208985	1.1003772	0.93518615	0.93335352	1.10904918	1.011955425	0.833243015	1.0444766	0.974674875	0.962903075	1.04303033	1.05652163	0.98682728	1.0300407	0.935846175	1.0090511
AP3D1	0.854312143	1.026764967	1.1577373	0.932242953	1.0227449	1.154459467	0.884442087	1.1144032	1.0591001	1.2227058	0.763299053	0.94447772	1.05497305	0.98917613	0.960696033	0.869843937
AP3M1	0.96520535	0.95117525	0.954199715	1.0069584	0.920214235	0.85971938	0.9110851	1.0677112	1.0409474	0.9429633	1.002969665	1.004480475	1.1134596	1.050872	1.03629155	0.8817385
AP3M2	1.00041483	1.21382945	1.2019023	1.2202325	0.74312825	0.88250957	0.9748754	0.923584875	0.96469205	0.8803896	1.2022098	1.04025065	0.85090235	0.9013446	1.3846416	1.15324735
AP3S1	0.942453	0.8759013	1.0211223	1.1196588	0.9039308	1.0347264	1.0770837	1.0833977	0.867916	0.899817	1.0165808	1.2281957	0.866803	0.8759013	0.983419	1.1205914
AP4B1	0.892562007	1.066843833	0.951415833	0.87893	1.0194185	1.201892733	0.998945667	1.147771167	1.034645867	1.073150633	0.960977613	0.950199163	0.94399722	1.0296319	0.98834391	1.042912733
AP4E1	1.054377925	1.114605653	0.955752523	0.97147721	0.990845085	1.0564957	0.94046113	0.9782268	1.00879041	1.1151725	0.96610434	0.993209625	1.050975275	0.960983245	0.975898183	0.951710255
AP4M1	0.74686915	1.2014647	1.0159357	1.0060099	0.8886863	1.2375916	0.99029	1.4110999	1.1206189	1.187871	1.2483716	0.9164093	0.9059467	0.9331881	0.99399006	0.8186002
AP4S1	0.77623305	1.0008019	1.032820825	1.128575068	0.930520843	1.1115715	1.2466666	1.18197355	0.873232698	1.01268683	1.16812616	0.869609028	0.826646313	0.918834568	1.248020375	1.144007375
AP5B1	0.97576183	0.71865535	0.975186	1.1449425	0.8991823	0.8141103	1.1417292	0.95672286	1.1335996	1.0178392	1.1278332	0.70897293	1.0701997	0.98737305	1.0126269	1.0556716
AP5M1	1.01828088	1.055170368	1.0106534	1.0078755	0.991836138	1.006863114	0.944568714	1.2472788	0.982093334	0.91642615	0.9736299	1.16716138	0.950543406	1.04607814	1.02331509	0.849333856
AP5S1	0.8776159	1.0664264	0.90925765	1.0254667	0.9311237	1.1163579	1.0168927	0.9810627	0.98310727	1.1146547	1.2229601	0.94899416	1.0812901	1.1087155	0.9073667	0.94119066
APAF1	0.952578677	0.917785533	0.9957516	0.73190391	1.2121967	1.02260152	0.992597287	1.1109012	1.045188723	1.200418467	0.88405167	1.179568633	1.137618167	0.95652282	0.766881543	1.243518067
APBA1	1.0297225	1.2452136	1.1579109	1.49499225	0.829668645	0.94887097	0.86529455	0.9578512	1.03224955	0.99199365	0.99776802	1.1574749	1.0196318	0.9007166	0.870877435	0.85388135
APBA2	1.3691634	0.74782085	0.911640885	0.823996175	1.56365445	0.989197465	0.9579122	0.825477985	1.07346685	1.14310635	1.00397565	0.913308815	1.1532206	1.0327456	1.49078815	0.99827398
APBA3	0.85975175	1.4625466	1.10046655	1.03416055	0.76723695	1.13892385	1.01248392	1.20507675	0.9108569	1.0969818	1.0346102	0.926719085	0.85286024	1.1468689	1.0091367	0.890085985
APBB1	1.0137454	1.1908954	0.89931744	0.9438114	1.0496583	1.0144311	0.67608505	0.8098519	0.98625463	1.2442981	1.130863	0.9048094	1.0856553	0.9738789	0.8177709	1.0316075
APBB1IP	1.2556213	0.949380433	1.06775362	1.003712057	1.455161333	1.027725523	1.097515233	0.787717817	1.11924575	0.99382058	0.903711413	0.950829047	1.04943968	0.9499502	1.455581467	0.835284617
APBB2	1.093171514	1.348861071	1.10959223	1.379524579	1.076708396	0.938653326	1.068527177	1.200342823	0.90410381	0.853298114	0.915335811	1.115380406	0.778808873	0.905325037	0.879141663	0.926845771
APC	1.063748804	0.932093652	0.950784152	0.90428476	1.2011947	1.11581696	1.047090424	1.12712646	0.974221426	1.024503626	0.867198918	1.12680028	1.007756068	0.86097234	0.90535238	0.964276652
APC2	1.06167635	1.0726276	1.11750585	0.934300075	0.91539535	1.2956358	1.01030785	0.9673874	0.8841995	1.03876587	0.9308362	0.80469825	0.96549255	1.09924365	1.03928845	1.06378595
APCDD1	1.4270672	1.0089934	0.95173705	0.8918783	0.99026775	0.66311353	1.3970163	1.157879	1.8288684	0.95173705	1.2466131	1.0108503	1.4792374	0.8463608	0.6510101	0.9910066
APCDD1L	0.29700685	1.0688541	0.9311409	0.97423023	0.33076856	1.0257697	0.84408414	1.525904	0.5878524	1.7249287	1.6793456	0.7143977	0.6163267	1.1094478	1.1618972	1.1201024
APCDD1L-AS1	0.876705067	0.9926613	1.237861467	1.52272267	0.792625653	0.996897	0.918882233	1.262729467	0.788240413	0.923553467	1.020779483	1.216642817	0.796371287	1.057943167	1.732441633	1.500124633
APCS	0.89203215	1.0080656	1.1387177	0.98753935	1.0878626	0.88242906	1.0532521	1.1641614	0.9152916	0.78414166	1.4274868	0.9919345	1.0211235	0.90688443	0.9262477	1.2194715
APEH	0.95608675	1.02027907	0.95373627	0.92714655	0.923173	1.19431335	0.88122745	1.0985151	1.0353697	1.16347635	1.21935665	0.8952572	1.1802402	1.10812785	0.91872815	1.0452696
APELA	1.1130357	1.0804318	1.0007632	1.2222854	1.0086926	1.0635302	0.94255054	0.9739453	0.9992368	0.96946174	1.2407413	1.3065387	0.9189008	0.9113135	0.86568975	0.9278699
APEX1	1.0111662	1.1155521	0.9058638	0.83774394	1.3887295	1.1023184	0.76555616	0.9578816	1.0092384	1.2103488	0.8904875	0.9257671	1.0033215	1.0315566	0.9966783	0.9027264
APEX2	0.8975035	0.8716886	0.92156672	1.03378657	0.988467735	1.40989715	0.99382583	0.95953785	0.99717955	1.114297	1.20273655	0.92505118	1.13761085	0.95549395	0.9894533	1.0089287
APH1A	1.2027698	1.099874633	0.8436169	0.884157787	1.093203467	1.033591133	1.108583233	1.1029752	0.874707383	1.1134939	0.8218646	1.269128453	0.859056633	0.89312668	1.0253183	0.829251397
APH1B	1.15158885	1.42829355	0.9164161	0.95713445	1.1753832	1.188109175	0.91969485	1.14972215	0.99313135	1.10260255	0.92854468	1.17621305	0.9406365	0.947800515	0.71837151	0.789835155
API5	0.97330138	1.04796891	1.018196828	0.947450088	0.98358998	1.039382208	1.23047248	0.984409352	0.98313956	1.08817072	0.804225132	0.900267692	0.98774138	0.99594129	1.022911266	1.007563
APIP	1.12061805	0.99489805	0.99839515	0.97097005	0.87419447	1.055860275	0.98921705	0.9594033	0.9997512	1.13316785	0.89506737	1.12556815	0.971085125	1.0453606	0.89641477	0.8837275
APLF	1.05432445	1.03846445	0.98410885	1.0042842	0.99056782	0.87683202	1.2614706	0.9335036	0.96543165	0.9846139	1.1111772	1.07480215	0.92800966	0.931030115	0.95526325	0.9661502
APLN	0.95332223	1.4401457	1.3393085	0.9158	1.2438042	1.1687946	0.94273245	0.80123204	0.9561872	1.0438128	0.92478716	0.84204036	0.9136422	1.1146613	1.1121502	1.1269089
APLNR	1.086659	1.0397506	0.78985035	0.79160625	0.91997415	1.1874142	0.92471	0.7674855	1.2552296	0.8954145	1.0360059	0.9399107	1.2972423	1.051503	0.98723453	1.0127654
APLP1	0.90374684	1.0229706	0.80119246	0.76376665	1.3960984	1.3612337	1.0501174	0.9770296	0.86212736	0.9539204	1.2423842	0.669123	1.117723	1.1484802	0.515843	1.0751283
APLP2	1.053653688	0.934440564	0.99805225	1.00480003	0.771943788	0.889565165	1.137258438	1.078772751	1.131173825	0.816713613	1.090050463	1.337782438	0.900126544	0.88993342	0.976712413	1.018599068
APMAP	0.99451876	1.1167709	1.0258641	0.8152937	1.117934	1.0216547	0.81552005	0.88632584	1.0530329	1.0200969	0.9171837	0.7115321	1.1561527	1.0054811	0.84912467	0.8637423
APOA1	1.033161915	1.11305425	0.93336563	1.015935775	1.02864495	1.03421105	0.99534362	0.98186	0.938768655	0.9637355	1.09252225	0.8891216	1.023243585	1.00081195	0.9338517	1.058608725
APOA1BP	0.86464185	1.1495342	0.98774594	1.0122541	0.89783776	0.759419	0.76590097	0.800094	1.1505718	1.1921787	1.2136698	1.0895058	1.1232791	0.9832497	0.94673157	1.0557224
APOA2	1.01816105	0.9962548	0.8851043	1.1632052	0.989301485	1.1579214	0.94045107	1.0214515	0.94770985	1.0867646	0.959765625	0.958243685	1.0543306	1.04569335	1.0691072	1.0410402
APOA4	0.98771864	1.2000093	0.9961148	0.93698514	1.089344	1.1920427	0.9716097	0.9138712	0.97644186	1.2102933	1.0038853	0.79458165	1.0338567	1.0103838	1.0335339	0.9774924
APOA5	1.0493947	0.96171008	1.01286875	0.9432258	1.0661264	1.05429955	1.0414469	0.960589965	0.95881335	0.95374442	0.96210495	0.94959565	0.97831955	1.06651125	0.93733123	0.9973635
APOB	1.22312775	0.929626085	1.0096195	0.867205725	1.016981735	1.079425	0.9183197	0.9507835	0.88307033	0.95245835	1.02961322	1.124643585	0.9738188	1.0114429	1.14216085	1.01610725
APOBEC1	1.0057315	1.0576155	0.9952838	0.9939385	0.9857313	1.0971547	1.3642167	1.1703639	0.9940416	1.0043017	1.0144563	0.8716336	0.83282185	0.9956982	0.93137676	1.0413054
APOBEC2	0.9202037	1.028457	1.0429363	0.8700963	0.9086884	1.0331413	0.96118516	0.93354744	1.0033302	0.9966698	1.2103795	1.1640517	1.2529321	0.9548377	0.9906028	1.129091
APOBEC3B	0.95783156	0.28275627	0.2561025	0.12116063	1.0526325	2.1054807	0.92861366	1.7469788	0.86163294	1.0421684	1.0941461	0.4401915	2.1682284	1.5923223	0.098287255	1.2121979
APOBEC3C	1.3819584	1.2698392	0.7622727	0.7565823	1.292954	1.3188211	0.9378444	0.93003595	1.0722998	1.0621556	0.77773875	0.9367713	1.0829916	1.1014818	0.8353529	0.90304315
APOBEC3D	1.0510616	1.0614684	0.87496096	0.8629333	1.0614684	1.068896	0.99444944	0.97992945	0.97762007	0.93723804	1.0247787	0.93269706	1.0632375	1.030411	0.94572955	1.0055506
APOBEC3F	0.942690475	1.0862541	0.8700337	1.04722255	1.25397845	1.23625265	0.8855038	1.07377185	1.02953205	1.0823834	0.967647165	0.7911886	1.2455095	0.899759225	0.9969076	1.011203475
APOBEC3G	1.04042905	1.0821057	0.83714789	0.74143035	1.2308268	1.132942	1.26432535	1.0699153	1.0871353	0.9962115	1.1602943	0.867185465	1.0019692	0.9943617	1.04951945	0.93387442
APOBEC4	1.0688545	1.2235775	0.98300666	0.90319175	0.8185494	1.1012233	0.7456707	0.8928027	1.094103	1.0289783	1.0019255	1.0093563	0.99807453	1.0248457	0.9470393	0.9942043
APOBR	1.0182457	0.9817545	1.0931455	1.0213944	1.1242198	0.9601643	1.079129	0.85212445	1.0574497	1.0521435	1.0306842	0.71048707	0.9445048	0.87428254	0.95422035	0.7982122
APOC1	6.4228368	1.004946735	0.866553155	1.6267568	2.5483411	0.88905973	1.1246729	0.66172625	1.77513415	0.869625275	1.20894825	0.914584775	1.03536145	0.91533845	1.21816995	0.73030972
APOC2	1.07977175	1.05663235	0.894562875	0.99204465	1.15650732	1.07010315	0.8807711	1.0175486	0.96179058	1.0532791	1.05867055	1.0305851	1.26734345	0.975153135	0.97850312	1.04615255
APOC3	0.9805251	1.0581078	0.971108835	0.95036705	1.14906755	0.93282333	0.9554145	0.7596603	0.88632977	0.98871888	1.15759975	0.96392215	1.18302935	0.953138355	1.05941965	1.20185395
APOD	1.1794635	1.0410801	1.0356046	2.7127848	0.9537168	0.8955336	0.89976865	1.0355868	0.73244244	0.7838543	0.9444483	1.37325	0.7598512	1.075738	0.96441317	1.3118521
APOE	7.8426906	1.05366875	0.671720887	1.0295653	2.792702067	0.94406102	1.225192433	0.68210284	2.029480767	1.1291716	0.810589487	0.864040177	0.825824757	0.659197253	2.129985133	0.673766137
APOF	0.9336041	1.1239227	1.0650104	0.86452204	1.0657493	1.0683038	0.9665934	0.9758254	1.0658604	1.072909	0.9323093	1.0054115	0.99458843	0.9051565	0.99227935	1.017906
APOH	1.11747075	0.951965065	0.825900495	0.95929362	1.03405155	1.09293337	0.935575375	1.02506775	0.952666715	0.981420765	1.2119151	1.001734115	0.90983935	1.0943849	1.08677255	1.01470857
APOL1	1.1366484	0.96735007	1.3444551	1.3237904	1.1238657	0.6707959	1.8047944	0.88916075	1.0326498	0.6860462	0.8245251	1.6463891	0.56644547	0.5892756	1.157379	0.8142355
APOL2	1.03851005	1.07965897	1.13207815	1.02734555	1.10804545	1.05373415	1.09720217	0.90751925	0.9951405	0.92455465	1.01011675	0.94448825	1.0355939	0.857708535	0.892235725	0.9285425
APOL3	1.0106235	0.40956882	0.81427747	1.059043	0.85119104	0.8974658	2.4458501	1.4640007	1.8743132	0.96679586	1.2628723	2.0239098	1.0856407	0.771756	0.9893764	0.97217685
APOL4	1.4121973	1.248859733	0.9424309	0.8888346	1.019017733	1.03745621	0.886370267	0.876241767	0.82157153	0.9562641	0.991795367	1.037050067	0.91861091	1.004972257	1.103790233	1.02636742
APOL5	1.0658724	1.0087416	1.0146381	0.9710406	1.4141457	0.9383873	0.9912584	0.9561984	0.9007496	0.91197467	0.9616543	0.90843827	1.1278408	1.2520223	1.2070696	1.2185979
APOL6	0.912505813	0.94904426	0.96653045	0.931640675	1.602526375	0.86241228	2.214424025	1.088568175	1.61692395	0.807676573	1.015561368	1.936618975	0.907809498	1.04884299	1.441709575	1.005737958
APOLD1	0.7867832	1.1765002	1.3132176	1.0726448	1.1069708	0.8727308	0.68851066	0.95411366	1.0191213	1.1831313	2.186421	0.9274676	1.199684	0.97348875	0.42451045	0.9808788
APOM	0.73372957	0.78630805	1.02569825	0.917447215	0.9347093	0.913811765	1.0571003	1.26150585	0.9682949	1.129967	1.50161985	1.05840925	0.96829633	0.983324335	0.910724915	1.08918
APOO	0.942627	1.0727506	0.8456345	0.8494573	1.3331558	1.4434853	0.7807025	1.2288688	1.0034342	1.2963285	0.76071733	0.6194974	1.0180916	1.1547606	0.7877758	0.9965659
APOOL	1.0062126	0.864732113	1.055042575	1.025839148	1.138024818	1.141446	1.225202163	1.196373575	0.9887557	1.220731275	0.939097213	1.05149594	0.95006657	0.92081715	0.894062473	0.84756755
APOPT1	0.958271	1.0550967	0.9309369	1.0590341	1.08641205	1.1077616	0.9209394	0.93162938	0.99633453	1.00001353	1.06268265	0.86400013	1.1214471	1.0536774	1.06320505	1.04118455
APP	1.610096633	0.9163774	0.941186843	0.937827733	1.037092933	1.09523169	1.347090167	0.982657623	0.715363393	0.821352543	0.9941464	1.6236952	0.940299533	0.890823067	1.179922633	1.006344047
APPBP2	1.002450765	1.04459715	0.842365685	0.782410998	1.39436865	1.020330085	1.033982593	1.050352918	1.06010625	1.074122843	0.801284588	1.208256833	1.0398224	1.08106654	0.867896	1.0184617
APPL1	1.2105136	0.87242653	0.89181367	0.785356035	0.93231358	1.0226957	1.0233953	1.0784136	1.0505479	1.1256268	0.879303775	1.51913015	0.884210795	0.79600565	0.97474685	0.86937035
APPL2	0.9393237	0.80713475	1.1960129	1.6060833	0.6571262	0.94247323	1.3784114	1.0489881	0.83928657	0.96682996	1.0904912	1.0331699	0.6111468	0.6150605	1.2897029	1.0558889
APRT	0.92192233	1.2671644	1.0958687	0.8622785	1.43100455	1.2929321	0.91997826	1.1149772	1.11539905	1.44786625	1.19820695	0.85698593	0.898890115	0.8564206	0.854038175	0.958015575
APTR	1.02251275	1.07817985	1.57441465	1.1777413	0.96524617	0.9475513	0.90242715	0.83771485	1.1285411	1.140625375	1.0926528	1.1428267	1.062857765	1.09929858	0.8846172	1.09815845
APTX	0.803491333	1.10898161	1.120241467	0.999850367	0.929175713	1.040770833	1.041475467	1.0105166	0.957906387	0.94884319	1.021601343	0.87468122	0.943958427	0.946380823	1.1094431	0.9486363
AQP1	1.0231237	1.11606415	1.0151038	2.64550035	0.38885626	1.40259665	0.89448598	2.6728593	1.63894595	0.84647865	1.450973	0.8401213	0.6104487	0.591042975	0.29488935	2.67158745
AQP10	0.9920842	0.9439056	0.8787742	0.8531212	0.88981766	1.1180637	1.0025322	1.0534842	0.8096661	0.9974677	1.0248622	0.9392669	1.056375	1.0678343	1.2116009	1.0277458
AQP11	1.0025585	1.3241595	1.4904188	1.4917896	0.91117644	1.1543931	1.0701979	0.9144699	0.8171367	0.9326998	0.8880831	1.0766029	0.97994965	0.89218986	1.059559	0.9974415
AQP2	1.0074063	1.0230181	0.966538117	0.962895233	1.03807622	1.0536082	1.02399438	1.003322513	0.960556387	0.981163443	0.983077617	1.012893593	0.995965187	0.9697216	1.139934157	1.006967317
AQP3	0.963767367	1.0188068	1.147633833	1.2511919	1.187578513	0.935042867	1.037772067	0.989843117	1.05937062	0.902465893	1.074895	0.876426293	0.873849547	0.861038953	1.035563183	1.037441067
AQP4	1.022085172	1.05586584	0.986871726	1.004112296	1.04460382	1.036256346	0.962193496	0.97691082	0.99701568	1.019364656	1.008422834	1.003916652	1.003676888	0.99601407	0.96857706	0.980736942
AQP4-AS1	1.11116465	1.0170657	0.9905395	0.99068475	1.0527148	1.0093937	1.0080758	0.98417485	1.0401745	1.0770594	0.933096	1.01245685	0.9331938	0.9799654	1.1043975	0.936758115
AQP5	1.2197832	1.0834693	0.99608463	0.8156711	1.0024629	1.1550438	1.2478167	0.96212167	0.9525568	0.734438	0.77927023	0.963993	0.99753714	1.0737405	1.1646204	1.07822
AQP6	1.0657942	1.1264192	0.84731102	0.783822975	0.9170823	1.188594	0.9410706	0.91327608	0.9037819	1.0695724	1.1294764	0.84786995	1.0254013	1.02525115	1.03389243	0.92483395
AQP8	1.0492288	0.9956813	1.0043187	0.9006351	1.093374	1.1653601	0.9771683	0.8150015	0.9853382	1.0112414	0.95078456	0.91601235	1.0273656	1.3389211	1.1035864	0.85179996
AQP9	1.0564878	1.0744511	1.0014222	0.900721	1.1890357	0.91578174	0.8434417	0.8517037	1.1215236	0.9985779	1.2172073	1.2870367	0.9949471	0.9296414	1.0674665	0.8891101
AQPEP	1.108901	0.9268955	0.8748442	0.9517576	1.0372306	1.123538	1.0847777	0.98833287	1.0045098	0.915773	0.9668998	1.0325633	1.0728765	0.92998767	0.9954902	1.0418466
AQR	0.9772261	0.840238795	1.088549763	1.2450531	0.892603288	0.844357153	1.059503008	0.972868035	0.9811049	0.996502765	0.980132903	1.197202113	1.015291915	1.02267686	1.2754655	0.941225763
AR	1.358128775	1.096486365	0.96503915	1.004579375	1.42674185	1.10851846	0.978716825	0.88613922	0.718865018	0.677321798	0.809574548	1.019642518	1.201305118	1.05484245	1.160160425	0.99366001
ARAF	0.9336566	0.94053875	1.1755377	1.163675925	0.982500835	1.0282115	1.344036565	1.03389825	0.907198875	1.03351705	0.932180915	1.0187244	0.959372725	1.0933695	1.2145772	0.94312145
ARAP1	1.093817567	1.253490067	0.92659002	1.109346133	1.164541033	0.92828205	0.860849603	0.96756228	0.9787439	0.9842164	0.9518137	0.94085341	1.038413583	0.989081833	1.0039776	0.97019292
ARAP3	0.8019967	0.88580925	0.867911395	0.828374425	0.755816675	1.3213433	0.79992167	1.06125737	0.9597396	1.10192805	1.14813925	1.0425393	1.11764343	1.2547578	0.88745708	0.911026615
ARC	0.7995078	1.3366808	1.0959835	1.2707092	0.81538945	1.0294963	0.8768265	0.8374057	0.9705038	0.9171159	1.5841876	0.6651379	0.8187057	1.1455485	1.3597382	1.1755003
ARCN1	0.9519069	0.92128605	0.9430159	0.9204394	0.94525963	1.0567534	0.99926287	1.165826	1.0414499	1.1288918	1.0788124	1.0007372	1.0148431	1.0744978	0.9491213	0.95639205
AREG	0.985956313	1.348939033	1.0959815	1.0559386	0.948992127	1.0196996	0.9531321	1.051130153	1.008970167	0.929185567	1.334021467	0.978055273	0.847397103	0.950914253	1.112646117	1.019614933
AREL1	0.908505523	1.049546113	0.98918005	1.0452566	0.919743377	1.0669452	1.082614133	0.985359867	1.005040453	0.963617713	1.098514467	0.977880933	0.89666678	0.967645883	1.096382733	0.914975867
ARF1	0.94833696	0.97946596	1.020534	1.1542432	0.89956355	0.6757191	1.1047239	0.72020763	0.9041943	0.9783275	1.1902709	0.913717	1.132586	1.2288086	1.2425691	1.4162829
ARF3	0.892900613	1.157550983	0.878508733	0.929015077	1.154919433	1.252277933	0.827963	1.114216483	0.949458933	1.080331267	1.0805317	0.820900567	1.02217019	1.045540767	0.782547747	1.020138267
ARF4	1.0343167	0.93745355	1.10285485	0.99918067	1.00748165	1.10078875	1.01329095	1.1115504	0.9967758	1.06458105	0.857396885	0.903505075	0.87392197	0.9652418	0.88425393	1.0463223
ARF5	0.81732464	0.9382208	0.9489409	0.8950303	1.0109277	0.98318887	1.1350384	0.9385949	1.0468665	0.9890722	1.1709545	1.0937555	1.0395017	0.8607423	1.1639891	1.1110411
ARF6	0.920742033	0.902186967	1.106884247	1.257923733	0.60099822	0.9207145	1.453451433	1.105641467	0.96949655	0.980067783	1.140634887	0.930461683	0.879552567	0.956947223	1.545542633	1.349434333
ARFGAP1	0.912890365	0.923436065	1.0906005	1.0368257	0.83352605	1.0381954	0.98406922	0.88755384	0.9542406	1.06486905	1.096803975	0.7644747	1.09726905	1.01986653	1.0476404	1.05047605
ARFGAP2	0.86565317	1.22215795	1.02017245	0.93862785	1.147637	0.96201375	1.1848821	1.004814325	1.02532855	1.02229425	0.962881915	0.77379795	0.93777785	0.9936848	1.12207145	0.9332078
ARFGAP3	1.0357939	0.80697036	0.902685	0.9383503	0.98276156	1.1840045	1.004128	1.2037189	1.1556792	1.0101377	0.99049735	1.1708524	0.97224945	1.0340347	0.9043773	0.995872
ARFGEF1	1.004709067	0.965256067	0.949928157	0.8840032	1.033190567	1.100775833	0.96059108	1.1455764	1.131746133	1.099356467	0.742759723	1.299932567	0.895055047	0.992868253	0.795986513	0.9004216
ARFGEF2	1.08626245	0.97066209	0.950670215	0.954258043	1.04454001	1.049983493	1.133241118	1.08246095	1.095902025	1.071178775	0.94484648	1.21757365	0.923389068	0.973365318	0.964096008	0.874038338
ARFIP1	1.10013912	1.0017127	0.941933275	0.84916823	0.96450325	0.96958125	1.0602427	1.2331857	1.1115922	1.05019775	0.74359036	1.24540655	0.900073055	0.83320027	0.8928279	0.9135085
ARFIP2	0.89455533	1.0110399	0.9174667	0.99932384	1.0984021	1.1396637	0.8143442	0.9685705	0.9459405	1.238054	1.0591486	1.0006762	1.052264	1.1295865	0.96134007	0.70296735
ARFRP1	0.89285875	1.2201249	1.07140095	1.00046795	0.974168075	1.04139245	0.785871445	1.08160755	0.96361895	1.0874283	0.836009275	0.87452615	0.94558075	1.00207857	1.00677787	1.0339262
ARG1	1.026256075	1.050575325	0.977948163	1.00687465	0.96812328	1.04979895	1.025410938	1.012052063	0.929893493	0.950311925	1.032485275	0.927336675	1.073326675	1.035226675	1.0424709	0.983962738
ARG2	1.1401354	1.2380173	1.04693158	0.85752885	1.08096888	1.5971159	1.3547749	1.10181892	0.82598135	0.83566973	0.78352522	1.0893106	0.84904105	1.10625515	1.1141546	0.80944435
ARGLU1	1.120112565	0.858651533	1.586408325	1.3779563	0.73595015	0.902627598	1.392409575	0.990198813	0.926376425	0.886291593	0.9056603	0.909591973	0.895425875	0.993951348	1.45586335	1.171055675
ARHGAP1	1.086320725	0.856907193	1.103354475	0.98418885	1.00209555	1.002862565	1.053183925	0.968582533	1.009813235	0.9547613	0.9725033	1.0759002	0.968749968	0.985459775	1.052548075	0.995468625
ARHGAP10	0.89747626	1.2129478	1.0748973	1.1378645	0.69377226	1.0362321	1.0019426	0.96905667	0.95127004	0.89616936	1.2982458	1.1660362	1.1088135	0.9235329	0.99805737	0.87615716
ARHGAP11A	0.87026757	0.7144125	0.7537874	0.62756956	1.0819521	1.4913427	0.9475346	1.0524654	1.433987	2.9501116	0.944122	1.086711	1.4063977	1.5025343	0.6858178	0.83779997
ARHGAP12	1.3367422	1.2883455	0.6038889	0.5386873	1.4100497	1.0632272	0.74685687	1.2331158	1.3429931	1.1258613	0.63271195	2.3414176	0.8795779	0.9367729	0.32935256	0.45387107
ARHGAP17	0.9975371	0.88005525	1.0788746	1.0387866	1.0024629	0.8211791	1.1605872	0.83557653	1.0733682	0.96673876	1.1621788	0.9151127	1.3130548	0.89770854	1.0591643	0.8831446
ARHGAP18	1.427131667	0.750028163	0.87669196	1.203703033	0.558805983	1.0035218	0.896876467	1.596585367	2.1357437	1.8715517	1.470767533	2.058016667	1.110119833	0.670514033	0.799136933	0.60670568
ARHGAP19	0.86676665	0.964848783	0.695033237	0.811700953	0.798944967	1.1250415	0.916047093	1.325387233	1.118042733	1.448088233	1.055009733	1.259338667	1.098023667	1.167689233	0.787001167	0.969058167
ARHGAP20	0.930443475	0.874644075	1.9851396	1.27714605	0.9145477	0.9562049	1.0957975	1.1413592	1.232469365	0.896144935	1.05821455	1.247749135	1.15375125	1.0824696	0.84874323	0.977506755
ARHGAP21	0.9201363	0.79578675	0.82161192	0.755997915	1.0983571	0.811562175	1.13440345	0.9154675	1.361676	1.25874138	1.05808543	1.3402402	1.5152108	1.12476665	0.93492275	0.942866515
ARHGAP22	1.01191045	1.74329055	1.23418955	1.72988235	0.477603885	0.79482583	0.789960075	1.68805815	0.76688205	1.06092545	1.1543736	0.888552	0.52985733	0.774698825	1.37971885	1.1177329
ARHGAP22-IT1	1.0612893	0.97575605	0.9915936	0.962152765	1.01873045	0.99674095	0.96900405	0.96183875	1.03648885	0.89190015	1.0365753	1.01735815	1.0039053	1.1594361	1.0596785	0.9786561
ARHGAP23	1.037064325	1.087073468	0.9652999	1.02380056	1.174572425	1.103789135	0.966521155	0.8980503	1.27067885	1.1327432	1.033641518	1.0350155	1.0644933	1.071029463	0.849787925	0.932071363
ARHGAP24	0.957142583	1.105784068	0.782324738	0.880503128	0.800830418	1.00674035	1.31627905	1.40525645	1.385965475	0.99049805	0.812393643	1.4419556	1.222689708	0.985180833	0.854889025	0.667847178
ARHGAP25	1.821039633	1.174159867	0.92741675	0.930738903	1.1694787	1.00821441	1.011102367	0.9946294	1.264961867	0.909277317	0.960040267	1.046158167	1.121953667	0.97207242	0.88548945	0.96832738
ARHGAP26	1.22980439	1.00722896	1.01484016	1.159476775	1.0754715	0.952140133	1.05317579	0.80680894	1.214515298	1.016095613	0.947267043	0.997343755	1.0620453	0.977679335	1.005968613	0.912580925
ARHGAP26-AS1	1.1485789	1.1107068	0.87161493	0.96619177	1.1561943	1.2327871	1.014153	1.0615256	1.1482601	0.9444691	0.9839336	0.8960813	0.9761817	0.98584694	1.0913988	0.95183694
ARHGAP27	1.01302268	1.19756004	1.05638929	0.865500992	0.958157912	1.022831392	1.112547568	1.03393208	0.96537912	1.10105156	1.00317294	0.915381388	1.032346972	0.957759632	0.99058205	0.970486962
ARHGAP28	2.176414467	0.7859383	0.81448151	0.783380147	2.5820667	1.4520549	1.344302033	1.0164665	0.965144777	0.712639363	0.65353604	1.389696133	1.031983553	0.716628713	0.93300069	0.980798333
ARHGAP29	0.97335125	1.028684738	1.079121375	1.223717515	0.76790035	0.7296798	1.008279085	1.146971688	1.04670105	1.02430745	1.26946015	1.481555675	0.810713333	0.852569763	0.84121489	1.10306546
ARHGAP30	1.29215095	1.12562225	0.96115233	0.89170327	1.10579175	1.05903605	0.92798203	0.895574475	1.47486785	1.27414165	0.9312684	0.75249955	1.27579095	0.872989445	0.966106725	0.9952009
ARHGAP31	0.68241975	0.73445919	1.1341455	1.53205815	1.20274675	0.895015015	1.1628266	1.21320607	1.1660879	0.971328735	0.97623545	0.81365933	1.1870527	0.98582485	1.20466745	0.82954637
ARHGAP32	0.896204905	0.81990455	0.922652598	1.00839271	1.663708075	1.341986488	1.56226025	1.00170406	0.763474313	0.776892553	0.77375109	0.8113589	0.948291313	1.022091123	1.27624575	1.08132774
ARHGAP33	1.05339698	0.960305343	1.016596083	0.8963456	1.077414353	1.067796367	0.988766733	1.005665617	0.97347496	0.954024633	1.013028647	0.924726247	0.972111167	1.065202067	0.978273887	1.008155367
ARHGAP35	0.738393168	1.034776032	0.917413684	0.925315394	0.817204108	1.069595562	1.0536654	0.982210024	1.014314624	1.16527112	1.17667539	1.08679968	1.139050452	1.075007192	0.9523658	1.08410052
ARHGAP36	1.0446521	1.1350565	1.0501572	0.9827775	0.92681575	1.1290673	0.96856207	1.1897473	0.91906744	0.89672244	0.93748695	1.1421863	0.8906921	1.1246891	1.0172225	0.9391797
ARHGAP39	0.99999994	1.4929471	1.0052873	0.99448204	0.7472645	1.0161561	0.99999994	1.2092952	1.0740416	1.0072064	0.92822444	0.99463713	0.975095	0.8427111	0.7905453	1.0041015
ARHGAP4	1.0160309	1.063104	0.72999316	0.85533005	1.1134782	1.2453097	1.0085685	0.9019864	1.2163618	1.1997871	0.96588516	0.7761682	1.0998873	0.92685515	0.7905165	0.9914315
ARHGAP42	1.051361483	0.925705913	0.9333764	1.00590531	1.301095733	1.295377467	1.139646	1.183415567	1.114324557	1.052889	0.88169975	1.006309733	0.9633336	0.998025267	0.956471133	0.975705437
ARHGAP44	0.76766762	0.94111165	0.93794533	0.97410355	1.13044335	0.9726977	0.944780775	0.98310365	1.0908612	1.396175115	1.0761233	0.95605003	1.43821805	1.21720115	0.968283825	1.05935815
ARHGAP5	0.987946212	0.877723568	1.034702664	1.086860192	0.922999158	0.860265692	1.11232434	1.03798378	1.057955132	0.91445748	0.883046862	1.55920256	0.961134766	0.892655504	1.120846874	1.02430914
ARHGAP5-AS1	1.0732785	0.8028858	0.7049211	0.97402954	1.0462576	0.87608254	1.3863417	1.2326117	1.1124759	1.0730543	0.9090559	1.0186445	0.98135537	1.1737292	0.9146549	0.9702863
ARHGAP6	1.1329082	0.91367577	0.98451298	1.4738908	0.82157465	0.86491035	1.27055605	1.002958635	1.0942002	0.91544345	0.9953653	2.29370175	0.98612175	0.78515787	1.33187105	1.06466725
ARHGAP9	1.9272012	1.037724367	1.024252867	0.943692957	1.02615482	1.014838877	0.961867987	1.000238023	1.282074133	1.037788967	0.9049377	0.915574813	1.29167618	1.070104547	0.894905133	1.0708004
ARHGDIA	0.799530258	0.88085738	0.970393763	0.902032775	0.908565228	1.051783975	1.0387312	1.065293575	1.0663237	1.047378875	1.042837975	0.798771843	1.175312835	0.915760273	0.973561413	1.19733265
ARHGDIB	1.8869923	0.807843303	0.70395318	0.687830857	1.012854343	0.836141167	0.95102023	1.149737333	2.074828233	1.1769875	1.16006049	1.095995533	1.2763359	0.822706457	0.777037267	0.937825413
ARHGDIG	1.1675254	1.2196063	0.9549001	0.7979497	0.8835067	0.9906337	1.0591207	0.92699295	0.90497273	1.0919524	1.1892729	1.0093663	1.1256067	0.8910788	0.77637786	1.0395731
ARHGEF1	1.0001388	0.99986124	0.7672814	0.979944	0.9182158	0.9583608	0.97533166	0.9291586	1.011777	1.0521178	1.0412068	0.78611547	1.3148376	1.1393875	1.110529	1.2122356
ARHGEF10	0.956227233	1.035834138	0.895786613	0.977010483	0.870522725	0.84027469	0.949205415	1.059572175	1.1591352	0.959689273	1.054108625	1.04908256	1.12485096	1.245114713	0.856095983	1.361277275
ARHGEF10L	1.0086582	0.83339745	0.8985996	1.0756089	0.873039085	0.89748837	0.84947463	1.02020295	1.2811933	0.8742352	1.15179775	1.03563705	1.0772572	1.0723824	0.867005285	1.15730455
ARHGEF11	0.945049167	1.236167933	0.920746413	0.99729712	1.198264823	0.994215867	1.05494152	1.0654351	0.971935433	0.938973867	0.973751733	0.981162023	0.971114113	1.215602933	0.927569443	1.003433347
ARHGEF12	0.981333025	1.0228236	0.995924213	1.044154815	0.957140185	1.053713628	1.089565071	1.012971377	0.918647902	1.03633472	1.028439915	1.017791748	0.977339975	1.00402428	1.027614891	0.999061069
ARHGEF15	0.98345955	0.966934375	0.921762315	0.9416313	0.990202665	1.04989605	1.02019595	0.92097437	1.02726345	0.84078512	1.05068588	0.90811128	1.17029485	1.02234232	1.0382267	1.08607015
ARHGEF16	0.98133576	0.98825365	0.8646068	0.8611494	1.0175993	1.0286558	0.99516964	0.9802471	0.98339736	0.98121643	1.1718127	1.0048304	1.240759	1.1641549	1.129975	1.0700214
ARHGEF17	1.0296075	1.0289832	1.0218678	1.0630164	0.9437142	0.99004394	0.94799614	0.9868201	1.1329259	0.91559374	1.1960514	0.95068055	1.0483859	1.0099559	0.863712	0.9285163
ARHGEF18	0.90893966	1.151099	1.1015427	1.1238526	1.220836	1.0037469	1.1002063	0.954869	0.93727845	1.04965	1.0390519	0.85048735	0.996253	0.9697922	0.8515798	0.85048735
ARHGEF19	1.1115345	1.7233227	0.7419458	0.7550584	1.0736355	0.8871878	0.5298346	0.65878004	1.007944	1.2526169	1.0917385	0.7510618	0.9920561	1.0724628	0.64073765	1.06925
ARHGEF2	1.389852475	1.8275062	0.89258853	0.817612848	0.946079598	0.88301203	0.92463565	1.0330358	1.186251843	0.9510586	0.855004963	1.210234575	0.9954449	1.296572175	0.976412738	1.054670775
ARHGEF25	0.7479902	0.9939467	0.8850016	1.0383568	1.3263351	1.2464352	0.92234933	0.92621326	1.0060534	1.1325487	0.9108389	0.7804081	1.3814199	1.2126135	0.8741848	1.0753456
ARHGEF26	0.899225203	1.021580567	0.962834537	0.861031277	1.149560833	1.117280017	1.196479367	0.887918983	0.979798943	0.9993028	1.020361833	0.972454767	1.1148095	0.949393883	1.13721411	1.158215867
ARHGEF26-AS1	0.98614055	1.1097664	0.9758631	0.9925589	1.0074409	1.1803524	1.0468459	0.9497125	0.8907686	0.924487	1.0315605	0.87323666	1.0096102	1.0448865	0.9836123	1.0358639
ARHGEF28	1.14105745	1.039191698	1.043893333	0.962935167	1.011924683	0.942861977	0.90548073	0.843493533	1.049294368	0.864424975	0.973459777	1.159296633	1.06592855	1.242564083	0.927054375	0.977264117
ARHGEF3	1.1585813	0.8926666	1.0573332	1.3999002	0.9918825	1.0081176	1.0361639	2.6552951	0.68587786	0.75678825	0.8828117	1.9922787	0.4266298	0.58477306	1.3820459	0.8339872
ARHGEF33	1.0569665	1.0994141	0.973001	0.82309335	0.9624263	0.9648331	0.9847165	1.0167923	0.8950533	1.080171	1.035409	1.0056719	1.125814	0.85960114	0.994328	1.0247954
ARHGEF37	1.0902352	1.25143768	1.1725978	0.967142035	1.11510835	1.1766173	0.83926832	0.95012933	0.88526541	0.878988275	0.95257805	1.192782325	1.02080037	0.99969725	0.78832575	1.0160007
ARHGEF38	1.0116729	0.91564006	0.9730854	0.88626313	1.0159284	0.988327	1.2637447	1.2011644	0.8172748	0.88903505	1.0663396	1.0804147	1.2940005	0.9716348	0.9431404	1.0411899
ARHGEF39	1.02817211	1.009256067	0.8525941	0.909308147	0.985276983	1.1006199	0.865574767	1.0703589	1.01826478	1.223693747	0.99106581	0.944744617	1.2109707	1.0091322	0.930727433	1.0213519
ARHGEF4	1.310008	1.0907109	0.8196715	0.9104587	0.9300919	1.1833141	1.1314477	1.0301386	0.9389099	0.9832112	0.94689065	0.9713787	1.0167888	0.80334383	1.0269984	1.0269984
ARHGEF40	0.90175055	1.112584	1.05040235	1.208886138	0.972455893	0.961234798	0.959802378	1.135454817	1.071442778	0.962090383	1.200544883	1.050632362	0.91499658	1.009126312	0.922505783	0.97087855
ARHGEF5	0.8631835	1.08789515	1.10432865	1.0835736	1.07326452	0.9586855	1.02604535	1.1305278	0.97117065	1.05621235	1.0625978	1.526832	0.849993525	0.985870215	0.931659635	0.864251495
ARHGEF6	0.9873469	0.5578704	0.9036768	1.1241899	1.1252823	1.0362494	1.4531119	1.1526637	1.0126532	0.7385009	0.959606	1.3475285	0.8647873	0.6945067	1.2563964	0.93809575
ARHGEF7	0.997705268	1.023314434	1.123653628	1.044890404	1.049359689	0.958299933	1.024069856	0.972689906	1.043845711	0.984387522	0.989797567	0.9847454	1.055177836	0.928020204	0.963610804	0.98510526
ARHGEF7-AS2	1.0031093	1.0332364	0.92602086	1.0750667	0.99627715	0.98555213	0.99901134	1.0947882	0.91440094	1.0009887	1.0727568	0.9645808	0.98128766	0.9871604	1.2493142	1.0075034
ARHGEF7-IT1	0.9318056	1.0391138	0.958693	0.8898514	0.94485855	1.1383797	1.012216	1.133336	0.977296	0.92754847	0.9933614	1.0411346	0.99999994	1.1856178	0.99999994	1.0553894
ARHGEF9	0.95710045	0.664784525	0.8171009	0.9782013	1.4044281	0.97450007	0.88058735	1.01201855	1.1668137	1.18489995	1.07245865	1.30234005	1.11681655	0.94251628	0.858596135	1.0130422
ARID1A	0.894027125	1.01346645	0.803922975	0.806114125	1.03417805	1.05042455	0.892930883	0.863883578	1.21649545	1.159074175	0.992093658	0.897731103	1.26320515	1.2586271	0.9852137	1.10367875
ARID1B	0.969737934	1.005186871	1.014091886	1.003917231	1.001038859	0.988181914	0.982888257	1.026381414	1.067062046	0.959981357	1.07684302	1.138377057	0.98910538	1.001709763	1.012055219	0.989745661
ARID2	1.0035877	0.9887672	0.974479387	0.916327383	1.241522433	1.011261667	0.75314281	0.952495343	1.284175767	1.2289863	0.756392053	1.0566984	1.4752498	1.196629833	0.794429643	0.856349037
ARID3A	1.17394795	1.77841585	0.93943145	0.53077742	1.4658584	1.01388335	0.61976415	1.08317677	1.1685865	1.21520705	0.738495	0.983539	1.3881362	1.011082725	0.7368969	0.8831732
ARID3B	1.066307	1.2247748	0.8331668	1.0105023	1.0184557	1.1083989	0.7751785	0.67463565	1.1084756	0.9759971	1.4777282	0.8682513	1.1646094	0.95030427	0.92795545	0.98949754
ARID4A	1.18570505	1.15796375	0.903009	0.70664817	1.14961235	1.02008055	0.890520785	1.4834352	1.0073511	1.17770195	0.6567457	2.1630592	0.90367633	0.927600735	0.72525335	0.89109245
ARID4B	1.06453965	0.927575915	0.977238265	0.921335853	1.04428655	0.9630921	1.004421935	0.97066054	1.025976038	1.038333425	1.06288326	1.180259875	0.980853493	0.966613225	1.124840925	1.062444178
ARID5A	0.97281086	0.9646616	1.5032055	1.5670776	0.9711929	1.0743366	0.94197565	0.77052027	1.0049	0.9951	0.8507127	0.9701154	1.1547437	1.2962415	1.1967913	1.1617346
ARID5B	1.01696954	1.02748174	0.912292188	0.861192132	1.053241668	0.954903444	0.97258164	0.814942654	1.186168206	1.10437544	0.953902072	1.16324796	1.148301588	1.074441108	0.95887625	1.024387952
ARIH1	0.982201827	0.910935982	1.056282617	1.033515993	1.152225317	0.945496327	1.068310317	1.035795467	1.010266737	0.9611051	0.764503467	1.051064883	0.995061407	1.01636898	1.017919665	0.944111845
ARIH2	0.795831136	1.12180686	1.07704663	1.106656748	0.880522172	0.916612258	1.243517492	0.91408035	1.05223141	1.16073658	1.1090086	0.940243446	1.007599818	1.08394724	1.351868	0.980373018
ARIH2OS	0.94677806	1.3254849	0.9585765	0.8509512	1.0146593	1.0482559	0.9999826	1.0000174	0.98890895	0.89336175	1.1559495	1.0874074	0.9691762	1.049457	0.89125687	1.0678929
ARL1	0.98720818	0.90453148	1.1478691	1.0879554	0.91416829	1.143078833	0.999265483	1.276377833	0.95479005	1.125423133	0.938184133	1.1041588	0.77837038	0.8595832	0.923759283	1.183089333
ARL10	0.815670148	1.08788165	1.020351065	0.908099683	0.951348533	1.074041813	0.790511583	1.133573425	0.934613775	1.0155149	1.1038404	0.989445783	1.181975665	1.04574665	0.869471675	1.0067497
ARL11	1.1599176	1.04550855	0.99209952	0.99352307	0.9817303	1.0499407	1.0137044	0.9728808	1.16788155	1.1215218	1.0403463	0.91345304	1.1336718	1.0009487	0.944500145	0.92471308
ARL13B	0.9373835	0.6336511	0.88801754	1.0624255	0.81684905	0.98757243	1.0901281	1.033453	1.1148723	1.0124277	0.9151478	1.3892076	0.9870244	0.81131434	1.2477134	1.2820249
ARL14	0.8628731	0.89796185	1.0576818	1.0757402	1.0384488	1.0715312	0.99438006	0.8596761	0.9717365	1.00562	0.97133213	0.98870456	0.89758813	1.0298743	1.1045178	1.015013
ARL14EP	1.2237908	1.0781285	0.95290613	0.9646468	1.0725706	0.823878	0.80453074	0.9207029	1.0821381	0.8275439	0.7898457	1.266068	1.3188334	1.0353533	1.0992401	0.93191797
ARL15	1.0597221	0.998814175	0.9932029	1.57781855	1.472655	0.7993493	1.024113335	1.04557005	1.04633485	1.1439713	0.84472615	1.25383755	0.92290995	0.8762337	0.9924136	0.69214365
ARL16	0.63304424	1.3384188	1.0306202	0.96207106	1.0461091	1.2056676	0.83699733	1.0758283	0.9097941	1.1200038	1.0264632	0.8885064	0.9335817	1.0444951	0.973537	0.9089109
ARL2	0.946323	1.0694735	0.9220348	1.0194263	1.1278301	0.8647634	0.9948659	0.9387693	0.9751834	0.86333996	1.0181544	1.0265956	1.028949	0.9196549	1.016319	1.005134
ARL2BP	1.2496051	0.93707913	0.993765	0.90978783	1.1017288	1.1235174	1.0919131	1.1286539	0.94570136	1.1624718	0.6979785	1.1349369	0.939618	0.76928544	0.7260472	1.006235
ARL3	0.91146687	0.976249333	0.93688452	0.8914673	1.0227692	1.067275067	0.75564315	1.1547152	1.024118833	1.058348967	1.092372867	0.960680133	1.008124077	0.951787403	0.9132717	0.989536153
ARL4A	0.69950193	0.9882752	0.7859794	1.0601614	1.4230605	1.1338284	1.011725	0.9001128	1.2169564	1.1193489	0.904009	0.8776507	1.4356545	1.3282256	0.6497227	0.77665573
ARL4C	1.534353458	0.71359156	1.124929775	1.45166995	1.632004675	0.800020618	1.07499924	0.618918425	1.03461404	0.788503225	0.896909885	1.017079223	1.38054365	0.923809575	1.30339315	0.82727245
ARL4D	0.8383355	1.1804551	1.08925175	1.3605259	0.84369817	1.1435778	1.1386111	1.02302287	0.797831	0.900758775	1.03472155	0.80496651	0.8122966	0.973883585	1.27065135	1.25920002
ARL5B	1.04602055	0.91065275	1.18891552	1.1499593	1.49700755	0.83468014	1.36086955	0.91137778	0.87778872	0.93709685	0.82818713	1.0472412	1.0442927	0.89515035	1.44874525	0.88888115
ARL5C	1.0290787	1.0657744	1.0093142	0.8285718	0.9604994	1.1496607	1.0239505	0.9744613	0.8263043	0.9148692	0.97832257	0.9606657	0.990686	1.182999	1.1045454	1.1395752
ARL6	0.88430365	0.871442195	1.6679337	1.63515245	0.74670037	1.14321635	1.1223734	1.6209297	0.98455202	1.1766994	0.766157935	1.24448945	0.75350328	0.76776703	0.9360699	0.854841
ARL6IP1	1.3707894	0.8432163	0.9768648	0.7625391	1.0109273	1.0622314	1.0319033	0.8258179	1.5084753	1.4891852	0.92553264	0.9890728	1.2583966	1.4464406	0.8311055	0.85972756
ARL6IP4	0.77888417	0.98955861	0.91224582	0.805553165	1.10482795	1.06789675	0.85146237	1.0413036	1.113092	1.26183645	1.2237837	0.880622615	1.26549625	1.003442775	0.82265853	0.971957785
ARL6IP5	1.3624113	0.9763059	1.06907735	1.1254953	1.11630925	0.983063225	1.25373255	1.3435175	0.88704938	0.85093243	0.76673758	1.5183084	0.77679926	0.732740325	0.93670903	0.968609635
ARL6IP6	1.045983487	1.000448903	0.791276777	0.720182033	0.88188949	1.282736533	0.975674747	1.464086157	1.02485212	1.8023832	1.073604	1.016466287	1.084925567	0.917169843	0.78683611	1.13054258
ARL8A	1.039547	0.90598637	0.9743518	1.2258743	0.75680095	0.63970214	1.0987839	1.0374027	1.0256482	0.8793876	1.3400035	1.1229254	0.87705594	0.8311705	1.0707878	0.92132664
ARL8B	1.13818445	1.41552145	1.22648495	1.17871275	1.271794	0.868575085	1.20557335	0.886366845	0.90308513	0.78724968	0.7736602	0.94983615	0.72586942	0.845918925	1.28135455	0.86849548
ARL9	0.87244046	0.863707	1.0064873	0.9298162	1.9564816	1.2125043	1.0464718	1.1545427	0.99351263	1.0530633	0.9651129	1.3483914	0.96850044	0.78637105	1.0691867	0.7805006
ARMC1	0.996021785	0.907845225	0.87038386	0.95893115	0.9790885	1.09105265	0.904644975	0.9711503	1.2203374	1.29738225	1.02684805	1.17103065	1.24444125	1.3588411	0.971819475	0.96690095
ARMC10	0.9717622	1.17264785	1.02825455	1.30073185	1.07434205	1.1030671	1.0480319	1.26880105	0.96712813	1.00034933	0.95838605	1.1492971	0.64867335	0.674985565	0.9528156	0.70437832
ARMC12	0.9639251	0.9621205	0.93196344	1.0502357	1.0147079	0.88360316	1.1182954	0.9493887	0.96747595	0.9852921	1.1285839	1.0682405	0.8592387	1.0909357	1.1108712	1.1884545
ARMC2	1.1929783	0.839746	1.1409656	1.1969578	1.1409656	0.960071	0.9321095	0.99065655	1.3660005	0.8026325	0.8794602	1.0334841	1.0025499	0.9974502	1.0270507	0.9635412
ARMC3	1.0051342	1.0238924	0.93568027	0.9198459	0.9948657	1.0152973	1.0209485	0.98747283	0.917169	0.92144257	0.9446823	1.0521588	1.1625496	0.92291427	1.0156498	1.1586039
ARMC4	1.01179917	0.98657915	0.983370395	0.93647595	1.01531635	1.13152405	1.005437365	1.14707365	0.988918775	0.92109687	1.099926785	1.03279315	1.07937635	0.96847978	1.1123542	0.98650992
ARMC5	0.8774364	1.2841392	1.0715109	0.96225834	1.088445	0.97783875	1.0004511	0.9237266	1.0663568	1.1033862	0.91204154	0.7715522	0.99840564	1.1386958	0.9995489	1.0916218
ARMC6	0.9836999	1.1671014	1.0074253	1.0040759	0.95936686	1.1234034	0.995924	0.97578037	0.8947503	1.1382718	1.1389428	0.75297046	0.9889694	1.010331	0.9636362	1.0389069
ARMC7	0.976960015	1.14942975	1.047318	0.84665519	1.030514765	1.06002235	0.825572015	1.002189785	0.9786865	1.0685255	0.9254603	1.07820625	0.94077583	1.0510069	0.88307685	1.00340072
ARMC8	0.862274713	1.083938775	1.038917683	0.985073798	0.843541848	0.956937602	1.205834033	1.2127894	1.154364917	0.945379343	0.9829606	1.021651787	0.957665115	0.909176237	1.116533572	1.032779458
ARMC9	1.24995868	1.29595084	1.61714618	1.763706748	1.244997728	0.886845374	0.9904398	0.93447805	0.908581882	0.940669368	0.924737608	1.534302612	0.824678182	0.72734379	1.73978268	0.720307388
ARMCX1	1.4739658	0.9523011	0.81353086	1.0476991	1.8903474	1.4408255	0.9105294	1.2853938	1.1501359	1.1971571	0.7292145	1.7193565	0.9384942	0.8328637	0.78296286	0.71724725
ARMCX2	1.0086981	1.1833851	1.0049256	0.9842939	1.2984579	1.5283006	0.75748706	1.4221044	0.9772844	1.1420252	0.8114166	1.1198008	0.8349603	0.9191609	0.7178572	0.99507433
ARMCX3	1.1566671	0.965099885	1.021137585	1.2113059	1.08600145	0.86780195	0.987289125	1.1204379	0.90721533	0.84430895	0.867689325	1.4128818	0.82079315	0.858413925	1.0774935	1.00889695
ARMCX4	1.098987202	0.99101407	1.123577768	1.0938563	1.018786702	1.086736148	0.9534117	1.064775094	0.943751674	1.063128112	0.98794614	0.99651872	1.01853932	1.00230463	0.86027687	0.92635156
ARMCX5	0.96633658	1.1562389	1.1397057	0.792622	1.27892365	1.2034851	1.0564332	1.046729	0.95460507	0.92634915	0.8655581	0.9502849	0.946997175	0.9311021	1.05460725	0.99071305
ARMCX6	1.08136875	1.08362703	0.89708783	1.008660785	1.25304105	1.15921405	0.92555243	0.96701587	0.98370025	1.03991552	0.97828445	1.1595872	0.99138955	0.9994456	0.93127345	0.9235718
ARNT	1.022517588	1.002921942	1.117777567	1.231828683	1.101262677	0.970685927	0.978011722	1.070124467	0.898576795	0.85793308	0.970741117	1.099368368	0.911410713	0.848743127	1.032428317	0.916211732
ARNT2	1.1232176	0.63999087	1.4449217	1.4660015	0.5456318	0.5556988	0.390381	0.43631318	2.2704055	1.1899235	3.7556343	3.6922042	1.2686629	0.6274711	0.87678224	0.76788116
ARNTL	1.0193595	1.2586856	1.0685566	0.82649295	1.09979125	1.10845505	1.2426696	0.688497815	0.92889578	0.95843113	0.710245	0.892595415	0.86375992	0.64411255	1.49443715	1.359355
ARNTL2	0.86784308	0.755041333	1.0657884	1.186089133	0.363933473	0.9319271	1.075469433	1.1620867	1.01144262	1.0633291	1.0399612	0.8388148	0.7826922	0.946347177	0.9185133	1.1983585
ARNTL2-AS1	0.99750215	1.1169778	1.0325706	0.9653647	0.8418318	0.8948634	1.0818164	0.8199551	1.0024978	0.9587231	1.0292803	0.93959314	1.0893863	0.96929085	1.0387503	1.055899
ARPC1A	0.9388267	1.2144617	0.9872081	0.8943046	0.97541285	1.2649014	0.9802639	1.2008669	1.2070488	1.4249555	0.95328325	0.89858085	1.0740752	1.1705937	0.9807735	1.0127919
ARPC1B	0.84947765	1.0349951	0.93408823	0.86936253	1.0165981	1.2401181	0.97989357	1.2755704	1.0615413	1.13261	1.2978206	1.0965378	0.9834019	0.9065849	0.6526711	0.95784587
ARPC2	0.862329437	1.032381667	0.827406267	0.853835967	0.941883183	1.104647967	0.95009573	1.077435553	1.0796956	1.060663087	1.118586417	0.9128003	1.082159733	1.072786233	0.78262266	1.0105232
ARPC3	0.9891265	0.92670715	0.87396884	0.8474263	1.0331779	1.1064852	0.751655	1.0165392	1.0982242	1.0679055	1.1145754	0.91781247	1.0845954	0.9933567	0.80147594	1.0066432
ARPC4	0.895905115	0.84394265	0.968631615	0.921583125	0.9157374	0.99876858	1.01624475	1.05630975	1.12970425	1.27130185	1.04099425	1.04734025	0.95202392	0.83441877	1.02222675	1.0622859
ARPC5	1.142472833	1.0768948	0.996545367	0.861725323	0.86671572	1.022943167	0.931073373	1.025646177	1.0282968	1.105088133	0.863916233	1.027283683	1.0794249	1.056951667	0.744718247	1.0080711
ARPC5L	0.672409215	1.33809935	1.28767155	1.13873184	0.79376097	1.015234643	1.058168633	1.019833225	1.004681493	1.167848675	1.309614025	0.746244723	0.855103743	0.95173915	1.2737646	0.93198948
ARPIN	1.016759797	0.977438367	0.883619457	0.909584517	1.019141967	1.01960989	0.916866877	1.090264267	0.999277183	1.034432167	0.854297917	0.9967596	1.111942033	0.9840329	1.024686233	1.1254519
ARPP19	0.928275303	0.94007788	0.9249847	1.099315233	0.959528323	1.049157287	1.1809626	1.0739715	1.040440267	1.059153333	0.8668	1.001057433	0.977278667	0.97890521	1.086255733	1.202049167
ARPP21	0.961090567	1.119041055	0.9953359	1.0692287	0.981853157	0.997754092	0.969602667	0.982043133	0.971119085	1.020221785	1.053500145	1.003740317	0.99132935	1.032888975	1.010412043	0.992458262
ARR3	1.1086226	1.1582364	0.87662935	0.72305065	1.2392133	0.97568625	0.885309	0.8407101	0.9547259	0.9664559	1.1149478	0.9250249	1.1587993	1.2907251	1.0243137	1.1492312
ARRB1	1.2789573	0.935946077	1.026702889	0.950800123	0.999769623	0.900980886	0.796493384	0.97820698	1.265867571	1.093348579	1.243551229	1.3979312	0.981433414	0.924796743	0.891153443	0.875444034
ARRB2	2.0277016	0.99457073	0.89037865	0.924162	1.0811099	1.0054291	0.6100758	0.8531852	1.5201267	1.1501722	0.9669459	1.099377	1.7429527	1.1337715	0.8390959	0.7064046
ARRDC1	0.99257405	1.12677985	0.93155962	0.995489765	0.87541425	0.8907658	0.934341325	1.0881147	1.145523	0.999676285	1.1017711	0.89730996	1.12605155	1.02097107	0.98033012	0.97702805
ARRDC2	0.73738885	1.3036637	1.2152677	0.9695799	0.83762544	0.8122006	0.9425179	1.044173	1.0359464	1.0006247	1.0285877	0.82555205	0.95734674	0.9993754	1.0423632	1.3917149
ARRDC3	0.66942424	0.6827339	2.2481177	1.2674807	0.84526205	0.7750431	1.8955655	1.2266666	0.8686418	0.7598154	2.3405523	0.9508305	1.0491694	0.8379482	3.1297703	4.306766
ARRDC3-AS1	1.0915476	0.99086815	1.0698788	0.8970745	1.3452445	0.8729595	0.91284966	1.0660255	0.8273741	0.8474029	1.1194658	0.7727055	1.0091319	1.0549154	0.74584144	1.0954175
ARRDC4	0.76063436	1.1098047	1.6407201	1.1825861	0.72792673	0.3763478	1.7573794	0.93048733	1.2808113	0.6098879	0.8572828	2.2095418	0.5874606	0.559242	1.0695126	1.3467222
ARSA	1.377499	1.27955155	1.097911075	1.039058085	0.895236555	0.90162262	0.79224095	0.700292075	0.83447405	0.8015085	0.918537325	0.82400582	1.049333035	1.047831	1.13968	1.13122168
ARSB	1.237940675	1.092019108	1.418930625	1.463706435	0.9374097	0.855022378	1.04621625	1.054777085	0.849102648	0.64758292	0.930217575	1.098170198	1.0990105	1.049570175	0.985160953	1.102884575
ARSD	1.213035856	1.183169986	0.969086461	0.980247531	1.5489599	0.989494628	1.170799788	0.792303815	1.062645529	0.913160138	0.968296754	0.832762858	0.984977813	0.933181585	1.088733575	1.017579463
ARSE	1.2612728	0.86555755	0.8464345	0.94152397	1.2076222	1.3166213	1.268953	1.215819	0.8654977	0.90059936	0.82555455	1.0202569	0.7359474	0.9797431	1.2466129	1.3523122
ARSF	1.019737	1.0650033	0.9815908	0.8396291	0.9571109	1.1390665	1.0563197	1.0273355	1.0358528	0.8834349	1.0146905	0.89745885	0.88785917	1.0445133	0.9853095	0.92223483
ARSG	0.89686178	0.98892013	0.84514237	0.885503925	0.9878178	1.1268274	0.9542655	1.2799812	1.07444955	1.0795993	1.09575695	0.82604936	1.07512687	0.8710069	1.2238488	1.23591675
ARSI	0.8418251	0.7470358	0.92098093	1.0267575	0.88600624	1.4763969	1.0524892	1.2723738	0.9732425	1.5055679	0.79130477	0.59352356	1.5410525	1.8406492	1.8910707	0.8868673
ARSJ	1.0563513	0.7048174	1.0005465	0.98257345	0.37453791	0.7237473	0.6900825	0.9325896	1.5601516	1.2252686	1.0931656	1.4068716	1.3051453	0.9994535	0.7439987	1.0545567
ARSK	1.075261233	0.97690725	0.9230466	0.922832117	1.0403939	0.930828387	0.965896217	1.041057787	0.959516867	1.061959333	0.91559772	1.237992387	0.952002697	1.012477367	1.01943968	0.9048721
ART1	1.088460367	0.9540262	1.01057148	0.819755307	0.9985699	1.067761933	0.909845033	0.939512287	0.952246673	0.91845817	1.0953165	1.0909504	1.042604867	1.036217733	0.931987803	1.028745733
ART3	0.95977396	0.83833677	1.2463924	0.9049495	1.089408	1.0089898	1.1021997	0.9989246	1.0351737	0.88489467	0.9044471	0.7913681	1.0010754	1.1716337	1.1296456	0.9522289
ART4	1.06142515	1.16452715	0.9781819	0.989494215	1.05057545	1.0545148	0.9917292	0.91534732	0.9949402	0.95133723	1.01593475	0.93734245	0.98833925	1.1480154	1.046219035	1.08849695
ART5	1.0255404	0.99843884	1.0283904	0.8833606	0.9353347	0.9946365	0.98246235	1.0019433	1.0336839	1.0525366	1.0015613	0.9502485	0.97943366	0.9673446	1.227852	1.1420176
ARTN	1.046852233	1.093137967	0.973965733	0.93076959	1.177200367	1.163995133	0.95552341	0.943270447	0.980133367	1.034201567	1.0082305	0.9435985	1.094058033	1.086184447	0.967982367	1.077574243
ARV1	1.1325145	0.99228555	1.0118885	1.04985557	1.0422371	1.03484295	1.08694473	1.09419502	0.9740348	1.05434215	0.977376715	0.99666205	0.9865088	0.9211409	0.847614975	0.856437835
ARVCF	1.061245533	1.148953067	1.129865487	0.927763283	1.000911353	1.206346567	0.857848087	0.84177168	0.896765467	1.0018459	1.071665053	0.841954217	1.025392253	0.999152947	0.996802917	1.042798767
ARX	1.039430375	1.00152642	1.01763875	0.9554974	1.09490147	0.950944965	1.05168475	0.88635325	0.9178659	0.98208755	1.06364915	0.8935901	1.00620105	0.9032663	1.0075604	1.05582805
AS3MT	1.0168102	0.80839264	1.0056545	1.0362175	1.8607666	1.2032918	1.5521775	1.8348389	0.9004885	0.8517941	0.96389645	1.1373943	0.9530404	0.88178575	0.9943454	0.9774496
ASAH1	2.50424396	0.970979458	1.20036774	1.65433966	1.48541806	0.7807275	1.10219308	0.810918906	0.9403273	0.808899448	0.730314994	1.20807128	0.851103156	0.737362718	1.58262964	0.90662995
ASAH2B	0.792373285	1.071759025	1.0587393	0.974462385	0.97171083	1.047831015	1.11014965	1.1517274	0.946758365	1.09641075	0.881978735	0.87647793	1.02900725	1.04279642	0.910863315	0.952650755
ASAP1	0.99866796	1.10153362	1.04340969	1.07303935	0.81970902	0.914769494	1.31345224	0.83517926	1.12732395	1.014617648	0.9519868	1.10116962	1.039033238	0.964366398	1.29148818	0.929645148
ASAP1-IT1	0.8109681	0.7188677	1.0888695	1.5919703	0.6733396	0.63957435	1.105004	1.1534951	0.8380818	0.8502498	1.0044233	0.8900743	0.9955766	1.1570019	1.0442175	1.1942129
ASAP1-IT2	1.1208713	1.0191472	1.145698	1.439354	0.9744089	0.8423664	0.79862744	0.9410217	1.038635	0.9808528	0.85518914	0.92932653	1.1807215	0.95841694	1.0665497	1.2430985
ASAP2	0.585076	1.0016999	1.0019779	1.2274255	0.40395752	0.6322772	1.3156109	1.1073726	0.75941557	0.8837282	1.1432661	1.086256	0.6271112	1.0453672	0.79065406	0.9983001
ASAP3	1.85643565	0.98231623	0.905163575	1.352823	2.0279629	1.1852183	0.971935085	1.1914576	0.846919535	0.76222432	0.812066405	1.4399662	0.93807595	1.0326048	0.9048737	0.754070465
ASB1	0.890697883	1.4333822	1.136915087	1.100162	0.77107811	0.917173433	0.915240967	0.963669333	1.167285167	0.993465187	1.1442397	1.073257287	0.815335767	1.259779767	1.04075948	0.978087613
ASB10	1.01963715	0.976642357	0.9354492	0.926295817	0.955921413	1.179110267	0.916528867	1.020743067	0.973306367	0.992529433	1.034131783	0.933210143	1.024288333	1.085920223	1.047378313	1.1185542
ASB11	1.0699282	0.9971729	0.9604036	0.9664198	1.0028272	1.178049	0.957642	1.027585	0.99382293	1.138711	1.2495266	0.8937304	1.1410439	0.98815066	0.8976456	1.0526251
ASB12	0.9791311	0.9460091	0.88726467	0.95120865	1.08186	1.190195	1.0099387	0.91813856	0.97344136	1.2048599	0.9900614	0.786581	1.0907538	1.2974862	1.1455137	1.123786
ASB13	1.1643112	0.9479207	0.9955092	0.8275957	1.5935751	0.80782413	1.0432409	1.0040417	0.9639379	0.89627284	1.1805391	1.0211835	1.1198235	0.6612796	1.150379	0.9959584
ASB14	0.911420125	0.97590978	0.88751465	1.03110875	1.05880835	0.95731225	1.0081901	0.993157485	0.980541645	0.928548015	1.0465362	0.9884565	0.96089885	1.00396495	1.0467585	1.08485045
ASB15	1.0063658	0.8639326	0.983961	1.2431077	0.89545375	1.1221436	1.0972757	0.9140023	1.0129154	0.99363434	0.90639234	1.0148149	0.8705514	1.0391108	0.8883683	1.0228733
ASB16	0.99542075	1.0505565	0.872601	0.84914345	1.0507754	1.0768285	0.7660635	0.8797128	0.9717417	0.96281594	1.0045793	1.0309883	1.1162919	1.0807958	0.9753215	1.162069
ASB16-AS1	0.92046225	1.2264037	0.94833773	0.96573424	0.84136575	1.1036518	0.8917347	1.1318014	1.0783705	1.0018387	0.9981613	1.0022554	0.9369577	1.0127407	0.8925394	1.1606287
ASB17	0.9471795	1.0397888	0.92058295	1.3076371	1.0138929	1.0341411	0.95245147	0.9828625	1.0411245	0.95948213	0.9029342	0.986107	1.0294163	0.9602147	1.0634648	1.0352896
ASB2	0.9664054	0.98766137	1.04097827	1.09200215	0.984598735	1.0316777	0.94474765	0.92428182	0.93915224	1.01673843	1.2196324	0.961877065	1.09024235	0.85098205	1.0966932	0.98497195
ASB4	0.983154387	1.01135124	0.979727595	0.997326628	0.979649132	1.071498107	1.037251817	1.052393633	0.94880644	0.993121033	1.047027327	0.986933713	1.005251007	0.970838822	1.073073493	0.986194823
ASB5	0.81321514	0.9522623	1.1912653	1.2336589	1.0787463	1.0283197	1.2079116	0.86480415	1.0485284	0.92215765	1.0276418	1.0131996	0.90297383	0.89322203	0.8912722	0.9868005
ASB6	0.63015737	1.1463057	1.4700107	1.4721289	0.725332115	0.9384468	1.2007133	0.89367801	0.872592275	1.0323831	1.1866458	0.75492397	0.94522648	0.85311565	1.1555542	1.04108995
ASB7	0.85110301	1.1768033	0.9122033	0.92737905	0.9517117	0.88399055	1.07597682	1.13566845	1.1344678	1.14660195	0.9161789	1.1967586	0.94928192	1.01476205	1.12152277	0.903516135
ASB8	0.97608202	1.28743855	0.9351051	0.89940805	1.27187485	1.25931555	0.9782845	1.1299392	1.2696488	1.3387411	0.902738425	1.190665875	1.060245015	0.9941131	0.913299715	0.855867
ASB9	1.0083256	0.84493566	0.916577	0.9916743	0.9398243	0.80114704	1.0672078	1.0152048	1.2100928	0.79815096	1.1152779	0.82687044	0.8273007	1.0715853	1.0103914	1.0697285
ASCC1	1.2182728	1.0723378	0.988379895	0.92660385	1.201587	1.0844092	1.0858557	0.97315699	0.9956884	0.99417715	0.86314848	1.16956175	0.85763608	0.893500325	0.962314075	0.9575052
ASCC2	0.7232684	1.1409556	0.9770294	1.0470077	1.0629278	1.2391135	0.89833826	0.9267167	0.97982967	1.1804516	1.0201703	0.71292967	0.9722287	0.9213149	1.0273257	1.1595896
ASCC3	0.919065275	1.001682625	1.60662158	1.5871161	0.8776926	1.26681515	1.52595902	0.954960315	0.98447495	1.00678615	1.0020319	1.00923545	0.90272549	0.998308365	1.78602735	1.13979697
ASCL1	1.004400735	0.975536315	1.032511713	1.006241075	1.0102648	0.981374638	1.044656643	1.015438475	0.939001425	1.00934985	0.978879895	0.888267215	0.976738175	1.0297792	1.03247865	1.0224561
ASCL2	1.0231	1.06394055	0.803986275	0.94435985	1.11435285	1.13182585	1.02253963	0.821225675	1.07315965	1.072152135	0.93115238	0.94054785	0.96401608	1.0455721	1.03314635	0.95127135
ASCL3	1.0115776	0.91563356	0.8691754	0.90284336	0.8163199	1.1427844	1.1543992	0.8229878	0.86348003	0.98842245	1.085855	1.0398648	0.9304592	1.028813	1.1820986	1.0315111
ASCL5	0.8403937	1.1300632	1.005065	0.9107648	1.0909643	1.0721668	1.0222958	0.8264297	0.93991005	1.039317	0.76032984	0.9949351	0.9732235	1.2118837	0.99472827	1.0453194
ASF1A	0.92015917	1.14622585	0.940384675	0.9314684	1.03802715	1.31928	1.2283691	1.09794185	0.979154535	1.3316038	0.81505773	1.06107883	0.881633415	1.0601792	0.894584715	0.97370198
ASF1B	0.8567825	0.5179535	0.47457945	0.47310007	0.8810457	1.4936638	0.6616031	1.5312024	1.1189543	1.8830285	1.672277	0.7912132	1.4617525	1.4527553	0.40055817	2.1865628
ASGR1	0.94011796	1.0192634	1.0313209	1.0131996	1.0771017	1.0819324	1	1.0267516	0.9582941	1.0040324	0.992397	0.8984435	0.9331645	0.87079597	0.81621164	1
ASGR2	0.9663875	1.3159064	0.79157263	0.75034106	1.163793	1.397348	0.7913805	0.70955694	1.0242407	0.9978318	0.8391935	0.8511265	1.0993147	1.0767065	1.0021682	1.0376165
ASH1L	1.114279217	1.008178877	0.84804054	0.86917272	1.184542833	0.99435497	0.9481294	0.95251168	1.131194867	1.04046052	0.8962055	1.218366253	1.2941107	1.339665767	0.8514212	0.834379817
ASH1L-AS1	1.4348497	1.1099075	0.8229747	0.67088294	1.1201968	1.1117566	1.0489602	0.7125768	0.9748198	0.91314477	1.0731801	0.9737719	1.0345769	1.0251803	0.79419726	0.8401673
ASH2L	0.9224558	1.0854404	0.9945089	0.95448816	1.04451	1.059031	1.0407108	0.9415956	0.99616724	1.2014465	0.88306373	0.86110103	0.9133484	1.0038328	1.0190965	1.2044924
ASIC1	1.1417137	0.96747348	0.909685135	0.94794225	1.02162302	1.017329485	0.873249205	0.77066678	1.02982415	0.912610365	1.06063535	1.00204515	1.28451845	1.01265615	1.2270275	0.848715
ASIC2	1.1345556	1.0568918	1.0032316	0.8334945	0.8928507	1.1740756	0.98485184	1.0160861	1.0122159	0.99979186	0.99567324	0.903507	0.963962	1.0002081	1.0160861	0.9981285
ASIC4	0.99942726	1.0208375	1.0960044	0.98671544	1.0847319	1.0843561	0.96927696	1.0506586	0.85056734	1.0142016	0.854175	0.88850933	1.0005726	0.9888401	0.87359405	1.0063514
ASIC5	1.013407	0.9973635	0.9746518	0.92793155	0.85365367	1.0483072	1.0540687	1.0219152	0.9494226	0.9786499	1.393933	1.0218087	0.93750906	1.0026364	1.1443944	0.91934425
ASIP	0.9953514	0.91279095	0.98833215	1.0046487	1.120268	1.0963922	1.153674	1.0239307	0.8739942	0.9889494	0.9018999	1.0177681	0.8205179	1.0732483	1.0179802	0.9899105
ASL	0.9254312	1.0324708	0.9781821	0.7111257	1.1646694	1.244843	0.7794383	0.9377768	0.99219435	1.3928796	1.1153988	0.6585982	1.2240728	1.0445397	0.6885614	1.0078057
ASMT	0.988855325	1.114604	0.9218369	0.890188975	1.10418725	1.35910055	0.8333202	0.942086265	1.000499725	0.995587965	0.981566	0.9557265	1.1643037	1.11180885	1.05583745	0.91896552
ASMTL	0.851000597	0.886258877	0.985753943	0.9886672	0.949758377	0.920774583	0.933639713	1.0760067	1.0747691	0.9925138	1.4583083	1.063706967	1.117828467	0.811276047	1.069062867	1.036783733
ASMTL-AS1	1.15576644	1.08012197	1.03982328	0.899667748	1.09972654	1.06258876	0.95666248	0.79167086	0.893832032	0.926065226	1.15879953	0.953215498	1.010889388	1.07031658	1.06931258	1.08343268
ASNA1	0.98875403	1.4208393	1.046458	1.0071368	1.3131958	1.0918489	0.9734722	0.8965438	1.000104	1.059277	0.97719467	0.8990979	0.99989605	0.9393028	1.1049563	0.9317407
ASNS	0.99576005	1.91258768	0.93387735	0.835172375	0.84982815	0.98031535	1.86927473	0.833300135	1.1204202	0.639371675	0.9348739	0.91058565	1.29504688	1.64456425	1.4808356	1.16448105
ASNSD1	0.78287435	1.0791196	1.1644386	1.1784188	0.837114	0.9801799	1.1771113	0.93721735	1.0680753	0.92166	0.9830398	1.0062789	0.9937212	1.1507651	1.4223881	0.96412814
ASPA	1.21633915	1.032613725	0.9482654	1.0624846	0.97331755	0.88089495	1.16793245	1.10052685	0.929855275	0.872460575	0.95266707	1.11022775	0.9640576	0.96591815	1.41000895	1.09259015
ASPDH	1.0564891	1.2719917	0.9605253	0.9612579	1.1508888	1.2673227	1.020361	0.8953331	0.839939	1.1702139	1.1006728	0.75560707	1.0570756	0.97940123	0.979639	0.9428619
ASPG	1.0369769	1.09704805	0.95524047	0.891275	0.931368825	1.0144821	0.960946675	1.0694707	1.10230712	1.00054215	1.09248605	0.991244785	1.057624615	0.9806422	0.94804102	1.0903651
ASPH	1.15684566	1.269667611	1.214170711	1.098563094	0.937011394	1.127412767	1.036848144	1.070949208	0.931779402	1.016178834	0.949641722	1.040023279	0.926654301	0.998977629	1.086528767	0.928811064
ASPHD1	0.91323407	0.9524681	0.9171083	0.71394397	1.39239785	1.40341655	0.61596078	1.14011745	1.1420978	1.32916935	1.40023605	0.8662154	1.04184235	1.0160533	0.854432775	0.99628745
ASPHD2	1.1064144	1.15038975	1.037430975	1.0307491	0.9769775	1.04362797	0.93543748	1.5209018	0.93366422	0.86801705	0.960292425	1.02513462	1.17032385	1.94464165	0.954675575	0.911159235
ASPM	0.907479367	0.513081647	0.506591093	0.516894507	0.958946607	1.970832433	0.809958383	1.1215553	2.1928114	3.9788297	1.07843952	1.083119933	3.428015467	2.6410876	0.459770137	0.954211333
ASPN	5.2145309	2.3801137	1.2944589	1.0610272	1.2712413	0.94643745	2.12499155	0.78721995	0.22958913	0.059301216	0.28003815	1.16487035	0.22351948	0.08372012	0.74963045	2.4715992
ASPRV1	1.1191137	0.92484844	1.0102504	0.965233	0.9810999	0.99868155	0.9642286	1.0013185	1.1399201	0.918645	1.3512753	1.2518523	0.9610897	1.0057745	1.0480915	0.9436459
ASPSCR1	0.77260613	1.1204096	0.9700454	0.8107467	1.0166801	1.1295817	0.99668694	0.78688854	1.1230755	1.1655263	1.0033131	0.8284444	1.1170723	0.93697065	1.0124905	0.7942659
ASRGL1	2.34956315	0.99071145	0.8975991	0.83640433	1.0107054	0.95566195	0.788694425	0.853161585	1.3738746	1.1139767	0.928168965	0.96478602	1.29153565	1.1535712	0.8136261	1.02881722
ASS1	0.8863918	1.5005906	2.363939	1.3129101	0.9827603	1.0172398	1.4202828	0.3816267	0.73627007	0.806885	1.0570285	0.64296687	0.60576624	0.89519924	1.6456238	1.1087673
ASTE1	0.7233288	0.99640083	1.018294	0.905423	1.1292775	1.0729834	1.0035993	1.0485501	0.95386845	1.1982528	0.97040623	0.9661576	0.92032266	0.9159591	1.463947	1.3506474
ASTN1	0.9424335	0.9308658	1.0436628	1.0024285	0.9777341	0.99757147	0.9562987	1.1677352	0.99198115	1.2059402	1.0505646	1.0611134	1.0191189	0.9966724	0.96503013	1.0545082
ASTN2	1.04257998	1.070571723	0.936007653	1.182655433	0.902589367	1.019738333	1.016500823	1.055531953	0.9725431	1.0234266	1.00989552	1.058966047	0.89638252	1.092066513	0.8945152	0.831083413
ASUN	0.9722895	0.95731235	1.015873	0.86333513	0.89953387	1.1610322	0.8966681	1.1449926	1.1045152	1.1762753	0.90359986	1.0118642	1.0426509	1.162161	0.7631264	0.988136
ASXL1	1.063159833	0.951393225	1.179623888	1.155990177	0.92119005	0.965945827	0.99761235	0.877648547	1.051759483	1.154234633	0.985468373	1.10448439	1.135912633	1.106963583	0.876976167	0.824980717
ASXL2	0.91300363	0.948910283	0.942769472	0.98169162	1.018074743	0.921304012	1.00947634	1.139568883	1.057663283	1.12925421	1.044484717	1.228675188	1.02152189	0.950455143	0.975640767	1.010982793
ASXL3	1.019589385	1.017055118	1.018764758	1.008208568	1.005470675	0.935827683	0.881809008	1.13327065	0.960576563	0.89599807	1.153625825	1.05388685	1.041839	1.031921425	1.03411045	1.10672505
ASZ1	1.0189985	1.007609	0.99417186	0.92917496	1.1268871	1.005828	0.951916	0.9486194	0.93256587	1.0297302	0.9689412	1.1608121	0.91996986	0.9575796	1.015399	1.0107598
ATAD1	0.97105367	0.9389368	1.0945772	1.0785069	1.06958157	0.695724125	1.0887779	1.000450825	1.0747414	0.94474532	0.896924115	1.03472745	0.773559	0.91452895	1.03012585	0.88537225
ATAD2	0.865699388	0.517450563	0.598463605	0.561227098	0.952689345	1.4801153	0.618883943	1.51992895	1.333037375	1.785418375	1.012695583	0.911105708	1.44911345	1.332811175	0.388113235	1.5696682
ATAD2B	1.0291621	0.943668567	1.016001167	1.090532613	1.1355943	0.913907067	1.1774746	1.073393757	0.99611465	0.839922487	0.957908143	0.893667447	0.96299265	0.902327067	1.116739753	0.920679567
ATAD3A	0.82059586	0.9354467	0.9633914	0.82573587	0.78115153	1.3213954	0.91199106	1.2161498	1.1241505	1.2138104	1.3674232	0.8341426	1.1528625	1.0961154	0.90444565	1.0366086
ATAD3B	0.93589598	0.927136847	1.05049942	0.892516867	0.861407733	1.171293967	0.992290017	1.001741	0.932557513	1.1435769	1.1108263	0.83287478	1.021771667	0.994100357	1.126583467	1.0276544
ATAD3C	0.86359644	1.1874573	1.1125419	1.0394098	1.1395335	1.1325973	0.75051725	0.85437363	0.9648725	1.5474017	0.9523515	0.661175	0.7707284	1.0351275	0.8869913	1.0918379
ATAD5	1.0210239	1.0104353	0.82917583	0.7801582	1.007233	1.449252	0.9740216	0.9557126	1.0481195	1.709934	0.98812824	0.992767	1.0718361	1.1389426	0.9412843	0.89798397
ATAT1	1.1500112	1.05862633	1.03169193	0.98038545	1.0142712	0.9867277	0.741324725	0.7704242	0.856352275	0.91939527	1.0237716	0.90279398	1.08373135	1.1242971	1.0047669	0.98590765
ATCAY	1.18644	0.762637	1.014993	0.8369417	1.1871184	1.1633706	0.99868196	0.932484	0.9134972	0.98560315	1.001318	1.0122852	1.1428307	0.95979047	0.98406565	1.1013206
ATE1	1.1237364	1.05123225	0.945241265	1.00473245	1.020134073	0.978323998	0.9946016	1.125001775	1.04279977	0.99232995	1.039196238	1.336983475	1.029796375	0.98192695	0.950875788	0.871972573
ATF1	1.057255467	1.09979825	0.922934133	0.856557777	0.89558762	1.152415633	0.9863988	1.398851167	1.037966633	1.207659567	0.892304387	1.6451724	0.912199947	0.86995755	1.08128265	0.859571887
ATF2	1.06165759	0.9948776	1.010099947	0.8685496	1.0486508	1.0033598	1.030226067	1.153004367	0.96958482	0.938264177	0.841681817	1.331534413	0.938660943	0.991118333	0.8278793	0.999803667
ATF3	0.977343077	1.134860783	2.189585533	1.402493943	1.8854331	0.628354697	0.933433113	0.546691727	0.94824482	0.618871937	0.991770233	0.885061477	0.961982687	0.950216867	1.1225301	1.251253533
ATF4	1.0164075	1.4892794	1.1220924	0.8546529	0.8568646	0.8232959	0.7658886	0.63946086	0.9835925	0.670795	1.0637382	1.0504613	1.116812	1.1432528	1.0790501	0.90050596
ATF5	0.843105688	1.1704525	0.949908153	0.980204475	1.064134715	1.052844285	1.15001585	0.864571525	1.070934875	1.031342725	1.15816395	0.907783268	0.989602628	1.05700395	0.97924949	0.86390045
ATF6	1.207281475	0.842600375	0.88999581	0.97589927	1.007223233	0.837577733	1.032068733	1.03049626	1.041524685	0.9427906	1.06687994	1.224151143	1.11495465	0.995515215	1.193872675	0.736997915
ATF6B	1.629727067	1.087836733	0.936204737	0.949105267	1.090717667	1.175342333	1.0710789	1.058994347	0.938493933	0.996538567	0.961159687	1.319021933	0.99436689	0.968134167	0.968185767	1.034885767
ATF7	0.946831552	0.942762688	0.9113952	1.00215368	1.1817125	1.0641321	1.16817154	1.06817572	0.904305068	1.060658852	0.945548762	0.922030626	0.942256198	0.937322486	1.029937888	1.009109934
ATF7IP	0.990474323	0.9959225	0.737314598	0.80940135	1.1276362	1.1389419	0.906331463	1.021404865	1.078342738	0.955917803	0.883967368	1.18079565	1.0855248	1.110359375	0.7897533	0.980574755
ATF7IP2	0.9860126	0.9268696	2.1628214	1.3756983	1.22109945	1.000220185	1.23173395	0.8506657	0.9499846	0.880654095	0.880569375	0.98375207	1.0159597	0.79765082	1.2498809	0.97700895
ATG10	0.829055425	1.012410725	1.04814471	0.991749375	0.985545788	0.980764375	0.97263055	1.173817825	0.978734958	1.071625913	1.008537175	1.07176631	1.147934675	1.076710975	0.84559681	0.977598895
ATG101	0.6181481	1.1164389	1.2400529	1.118668	0.69223493	1.026449	1.4199519	0.98618495	0.8292694	1.0138149	1.1503087	0.63434356	0.8497563	0.89073145	1.202581	0.8641
ATG12	0.922102923	1.0969348	1.196961967	1.1976296	1.06469738	0.910748433	1.089587767	0.983325867	0.938817847	0.911901417	0.835486633	1.0520461	0.951918447	0.986133653	1.172097067	0.9986932
ATG13	0.8488623	1.298816933	0.9946256	0.956031637	1.198045033	1.07621855	1.05107809	1.05443719	0.97090138	1.042347	1.0562195	0.960981367	1.03180708	0.94767493	1.021392643	0.97260013
ATG14	0.93836004	1.2376057	1.1678418	1.2574483	1.2771436	0.657398	0.9721242	0.88417536	1.0278759	0.92303973	0.73682755	1.2439108	1.0964437	0.9084586	0.9435333	1.0543114
ATG16L1	0.80550638	1.052101	1.075981535	1.14080575	0.847462725	0.94270802	1.114569075	1.00800385	1.05700485	1.0171754	0.97364888	0.89035979	1.02626467	0.991764075	1.0640043	1.1667981
ATG16L2	1.2752692	0.965123145	1.16117605	1.00390305	0.7358219	0.672290355	0.8845926	0.9328371	0.88393422	0.990019	0.974205275	0.99327525	1.00044122	1.22493215	1.1742872	1.3104667
ATG2A	0.8694404	1.3532044	0.93865496	0.8412824	1.1944982	1.0128872	0.85518616	0.95297664	0.98711276	1.2122401	1.0414819	1.046625	1.1201872	1.0818049	0.917694	0.9081454
ATG2B	1.014391398	0.968873758	0.88776425	1.077743208	1.05123819	1.028066675	1.219765875	1.2287478	1.03244985	0.906445888	1.088914425	1.370643175	1.0583095	0.921369918	1.030854463	0.860062935
ATG3	1.009995425	1.1940771	0.8807966	0.941004215	1.141192925	1.2168973	1.00143497	1.109721	1.013753525	1.22161595	1.0078376	0.980452	0.9892551	0.96933595	0.952726475	0.919890615
ATG4A	0.9720871	1.0537043	1.0020123	1.0842605	0.9787876	0.99798775	0.7720866	1.1396421	1.0157311	1.148931	0.7820606	1.0080785	0.91008055	1.0639158	0.91692543	0.9235011
ATG4B	0.900282013	1.149779833	1.195109833	1.049190053	0.839374083	0.9692485	1.016923867	0.974776267	1.00631162	1.074657867	1.081767813	0.84333558	0.968672933	1.0382328	1.061867933	0.92052855
ATG4C	1.3689824	0.95695686	0.90999436	1.1726602	0.9995751	1.0297565	1.0027525	1.4555241	1.0004249	0.8889792	0.81688416	1.4830475	0.94232994	1.114127	0.83947915	0.8573591
ATG4D	0.8481636	1.1140375	0.8746833	0.9262917	1.0086725	1.0138823	0.8980984	0.7652991	1.0928882	1.2789775	1.0889711	0.8002143	1.3063542	0.9913275	1.0142344	0.88201195
ATG5	0.97742709	1.346191967	0.98240919	0.987388563	1.0374609	1.083684533	0.908855253	1.065583733	1.0369279	1.151620047	0.788009937	1.178189767	0.92977833	1.058677987	0.905091633	0.77048114
ATG7	0.98024335	1.073343493	0.962528255	1.0880304	0.914115143	1.009131488	1.155364925	1.065178425	1.133899075	1.068026675	0.995870558	0.993427175	0.933825413	0.906426728	0.96700884	0.971195263
ATG9A	0.7387226	1.2714657	0.8167251	0.8402761	0.89801115	1.2147658	0.81567734	0.96082777	1.0641989	1.3457612	1.1435494	0.8771511	1.3085852	1.3040766	0.82175493	1.039172
ATG9B	1.1084389	1.24883425	0.940566725	0.92119455	1.05195465	1.09449355	0.95669547	0.77802603	0.91448445	0.9131225	0.94854725	0.816960485	1.033739	0.98902715	1.1148513	1.04775105
ATHL1	1.1998513	0.995863	1.0041372	0.8567128	1.143883	1.0526835	0.7763852	0.6774581	1.367119	1.1975226	1.3052931	0.99012756	1.5215482	0.86994976	0.8179689	0.9483069
ATIC	0.7456179	1.033933	0.8615385	0.85004854	0.99358237	1.3268147	0.86514723	1.1467795	1.0432096	1.3500772	1.1562264	0.86687416	1.0064176	1.122222	0.8732883	0.9616878
ATL1	1.0678854	0.95634425	1.2727978	1.5857456	1.24779	0.9356698	1.0648518	1.066922	0.9733807	0.7379207	0.83076036	1.0266193	0.96869856	0.87677604	0.68026716	1.5750822
ATL2	1.145634587	1.023674933	1.053422733	0.961644597	1.0996644	0.986452923	1.099213867	1.078694	1.072941967	0.940341923	0.737993533	0.932987333	0.91835303	1.1218359	0.927071793	0.954890667
ATL3	0.959537067	0.984282467	0.801747297	0.8801068	0.97139675	1.200334933	0.949024133	1.0856292	1.1648646	1.2822907	1.056207217	1.020395167	1.098134933	1.019567933	0.72839318	0.967792817
ATM	1.035318697	0.871155057	0.904396672	0.9750904	1.082996893	1.032555562	0.955120267	0.978175608	0.969500633	1.017611122	0.81022139	1.064259617	1.012008865	1.099063577	0.981417662	1.110361128
ATMIN	0.88378205	1.0130989	1.039517747	1.119425067	1.175524533	1.019786877	1.005334247	0.994732433	0.94097208	0.894313847	0.966110583	1.011470977	0.95314555	0.975338253	1.1342379	0.86317445
ATN1	0.942025068	0.942376438	0.996085175	1.107138515	0.929511763	0.983203358	0.967209393	0.995554975	1.027772983	0.95909675	1.3084751	1.07849425	1.027557865	0.996773525	1.018018383	0.977287825
ATOH1	0.93630946	1.0010061	0.74207175	1.0943519	1.0888983	1.1191146	1.0323945	0.9299324	0.89371777	1.2195745	0.99387807	0.9979203	1.0386813	1.2944702	0.940313	0.9989939
ATOH7	1.04279927	0.98614235	0.95975287	1.02148945	1.02209552	1.04085185	0.92105305	0.968607525	0.99823575	0.91655085	1.0526163	0.99872805	0.969584125	0.98635185	1.05344675	0.887602895
ATOH8	0.57522827	0.909557933	1.337611233	1.114285107	0.603329957	1.2039877	1.3256097	0.697770127	0.761948967	1.146698933	1.076056233	0.62031202	1.03803575	1.075122533	1.3357416	1.123221677
ATOX1	0.8888304	1.2437769	0.98218817	1.0946145	1.3510151	1.2479044	0.8706727	0.96539897	1.0178118	1.2369564	1.1311333	0.77758336	1.0750461	0.9640603	0.7030269	0.9128619
ATP10A	0.973522033	0.893416967	1.156619033	1.265603413	0.73658166	1.0280261	1.3021192	1.081591833	0.92195902	0.8559471	1.162505867	0.919080947	0.957388343	1.0055818	0.962538847	1.1490833
ATP10B	1.0248117	1.08156108	0.872351165	0.975785175	0.956973135	1.04870475	1.02392055	1.11792125	0.968081805	0.93080825	1.07643465	1.02773935	1.09777285	1.047351585	1.042057375	1.07170085
ATP10D	1.1400565	1.0221817	1.3689891	1.6204551	1.0783507	0.7362618	1.4345282	0.83148444	0.97781837	0.6220942	0.94838595	1.165894	0.79841155	0.73971814	1.4730074	0.67488736
ATP11A	1.056766983	1.118744405	1.054527342	1.080143812	1.073708783	1.03377496	0.98560959	1.04885982	1.027559043	1.033500745	0.962823443	0.963704725	0.965018743	0.966152053	1.015255467	1.069593643
ATP11A-AS1	1.017261847	1.005390213	0.8844058	0.9199773	1.049210347	1.082217323	1.0210961	0.988311713	0.925246767	0.931643933	1.00038342	1.088025733	1.03291415	1.0416352	1.140882367	0.994852967
ATP11B	1.029770282	1.144906143	1.12429349	1.286845113	0.830033408	1.036854917	1.039917383	1.188878157	0.959629635	0.957581702	0.9899097	1.194423617	0.803723497	0.875937788	0.890281467	0.987958942
ATP11C	1.03938942	0.82596918	0.80648285	0.93057055	1.09851915	1.00886245	0.9815868	0.94211252	1.20643785	1.28293372	1.01581752	1.2780742	1.15205055	1.0892621	0.9538995	0.94322883
ATP12A	1.0053512	0.93716544	0.96782714	0.9016077	1.007883	1.2308102	0.8484415	0.8265792	1.0192752	1.0152879	1.2134913	0.98015964	0.99464875	1.1919415	0.97608787	1.1860229
ATP13A1	1.002255	0.997745	0.9728628	0.85436565	1.0996008	1.226488	1.0222708	1.0803919	1.0186597	1.1587973	1.1996399	0.8200127	0.99064016	0.970503	0.9108689	0.9078093
ATP13A2	0.85768586	1.2992272	1.1431575	1.2970212	0.8277386	0.9877507	0.7888528	1.4936569	1.2756238	1.3584073	1.3624423	0.75409377	0.99896806	1.0010319	0.61623687	0.77277726
ATP13A3	0.9029722	0.83373268	1.53539675	1.4701857	0.77564955	0.62638117	1.18101685	0.851255965	1.00236925	1.028696715	1.109479	0.96306715	1.0770005	0.842923135	1.55509755	1.0220142
ATP13A4	0.981022333	1.037494887	1.008057133	0.944093133	1.002353933	1.0625808	0.96053449	1.077835133	0.910203977	0.991267447	1.018612017	1.006047267	1.04916839	0.99625595	0.988056867	1.046425233
ATP13A4-AS1	1.0034344	0.9738048	0.99656564	0.94994736	0.9889201	0.9714766	0.98324186	1.0181619	1.0143543	1.0323172	0.9818101	0.98597425	1.217539	1.0911609	1.0552735	1.1018883
ATP13A5	1.03736165	1.04539975	0.94304652	1.04565255	0.998851875	1.016109125	0.9935149	0.98731835	1.0168708	1.0067355	1.04206225	0.94809073	0.963871385	1.00150545	1.16399815	1.06694195
ATP1A1	0.94883233	0.9619575	1.0184146	0.92246115	0.8935008	1.1238017	1.0568542	1.19015	1.0650986	1.0372405	1.0734078	0.9401658	0.94225544	0.99895954	1.0010405	0.9871424
ATP1A1-AS1	0.924418975	1.1592209	0.9688263	0.89539922	1.03956195	1.02482255	0.912098075	0.87187728	1.04718715	1.07993813	1.021642775	1.14696833	1.10867775	0.919270475	0.913719125	1.01902155
ATP1A2	0.92854325	0.941324925	1.08862832	0.930720765	0.866496875	1.034983535	1.02070545	1.0069204	0.92941775	0.89149665	1.1514701	1.13061355	1.0520386	1.10050543	1.049340315	1.01967682
ATP1A4	1.028012	0.960002167	1.005599933	1.067694667	0.977304933	1.067571453	0.929434753	0.994657233	1.061973133	0.99288643	0.941218167	0.959735667	1.053419067	1.077436633	0.980600017	0.985027413
ATP1B1	0.86433163	1.027939	1.2633563	1.4180063	0.810524585	0.8181099	1.31774025	0.969284525	0.555782565	0.908865775	0.78582998	0.69696773	1.23482013	1.23375505	1.02687075	1.1342553
ATP1B2	1.0315721	0.9268418	1.015523	1.066136	1.0188401	1.0531962	0.9244654	0.89623415	0.8116381	0.98447716	0.93790376	0.8361596	1.0560498	1.0602716	0.9504811	1.1757886
ATP1B3	0.999490157	1.053449913	1.07942755	1.002401153	1.030044733	1.222233167	1.1076961	1.355125323	0.958896883	1.133318043	0.929890367	0.885701613	0.9456649	1.059857033	0.956961653	1.017610153
ATP1B4	0.85723984	1.0314953	1.023464815	1.07341025	0.990760585	1.05777245	1.00474475	1.01098543	0.983576235	1.04290855	0.903957685	0.9168905	1.02173395	1.01822655	0.86598978	0.961639675
ATP2A1	0.96789837	1.0267404	0.922008	1.04072815	1.0304066	1.084252085	1.018847525	1.0966894	0.97656955	0.95811372	0.91031935	0.95635632	0.970267715	1.0289293	1.09847155	0.8577096
ATP2A2	1.004728635	0.9627717	1.646366675	1.423737875	0.93240165	0.884064035	1.176135283	0.874919448	1.067503925	0.95762591	0.840034473	0.827106625	1.175633775	0.98090875	1.395784825	1.096421675
ATP2A3	1.010503668	1.159595354	1.050222908	0.978773694	1.004175604	1.098592912	0.876864146	0.873226236	1.062610962	1.04689744	0.87610726	0.822337436	1.09057134	1.04540482	0.983089088	1.088969928
ATP2B1	1.1456715	0.970098483	1.490443233	1.5490437	0.4721895	0.753861487	1.146552333	1.2251298	0.901515907	0.668999747	1.006390933	1.388484133	0.554130107	0.722749657	1.6997333	0.8787983
ATP2B2	1.044165323	1.015581773	0.986960943	0.949349408	1.078999923	1.092307905	1.01167367	1.028510895	0.99361664	1.047020317	1.034407117	0.934277008	0.989541233	1.017696018	0.99589346	1.00457595
ATP2B3	0.96715821	1.032367425	1.038111225	0.9872232	1.044533733	1.0973758	1.1157911	1.024021113	0.944999725	1.09823404	1.028802675	0.94571337	1.0110677	1.067269625	0.965390685	1.028029813
ATP2B4	1.069247883	0.721070313	0.731650087	0.75280727	0.738558767	1.056280433	0.9868217	1.1942857	1.115102747	1.5238033	0.913937417	1.0780589	1.096647433	1.091566613	0.73978459	1.109738633
ATP2C1	0.998055485	0.884750963	1.073482688	1.163828075	0.99459766	1.088443783	0.94732521	1.24227065	0.9473144	1.042360625	1.098475075	1.014514375	0.98651223	1.025090093	0.84739675	0.9786958
ATP2C2	1.019001267	1.078659747	1.0491865	0.976533987	1.088959567	1.02060638	1.012305347	0.8583217	0.898387753	0.910738283	1.1085653	0.870036847	1.045047067	1.0117202	0.99453582	1.078527367
ATP4A	0.940202	0.98923725	0.9508295	0.8573243	1.2168105	1.1405966	0.9469121	1.0107627	0.9432402	1.2015004	1.2686005	1.0274493	1.1630723	0.9554088	0.8583809	1.3765223
ATP4B	0.96696025	1.01082698	1.023226533	0.910794133	0.96144611	1.030497167	1.085273533	0.999343603	0.84707475	0.952219367	1.070283367	0.945730847	0.947396167	0.96594685	1.1076352	1.192061013
ATP5A1	1.00352135	0.925561695	1.0543502	0.933829385	1.01242195	1.2559039	0.88572877	1.06848545	1.04584365	1.07631617	0.98737235	0.948805835	0.98997597	0.96212228	1.008935525	0.995783675
ATP5B	1.0000606	1.1977413	0.8991378	0.8728596	1.0594893	1.2200515	0.9704129	1.0802926	0.9482824	1.1732103	0.9999395	0.79754937	1.0638535	1.1858335	0.911227	0.98914033
ATP5C1	0.980343285	1.0348492	1.032305285	0.945288343	0.951890725	1.10481005	0.865854625	0.976391445	0.982415	1.091312525	0.9945716	0.994412443	0.97338235	1.05062685	0.92915844	1.003611875
ATP5D	0.825153145	1.03560765	0.86601761	0.847292735	0.940693175	1.1276895	0.907286235	1.0513854	1.0595114	1.3543796	1.37870335	0.89160208	1.17905445	1.001756275	0.931741535	1.027801675
ATP5E	1.02886035	1.0699217	1.0024283	1.02273785	1.1163864	1.08460645	0.956045615	0.949480375	0.95006748	1.02883475	1.0644468	0.9825287	0.9975717	0.979183535	0.88792945	0.94202678
ATP5F1	0.87298798	0.93896085	1.062698825	1.147192285	1.0763693	1.14343145	1.15535345	1.11748255	1.0170903	1.0493413	0.9271199	0.82512985	0.96067165	0.9443843	1.00219975	0.98866655
ATP5G1	0.8360854	0.88730645	0.8325828	0.84168714	1.062902	1.2239177	0.8466213	1.1317825	1.0019083	1.4302092	1.1925663	0.83077997	1.0030566	0.9980917	0.9121184	1.1129762
ATP5G2	1.02405965	1.06679205	0.94616741	0.95872695	1.1905859	1.2809203	0.99314988	0.85142545	1.00649847	1.12177155	1.0602863	0.96564992	1.02691905	0.927499205	0.9876652	0.9651925
ATP5G3	0.970055377	0.996972633	1.02295428	0.892472447	1.071483167	1.199357	0.9075755	1.075607133	0.942529167	1.257652833	0.988759983	0.865700013	0.9916889	0.959130467	1.1008362	0.975183183
ATP5H	0.995554775	1.20883285	0.9918361	0.9577114	0.93240855	1.0916726	1.0742615	0.992320785	0.987164325	0.9721075	0.933712075	0.93457327	1.12064085	0.9326539	1.026408065	1.1480489
ATP5I	0.88729629	1.03483165	0.865477235	0.859796675	1.25235265	1.22453335	0.8990975	0.969352125	1.04433225	1.1924405	1.3461337	0.8389117	1.16906335	0.9694181	0.8851284	1.02445965
ATP5J	0.96188104	1.0073546	0.8930584	0.8842118	1.2468778	1.2697508	0.85877216	1.1082095	1.0612171	1.1921017	0.8897345	0.9758626	0.9926454	1.0343567	0.9576195	1.0778198
ATP5J2	1.1493253	1.0620682	1.0789653	1.03221	0.91844994	1.0107366	0.96864974	0.81881607	0.8743624	0.8415085	1.0353658	0.88161165	1.0834289	1.0325316	0.9788515	0.9892635
ATP5L	0.8746317	0.966749875	0.998059125	0.991848528	1.208204425	1.063208515	0.920513033	1.0431404	1.023792075	1.14702785	1.048745988	0.948281878	0.9654413	0.922795725	0.98587447	0.94336497
ATP5O	0.854924047	0.962218167	1.0086681	0.920129813	1.023479167	1.1092897	0.920573587	0.922972133	1.065536767	1.088790067	1.0527666	0.934944647	1.234395867	1.025068117	0.984209967	1.039746267
ATP5S	0.801275636	0.838777661	0.940901477	0.934721193	1.072457657	1.045163763	1.263317571	0.996523606	0.971848561	0.94200783	1.052490433	1.024519257	1.089739823	0.912455531	1.070335514	1.009667129
ATP5SL	0.898500367	1.093115	0.893657187	0.9518889	1.099853567	1.161642847	1.04733072	0.971023653	0.9551848	1.130215533	1.138225367	0.858357027	1.012390313	1.05386155	0.983757067	0.945909457
ATP6	1.0370789	0.854377575	0.97835435	1.15496325	1.03671485	1.01270982	0.9864814	1.1162392	0.9907754	0.993153	0.96636852	0.862111895	1.14386115	0.97484807	0.897787485	1.005758
ATP6AP1	1.4665726	1.2062248	1.0216956	1.3018888	1.3535624	1.0116094	0.9663298	0.995594	1.0044059	1.051031	0.91669494	0.9027462	0.91200054	0.92548203	0.91005653	0.8738434
ATP6AP1L	1.1442111	0.950243935	0.91594478	0.98465047	1.096240375	0.8010318	0.84533823	0.81154767	1.04753325	0.841235475	0.90794397	1.26653265	1.17835485	1.1533697	0.852743415	0.9518794
ATP6AP2	1.327880733	0.987735713	1.1307313	1.028976243	1.034214667	0.953037083	1.102870833	1.136108933	0.961244767	0.7996483	0.879452183	1.210147	0.92010416	0.827589013	0.90654381	0.96702785
ATP6V0A1	1.250702	1.12075735	1.230202	1.511968	0.89588425	0.82254805	1.1111614	1.25596815	1.1289781	0.913694515	0.98634185	0.944985575	0.90710435	0.73267725	0.88622562	0.85209905
ATP6V0A2	0.94709916	1.02412306	1.53429352	1.66390458	0.882241092	0.821406662	1.14439812	0.980291332	0.96085228	1.063121112	1.09785098	0.927898726	1.049531128	0.94041074	1.566992288	0.95140721
ATP6V0A4	1.0122455	1.084519	0.9118146	0.944329	1.2788855	0.98058474	0.960052	0.98775446	1.1728885	0.98662424	0.8530008	0.96145207	1.1048741	1.1418936	1.0712823	1.053957
ATP6V0B	1.0006766	1.2380971	1.1158772	1.0148354	1.0450605	0.9739962	0.9224464	1.0401778	0.99420583	1.0767468	0.9993233	0.66612023	0.88557094	1.0090075	0.9550909	0.85322726
ATP6V0C	1.2013092	1.2634628	1.0814988	1.13080465	1.0323221	0.9990125	0.94767356	1.01652575	1.0223723	1.02141615	1.00431415	0.83425008	0.86291358	0.916662575	0.9583806	0.93139404
ATP6V0D1	1.1417664	1.1904038	1.0211972	1.0121155	1.3554616	0.9878847	0.87276554	0.9302598	1.0232723	1.0982177	0.9303561	0.90709174	0.9780977	0.9008197	1.0154916	0.95216817
ATP6V0D2	3.470970333	1.0699187	0.894341867	1.077868743	1.0090304	0.916655867	0.84934188	0.946449963	1.101577233	1.153965733	1.141283933	1.027925267	0.9965067	0.95723691	0.91941121	0.849847467
ATP6V0E1	0.825138377	1.1140826	1.222405843	1.341222357	1.133897843	0.923918893	1.096999709	1.069175871	0.886716601	0.833351639	0.956927393	1.030152977	0.86872138	0.927719709	1.148158957	0.954697543
ATP6V0E2	0.9839225	1.0160775	1.3410842	1.5783626	0.64778155	0.6145936	0.8499853	1.0718375	1.3043771	1.5944325	1.9492574	1.76178	0.9396214	0.6664152	0.7260492	0.83301073
ATP6V0E2-AS1	0.9417153	1.2583818	1.2523283	0.7993823	1.1108735	1.0221293	0.85751355	0.93107647	0.8259228	1.5315001	1.0359081	1.3054265	0.9075889	0.86168826	0.9778707	1.0347588
ATP6V1A	1.48379875	1.11126485	1.2666381	1.1261715	1.1251178	1.0026339	1.0321411	0.94951513	0.74646291	0.94536985	0.54686812	1.0668842	0.642549325	0.7638921	0.97682072	0.814256315
ATP6V1B1	1.0729885	0.983047695	1.01528155	0.97996502	1.1852924	1.0923786	0.91705615	0.93013307	1.1651869	1.0765893	1.09918135	1.02435033	0.97381665	0.9625191	1.0399432	0.9561095
ATP6V1B2	1.8786885	1.0219125	1.1062735	1.3191011	1.3031359	0.7837008	1.2060412	0.78329283	0.97808754	0.81068987	0.89273703	1.0947059	0.6996306	0.6629812	1.1971215	0.6627969
ATP6V1C1	1.462292975	1.26882115	1.082977608	1.138678225	1.195281925	1.031731863	0.89245091	0.982562825	1.047784815	1.01285165	0.74661316	1.387759925	0.8699645	0.764053003	0.878423163	0.648763515
ATP6V1C2	1.0210579	1.0022153	1.0217387	0.89796525	0.95320185	0.97424525	0.9807162	1.04554	1.012920235	1.03120355	1.01353955	0.96329558	0.99944265	1.06152885	0.99079515	1.010895225
ATP6V1D	1.044983665	1.072509338	1.16071295	1.1040059	0.963273445	1.049094275	0.949606308	1.01583999	0.96722994	1.11418925	1.02235734	0.976678388	0.979187713	1.010602875	0.870611583	0.917296575
ATP6V1E1	0.9801635	1.2793779	1.2587744	1.3427689	1.2526324	0.9807245	1.1499275	1.0020123	0.9716486	0.9979877	1.0029167	0.910064	0.91904306	0.91175455	1.2373435	0.976074
ATP6V1E2	0.8219431	0.8219431	0.95875	0.99049574	0.86957943	1.2159301	0.90830606	1.3241161	0.99555945	0.8383289	1.0044404	1.2625256	1.0176635	1.0416298	1.0138928	1.0450323
ATP6V1G1	1.0376668	1.29419295	1.2919085	1.2916835	1.13408265	0.79847805	1.20252715	0.85261275	0.86223305	0.808356795	0.83592253	0.816820315	0.79866157	0.8773027	1.23725375	1.03663805
ATP6V1G2	0.9487869	0.98251736	1.075854	0.98033875	1.1307282	0.86398286	1.0174826	0.9610772	0.96127725	0.9648855	1.4387244	1.5143116	0.9755212	1.3734219	1.2125129	1.0883925
ATP6V1G3	1.0764961	1.0036426	1.1691905	1.8339971	0.7932049	1.0653507	0.8228872	0.98344547	0.9685481	0.945902	1.1431605	1.0053152	0.97562987	0.870578	0.9963575	1.1168581
ATP6V1H	0.992407233	1.217606267	1.014876653	1.069617167	1.11760952	0.8957494	0.966092033	0.918017717	1.034689767	1.036985	0.946919067	0.955747953	1.06669022	0.942830967	1.03274918	1.093925767
ATP7A	1.05511675	0.8563356	0.98433772	1.09685795	1.2019992	0.9024366	1.17963495	1.2147033	0.873834625	0.969008925	1.01626035	1.3802022	0.92523995	0.883671825	1.05689182	0.9521433
ATP7B	1.2676464	1.0027233	0.91313004	1.1040909	1.0114573	0.7626481	0.8366347	1.1736842	0.78751796	0.94595414	0.86011904	1.0333048	1.1406884	1.1520622	0.7026725	0.9972765
ATP8A1	1.532141367	0.93923505	0.979412267	1.0050674	0.9751068	1.014112183	1.036324167	0.923661467	1.067698067	1.028362	1.0535064	1.039486353	1.058176747	1.027877617	1.056465477	0.96967882
ATP8A2	0.797424777	1.064080667	0.884163767	0.88722956	0.873338783	0.8145646	0.978341877	0.8430342	1.096091563	1.239253533	1.3095836	1.184517833	1.261993533	1.196140133	0.997251233	1.022670833
ATP8B1	1.0636471	0.8648431	0.91599878	1.1426969	0.56603651	0.72075935	1.0516141	0.771071365	1.25126275	0.94624795	1.2695074	1.17548465	1.24623625	1.13931308	1.02562125	1.0558376
ATP8B2	0.8620511	0.94543108	0.950522025	0.977145515	1.04943275	1.28422145	0.96363612	1.0601485	0.895894795	1.1021401	0.89669148	0.756402185	0.9595962	1.06079195	0.802958815	1.2251955
ATP8B3	1.117629233	1.05127079	0.9295594	0.85575035	0.967122467	1.045349867	1.048647377	1.00103095	0.938362777	1.00036201	1.05456105	1.036951753	0.985528653	1.116453733	1.048866283	1.043672187
ATP8B4	1.1805208	0.962619	0.94788927	0.9084826	1.0620118	0.8654892	1.0366405	0.84817547	1.142249	1.0347726	0.89004606	1.1055821	1.0434238	1.1493243	0.9547868	0.9652274
ATP8B5P	0.99936585	1.1152078	0.9542297	0.9904362	0.9990617	0.9938172	1.026122565	0.97424922	0.90756583	1.1007901	0.95042125	1.00926755	1.0072027	1.0053184	1.0491604	1.0649074
ATP9A	0.992213025	1.10308527	1.059574025	1.3507888	0.91999053	0.909775335	1.17555505	0.891988175	0.9559897	0.88449555	1.0206755	1.2538053	1.02594887	0.862543715	1.20026665	1.19475765
ATP9B	1.023575965	1.020044483	0.960160768	0.99400527	0.965701108	1.017347217	1.037661607	1.003821177	0.935572	1.031085723	1.033500467	0.940305662	0.96476685	0.971905517	1.069566773	1.022046983
ATPAF1	0.82886785	0.9102974	1.08275155	1.042988075	0.88792385	0.992564625	1.1030631	1.24835285	1.110925685	1.05620785	1.13608572	1.39530565	0.9455802	0.98103545	0.785492745	0.80628405
ATPAF2	1.03686975	1.0599977	0.940832435	1.04312685	1.1015003	1.13193145	0.91394385	1.10681965	1.0371122	1.02382613	1.06365135	0.987563025	1.01183475	0.96073895	0.8663906	0.919434535
ATPIF1	0.954808	1.2395333	1.078806467	1.131048967	1.126358367	1.110454867	0.898806883	1.312171133	1.005055983	1.1023719	1.227740167	1.076599767	0.917008473	0.900387387	0.64894015	0.942637853
ATR	0.840250147	0.909346523	1.095494467	1.061997867	0.9630679	0.974891713	0.960735853	1.157281133	1.0043762	1.014552413	0.88077922	0.92566988	0.992067367	1.090021567	1.042005	1.092728367
ATRAID	0.97589463	1.042404	1.0080156	1.1181881	0.9451747	0.99726766	1.0913997	1.1031044	0.93558335	0.94211406	1.1533709	1.221656	0.8205452	0.77115476	0.8254699	1.0027322
ATRN	1.1955451	0.91706255	0.94558225	1.01163025	1.1061607	0.92837893	0.94805488	0.91129572	1.104132075	1.01996133	0.9410916	1.1823329	0.98553813	0.93800805	1.0291886	1.11935988
ATRNL1	0.969414873	1.13340398	0.885097693	0.94454461	1.0210056	0.997000943	0.993875267	1.0393738	0.94038645	0.882976167	1.0250794	0.963668297	1.049649233	1.0096407	1.055083433	1.014057567
ATRX	1.049754725	0.874660618	0.823003565	0.985470085	1.1137993	0.93589599	1.047712213	1.045690968	1.151242425	1.179771958	0.931029738	1.587680125	1.218834885	1.17246755	0.970432175	0.89588241
ATXN1	0.875253402	0.90338065	0.933393872	1.239058568	0.971511444	0.890579452	1.117321166	1.004295218	0.91911592	0.836835832	1.00082322	1.013339368	1.366781472	1.261712508	1.16210286	1.248281106
ATXN10	0.991987	1.11516125	1.1692387	1.04263045	0.543191085	0.57491585	0.5756854	0.6230057	1.04017328	1.23727215	1.07149685	0.89251843	0.97816695	0.968419725	1.09576245	1.03099375
ATXN1L	0.8321784	0.9442271	0.9608606	0.966612115	1.1459815	0.863484365	1.35618685	0.72269743	1.04996945	0.98498537	1.06428735	0.9113891	1.1988531	1.0159663	1.32783985	0.9950931
ATXN2	1.023551	1.3586557	0.71739215	0.895177	1.2133722	1.1151618	0.6561098	0.97644913	1.2826701	1.4955901	0.8545163	0.9245932	1.2887138	1.1769304	0.5242293	0.7419438
ATXN2L	1.32311575	1.35412465	1.12878067	0.9841943	0.99876403	0.99511845	0.904180365	0.86828655	1.00635025	1.085281	0.8725867	0.98300793	0.979126165	1.30406795	1.0258185	1.03381485
ATXN3	0.912071984	0.943778584	0.912346623	1.043112143	0.8911284	0.96490531	1.231131543	1.095990479	0.994157323	0.971689421	1.078672986	1.185412	0.91414251	0.9812316	1.134620781	1.01854978
ATXN3L	1.0456103	1.0872627	0.9923855	1.0076145	0.956655	1.0876021	0.9257695	1.1146071	0.94872314	0.9657249	1.0660852	0.9275053	1.0975324	0.95320964	0.95572627	1.0741782
ATXN7	0.933315197	0.8642215	1.208615567	1.357956567	0.85917282	0.8230359	1.431951467	0.933226667	1.025997633	0.819924667	1.0523107	0.948748433	1.0214659	1.077059783	1.155905	1.053704633
ATXN7L1	1.004529343	0.945092	0.98711925	0.784563603	1.04747065	1.062765565	1.019039055	0.965298735	0.961197625	1.080079813	0.951264313	1.047404575	1.075922713	0.870010018	0.911378865	1.006345418
ATXN7L2	1.0533093	0.92971087	1.2398436	1.2144296	0.9643674	1.0775921	1.0183843	0.93006563	0.9816158	0.79448026	0.9257521	0.93038833	1.0298237	0.7789786	1.3151163	1.0598704
ATXN7L3	1.0198781	1.1401339	0.96621794	1.0065912	0.80962336	0.9588048	0.78101486	0.9934088	0.9564135	1.103898	0.96776074	1.0207982	1.1197897	1.0861206	1.0409673	0.89038783
ATXN7L3B	1.06974725	1.10081275	0.8191646	0.7417217	0.96886272	0.965280935	1.06838845	1.0156657	0.92861677	0.98712837	0.854816725	1.008755	0.96697473	0.99505227	1.1142002	1.0781322
ATXN8OS	1.1509981	0.9704636	0.916474	0.9959064	0.97386944	1.0880964	0.95662516	0.9193398	1.0241462	0.9836825	1.1627973	1.0514338	1.06731	1.027634	0.96435535	1.0040936
AUH	1.0618914	1.2996466	0.8705246	1.0316443	1.0558306	0.95213157	0.99425894	1.268246	0.8949602	1.1171374	0.81014705	1.2182224	0.8806698	1.0057411	0.874156	0.73648214
AUNIP	0.97050727	0.72986802	0.94244728	0.78300392	0.900392145	1.360962	0.9007874	1.0992434	1.2262534	1.44886345	1.5332504	0.7299906	1.13741437	1.2063986	0.839029235	1.1755148
AUP1	0.87841487	1.2373089	0.9629304	1.0244966	0.94335604	1.0934463	0.9846851	1.0299668	1.0269696	1.1179748	0.9142309	0.5918363	0.9562723	1.0153147	1.0207009	0.92107534
AURKA	0.906853687	0.590667883	0.59024635	0.471615513	1.2944828	2.0625225	0.897870003	1.312710967	1.6786276	2.675400267	1.000316877	0.956195533	1.837228567	2.0979737	0.372795067	0.666732013
AURKAIP1	0.88542544	1.052998948	0.854564026	0.9074982	0.953557512	1.17476452	0.88764587	1.03152324	1.04486554	1.2168119	1.1430722	0.845180928	1.08322863	1.06543308	0.812044134	0.922524674
AURKB	0.9587911	0.73005146	0.606321375	0.46057172	0.96509805	1.4869989	0.78773825	1.01031552	1.13509215	2.2257837	1.0997846	0.73292798	1.7862725	1.93807795	0.548478935	1.23660005
AURKC	0.9043221	0.9015656	1.0124265	1	0.856772	0.940901	1.0179204	0.93232274	0.9603573	0.9586928	1.3982967	1.1029271	1.0163683	1	1.0963657	1.0706565
AUTS2	1.037021467	1.00554428	1.414924133	1.406278587	1.17097648	0.881563733	1.304937367	0.97865021	0.9407589	0.87680298	0.970731953	0.835921883	0.985337583	1.0031141	1.172881733	1.073804133
AVEN	0.6596912	0.94837034	1.016295	1.0279069	1.5222299	1.3372597	1.1477952	1.311531	0.88075876	0.98370504	0.9702503	0.6348261	1.0572926	1.0744302	0.5973293	0.78092176
AVIL	0.866650967	1.112105967	1.078699733	0.9029431	1.093304767	0.861338323	1.0041781	1.032947467	1.124106167	0.940758157	0.962366	1.125716917	0.8701335	1.010017417	0.817374733	1.0820056
AVL9	0.938604753	1.1026371	1.037674	0.927982353	1.088308423	0.979106482	1.213744317	1.047590595	0.992575992	1.074095342	0.97364845	0.964677333	1.017090257	1.055084813	0.91966599	0.884156652
AVP	1.0262064	1.1888177	0.8696691	0.782977	1.1226996	1.1286942	0.89291865	0.9158997	1.05165	1.1982998	0.78254247	0.90165013	1.001934	0.99806595	0.9893613	1.1787152
AVPI1	0.9432938	2.1627524	1.9416281	1.7594551	1.829987	0.73126775	1.4710819	0.71482646	1.0103117	0.84566027	1.2313817	0.9378612	0.9896883	1.0258515	0.6482412	0.5318346
AVPR1A	1.0305693	1.11146189	0.943242192	0.907086782	0.92713591	1.03791422	1.0924021	0.978692616	0.973157948	0.9884164	1.005320266	0.948449386	1.00868648	1.121724332	0.95806118	1.020694772
AVPR1B	1.0469092	1.0277994	1.0901998	0.9478926	0.97995895	1.0024109	1.224638	0.9975892	0.9336959	1.0924708	1.0762578	0.93531704	0.93863213	0.92031765	0.9458235	1.1054718
AVPR2	1.01171405	1.06611405	1.02441755	1.039993	1.01564695	1.0594482	0.83096487	0.95886027	0.963858025	1.04385182	0.9689165	0.952710935	1.00091705	0.94502042	0.945434685	0.914109275
AWAT1	1.0108069	0.93890685	0.9967735	0.8617153	1.0032265	1.2180464	1.0046196	0.9683814	0.9518614	0.8219756	1.1029595	1.0534455	1.0070969	0.9139684	0.94053704	1.0544691
AX746627	1.0464879	1.134431	1.0200711	1.115078	1.1238548	1.1428843	1.0148121	0.9723871	0.97458225	0.9851879	0.8923502	0.9400471	0.9600855	1.1654257	0.9851879	0.9786479
AX746699	1.0075454	0.9924547	0.9836799	1.0307729	1.0985996	1.0636108	1.1814169	1.1840426	0.90682536	1.0254943	0.9774209	0.92889065	0.94579905	1.021659	0.92676634	0.96918213
AX746710	0.94971997	1.2670982	1.1441575	0.9723902	1.1833134	1.0294238	1.1386534	1.0716573	0.9960505	0.948798	0.9977798	0.9466606	1.0022203	1.0904458	0.9282221	0.866815
AX746823	1.1857607	1.0132339	0.92691994	1.741798	0.9867661	0.8489602	0.9655173	0.81557393	1.1730163	0.80091006	0.6320801	0.6769993	2.0018694	2.6995938	2.234771	1.8918113
AX746830	0.92344666	1.0367821	1.0042496	1.0537157	0.9957505	1.0088245	0.9334311	0.78923666	0.92601293	1.0227431	0.95118165	0.90079176	1.0122244	1.0082291	0.9939902	1.0635579
AX746968	1.1971529	1.0747908	0.91021097	0.9395342	0.91346914	0.9253982	0.99209064	0.89152294	1.0399473	1.0853574	0.92941976	0.9512423	1.248561	1.2349273	1.0079094	1.2373286
AX747031	1.0862303	0.80438507	0.9092699	0.8793037	0.93440425	1.0681814	0.98063385	0.92907083	1.0388715	1.05284	1.0092103	0.99078965	1.0524381	1.0258355	0.99061793	1.2161225
AX747064	0.80451584	1.0568169	0.998231	1.034616	1.3894452	1.0655786	1.2915081	0.9332271	1.0017691	0.9068656	1.0633625	0.97202003	0.9585918	1.1373909	0.9712447	0.8497551
AX747191	0.9791623	1.0056703	0.9178491	0.88701546	0.9175311	0.96862125	1.051187	1.0803943	0.90044016	1.0343663	1.176154	0.9990287	0.92292607	1.0747123	1.0009713	1.007556
AX747250	1.121715	0.8483988	0.940147	1.0258934	0.8274702	1.1504446	0.904821	0.9574599	1.0032281	0.89669657	1.0696876	0.96022075	1.0079722	1.0383896	0.9973981	1.0026019
AX747261	1.08979225	0.98303685	0.993054525	0.86879627	0.94838502	1.1577512	1.01134675	1.02194275	0.90718515	0.979295	0.969400435	1.05429833	1.0453116	1.01423195	0.9827322	1.07050675
AX747405	0.9922246	1.0218829	1.0556456	1.2102182	0.99781656	0.8685023	1.2072413	1.0556456	1.0006938	1.0289263	1.1368403	0.8763715	0.9701347	0.9719875	0.9993062	0.99105495
AX747444	1.0601197	0.8806656	0.9206686	0.8916559	1.0190828	0.95543593	0.963023	0.81530297	1.1170163	0.9879279	1.0874224	1.012072	1.2419215	0.95759267	1.0463266	1.1680993
AX747507	0.81769025	0.877031	0.7801024	1.0996485	1.0022635	0.79388946	1.0549752	0.99773645	0.90423375	0.9550311	0.7467381	1.1205785	1.0170622	1.0325984	1.0252451	1.2968386
AX747630	0.95623493	1.0068223	1.0366293	0.9189326	0.9154008	1.0152752	1.2865016	0.99153656	0.9756021	1.1700499	1.0249363	0.7976248	0.9991675	0.95232815	1.0031619	1.0008326
AX747652	1.0841045	1.0782158	1.0118229	0.91273147	0.9536779	0.97610354	0.9963575	0.77783626	0.94918877	0.9217685	1.289129	0.9685481	1.0423204	1.2905606	1.0036426	1.0442387
AX747730	1.0169442	0.9653456	1.17523	0.9292985	0.9007635	0.98828596	1.0248065	0.99665236	1.0828838	0.9007635	1.0033476	0.8855504	1.0197705	1.0532076	1.5975093	0.9901732
AX747826	0.96163774	0.91916096	0.78238505	0.80433977	1.2509043	1.1063818	1.0750073	0.8202536	1.2779683	1.0430379	0.8885218	0.85659045	1.1457448	1.0383623	1.1709901	0.86519176
AX748157	1.2113078	1.1321154	0.9053872	0.9502802	1.1116438	1.1184908	1.2170783	0.90825	1.0022897	0.9810985	0.9977105	0.9051047	0.9894725	0.9972606	1.3281745	1.1196164
AX748267	0.91482586	0.9466427	1.23047	0.9121794	0.99113685	1.0610936	1.1245387	0.9519778	1.0088632	0.9372968	1.063526	0.82794327	1.1600016	1.1566266	0.9208274	1.1669437
AX748273	1.0123813	0.9587833	1.0255308	1.0044751	1.0796344	0.9678731	0.9730578	0.99552494	0.9148524	1.0565147	1.0120304	0.98173785	1.0152301	1.0503023	0.9882646	0.8842726
AX748292	1.0508565	1.0949943	0.7976507	0.9121651	0.9976412	1.0814792	1.4513731	1.1414611	0.9824606	0.9213244	1.0556065	1.0814792	0.96952665	0.9087538	1.0023589	0.9360148
AX748339	1.1582749	1.0992768	0.92150044	0.97741264	0.80378973	1.2418365	0.9681998	0.93846977	0.89758486	0.7891597	1.0532842	0.9978319	1.0021682	1.1519836	1.2206516	1.0328043
AXDND1	0.9891578	1.0076204	0.92421005	0.99361025	0.981862	1.08104455	0.87568235	1.007594	0.99047083	1.01184265	1.006409685	0.86978775	1.066598075	1.0738306	0.99163052	1.0016413
AXIN1	0.9949772	1.0748942	0.7749556	0.9969124	0.97771525	1.0030875	1.3814628	1.0706137	0.9035966	0.7705324	1.241209	0.8799929	0.9964282	1.0325328	1.2608249	1.0946504
AXIN2	1.091006403	1.020173663	1.017642358	0.834979915	1.126723925	1.065269775	0.980404975	0.964405705	0.94680336	0.994946125	0.910317105	1.17184712	1.123111075	1.0389562	1.066326368	0.972285745
AXL	0.95696987	1.01350582	0.8023627	0.89110237	0.6264361	1.007464685	1.0581475	0.93958333	1.30234065	1.2786137	1.19380845	0.90572402	1.3146289	1.26417645	0.6446895	0.8938182
AY927499	1.0124882	0.94576913	0.96891606	0.9477065	1.085043	1.0148094	1.1051775	0.9875119	0.8837217	1.028133	1.1584488	1.0334251	0.7514958	0.97600055	0.73824006	1.0916504
AY940074	1.0234237	0.94120836	0.90672284	1.0441517	0.9837053	1.0162947	0.8840795	0.9110424	1.0445503	0.90388066	0.9531026	0.9778361	1.2460651	1.2287656	1.0881592	1.3422321
AZGP1	1.0944843	0.96528417	0.84410053	0.9996705	0.9233907	0.94674534	1.0003295	1.0101635	0.9963467	1.0080281	0.9227819	0.9369432	1.029444	1.1210382	1.1151811	1.0154692
AZGP1P1	0.9441886	1.021017	0.9576143	0.9371402	1.0259876	1.0347449	0.9586779	0.99438006	0.8354209	1.00562	1.0641594	1.0228959	0.9166899	1.0223279	0.8867864	1.0557759
AZI2	1.038139428	0.952623782	1.047586467	1.160191567	1.13075404	1.007451082	1.02077151	0.955356617	0.934038425	0.845149132	0.94802966	1.201854583	0.922065713	0.987537377	1.32412525	0.992769577
AZIN1	1.023032	0.943749025	1.2166426	1.1170226	0.95072153	1.07825945	1.328146	1.05772592	0.892341135	0.854050015	0.85048535	0.82565928	0.70174858	0.94645272	1.096591	1.2132303
AZIN2	0.92343103	1.1557493	0.9783445	1.0821977	1.29328355	0.973449275	0.77267855	0.9658148	0.98689317	1.01768202	0.77732168	1.30772735	0.90105138	1.0634554	1.14896575	0.99736257
AZU1	1.4756627	0.89517164	0.93212426	1.0032611	1.1007041	1.2255061	0.7857017	0.7053457	0.9852393	1.1278585	0.8166036	0.7355964	1.1256498	1.1214207	1.1798257	0.996739
B2M	1.097759467	1.0086984	1.036892533	0.960118323	1.212624833	0.919273083	1.153798467	1.059482517	1.0883485	0.919388333	0.917997133	1.106298867	0.96941345	0.961189367	0.9432924	0.96500852
B3GALNT1	1.207294933	0.76415668	1.053342333	1.174947633	1.331324633	1.563862067	1.309756467	2.0963988	0.889252063	0.872150167	0.77709706	1.454588667	0.754084367	0.873206987	0.843152917	0.8482248
B3GALNT2	1.118114625	0.903771488	1.236151825	1.1297654	0.960341365	0.96738879	1.1032275	1.065454475	1.0432976	0.792699625	0.95056369	1.1276182	1.025842263	1.1210169	1.02341136	1.082250075
B3GALT1	1.03104535	1.07850643	0.9741714	0.9361548	0.97715097	0.939076385	0.9408025	0.996045175	0.9575899	1.08537405	1.0219177	0.96215096	1.06983085	1.18160225	0.99474212	0.99603825
B3GALT2	1.5587838	0.77777762	0.95933377	1.1085631	0.751937	0.89754317	0.91570043	1.14961865	2.8324976	1.05494305	1.14588665	3.0616748	1.01951185	0.70807689	0.724053585	0.68460517
B3GALT4	0.909264425	1.07433655	0.934107065	1.13124175	1.2455967	0.992370185	1.1367804	1.0674819	0.97594442	0.86753095	1.2248244	1.05211135	1.0323811	0.86914912	1.1282841	0.95033418
B3GALT5	1.026255433	0.989461573	1.05919751	0.87110418	1.029158093	1.061628733	0.9716892	0.987771733	1.092164853	1.057620333	1.236208833	0.933170263	0.97893765	1.025879813	0.931760467	1.008150517
B3GALT6	0.89281815	1.078672467	1.138547917	1.001168623	0.994779353	1.005005	1.017613933	0.91973248	1.027250987	1.051700233	1.134315587	0.91092228	0.984749767	1.0179016	1.002757833	0.975028
B3GALTL	0.9689156	0.76508061	1.37660558	1.53001125	0.882804015	1.06830665	1.077866	1.06872325	1.10645303	0.84707763	1.5821178	0.961108865	1.0333086	0.86799245	0.94415282	0.83775535
B3GAT1	0.9709782	0.8259252	1.2284936	0.9081902	1.0088866	1.190689	0.9943281	1.0742667	1.0056719	1.0957588	1.0320019	0.97950363	0.9468944	0.9290953	0.9436154	1.0818588
B3GAT2	1.01033845	1.13270895	1.079920435	1.00280435	0.9936898	0.9691608	0.85177016	0.98141645	0.952953	1.00048565	1.05090075	0.9277255	1.02546225	1.0713118	1.03390227	1.04733108
B3GAT3	0.99656565	1.1490017	1.036724475	0.98051285	1.24491435	1.09045685	0.95817995	1.10158765	1.01377073	0.991497525	1.0709563	0.83954758	0.95978095	0.94852825	0.9167216	0.737594835
B3GNT1	1.1167076	1.2145067	1.0233993	0.9613904	1.126606515	1.08362135	0.73265138	1.07089295	0.925249535	1.0212366	0.97487178	1.096244185	1.09428597	0.89542878	0.9987096	0.91783825
B3GNT2	1.727061833	1.02761502	1.238334543	1.163857733	1.0504387	0.961533207	1.484596933	1.188313967	0.918467123	0.851329927	0.822171467	0.951415173	0.877219617	0.829007647	1.454983287	0.907282253
B3GNT3	1.0779785	1.005827	1.0044664	0.86635	0.99553347	1.0119691	1.0225912	0.78404415	0.9345079	1.0228928	0.86635	0.80524164	0.88152325	1.1490314	0.9606232	1.1814901
B3GNT4	1.0056272	1.1180964	0.9910466	0.84689444	1.0264931	1.0041628	1.0130852	1.0524554	0.87202746	0.93821996	1.2879198	0.8708486	1.1518762	0.9570231	0.9144724	0.9958373
B3GNT5	1.089901667	0.965704617	1.011693	0.8929854	1.040601933	1.013265267	0.95683065	0.990241967	0.94964489	0.961700987	1.025221	1.073816433	1.007252067	1.043607567	1.009969933	0.93515622
B3GNT6	1.1858294	1.076561225	0.888010355	0.870410425	0.9640019	1.06806955	0.79347015	0.88779015	0.9961018	0.9535404	1.04798863	0.953818075	1.11077515	1.1049292	1.21783865	1.31946415
B3GNT7	1.152691163	1.133796675	0.975823913	0.897571475	1.266361125	1.016938658	0.935756578	0.902709795	1.197795873	1.0248369	1.015572083	0.92135514	1.000533658	1.137572375	1.133360875	0.9409828
B3GNT8	1.0577791	1.0074931	1.056239	1.0385802	0.99250686	1.0250499	0.6261597	0.7658773	1.0499554	0.98223096	1.1014816	0.8497036	0.9615971	0.99243826	0.8756788	1.0074931
B3GNT9	1.0297104	0.92806166	0.959157	1.0018039	1.0644329	1.1939532	1.0742264	1.089539	0.9566982	0.9981961	1.0172831	0.9296087	0.90259653	0.93348646	1.051003	0.9785841
B3GNTL1	1.0324504	1.0289458	0.969852	0.895904245	1.00434332	1.073374725	1.03719565	1.01208705	1.0614616	1.02177055	1.0904984	1.10360325	0.98748937	1.00911028	1.0029138	1.02858593
B4GALNT1	0.96663667	1.2881121	1.1509609	0.91131355	1.14513105	1.3711692	1.00221455	1.15671855	0.857564955	0.77799764	1.00855965	0.79033787	1.176738435	1.045816725	0.76299363	1.1757704
B4GALNT2	0.97561693	0.9843205	0.8287205	0.99790144	0.9904516	0.9945491	0.8973669	0.92380524	1.0020986	1.1407293	1.1842791	1.0560282	1.1426308	1.2402874	1.1603264	1.2319682
B4GALNT3	0.993824167	0.929297383	0.95548135	0.92714245	0.988154117	1.040828233	0.986647353	0.948936677	0.950652547	0.901039953	1.062734567	1.0148762	0.953468947	1.0037364	1.067911233	1.03407909
B4GALNT4	0.852713265	1.2258562	0.96164769	0.927196275	1.25578245	1.12308125	1.0186013	0.9587776	1.09507085	1.0566401	0.96977987	0.84092175	0.97487962	0.9907027	0.81457235	1.03888405
B4GALT1	0.98090793	1.019096617	1.1380697	1.139149233	0.880192183	0.730271152	0.752536023	0.846037628	1.016796708	1.06913524	0.885702158	0.895971867	1.320711735	1.39385596	1.248191122	1.502420733
B4GALT2	0.8418518	0.8982129	0.97244716	1.0159136	0.9840865	1.1190803	0.78145486	0.8989928	1.0350698	1.1324164	1.395128	0.97108114	1.2558373	1.1893919	0.80341864	1.1120554
B4GALT3	0.93320455	1.3248512	1.0668064	1.1167874	0.97817202	1.0181314	0.96980335	0.9582916	0.96795247	0.98807733	0.961777685	0.83853471	0.9835588	1.1668913	1.0969063	0.88226492
B4GALT4	0.877150385	0.984350735	0.9271993	1.02200095	0.99898605	1.03814095	0.9697572	1.064562	1.0235608	1.1288529	0.91207823	0.8688988	1.12500735	1.09185545	0.917826425	1.1220206
B4GALT5	2.13888525	1.26437135	1.2205932	1.39530405	1.9697572	0.867399115	0.982654965	0.921821	0.907870885	0.7587507	0.85079227	1.0777021	1.06452725	0.9767673	1.4451834	0.859775905
B4GALT6	1.083869825	1.022083175	1.079364875	1.0920253	1.009759685	0.99053385	1.027693775	1.27896985	0.952367393	0.92533381	1.127479375	0.99959369	0.970871473	0.953103323	0.82328342	1.029970568
B4GALT7	0.887335385	1.12210045	1.0079523	0.9681936	1.15811375	1.06631205	0.852090075	1.0754282	0.87845343	1.15174325	1.0166312	0.72594635	0.99057297	1.0223327	0.85110292	1.000672275
B9D1	1.00894392	0.881812257	0.9707305	0.88898539	1.246628167	1.304218967	0.925567223	1.180572833	1.0910008	1.3505708	1.189057967	0.962529353	1.00768809	0.898683967	0.728983183	0.954291263
B9D2	1.0501096	1.3961846	1.0775285	0.782698	1.0213667	1.1776415	0.8303609	0.88781387	0.89224464	1.110276	0.8518946	0.7672131	1.135202	1.1062001	0.94896233	0.9786334
BAALC	0.87921765	1.4423988	1.5851784	1.07671715	0.525426275	1.7765447	0.64534952	1.14094705	0.71312833	1.51355485	1.39240815	0.92978035	0.762315685	1.00823775	0.96113393	0.8176815
BAALCOS	1.010253	1.2536577	0.82452485	0.9423798	1.00814358	0.99802003	1.0798772	1.07639928	0.8575098	0.8619116	1.16025395	1.0107094	0.935719735	0.9119091	1.0642701	1.05888045
BAAT	1.069058	1.4215748	0.937055	0.8930963	1.025503	1.015449	0.86321396	0.8341289	0.90084445	1.140037	0.9978838	0.7926031	1.0141816	1.0021162	0.94620156	1.2914178
BABAM1	0.7970229	1.0012922	0.9188764	0.91493183	1.1421864	1.2401916	0.8478344	1.0380774	1.0855126	1.2337335	0.9987077	0.9181117	1.0861905	1.0144385	0.8306429	0.9983788
BACE1	0.6843604	0.897692945	0.901712073	0.887585283	0.974114435	1.0802137	0.930021015	1.113768	0.97097846	1.2572353	1.003069425	1.05028475	1.291765675	1.062771943	0.844014453	1.052445825
BACE2	0.942727933	0.911981087	1.322817867	2.304473967	0.917907467	0.70151776	1.0638037	1.230670567	0.81126281	0.6350502	1.155088153	1.5810475	0.69468848	0.687319467	1.3507578	1.116534667
BACH1	1.132609657	0.835977177	1.062951033	1.03784791	0.731046587	0.853338647	1.102036357	0.99497702	1.11073991	0.907768333	1.3037024	1.745988633	0.8586851	0.93902302	1.082725133	0.9889588
BACH2	0.912433785	0.866455575	0.693735155	0.808913855	1.4522401	0.759781335	1.96035675	0.712630675	1.4633175	0.77329296	1.03280815	1.1139643	1.6713943	1.033186725	1.8608864	1.77339505
BAD	0.812524903	1.204548233	1.02575623	0.95134369	0.983973063	1.073816067	0.8360441	1.143192033	0.953219213	1.167566467	1.038183633	1.072696433	0.949938607	1.145566867	0.926257267	1.006315993
BAG1	1.0536041	1.205347647	0.994738567	1.063988833	1.183032767	0.967384157	0.9111099	0.951160407	0.946813073	1.019839977	1.0212921	0.948140927	1.014860647	0.88691352	1.227406333	0.9822483
BAG2	1.182142267	1.168432757	1.567361833	1.309586167	0.82296908	0.841611443	1.381843187	0.867520167	1.117878433	0.672782487	0.95382935	0.8017405	1.221584963	0.892160513	1.530670467	1.279800667
BAG3	0.8116974	1.0244079	1.7349635	1.4827849	0.9651214	0.99503905	1.6496793	1.1102072	0.9266199	0.79234797	1.004961	0.7538167	0.888175	0.86287564	1.5691572	1.1926162
BAG4	0.881666767	0.937365883	0.870089913	0.903294417	1.198803133	1.080766467	0.935349267	1.3615553	0.931802003	1.289019317	0.888101987	1.463089033	0.99112205	0.949961023	0.789105453	0.956399727
BAG5	0.8129079	0.690903553	1.206098733	1.283332033	0.8121607	0.958112443	1.466250233	1.2508487	1.000461933	1.163648867	1.199627877	1.241729133	0.88525996	0.79187435	1.207757067	1.015313457
BAG6	0.887564268	1.1172194	0.907668098	0.931300185	1.040456975	1.077675475	0.8224972	0.955310613	1.0431804	1.1203474	1.213617135	0.887128933	1.13214265	1.03178355	0.999283493	1.011705575
BAGE	0.998606438	1.01084435	0.934511765	1.0919005	1.026888865	1.12107185	1.13564775	0.989295453	0.977348995	0.94622198	0.987404428	1.1063747	0.94954555	1.0419282	1.039039393	0.969890388
BAHCC1	0.905399567	1.027706617	0.946627667	0.920562967	1.064470533	1.097562633	1.369657183	0.90765008	0.958902633	0.951834793	1.371865533	0.90884265	1.074455233	1.000687033	1.261069333	1.2353567
BAHD1	0.91064185	0.91615534	1.1622726	1.2574128	1.141573	0.8167426	1.2062681	1.2095362	1.0260302	0.93870825	0.8564374	1.011014	0.92635024	0.8022801	1.0899471	0.988986
BAI1	0.79848313	1.1439617	1	0.88183093	1	1.0559391	1.125617	1.0867856	0.9385863	1.0653213	0.99608755	0.70576555	1.1302341	0.9834525	0.8971665	1.2798693
BAI2	0.81338775	1.0313601	1.3319193	1.2815175	0.9830117	1.1334181	1.0402713	1.0866	0.61532605	0.77762777	1.0169883	0.946469	0.8717954	0.8580242	0.88100755	1.3068373
BAI3	0.9949463	1.03835225	1.00103717	0.97303065	0.96032365	0.989046625	1.02735142	1.06772795	1.0013443	0.94453305	1.08395995	1.045979625	1.02484555	1.0124639	0.99512855	0.9995665
BAIAP2	0.877658935	1.66642235	2.82097085	2.898199375	0.777957978	1.052814775	1.472496165	0.815867598	0.866359013	1.186253525	1.839107875	0.809387648	0.753079808	0.730538908	1.21602165	1.033463463
BAIAP2-AS1	0.972098592	1.088036174	1.0286649	0.965112726	1.074680026	1.0600953	0.90598807	1.09846725	0.96996938	0.978505552	1.11498404	1.16654754	0.975472472	0.851968954	0.838711444	0.769387668
BAIAP2L1	1.1767948	2.214798767	1.956433433	2.1670813	1.028138883	1.216328367	1.329445233	1.5897293	0.691578747	0.669363133	0.819470233	0.677400457	0.60217847	0.89498908	0.586828023	0.720165243
BAIAP2L2	0.9149923	1.19514	1.07977965	1.063581	0.93498325	1.1242587	1.0017634	0.928271125	1.0519127	1.0617776	1.0023607	0.83379525	0.994471975	1.03954877	0.94152548	0.986778315
BAIAP3	1.11095315	1.1569105	0.92287633	0.94725608	1.01605515	1.1062173	0.912056975	0.87267362	0.9125813	0.949866515	0.9963316	1.0018301	1.06269555	1.00320365	1.03903025	0.9721642
BAK1	0.9566978	1.043302	0.95484114	0.89161116	1.148453	1.1310561	1.1932904	1.1845467	0.92645323	1.1426704	1.08058	0.8015346	0.9465959	0.9157169	0.94988537	1.0709702
BAMBI	0.73126185	1.4833941	2.220361	2.308447	0.37929428	0.8842348	1.0492924	0.5645104	0.8509213	1.0420556	1.3610845	0.511279	0.9579444	0.922894	1.2306029	1.2031648
BANCR	1.1396525	1.0205091	1.286021	0.82951975	1.1724561	1.1487426	0.85268646	0.7048655	1.0190586	0.942149	0.8795763	0.96179825	0.86953425	1.007389	0.99261105	1.145718
BANF1	0.90310663	0.94709766	0.86262435	0.85064805	0.9674543	1.101712	0.82435685	0.9984131	1.3194169	1.4946169	1.1262901	1.0015869	1.294345	1.1810697	0.9649061	1.1363952
BANF2	1.1079888	0.99951434	1.006613	0.87382144	1.0343664	1.2047312	0.9648987	0.82681286	0.97594076	0.8448186	1.0826832	1.0289978	0.9154645	1.0375646	0.9194749	1.0004857
BANK1	1.538322567	1.3285533	1.609421633	1.7600795	1.106648867	0.858156603	1.1911291	0.940929157	0.89917482	0.82105992	0.823594493	1.2000589	0.77151875	0.774195813	0.933991937	0.795969533
BANP	1.152402533	1.224556733	0.728673677	0.6911258	1.190588967	0.827047217	0.533258157	0.98207625	1.036627933	1.141066433	0.699023487	1.026384067	1.168900333	1.2107013	0.589986987	0.820208287
BAP1	0.83377069	0.92768542	0.88224695	0.926116855	1.07948275	1.02575227	1.0571671	0.924205775	1.0489022	1.12693985	0.98977352	0.975709065	1.05912195	1.07032855	1.1397716	0.86382255
BARD1	0.6715817	0.435747883	0.6020129	0.524674143	1.00011128	1.1900568	0.705024927	1.085224933	1.2639483	1.576941733	1.041163433	0.935478367	1.141104567	1.2520106	0.549441897	1.234109553
BARHL1	1.0123354	1.0104759	0.9974327	0.9144297	0.9313499	1.1076008	0.9504109	1.0513846	0.9095575	0.8795059	1.0776213	0.8681984	1.0292267	1.0025673	0.886951	1.2063367
BARX1	1.1339362	1.4528515	1.0376822	0.9916831	1.3016417	1.194007	0.9786959	0.98225003	0.8062423	0.89907515	0.77968526	0.6487594	1.0083168	1.1539364	0.9740555	1.3646199
BARX1-AS1	1.0010061	0.8551976	0.90705526	0.7752008	1.0529388	1.217841	1.0400872	0.97509444	0.9644969	0.7352047	1.0926061	0.94656426	1.1643804	1.0173904	0.9989938	1.0064378
BARX2	0.86273366	1.0170519	1.2602136	0.88923055	1.0158354	1.1908689	0.7879138	1.2081581	0.80983394	0.9841646	1.0768914	0.8135795	1.0814409	0.96477807	0.8096374	1.0943284
BASP1	1.09051215	1.1311084	1.042218825	1.12020945	1.4364056	0.92636288	0.90238145	0.75779848	0.971104655	1.037652035	0.85647517	0.950191665	1.17167605	1.2314985	1.3121519	0.882951085
BATF	1.466226	0.9657501	0.9037706	0.9366318	1.2273171	1.1269226	1.0183232	0.61884415	1.095583	1.4461709	0.76761216	0.7174274	1.168911	1.1091592	0.98167664	0.95507216
BATF2	1.1095304	1.0054638	0.8937827	0.8364222	0.9945363	0.8506732	0.88302684	1.0213896	1.0206813	1.1913099	1.162487	0.9811032	1.1095304	0.8696506	0.8669697	1.0864487
BATF3	0.9871012	0.98139936	1.0092618	0.77834797	0.87621284	0.9907382	0.941546	0.9437044	1.1135293	0.8894431	1.122956	1.2637991	1.370432	1.2162696	1.0654238	1.2694232
BAX	0.997992325	1.2921263	1.05700325	0.973742585	1.00831895	0.965956015	1.0839943	1.1598621	0.62702235	1.2212998	0.74302222	1.0768953	0.65110965	0.828723725	1.077785	0.56355615
BAZ1A	1.07991945	0.582854185	0.63632698	0.574728125	1.54997835	1.0117112	0.931936415	0.90723495	1.2457035	1.1564464	0.78803805	0.9438698	1.3940998	1.2465897	1.25764695	0.8649689
BAZ1B	1.03288875	1.038451175	0.940335125	0.942492608	1.046105125	1.0833418	0.970298733	0.9427917	1.017665075	1.168111825	0.923650918	1.01942245	1.1903246	1.058358525	0.949581515	1.001513993
BAZ2A	0.96804636	1.0649478	0.873069925	0.85561507	1.13266225	1.024597838	0.95715241	0.959247823	1.083096563	1.03945845	0.889096753	0.909916975	1.079098375	1.104585625	0.953424395	1.02658205
BAZ2B	1.1991633	1.0127764	0.42186007	0.56151175	1.816435	1.0062447	0.6701756	1.0297465	1.1631083	0.7154524	0.56644195	1.7867182	0.99375546	1.1322137	0.32385412	0.6506911
BBIP1	0.904001113	1.014026198	0.935304858	0.91438515	1.11855795	1.10506635	1.0995887	1.134064425	1.030216625	1.073215468	1.011090473	1.081062343	0.95036576	0.905894668	1.025363198	0.95463055
BBOX1	1.0097573	0.99729425	1.013653	0.96235484	1.0387498	1.1418561	0.9206846	0.8334334	1.0027058	1.1543624	1.0559717	0.974652	0.95795816	1.1518426	0.97225404	0.97932905
BBS1	1.0419632	1.104753867	1.225598067	1.21992289	1.078570023	1.239858043	1.050617383	0.926124233	1.004562733	0.880467987	0.92399497	1.1075139	0.912692983	0.969772983	1.178856317	1.06340502
BBS10	1.0183302	1.0851126	0.82513976	1.2677876	0.97530156	1.0647529	0.8952883	1.0506079	1.0114651	0.988535	0.8558987	1.5992982	0.896143	0.9545316	0.89952254	1.0497155
BBS12	1.0053076	1.5166777	0.9946924	0.8266722	0.844411	1.3427054	1.3137467	1.4910101	0.96311295	1.1091659	0.6629872	1.1437075	0.68272144	0.8210275	0.8235671	1.426449
BBS2	1.154698	1.2749398	1.186205	1.4249245	0.8663891	0.9351663	0.8654882	1.019751	1.0317779	0.9890904	1.0109096	1.6770366	0.84724796	0.81350535	0.8009466	0.757398
BBS4	1.020389025	1.17318235	1.2299943	0.9937995	1.3098005	1.04528375	0.972068975	1.1423425	0.96629563	0.95390185	0.830511	1.2525332	0.745219065	0.770526465	0.69881618	0.8859413
BBS5	0.9485009	0.7634556	1.4402871	0.9950304	1.0049696	1.3619541	1.2224305	1.1110646	1.0301011	1.3227473	0.87188035	0.7573226	0.7492868	0.8536536	1.6569195	0.92841417
BBS7	0.9998959	1.28411555	0.88661825	1.36750835	0.8194872	0.95612008	1.0877252	1.39193345	1.2915751	0.8874588	1.21911965	1.78123775	1.000104235	1.04024775	0.866488835	0.84415895
BBS9	0.938541784	0.871220358	1.016083266	1.154098074	0.918544112	1.03293772	1.07206514	1.189777192	0.97140267	0.995353648	1.08540242	1.329073926	0.88695583	0.88567929	1.030945652	0.944858974
BBX	0.989519933	0.879982281	0.733002046	0.914393396	1.187090614	0.896834743	0.836732694	1.267551786	1.122978357	1.144001657	0.953257827	1.543634803	1.147285114	1.173360214	0.712566193	0.684836951
BC010186	0.90517837	0.67434573	1.1079998	0.8496615	1.0969664	0.9114329	1.3700525	1.172052	1.0040066	1.067033	1.233779	1.1145535	0.99599344	0.72676736	0.88871837	0.8393491
BC012193	0.9473562	0.88840455	0.87125176	1.0940518	0.96721476	0.9807976	1.0485688	0.98113817	1.0174652	1.0786006	1.0547343	1.0079094	0.97655374	0.99209064	1.1157075	1.0706232
BC015159	0.83215886	1.0718002	0.85088557	1.0727674	1.0414878	0.8062429	0.7674753	0.9257409	0.91816074	1.6456847	1.0374486	0.96255124	1.5700619	1.734249	1.2597284	0.95268446
BC016361	0.9858549	1.1137444	1.0095279	0.9498653	1.0452002	1.0067298	0.9176695	0.99327	0.88404673	1.182141	0.9916517	1.015182	0.9433307	1.01818	0.9870186	1.0287604
BC017209	1.0903726	0.832916	0.9654681	1.0003469	1.1140789	1.0762423	0.8082372	0.79574555	0.82646894	1.0130585	1.0584695	0.8915506	0.9848174	1.2017673	0.9996531	1.1040754
BC021061	0.9167674	1.0838858	0.993844	1.6467248	0.99927163	1.0256478	0.9039144	1	1.158378	0.9313529	0.95074403	0.8066967	1	1.1982702	1.3127404	1.0268223
BC022047	1.0790783	0.741296	1.1133393	1.0649649	0.98215127	0.81838995	1.0032959	0.9967041	1.1627408	1.0530064	1.0933214	1.4449141	0.9896066	0.7829131	0.95530134	0.99414945
BC022892	0.9517643	1.0282099	1.1396012	0.8686808	0.8355473	0.8697663	0.93578714	1.071917	1.0257871	1.029352	0.9742128	0.8491352	1.0686865	1.2395333	0.959056	1.1866843
BC023201	0.9493259	1.0939708	0.97360665	0.9730331	0.8335804	1.1097189	1.0167904	0.85861593	0.9356916	1.025896	1.0111619	0.9227334	1.0291042	0.9939466	1.0060533	1.2788028
BC024169	0.95373356	1.0066655	1.1170777	0.9094028	1.000746	1.0711577	1.0619084	0.9582108	0.999254	0.93088454	0.9981456	0.9885999	1.0825145	1.0798887	1.1889328	0.971937
BC027448	1.7203761	1.5153657	1.15141645	1.41256055	1.00941385	0.98281685	0.97096668	0.97645803	0.98607527	0.9780904	1.1439965	0.9478923	0.9658712	1.08595648	0.869647	1.0002673
BC028044	0.9821731	0.9940332	0.9403295	0.9663559	1.0145535	0.92226994	1.1008435	0.9109499	1.1126688	0.95006806	1.0530304	1.0858614	1.1150645	0.8856471	1.0145535	1.0059669
BC028670	1.074498	1.0042845	1.0731944	1.0833311	0.957106	0.97791487	0.9371947	0.9553478	1.0903059	1.0193425	1.2761111	0.84216267	0.9957157	0.95551336	0.8607115	1.0504673
BC030152	0.99529946	1.0047008	0.82549983	0.8402642	0.9036694	1.1448421	1.0535672	0.9406457	0.978184	1.2351661	1.1217645	0.80622643	1.0660676	0.8343676	1.0994196	1.1634598
BC032415	0.968499585	1.11916885	1.05852	0.99842375	0.9521094	0.76338323	1.01857485	0.75533228	0.93596412	0.99285375	0.9443888	0.8011142	1.30255325	1.15249765	0.98351283	1.2334175
BC033164	0.9947963	0.8915077	0.9749125	0.9851114	1.0633126	0.9688435	0.95125896	0.8561662	1.0052037	1.1467673	1.3210368	0.8749016	1.0344955	1.3671949	1.1969247	1.1242356
BC033241	0.8408119	0.99363613	0.8743664	1.0255755	1.0219172	0.98652625	1.0100749	1.0635109	1.0015612	0.9778716	1.1649861	0.99843884	0.96677417	1.0824944	1.0301039	0.88895553
BC034416	1.0617884	0.98533857	1.0830308	0.97031164	1.0000263	0.87835795	1.1948767	1.3237733	0.8289456	0.98022443	1.1167196	1.1368504	0.958136	0.89879453	1.0629313	0.99997383
BC034444	1.2042469	1.1071982	1.1381195	1.01339	0.8309945	1.0332695	0.9766664	0.95006555	0.91094756	0.98661	0.949736	1.0731636	1.0898212	0.94565916	0.8724713	1.1532222
BC034788	1.0281636	0.99011445	1.0570977	1.0051343	0.9763006	1.0093272	0.9669303	1.1183237	0.94186825	0.91424674	0.99073267	0.99486566	1.0200988	1.019179	0.9773512	1.0245674
BC035400	0.95211375	0.99935824	1.0686713	1.0975643	0.99045366	0.8806842	0.93762594	1.000642	1.085485	1.0849204	1.0714552	1.0199529	0.94412136	0.983981	1.0081333	0.94855314
BC036209	0.95361733	0.92116636	1.0266795	0.9098441	0.9701007	1.0035093	1.1239774	1.1280792	1.014289	0.99895924	0.9942916	1.090334	1.0010407	1.0397263	0.98161083	0.974959
BC036311	1.0849661	0.94419384	1.1743491	0.98740786	1.0387069	0.98740786	0.90055645	1.0242864	1.0137168	0.9865175	0.9291815	0.9174266	1.0204206	1.0485547	0.8972822	1.0125921
BC038205	0.97163343	0.9843903	1.0824014	1.132255	0.92204595	1.1300576	0.9017375	1.0156096	0.91357666	0.9301096	0.9585762	1.0941806	0.9671272	1.0554074	1.0486193	1.0576066
BC039122	0.90936136	1.0748317	0.9799506	0.9001339	0.911636	1.0324373	0.962832	1.0299331	1.0172212	1.0233088	0.9768278	1.0139794	1.0639987	1.0412133	0.92043835	0.9860205
BC039319	0.9604072	1.010444	0.83957386	0.91891676	1.1470811	1.0006765	0.9634439	0.9521468	1.0232488	0.97153234	0.98483455	1.0688566	1.0605828	1.1078545	1.071827	0.9993235
BC039487	0.9874503	0.9598228	0.9709077	1.1268654	1.0017171	1.0688363	1.1230798	0.915082	1.047146	0.9888215	0.9982829	0.89965844	1.1249515	1.1746846	1.1133817	0.9901943
BC039673	0.9827222	1.005273	1.1386006	0.862635	0.99190104	0.9693812	1.1725122	0.9947269	1.0712363	0.8680085	1.0693052	1.0272716	1.0220106	0.91755015	1.0193198	0.8729004
BC039686	0.99141425	0.9839786	0.8591065	1.0085857	1.0282285	0.93078613	0.99000484	0.95973945	1.0778655	0.9585416	1.125478	0.9736227	1.0228564	1.0251657	1.0380489	1.1037858
BC040311	1.0271074	0.9991327	0.95686525	1.0306411	1.0559754	1.0553528	0.95325404	1.072292	0.92741936	1.0526835	0.9611237	0.95679885	0.9621579	1.0008674	1.027642	0.98608243
BC040734	1.0388902	1.0384218	1.1426842	1.2104201	0.9647582	0.9709361	0.9660642	0.99618393	0.9130476	0.9145692	0.9574232	0.8873173	1.0308486	1.0616982	1.0038162	1.0098236
BC040833	0.90190995	0.9249777	0.9441708	1.093479	1.0302842	0.9994447	0.8991608	1.0462762	1.0015277	1.0018058	1.029998	1.0005553	0.93064255	1.051224	0.9224145	0.8513206
BC041025	1.1018941	1.0158743	0.889265	0.97320217	1.0131646	0.7843172	0.9643633	0.72025996	1.0353712	1.3839638	1.5945003	0.98683524	1.0840741	1.268553	0.8455807	0.7911761
BC041363	0.90937686	1.0264193	0.91209406	1.0184742	0.9903908	0.9518224	1.0823331	0.90811586	1.184248	0.90437466	1.1541933	0.9659598	1.0244629	1.0109761	0.9636838	1.0096093
BC041998	0.9875104	1.0921788	1.0762314	0.9594151	0.8930895	1.0985626	1.0064632	0.9575864	1.0659392	0.9954904	1.0126271	1.0045097	0.92650986	1.0396801	0.9865516	0.94908684
BC042029	1.0778327	0.98292524	0.9924163	0.98798484	0.97231007	1.0341353	1.1712912	1.0766741	0.9944495	0.8974017	1.1311976	0.8916611	0.99138385	1.12478	1.0055506	1.0605487
BC042366	0.9214377	0.9819678	0.9910711	1.1561086	1.0139542	0.9198408	1.0044491	1.0512592	0.94405484	1.1013199	0.98654306	1.0375818	1.0745251	0.86866724	1.1223792	0.99555093
BC042374	0.94031125	0.997918	0.8981611	0.97709066	0.99791855	1.0423609	1.1305454	1.016577	0.9456436	1.0425781	1.2254245	1.0817049	0.9234366	1.0020814	0.9759389	1.0437357
BC042590	1.1821527	0.9812925	0.97959197	1.009748	0.9658915	1.0342634	1.0260618	0.9086031	1.0628717	0.9902521	1.2816743	1.2474586	1.0304849	0.84577554	0.8286977	0.90577054
BC043227	0.8930008	0.9299919	1.0874202	1.1175958	1.0455444	1.0622157	1.2770678	0.94816995	0.99449366	0.8788939	0.9914966	1.0033305	0.97235346	0.9966696	1.1030357	1.0121402
BC043291	1.0834879	0.99750215	0.9464959	1.0394351	0.9641597	1.0705048	0.9688541	1.0024979	0.81921595	0.90466464	1.1306622	0.9941168	0.911817	1.1020058	1.2392536	1.1794605
BC043356	0.9841024	1.0263617	0.98999196	1.2419496	1.1269084	1.010008	1.1788119	1.0494041	0.961159	1.0979664	1.0939362	0.9657045	0.9774337	0.97249556	0.90976757	0.94804543
BC043540	0.9978162	1.23673175	0.972334865	1.03632395	0.98257405	0.9719641	0.987825765	1.34682965	0.93189373	1.06942688	0.943197925	0.91437392	0.97124195	0.947228625	1.39014225	1.002388875
BC044596	0.9553725	0.93920463	1.2129079	1.1798728	0.87783194	0.9849194	1.0011101	1.0197576	0.94011694	0.99889	1.2030181	0.886523	1.0184848	1.1119932	0.8689241	1.1047645
BC044614	1.2443838	0.99956644	1.0638258	1.0092878	0.84106064	1.2830032	0.94300836	0.98312795	0.99327534	1.0004336	0.9961049	0.9574134	0.94062334	1.1410089	1.0563235	1.012409
BC045559	1.1052632	1.0384831	0.92366284	0.9403949	0.9827016	0.99311996	1.0421823	1.000451	1.0873318	1.0929289	1.0568	0.99954885	1.1471407	0.8887097	0.9181042	0.98004615
BC045560	1.0392146	0.89365	1.0068853	1.0058727	0.9937681	0.9962187	0.7844203	1.0037813	1.0098587	0.90240407	0.96081716	1.0083184	1.0371977	0.99411273	1.0541013	0.92061716
BC045779	0.92448044	0.7679341	1.020767	1.0529941	1.0005376	1.1275908	1.0284445	0.90239465	0.9789082	0.92448044	1.0302656	1.112013	0.9994623	0.99296504	1.1778082	0.9579116
BC045784	0.96000665	0.97656655	0.9771088	1.2203146	1.0626814	0.8323814	1.0181139	1.1726702	0.93295294	1.0365746	0.99862987	0.8979598	0.9970718	1.1220877	1.237538	1.0013702
BC045788	0.9492202	1.2566726	1.5784718	1.1141086	1.0071633	1.0634296	0.8876855	0.9182561	0.9076148	1.0088422	0.9928366	0.9302798	1.0450338	0.9274442	0.87096953	1.1897694
BC045789	1.0125968	0.82772714	0.9887149	1.0126321	1.0032263	0.9897445	0.9513331	1.0258204	1.0048981	0.829049	0.99497724	0.99677366	1.2801287	0.94406736	1.1435192	1.07732
BC045791	1.0040069	0.8502956	1.0640386	0.95640993	1.0546676	1.1121973	0.99599314	1.0768127	1.0585897	0.9175399	0.977068	0.9663484	0.959667	1.0346273	0.8750129	1.037071
BC045805	0.9736372	0.9821859	1.003018	1.0699463	1.0407327	1.0585014	1.1428853	1.0156937	0.98034775	0.9901572	1.0599346	0.98727614	0.9969818	0.87061024	1.2525423	0.9365326
BC047364	1.0086159	0.99627066	0.8580301	0.92694706	0.95029235	1.0037293	1.0092813	0.9718968	1.0198396	1.1645552	1.1928496	1.028081	0.9016376	0.9253084	0.91712725	1.0292945
BC047484	1.0395473	1.0824592	0.7817642	1.0808457	1.0249026	0.9257978	0.9171025	1.3582337	1.1414264	1.0116906	0.9883095	1.9755194	0.8891431	0.6711195	0.82937104	0.7576938
BC047615	0.99932355	1.0680039	1.0006764	0.8904532	1.0145886	1.0934596	1.1473197	1.0986308	1.0496751	0.8697537	1.0425259	0.9695797	0.9554888	0.8730791	0.91497236	0.95155245
BC047626	1.0225896	0.9531192	0.9895066	0.91676486	0.9442988	0.9765474	1.4292876	1.0379939	1.0155189	1.0827553	0.9296073	1.0899911	0.97980547	0.96262264	1.1104488	1.0104934
BC047644	1.0291941	0.94723797	0.99544847	0.86761403	1.0263419	1.1238028	0.84865177	0.9998093	0.95204735	0.9181523	1.087671	0.9172924	1.068671	1.0015098	1.0278745	1.0001907
BC047651	0.98323935	1.2032593	0.9831029	1.1196882	0.984707	1.0964328	1.0876435	0.9846387	0.9907377	1.020812	1.0198207	1.0092623	1.0693856	0.8997149	0.8733902	0.9285067
BC048132	1.1454046	1.0177207	0.99658304	1.0061709	0.9455256	0.9151893	0.8661359	1.003417	0.9183698	0.92527753	1.0772637	1.1403695	0.93081504	0.93788093	1.1479505	1.0066248
BC048141	0.9316004	0.86599505	0.9085251	0.9718415	1.0166028	1.0857923	1.0829334	1.0161091	0.90362114	0.874903	1.4011444	0.98685795	0.9951087	1.032454	1.0048914	1.136827
BC048420	0.9845307	1.1249765	0.97242963	0.83369946	1.1061877	0.9920906	1.0079093	1.122151	0.9798626	1.2236899	0.9216176	0.9478165	0.896874	1.1870005	1.0408852	1.1744053
BC048997	1.097879	1.0196792	0.98143303	0.9757637	1.0040935	1.0203161	1.0699052	0.8981555	0.9959065	1.125295	1.0160422	1.2108805	0.9950431	0.9426573	0.9511652	0.9386109
BC053951	1.0025495	1.0263739	1.0802977	0.98948896	0.9783953	0.97730976	0.9554528	0.99745035	0.9512197	1.1252034	1.0104406	0.9007031	1.0535386	1.1612512	1.0181466	0.9672249
BC062753	1.1540022	0.9818803	1.0029492	1.0290293	1.0154126	1.074336	0.85454214	0.98666	0.9792264	1.0028095	0.90031195	1.2408662	0.9557339	0.9971905	1.0123174	0.8866735
BC062763	0.8332149	1.0190631	0.96163553	1.0747999	0.8040522	0.9966173	1.0657032	1.3121637	1.4357203	2.0045693	1.4381129	0.9344709	1.0033826	0.9903791	0.7046727	0.8941627
BC069004	0.91937685	0.92330796	0.9903651	0.8850769	0.8926007	1.0678712	0.91096336	1.0152375	1.0718423	1.2313901	1.0521334	0.99764115	1.0324275	1.0629927	0.9212924	1.0023589
BC069739	0.8136556	0.9717379	1.1969658	1.0582343	0.89699817	0.85623974	1.0984824	1.0911897	1.0098866	1.0109208	0.8864496	1.0236609	0.8594242	0.86428267	0.9901134	1.100313
BC069756	1.0837305	1.0030527	1.0066781	1.0588316	0.99418396	0.9690541	0.9470527	0.98703605	0.95166343	0.9969471	1.1013923	1.083129	0.90591925	1.0292071	1.077059	0.99653214
BC069776	0.7760348	1.0012838	1.114001	0.9761098	1.0097251	1.4190149	0.9126417	1.2245344	0.9987164	0.8781667	0.9241111	1.1045725	0.9431548	0.7970435	1.117213	1.0328596
BC070118	1.2685615	1.0742539	0.9311816	0.9873385	0.9803588	1.1217456	1.1509154	1.0126616	0.89721936	0.8289437	1.3137292	1.2082131	0.9395208	0.9805285	0.9070145	1.1503564
BC070490	1.0138755	0.9861244	1.0528744	0.86625254	0.96876365	1.0159528	1.1219223	0.9528319	0.94303215	0.9220375	0.87176955	1.059102	0.89951074	1.1457975	1.0647016	1.037861
BC079832	1.0604817	1.0989832	0.9025588	0.8249432	0.8993087	1.0721338	0.79510397	0.8106872	0.9309247	0.98895144	1.0110486	0.82277113	1.0996702	1.0550877	1.3182275	1.1245143
BC113958	0.9400606	0.999419	1.042969	1.000581	0.93563586	1.118154	1.0445079	1.2679257	0.93804073	0.91477436	0.97422415	0.8574632	1.0269207	1.1662304	1.0428786	0.97219855
BC130595	1.4274471	1.2021327	0.7411397	0.9928019	1.2331358	1.2430145	0.8508996	0.72655284	0.91130584	1.1539565	0.95692384	0.95742184	1.0071983	1.2016745	0.9761021	1.117127
BCAM	1.04839495	1.09543365	0.8755536	0.7902239	1.0536053	0.9021777	0.8667144	0.755365835	0.985167535	0.895988675	1.05658835	0.844585895	1.09388155	1.1404201	1.014293635	1.1182047
BCAN	1.097976975	1.06665736	0.983293175	0.913550395	1.083677	1.08401635	0.97532441	0.902129863	1.008014538	0.997142593	0.9665076	0.9599297	1.06632706	0.974498633	0.99597004	1.098121543
BCAP29	0.9836618	0.929828903	0.984890963	1.014003433	0.849849567	0.977752633	1.108690183	1.239725067	1.073135868	1.237104058	1.132918043	1.153129567	1.030893383	0.88170792	0.958174255	1.063032243
BCAP31	0.9877989	1.3338637	0.99360853	1.0192512	1.0063914	1.1362754	0.9564229	1.0285571	1.0833465	1.1478826	0.94883794	0.7663279	0.9444863	1.0527809	0.86111194	0.95463234
BCAR1	1.04237773	0.99643265	1.04291325	0.99921287	0.84121307	0.98049365	1.03144325	0.89913055	0.98438363	1.16757	0.96129753	0.70796925	1.1099623	1.1810867	0.8922744	0.956470625
BCAR3	1.3430357	1.4600456	0.88731366	0.948296	0.8395202	1.051704	0.77390254	1.3855333	1.3755472	1.4484175	0.76221895	0.94757235	1.4297713	1.6326001	0.5027868	0.7153832
BCAR4	0.7409462	1.1214168	1.1740036	1.0345542	0.84917414	1.0278649	0.92405516	1.239418	0.90816486	1.0011363	1.1698165	0.93482417	0.9122703	0.9811768	1.1336206	0.99886376
BCAS1	0.95580745	1.2564262	1.123943	1.3124495	0.90056866	1.0286803	1.2195587	1.4097968	0.90366715	1.019338	1.0811486	0.92125046	0.9102428	0.98066187	0.9721936	0.87034583
BCAS2	0.8817905	1.158526	1.1336774	1.0819204	0.99528223	1.2123903	1.1644897	0.9523842	0.9463732	1.173248	0.9192416	0.78946763	0.9260273	0.9165665	1.0644598	1.0047177
BCAS3	1.0322483	1.2593846	1.0827168	1.1934956	0.980043	0.9150805	0.91460407	0.73642755	1.0274613	0.8193015	1.1224158	1.1208203	0.9031903	0.8424451	1.0120376	0.9879623
BCAS4	0.92459626	1.174011712	1.12427002	1.1600405	1.01317352	1.056784598	1.042751144	1.01406407	1.021814972	1.008322382	1.02660405	0.936484388	1.020254194	1.00269882	0.88843404	0.87504026
BCAT1	1.33625785	1.348041775	0.893489485	0.87842203	1.002105258	1.568088475	1.051232575	1.10554439	0.923678093	0.9892264	0.785047688	0.941939643	1.010690375	1.2471845	0.76090115	0.836057465
BCAT2	1.0460595	1.29267025	0.93775555	0.781696275	1.1774655	1.26604785	0.91403425	0.9156983	0.82858137	1.0715587	1.005683225	0.79713102	0.9943166	1.0450824	1.013040475	1.09166075
BCCIP	0.871327517	1.17508558	0.997338533	0.923526997	0.903328447	1.322222933	0.988792077	1.139221367	0.976204053	1.3738071	0.93227415	0.766136247	1.07579788	0.95926169	1.107759	0.970302633
BCDIN3D	1.092461	1.0311292	0.9827916	0.4826203	1.1946448	0.9903212	0.88230956	1.4258085	1.066714	1.0484067	0.8196068	1.2977365	0.9251589	1.0096787	0.75292796	0.94743997
BCDIN3D-AS1	0.996501925	1.07764025	0.91643693	1.08525205	1.0345037	1.0540256	1.0421395	1.01307967	1.050123	0.92453155	1.03562497	0.96711303	0.88465807	0.94034427	1.07536125	1.04934735
BCHE	0.93585384	1.0016305	0.9928778	0.92996365	0.90645677	1.144794	1.1870978	1.0179193	1.0120742	0.9685195	1.0313911	0.99153537	1.0879531	0.9983695	1.100327	0.9625909
BCKDHA	0.9800117	0.9837244	0.9869721	0.8585862	1.1899854	1.0494016	1.2190675	1.2326319	1.0378168	0.9267121	1.2250018	0.9634269	1.1747261	0.99895954	1.0010405	0.98775923
BCKDHB	1.0720446	0.80717707	0.9045217	0.892228135	1.0862381	1.1660858	1.26543875	1.008562375	1.02519965	1.09372215	1.04981342	1.1912694	0.901249425	0.9519326	0.96419315	1.07320795
BCKDK	0.8309802	1.023335	1.002255	0.9689212	0.8913943	1.1590177	0.82370436	1.0980761	0.9872271	1.2333568	1.2136207	1.0353143	1.037383	0.9977451	0.94777775	0.9468576
BCL10	0.975625917	0.889954767	1.04914165	0.982783867	0.74775389	0.907148133	1.054798333	1.14522052	1.039511033	0.98950735	1.229003933	1.115567933	0.98150091	1.002550233	0.993885217	1.123481167
BCL11A	1.189881575	1.0924929	1.034084775	0.940904973	1.027799795	1.01550165	0.944508035	0.959048908	1.033527325	0.994750363	1.074637528	1.061801868	0.97364138	1.048035525	0.888281375	0.97487385
BCL11B	1.136448767	0.891951523	1.107864787	0.937250723	1.4512732	1.147258217	0.976208833	0.822091933	0.938677867	0.939981273	1.026085017	1.0366026	1.02280952	1.155070667	1.240511177	1.0140655
BCL2	1.279021525	1.054534305	0.866215615	0.956486508	1.025201025	1.02200625	1.03148806	0.942460215	0.9834069	1.014114275	0.940339713	1.008629685	0.963459565	1.0496469	1.08266235	1.043264863
BCL2A1	11.009034	0.78838223	1.3575497	2.3858378	1.2483194	0.6803317	1.1754416	0.7645058	1.0967277	0.8825042	1.2394943	0.77084386	0.9032722	0.7190619	1.3143586	0.8276028
BCL2L1	1.072494075	1.93142095	1.00482645	1.084751675	0.803952905	1.012801375	0.857273548	1.42528575	1.132203	1.149361375	0.799166208	1.16000515	0.817848318	0.918258135	0.723639453	0.69968615
BCL2L10	0.97813405	1.01449445	0.921106515	0.9356546	0.9648923	1.06518145	1.0068446	0.99827237	0.98396807	0.93595202	1.0120991	0.96371755	0.93630055	1.08185795	1.03265325	1.028857235
BCL2L11	1.041945429	0.98715683	1.613216526	1.243418691	1.587542186	0.951739334	1.031392614	0.826002104	0.8587392	0.840381489	1.032595557	1.133867929	0.919992416	0.925156814	1.832523414	1.138996723
BCL2L12	0.7959662	0.70293087	0.65843487	0.74194294	1.0059494	1.2944256	0.9940505	1.022557	1.0977353	1.2949189	0.9729659	0.83929706	1.1609925	1.2122344	0.79939747	1.080919
BCL2L13	1.00109346	1.18395318	0.979019944	1.00168644	1.094132	1.03285912	1.03330726	1.13808718	0.921787628	1.089790672	0.887972658	1.13907032	0.9689682	0.93828376	0.997802944	0.9374525
BCL2L14	0.966430927	0.986947108	1.03493416	1.018437375	1.043111008	1.032746662	0.994980483	1.057558637	0.995269317	0.908529923	1.039607983	0.982355292	1.06267391	1.0811419	1.03268955	1.046225075
BCL2L15	0.983599333	1.081254133	0.964719053	1.030321987	0.99165872	0.955484327	0.979545267	1.0459944	0.935364723	0.883639653	1.001393947	1.049008167	1.020174467	1.0849194	1.171772867	1.035604883
BCL2L2	0.88189695	1.5653062	1.4358462	0.910708715	1.01225915	1.14268225	0.95917904	0.9885457	0.98224095	0.97609365	0.94325067	1.22942345	0.91709125	1.01631465	0.849357075	0.9781912
BCL6	1.9910511	0.733702733	1.04464185	1.229162667	1.111169267	0.694108817	0.916504533	0.8634164	1.421174533	0.767605113	0.786486233	1.352754633	1.046179147	1.1423158	1.263171867	0.8970012
BCL6B	1.002066585	0.942434963	0.899087825	0.893940645	1.01020376	1.1239043	0.98537975	1.04249525	1.03515965	1.004382723	0.923071413	0.915726613	1.04445135	1.069051015	0.99559171	1.0722332
BCL7A	1.10494065	1.0235067	1.39870755	1.50007085	1.14444705	0.90133645	0.81699888	0.77725805	0.90393335	1.0033145	1.33078545	0.94157753	1.08478375	0.95496485	0.9629556	0.96585685
BCL7B	0.8300375	1.0851535	1.0111699	0.9171237	0.7580662	1.1316938	1.0538969	1.1213764	1.0624135	1.2695739	1.224331	0.97017574	0.9888301	0.93440145	0.9349042	0.8335727
BCL7C	0.82331204	0.99528223	0.9535084	0.8873752	0.94438934	1.1280665	0.9755576	1.1793687	1.058935	1.1805148	1.230611	0.87414527	1.0047178	1.0538048	0.8893475	1.1371825
BCL9	1.0970111	0.8687427	0.89766407	0.91936225	1.167677	0.98307544	0.818763	1.080581	0.98854744	0.9985428	1.0014572	1.2173759	1.0800565	1.0973538	1.0520982	0.88517046
BCL9L	0.87875506	1.0701901	0.96857905	1.2542358	1.1160541	0.8537753	0.85137525	0.97439635	1.05223355	1.0342163	0.97141975	0.97709955	1.40784745	1.28136675	0.615438965	0.73005747
BCLAF1	1.1047423	0.971658507	0.97962916	0.855117093	0.996342975	1.043424658	1.161196005	0.932445755	0.948013283	1.159816308	0.964785978	1.149268667	0.95115531	0.985322252	1.034039017	1.063477417
BCMO1	0.84124404	0.7938235	1.053425	1.0562608	1.0481024	0.85221493	0.9929577	0.9402735	0.85797024	0.8939133	1.3003794	1.1903895	1.0247512	0.7947879	1.0070423	1.0299723
BCO2	0.874683	0.9136685	1.2094795	1.1741322	1.1860867	1.1245589	0.7629128	0.874349	1.1088117	0.8633475	1.0345236	0.88269955	1.0803345	1.0205859	0.79052866	0.97941405
BCOR	0.86795958	1.305434	1.84648155	1.871629125	0.831441658	0.917096225	0.95941915	0.92725025	1.261050625	1.089012803	1.229625475	0.88607108	1.058983525	0.991963325	0.890696265	0.99339489
BCORL1	1.004808925	0.962685925	0.884178373	0.85362005	1.1019558	1.048111893	0.97903526	1.038370625	0.959241375	1.11769945	0.974123833	0.95467175	1.066565038	1.110749068	0.943428135	1.00879577
BCORP1	1.0175908	1.0561831	1.0440519	1.0221548	0.92013425	0.957452	0.9807149	1.1437896	0.945897	0.9224355	0.9296313	0.9455361	1.0475348	1.0705327	1.0076145	0.9923855
BCR	0.7688275	1.1464664	1.05080012	1.1260105	0.938180993	0.959233887	0.880542133	1.149196867	1.054946377	1.0416092	1.210560167	1.122526167	1.060562833	1.000691417	0.717057983	0.8141504
BCRP3	0.979842175	1.16235145	0.906254385	0.77707559	0.98736635	1.19554815	0.9500331	1.0007249	0.98726827	0.99651045	1.0983362	0.93517015	1.00714165	1.1116193	0.888710735	1.01200955
BCS1L	0.91097224	1.175	1.0331897	0.8499394	0.76072705	1.0848904	1.0145606	1.1023606	0.8721621	1.1041218	0.98543936	0.8202484	0.9547171	1.0281492	0.9491521	1.1259567
BD495725	0.9245411	1.2323724	1.3542743	1.0732933	0.8890767	0.81236655	0.99504805	0.951698	1.0049518	1.2203751	0.81674665	0.7251715	1.872187	1.1842153	0.92519915	1.180299
BDH1	1.29474095	0.953988555	0.87452642	0.763510785	1.4638335	0.93627975	0.85594955	0.803900285	1.0812463	0.9303709	1.1218798	1.1032485	1.1999907	1.13118965	0.93596365	0.87119977
BDH2	1.13214615	1.19219385	1.17706055	1.2310658	1.1916885	0.87937105	1.15003638	1.0160694	0.76280558	0.67009742	0.821874525	1.2030679	0.78733363	0.760754635	1.4037749	0.80168505
BDKRB1	0.7184631	1.9581532	3.9210565	2.3463566	0.52977765	0.9505794	2.3753486	1.0494206	0.640402	1.2591048	1.7155337	0.6467427	0.5156255	0.69532776	1.9662186	0.54471475
BDKRB2	0.6804567	1.3928411	1.4306973	1.4199177	0.80068314	0.7095784	1.0475949	1.472363	0.71783555	0.7099229	1.1416945	0.9524053	0.70903724	0.62117535	1.2587904	1.3909575
BDNF	0.59201925	1.3929533	1.93043995	2.51251635	0.24830015	0.37686532	0.4680266	0.43246135	1.01962395	1.11708745	1.2995473	0.96924525	0.922927265	1.1378911	1.0421707	0.710819765
BDNF-AS	0.950803755	1.01667097	1.06318905	1.06112215	1.0624643	1.0175724	1.0581025	1.0161089	0.968654885	0.9373364	1.000819735	0.987873965	0.9877215	1.003883675	0.9861013	0.93382978
BDP1	0.865764587	0.74783621	0.9086229	0.870187333	0.898400667	0.99939332	1.180240967	1.07231895	1.075670567	1.07405729	1.00538019	1.2231538	1.0855368	1.06240992	1.021183143	0.989799467
BEAN1	1.161007	0.973518	1.0264076	1.2426301	1.077189	0.90610737	0.9901219	0.9332401	1.009878	0.89156157	1.1311107	0.9352821	0.8198823	0.78732526	1.0843879	1.0453631
BECN1	0.968326717	1.1336957	1.0859851	1.04581402	0.961986303	1.0642079	0.9296972	0.952572567	0.990625633	1.084386	0.850864467	0.93878825	1.0384571	0.976272767	1.017825903	0.920411433
BEGAIN	1.1129203	1.0155927	0.89455605	0.91330767	1.2739778	1.1414641	0.86118203	1.0004164	0.84602106	0.9995838	1.0924171	0.79934263	1.0582129	0.961958	1.1139631	0.9778729
BEND2	1.0443697	0.93259585	0.9822395	1.014657	0.9354797	1.1909535	1.05911	0.979653	0.9313025	1.0379046	1.0020987	0.9979012	1.0034553	0.93204594	1.0020987	0.95697945
BEND3	0.68470246	1.1698517	1.6122504	1.2509247	0.8322984	1.0262034	1.4523649	0.88469875	0.94622356	0.97379667	1.0492605	0.7362158	0.7602369	0.81971914	2.485193	1.242103
BEND4	0.99261675	1.1296934	0.9774121	1.00948055	1.00108685	0.981495635	0.925017	1.05434215	0.9656981	1.07410715	1.01013205	0.99619267	0.994435875	1.01075915	0.975755035	1.016979385
BEND5	1.2388508	0.92952025	0.91622655	0.71138641	1.1267915	0.95703683	1.15446565	0.75006515	0.86063755	0.9270809	1.05882345	1.1510942	1.1158387	0.87466275	0.984613	1.6414752
BEND6	0.916541905	0.8291939	0.9494237	0.94476835	1.22173965	1.2909896	1.35113825	1.39751305	0.830254075	0.86327055	1.27591045	1.43657725	0.8229546	0.9603177	1.54657905	1.14962515
BEND7	0.8570272	1.0107847	1.0835564	1.108777423	1.045129833	0.9557949	1.009256767	0.979259177	1.110588967	1.035783433	1.137602967	1.167035567	1.036823717	1.165855733	0.950156247	0.882149477
BEST1	1.0373436	1.191139167	0.875773867	1.062154163	1.069067617	1.032699447	1.005030933	0.906526427	0.95722898	0.98165851	0.941689067	0.869147967	1.05497309	1.08185332	1.182334033	0.975025247
BEST2	1.0075825	1.0769237	0.9087961	1.0210416	0.8582071	1.5730594	0.86787796	0.89801514	0.82394284	0.82480055	0.9958201	1.0292923	1.1337786	1.2714276	0.8651423	1.00418
BEST3	0.999298977	1.1847115	0.981902977	0.96941189	1.0065066	1.057298867	1.0070966	0.98182758	0.951723437	0.947151943	1.0575575	1.03714192	0.952786923	1.142850167	1.0664848	0.992546247
BEST4	1.0035237	0.9853095	0.9252473	1.0420161	0.8729247	0.9972768	1.080372	0.90820146	1.0027233	1.120995	0.89717877	1.0407876	1.1227074	0.90760326	0.91442984	1.1284866
BET1	0.9921601	1.024052	1.0548449	0.8250975	1.2307584	1.0696589	0.96597433	1.1834444	0.9232822	0.9678863	0.7383258	1.0371375	0.95421743	1.00784	0.98495835	1.233665
BET1L	0.743029875	0.75226641	1.1161442	0.96820025	1.05426115	1.1995997	1.10847555	0.92053653	0.9878713	1.23204705	1.2889193	0.80848618	0.9557521	0.948246075	1.10402905	1.014188
BEX1	0.4087692	1.7227676	0.9115443	0.30458054	1.0884557	0.72825694	0.45463586	0.86940074	5.7340927	8.310792	2.891472	0.5903426	10.282791	7.827638	0.40605566	1.2822598
BEX2	1.002255	2.389682	0.86991763	0.96172184	1.2514591	0.95626575	1.0634354	0.78366244	0.99774504	1.0471811	1.0970858	1.0954502	0.92321223	1.0577693	0.8845552	0.8572751
BEX4	1.4850017	0.74845	0.735631	0.35738245	1.5739024	0.54944414	1.5561757	0.949152	1.2669121	1.050848	1.0922537	2.8074453	0.46223602	0.5057962	1.2912277	0.55787575
BEX5	0.8589809	1.1078634	0.8677114	0.78216356	0.83998847	0.85719484	0.8586086	0.9109736	1.9665414	1.7240196	2.4357412	1.8981719	1.1860182	0.9804281	1.1833264	1.0195719
BFAR	0.9613921	1.3676901	0.84946346	0.8774076	1.1161697	1.154048	0.9834543	1.0757955	1.0375665	1.0503699	0.9687577	0.9677162	1.0165457	1.4218282	0.9224797	0.89559823
BFSP1	0.92844254	1.1020006	0.96757305	1.3842889	1.0604827	0.8921318	1.019043	0.8473653	0.9584195	0.91092736	1.1210877	0.86530805	1.0644263	0.980957	1.0755249	1.0594898
BFSP2	0.996097	0.8270505	1.0573053	0.8782364	1.0337663	0.95548147	0.9527345	1.1297354	0.94847995	1.0125415	1.0039028	1.1061561	1.0342327	0.9080718	0.9439175	1.0228863
BFSP2-AS1	1.05295135	1.093087	1.04175115	0.97138888	0.9746427	1.2050746	1.08193585	1.030115525	0.90795185	0.8981292	1.0670673	0.918148785	1.084183415	0.975657635	1.01450445	1.0572924
BGLT3	0.9714223	0.80900115	0.9075664	0.90464306	1.0297201	1.161526	0.76388794	1.0906833	0.8372104	1.039627	1.0540804	0.83298063	1.0929935	1.1326376	1.0285776	0.9553805
BGN	1.278221767	1.0279315	1.165110033	1.2144683	0.974036733	0.814262093	0.947069167	0.96858402	0.970873067	0.500297553	0.9356847	1.1974011	0.59436891	0.725596153	1.2144329	1.100712133
BHLHB9	0.8777606	1.0685288	1.4086504	1.3524555	1.2484771	1.2405546	0.8835041	1.4342173	0.9314711	0.86810064	0.9152948	1.6660702	0.6945842	0.90912384	1.2326611	0.7552828
BHLHE22	1.0489208	0.91632448	0.997207555	1.031662815	0.98356778	1.00286555	1.12874295	0.9774596	0.954809665	0.934832245	1.068823	1.1557782	0.95006125	1.0932175	0.95806992	0.91857948
BHLHE23	1.1589582	1.1488708	0.90129787	0.91135913	0.9225562	1.0556252	1.0937988	1.0125824	1.1107	0.94598806	0.91566885	0.83414334	1.0022027	1.0772299	0.96364236	0.99779725
BHLHE40	1.2619456	1.1447934	2.2071668	1.5059316	0.9248023	0.542087115	0.66342698	1.24977255	1.11226445	0.794617375	0.731246175	0.876776375	0.74142535	1.16399795	0.7514486	1.11622685
BHLHE41	1.823213625	1.14178885	1.086566275	1.3619868	1.057062938	0.848242708	0.865415088	1.533123243	0.924434235	1.012046875	0.789440365	1.223843313	0.898130415	0.795837	0.856904	1.08600885
BHMT	1.1386458	0.8855934	0.97053003	0.93419206	0.98279506	0.9671691	1.02308	0.8988716	0.8853168	0.96348506	1.017205	1.0304886	1.1625137	1.0867376	1.1901399	1.0230443
BHMT2	1.146061967	1.5408385	1.3049804	1.70931629	0.866628413	0.776068557	0.949843657	1.026084567	0.802043267	0.817990317	0.779292123	1.008820567	0.96319728	1.067536133	1.442774667	0.99577552
BICC1	1.4911104	0.9205113	0.854532675	0.9762014	1.52007105	1.11278555	0.9100478	1.1224948	0.9513379	0.838567715	0.84944868	1.31210677	1.023484	0.96949955	1.22663815	1.1752151
BICD1	0.685235053	0.936375362	1.17673415	1.384647947	0.705090295	0.75145456	1.441836167	1.180385833	0.934024015	0.961637873	1.15790569	0.945198668	0.83976773	0.942048733	1.280675767	1.175514867
BICD2	1.01287901	0.86325321	1.096007125	1.0695897	0.758636513	1.100800775	1.16915445	1.21771865	0.883601698	1.130913168	0.86784371	1.085454258	0.936084258	0.924229518	0.98858318	0.987336125
BID	1.059452633	1.252267833	1.022813767	0.830896213	1.038467433	1.3454722	0.860349177	1.0411053	1.141287867	1.340217667	1.052993317	0.876125033	0.887098217	0.88471679	0.882092367	0.876307457
BIK	0.8189765	0.98901063	0.8787606	1.0013704	0.8692703	0.99862957	1.0676696	0.91208786	0.9135128	1.1611733	1.194182	1.1713696	1.0215815	0.77271694	1.070043	1.0353885
BIN1	0.842726554	1.015809088	0.93727352	0.938863104	1.10539138	1.14800124	0.96494441	1.10812842	1.030719106	1.22854662	0.97379626	0.81681892	1.21888424	1.15395528	0.973818598	0.712724234
BIN2	1.6944524	1.1746085	0.8290988	0.8392997	1.0870333	0.8392997	0.7790451	1.0105171	1.400315	0.99007875	1.1828477	0.82368046	1.2568827	1.0099213	0.8349292	0.9650858
BIN3	1.0202888	1.04362112	1.1530278	1.1455892	0.79783518	0.977041155	0.872182	0.8577961	0.9648439	1.09031645	1.1879375	0.92767525	1.00800038	0.997797615	1.25729825	1.00835745
BIN3-IT1	1.0009545	1.097983	0.9276609	1.07899	1.1230624	0.8386426	1.045278	0.9831617	0.8272288	0.93642324	1.0163857	0.665335	0.98442495	1.0002947	1.1178536	0.99970526
BIRC2	0.7950015	1.1740568	0.9781623	0.78533936	0.7420086	0.8716125	0.96119165	0.9929315	1.0324146	1.2584516	1.0070685	1.0167575	1.0574974	1.3063594	0.9806085	1.0250623
BIRC3	0.84113862	0.7957449	1.51537155	1.4106717	0.67219916	0.8539574	1.9412743	0.99008535	1.30666698	0.87554335	1.94424485	0.99346575	0.892190635	0.91960115	1.7899657	1.31587165
BIRC5	0.991088883	0.413783893	0.355469723	0.228152537	0.968621013	2.504911067	0.872306233	1.439260767	1.464921267	1.9708976	0.969149167	0.6396426	2.085977967	2.216011833	0.166515963	1.050557933
BIRC6	0.811231415	0.6898104	0.80763658	0.94147875	1.050833	1.10735405	0.83032055	1.1631407	1.1384072	1.09551085	0.90841045	1.24328815	1.06686425	1.10021855	0.7661022	0.819012965
BIRC7	1.1901892	1.1450709	1.0671682	0.951864	1.1519637	1.2378582	0.807451	0.9574609	1.0236547	1.104379	0.88960224	0.70064104	0.92931765	0.9763451	1.0389315	0.9710758
BIVM	0.99988498	1.010187872	1.07123312	1.101425934	0.925003416	1.02041829	0.9518332	1.0839849	1.03328448	0.9537262	1.09650378	1.163339712	0.916094368	0.97876743	0.9864974	0.910711108
BLACAT1	1.013867	0.8552717	0.98207074	0.8610471	0.86484903	0.9251533	1.1704752	0.90924454	1.1639967	1.120648	1.1962552	0.9535678	1.0429959	1.12026	1.0589647	0.98613304
BLCAP	1.015859	1.4076205	0.8178716	0.9757232	1.0115695	1.0668776	1.0594457	1.1076456	0.9838468	0.98843056	1.0536549	0.9664927	0.90565884	0.9415072	0.77777565	1.0235181
BLID	0.79751575	0.833872	0.8524301	1.3798672	0.8427857	0.8515288	1.0081004	1.4761344	1.0556844	1.4841706	0.8452161	0.93493205	0.99189967	1.0871453	1.6567848	1.2731183
BLK	1.0061166	1.06686498	0.94682855	0.7466695	0.9387795	1.05327835	0.921535275	1.0055473	0.9399638	0.89971158	1.075618735	0.89794	1.0838086	1.04009335	0.94987758	0.9977805
BLM	0.90689945	0.62023264	0.61491936	0.42263755	0.81400657	1.3625747	0.84561104	1.0931005	1.1700106	1.7677335	1.1261646	0.6972245	1.5128641	1.6344613	0.4212471	1.7324606
BLMH	0.9295945	0.90556294	1.0364691	0.87408066	1.2703167	1.0311255	0.86684847	0.77375174	1.0518458	1.109664	0.75985193	0.8308827	1.1859685	1.0422379	1.1958425	0.9688745
BLNK	2.5132408	0.97775805	0.86998385	0.73313224	1.6327103	0.83927166	0.9466506	0.8210711	4.251618	1.1764859	1.0353222	1.0560898	1.3758556	1.0222421	0.9559403	0.86109596
BLOC1S1	0.77075475	0.96014684	0.7597249	0.7924034	1.1327546	1.121571	1.0062704	1.0149125	1.0679551	1.3262985	1.187025	0.910972	1.1888171	0.93079346	0.892733	0.9937297
BLOC1S2	0.92136776	1.3296678	1.380334	1.3709329	0.86139953	0.98569965	1.0701844	1.0783834	0.8690088	0.8180346	0.93213874	1.0143003	0.6164417	0.76395583	1.067367	1.095236
BLOC1S3	1.0013887	1.1934786	0.906263915	0.88255845	1.0873749	1.12147445	0.99767805	0.76941832	1.03129265	0.98447322	0.88330948	0.83935335	0.8996014	1.04582065	1.00965555	0.933322875
BLOC1S4	0.82079655	0.9987683	1.0012317	0.8686984	1.0914509	1.0760359	1.3193823	1.0618712	0.9078889	1.090504	1.1818596	0.9003616	0.89825654	0.75932413	1.280135	0.98558587
BLOC1S6	1.0936651	0.975419417	0.970657353	1.026861133	1.268436167	0.889635027	0.954142053	0.911093367	0.953966983	0.943626967	0.866835997	1.2829058	0.9183085	0.984176153	1.226838633	0.958479383
BLVRA	1.01768128	0.908040392	0.97481472	1.009549132	1.11130016	1.1070953	0.96876187	1.2695396	1.0514329	0.936600498	0.964577908	0.81418198	1.045048	0.975962306	0.792052828	1.06053914
BLVRB	1.2987322	1.2967278	0.97478133	0.9748994	0.9412022	0.8335012	1.4869617	0.9787286	1.0587717	0.8231278	1.066883	1.2315742	1.0212713	0.9441289	1.0877366	0.89030623
BLZF1	0.862941535	0.840911825	1.104862158	1.1702497	0.950918998	1.026871475	1.2114397	1.251252475	0.958011125	0.980713503	0.992008505	1.036512775	0.86354355	0.945544993	1.038785075	1.02318581
BMF	1.8145739	1.1849552	0.8987363	0.8685145	1.2349826	1.0869886	0.95427597	0.97169757	0.88124627	1.1588767	0.97859883	1.0765557	1.0214013	0.9092735	0.8979725	1.0487615
BMP1	1.032639943	0.930361649	0.949486333	0.975887781	1.140932386	1.035873003	0.974044236	0.84233225	1.015035879	0.986741961	1.035102171	0.879085593	1.119202414	1.087824486	0.956309107	1.031712071
BMP10	0.9882398	0.97705907	1.1604291	1.057552	0.87351865	1.2281941	0.9997573	0.833697	0.9653344	1.0349768	1.074638	1.0677266	1.1169039	0.9197622	0.98495424	1.0002427
BMP15	1.140424	1.0251753	0.94902104	1.006114	1.1151121	0.8962711	1.1188319	0.9760328	0.831205	0.8114323	0.9938861	1.136356	0.91083044	1.0127327	0.92186147	1.0582749
BMP2	0.666586035	1.00923135	0.981779305	1.38326305	0.592341675	1.70338905	1.5174615	1.42027885	0.4456673	1.4021288	1.29030475	0.714364325	0.531757355	0.76083348	4.01328755	0.843721365
BMP2K	1.135288327	0.786487512	1.033348575	1.1198233	1.1638474	0.972056693	1.131045927	0.926433235	1.104484688	1.012012347	0.954325325	0.993990992	0.930947528	0.826222735	1.160041117	1.01264355
BMP3	1.0825219	1.160116	0.91582084	0.9404672	1.1825655	1.2764868	0.9593156	0.8677413	1.0111353	0.9271855	1.0630034	0.9888646	1.1364352	1.1426216	0.93202263	0.8165575
BMP4	1.9455476	0.9777324	1.0817958	0.92529404	1.0052819	1.0597135	0.707061	0.89585567	0.99471813	1.0309938	0.7946663	1.4367927	1.1856117	1.1428851	0.6617754	0.8112957
BMP5	1.12462655	0.8217082	0.79339822	0.924091	2.06107965	4.32202855	1.68692045	1.74346945	0.86039485	0.935038805	0.8035249	0.88979815	1.03842292	0.997177715	1.05694075	0.963754275
BMP6	0.92564415	0.95571278	1.028615757	1.471424013	0.887569733	0.976061233	0.952312867	1.074727733	0.863482117	1.03097	0.993702987	1.000643877	0.881946903	1.00172875	1.0620369	1.2376281
BMP7	1.125207125	1.116512575	0.939721508	0.889331595	1.072191675	1.125255825	0.975496115	0.905236995	0.88834729	0.985520763	1.041575975	0.9292172	1.048311935	1.07496675	1.0636933	0.974524113
BMP8A	0.950158133	0.903873303	0.981936333	0.944590287	1.072688733	1.065191387	1.024834523	1.119755367	0.950760867	0.90416775	0.969087567	0.979986447	1.05673745	1.0176404	1.195939667	1.049338267
BMP8B	0.89930832	0.997840967	1.008123133	0.874727643	1.064552333	1.006719843	1.031429833	1.034739033	1.637391733	1.06588395	1.0228606	1.038830223	1.10462632	0.947864977	1.208119633	1.004421
BMPER	0.95314074	0.75295234	1.8770763	4.358161	0.8754775	0.50335217	1.2794285	1.8933616	0.8857266	0.6183642	1.0468593	2.5903356	0.42354816	0.44407165	1.5959988	1.1046145
BMPR1A	1.06033956	0.986923222	1.35648236	1.29976914	0.949296398	0.9549403	1.12949426	1.083936248	0.925420628	0.838978182	0.874749476	1.19190598	0.9380809	0.938589842	1.089204828	0.934604258
BMPR1B	0.9668804	0.94891985	1.8781547	1.4583184	0.86658783	0.947844187	0.907591917	0.84371032	0.893636613	1.074914533	1.0623585	1.745189733	1.048486887	1.057858533	1.199993233	1.1640598
BMPR2	0.78742076	0.87867673	1.39100166	1.34418218	0.817169984	0.95573958	1.40252196	1.15981483	0.918278222	1.052881612	0.78908852	0.983554282	0.967655398	0.953628242	1.14269464	1.10458533
BMS1	0.74674153	0.98152035	0.8597881	0.83503765	1.0212388	1.2036589	0.929556	0.8712735	1.0443656	1.0977101	1.0184796	0.7148906	1.1103297	1.047014	1.2321329	0.9809416
BMS1P20	1.2312308	1.050751003	1.192521533	1.08606549	1.495252153	0.95438172	0.984537853	1.0799357	6.1811489	2.7719014	1.335861133	1.41797388	1.173575387	1.06281751	1.02468969	1.037138867
BMS1P5	1.1669852	1.075811	1.442613	1.43326365	0.93006285	0.895379245	1.21424185	1.02709668	0.9092074	0.870039405	0.65975158	0.92371273	0.74275282	0.95735275	1.02781675	1.3539228
BMS1P6	1.0959476	0.9485373	1.1776245	1.320368	0.83034885	0.9095451	1.0326631	0.97387785	1.1752577	0.9855696	0.87482285	0.81641	1.0058799	1.0264671	0.9941202	1.2247903
BMX	0.9676489	0.9239845	0.97293353	0.8385709	0.9918131	0.81493944	1.0575532	1.0252577	0.95673406	0.8801814	1.0649902	1.0578468	1.0081868	1.1038853	1.1408718	1.0246177
BNC1	0.940334885	2.07132425	3.1993636	6.29198755	0.960391885	1.003492015	0.89292527	0.98009815	0.787681725	1.14908185	1.67447195	1.0727593	0.84239365	1.00083145	0.8959168	1.0337081
BNC2	1.35417225	0.621236313	0.64767417	0.624513492	1.641346783	1.053611692	0.86229021	1.22859515	1.065980067	0.908446277	0.837630282	1.446947867	1.169128867	1.21718731	0.879788995	0.894420457
BNIP1	0.742877323	1.0009086	1.1161075	1.175235233	1.012193617	1.002282167	1.3061911	1.002056467	0.97081898	0.988921453	1.2412201	0.781878443	0.813720713	0.923421587	1.174086833	0.931308187
BNIP2	1.2519484	1.14715685	0.99495123	0.98459485	1.0945434	0.908797265	1.1331993	0.937762735	1.1151757	0.840565365	1.01676965	1.18345645	1.0534077	1.03569562	0.9009253	0.84428882
BNIP3	0.88141252	1.36110695	2.3093972	1.0898708	0.809212225	1.23060135	0.90922485	1.3001982	0.93186165	1.1331533	0.883916935	0.9896003	0.873046825	0.96198373	0.653027865	1.16834375
BNIP3L	1.0793517	1.155758575	1.17714085	1.030587425	1.3426446	0.933115125	0.96638807	0.8962949	0.876156955	0.889014415	0.86189053	1.2289916	0.900282725	0.85679307	0.981565925	1.0840947
BNIPL	0.9961407	0.9008791	1.0337583	1.2281742	1.0533978	0.9636793	1.1532471	0.90433925	0.94946	1.0498224	0.8723993	1.0376565	0.87555254	1.0038593	0.974099	1.0805461
BOC	0.9644478	1.2531063	1.073056767	1.023433733	0.89257329	1.009372017	0.807942633	1.965046267	0.925904293	0.99565882	1.022482033	0.918203713	1.04312938	0.9939055	0.8563803	0.892094097
BOD1	1.0728081	1.2537171	1.3460302	0.99706846	1.4559096	1.2032632	0.96364105	0.9729288	0.8627485	1.0029316	0.95217544	1.1568878	0.7796074	0.96682143	1.2254015	0.9117525
BOD1L1	0.900422367	0.9875212	0.936794947	0.88288808	1.0928072	0.89880367	1.205561267	1.104867667	1.0949642	1.406163233	0.836901247	1.250458287	1.265890823	1.039607947	0.942685693	0.961321567
BOD1L2	1.0071809	1.147788	0.9869127	0.9615661	1.0258707	1.13689	0.8065922	1.1362988	0.9708845	1.1538162	1.0390513	0.93511695	1.0832189	0.9928189	0.8918371	0.9692692
BOK	0.98717093	1.2389692	1.1214385	1.1276017	0.98259205	1.0109097	1.0252137	0.87021536	0.9821836	0.9700606	1.0447086	0.71188337	1.1502804	1.1560409	0.77401286	0.98909044
BOLA1	0.8919584	1.4588579	0.8112201	0.69960296	1.225563	1.1282436	0.6725684	1.2764627	1.1420258	1.3275871	0.90602374	0.8273924	0.98482394	1.0584766	0.6682193	1.015176
BOLA2	0.849335535	1.02013738	1.21967805	1.07117575	0.88100485	0.92816681	0.94968813	1.10652415	1.0330846	0.95808677	0.991621035	1.05072085	0.9682629	0.897480665	1.0912166	1.06215105
BOLA3	0.7483797	0.85417455	0.951156	0.9097181	0.9587755	1.4804896	0.93337387	1.2380109	1.0468744	1.4104025	1.0412245	0.6315984	1.0995834	1.0969168	0.8235632	1.1096616
BOLA3-AS1	0.8641097	0.84608162	1.26881665	1.09504988	0.9733963	0.96630215	1.0283476	1.1728918	0.92228893	1.1038117	0.85674558	1.1193017	0.971130425	1.0381838	1.06292555	0.7921262
BOLL	1.1752138	0.975363	1.0104591	0.96690714	1.0372027	1.0932103	0.9654994	0.9342633	0.86690503	0.9387138	1.024152	1.0418185	1.0979235	0.98954105	1.1665616	0.98912925
BORA	0.9651757	0.48824665	0.71027917	0.452684	1.4500066	1.7596406	1.0348244	1.2468156	1.4439334	2.6716237	0.69400835	0.95931715	1.3077524	1.4318115	0.44286692	0.7279408
BPESC1	0.8823177	1.148173	0.98768896	1.0552032	0.9341007	1.0839205	0.99760634	1.1466604	1.1187623	1.0560824	1.0109146	0.9142878	0.88642883	0.87121606	1.0023937	0.97949946
BPGM	0.68951416	1.0533406	0.64723593	1.0367905	0.666155	1.1089308	1.1694205	1.2636555	0.91229385	0.87571806	0.96320957	1.1430087	0.7643589	0.89204484	1.0706009	1.135302
BPHL	1.1025064	0.8385111	0.99857855	1.2160676	1.3855001	1.173627	0.9214861	1.0282484	0.79367816	1.013024	0.9437447	0.94374424	0.99947983	0.99788594	1.0005202	1.0662084
BPIFA1	1.410643	0.7305624	0.9313176	0.8242755	1.0997522	0.9872258	0.89808196	1.2161909	0.7914482	0.83382374	0.96782875	1.0127742	1.1219876	1.0171406	1.2578562	1.2017012
BPIFA2	1.0462365	1.119616	0.97134423	0.86168754	0.9528213	1.0087074	0.9900898	0.9912927	0.79593647	1.0427215	1.0921483	0.8890154	1.0756043	1.0858773	1.0231924	0.93228763
BPIFA3	1.1021523	1.0446349	0.84907144	0.98286355	1.0041628	1.0049297	0.8327359	0.9425588	1.1222155	1.0615127	0.96071565	1.013261	0.9958373	0.88663906	0.9226943	1.0347167
BPIFA4P	1.3783327	0.97362393	1.0060363	0.7798802	0.9939638	1.0695237	0.90968615	0.84143966	0.96779776	0.97911114	1.3147221	1.1107396	1.1243864	0.95708054	1.1506674	1.2893828
BPIFB1	1.0325385	1.0058106	0.74300003	0.8783812	0.86949813	1.1314906	1.0347979	1.1546075	0.99418926	0.8616908	1.0900711	0.86399573	1.0136926	0.99291396	1.0201131	0.9211358
BPIFB2	1.1694477	0.99507385	0.9273764	1.3419636	0.906557	1.0049261	1.4657546	1.2648242	0.9056453	0.8283246	1.2669327	1.3493156	0.96572465	0.7533202	0.94160765	1.0989801
BPIFB4	1.0279361	0.9413167	0.8149594	0.7993216	0.96790797	1.0166761	1.054758	1.0296853	0.92408746	0.98332393	1.0676984	0.85476047	1.121067	1.2048459	1.0549043	0.9271541
BPIFB6	1.0169816	0.9553866	0.9874657	0.909747	0.94428205	1.0722698	1.1614122	0.9973808	1.0575664	1.0090398	1.013038	0.9277223	0.99427176	0.9289783	1.0518588	1.0026194
BPIFC	1.0391234	0.8721038	1.0311879	0.88915014	0.8229579	1.1660905	0.9448351	0.9776105	0.9759501	1.0411807	1.2491324	0.93120086	1.0223895	0.9347933	1.0461044	1.1917324
BPNT1	1.022881783	0.95623832	1.017560967	0.948080787	1.018941167	1.170556733	1.049928753	1.122998617	1.0149258	1.205270867	0.902001547	1.171797133	0.972899663	0.93727158	1.039089267	0.978761713
BPTF	0.98599298	0.8818995	0.764241616	0.835512876	1.036705488	0.997044506	0.910338352	1.08779652	1.023815632	1.10962016	1.028636506	1.27383942	1.19384582	0.9978896	0.743711072	0.85370143
BPY2	1.1233983	0.99219453	0.7693375	1.040778	1.5062705	1.0277182	0.878872	1.0690283	0.9057389	0.966243	0.9640333	0.87734914	1.0078055	1.2734531	0.9380696	1.2119045
BRAF	0.87049852	1.042392437	1.184046247	1.477865933	0.901497477	0.97065485	1.349215467	0.90548872	0.934541213	1.056723617	1.104359823	1.229210333	0.77689302	0.919209253	1.017830333	1.18910428
BRAP	0.75742852	1.082605635	1.105928025	1.019960893	1.061938225	0.875031495	1.2048267	0.994903525	0.899213258	1.0251758	1.0599964	0.947239185	0.823533215	0.82131127	1.16133195	1.01218605
BRAT1	0.9516007	1.1222235	0.79538596	0.9079674	1.0330739	1.0758303	0.79704285	0.9795351	1.0305327	1.1680611	0.88972706	0.8954858	1.1180269	1.1522442	1.0204649	0.70139533
BRCA1	0.797305585	0.629554215	0.44898364	0.51180151	1.01849103	1.84189635	0.7418426	1.51942625	1.2078753	2.0549508	0.935483275	0.82073017	1.3390937	1.4892379	0.55884715	1.35100565
BRCA2	0.68436405	0.721526085	0.546844225	0.545371695	1.01351305	1.5851754	0.685461135	1.21969455	1.3500303	2.60139855	0.91189688	0.954217115	1.2109646	1.6737135	0.59871518	1.21360895
BRCC3	1.077964788	0.970527068	0.94977746	0.817717268	1.012988885	1.237923375	0.886434288	1.38356965	0.945566535	1.13108675	0.791942515	1.0881477	0.967235935	0.912276738	0.79186838	0.9940414
BRD1	0.8988574	1.0821191	1.1343402	1.02753365	0.483604675	0.462755585	0.65331955	0.4945597	1.0038882	1.0583048	0.99114485	0.9864034	0.95254175	1.02434295	1.4016861	1.06745605
BRD2	0.696661497	0.8512053	1.683441267	1.136105463	0.782942997	0.8503271	1.3170243	0.679255153	1.054487717	1.013921313	1.1658043	0.687518717	1.0459271	1.136401933	1.7772144	1.169972967
BRD3	1.0275747	1.044261457	0.764487137	0.786137333	1.144377133	1.018445087	0.74918619	1.081420887	1.009327633	1.081105567	0.800513077	1.1136593	1.124262017	1.160265513	0.958992733	0.980119223
BRD4	0.910389529	1.106416091	0.9201414	0.971153676	0.879936887	0.951809693	1.056015776	0.868467453	1.032867187	1.047135863	1.2052802	0.964791181	1.16115085	1.072224946	1.045164893	0.993673943
BRD7	0.97970636	0.954292785	0.912856133	0.895420175	1.085447465	0.970197668	1.04308011	0.905423948	1.060532575	1.2007642	0.944387838	1.087553425	1.040384438	1.13414444	0.95867993	0.93983596
BRD7P3	1.03111225	1.23304133	1.03886995	1.11753535	0.97259425	0.96749137	0.926596075	0.91851975	0.94330192	0.9860084	1.1079894	0.87478742	1.06200635	0.9994608	1.0557597	1.12023215
BRD8	0.970801853	1.130276667	0.886267133	0.897923533	1.009103067	0.991595267	0.9568987	1.076644043	1.02520105	1.073045	0.9434756	0.978743617	0.9885895	0.985243413	0.904343013	1.070027267
BRD9	0.93781406	0.8022115	1.0864184	0.9646402	0.87933403	0.9960279	0.93385327	0.8113353	1.1024781	1.096262	1.1072693	0.76966155	1.003972	1.0354894	1.2507366	1.1417525
BRDT	1.0125883	1.1361549	0.8886053	0.99479634	0.9178372	1.019214	1.0052036	1.0664533	0.98224527	1.0202755	1.04029	0.8812376	1.1715368	0.9652541	0.918761	0.9426194
BRE	1.579351767	0.915381333	0.972264933	1.00130176	2.0480714	0.987546387	1.160813267	0.84538622	0.985035703	0.920469607	1.1646305	0.985565867	1.064823167	0.920202357	1.789803467	0.954680567
BRE-AS1	1.0056896	1.0466217	0.88666326	1.0840942	1.0388806	1.141921	0.9165302	0.99296635	0.915672	1.0442648	1.008659	0.8955351	0.9943105	0.9916925	1.0542015	0.9695809
BREA2	0.91634935	1.1123737	0.99666977	1.0484865	1.0579499	0.8691005	1.1125281	1.2179196	1.0305289	1.0033302	0.9243955	0.85638064	1.1077913	0.97953117	0.95291823	0.8133804
BRF1	1.0542981	1.1265047	1.02523575	0.90163296	1.09498635	1.139313875	0.97580116	0.854284883	0.971768615	0.999396825	0.974510213	0.83244005	0.966613923	1.05046415	1.054069588	1.0849425
BRF2	0.81750185	1.27431115	1.3267913	1.0513856	1.03963655	0.97761805	1.1852686	1.01163505	0.9254061	0.826781025	1.0325319	0.83564798	0.748535835	0.68880592	1.00620545	1.07095545
BRI3	1.03646348	1.12939515	1.158611	1.18777535	1.12916805	1.012527175	1.15497935	0.99849475	0.9078449	0.880863825	1.11489895	0.955559465	0.79510975	0.79970173	0.9653787	0.82957105
BRI3BP	1.1850101	0.74321216	0.8962097	0.99271506	1.1133924	1.336137	0.664591	1.3158977	1.0717984	1.1738198	0.7667823	0.7617975	0.94920224	1.414407	0.39452985	1.007285
BRICD5	0.8836474	0.9814524	0.9574406	1.0343062	1.0288666	1.0932636	0.957673	1.0288666	0.9817248	0.98636734	1.1239522	0.95754063	0.9408461	1.0136327	1.0257306	1.0191332
BRINP1	0.960197925	1.1310407	1.54037448	1.68517605	1.00319053	1.0216668	1.1352345	1.06572345	0.872654665	0.8227052	0.98823027	2.1277978	0.74350555	0.84622398	2.791030375	1.06129815
BRINP2	1.2355106	0.99385124	1.1050035	1.1270708	1.0907776	1.0061487	0.9105934	0.9730069	0.90113467	1.0891708	1.0240911	0.8184578	1.100222	0.9524678	0.9468671	0.9026364
BRINP3	0.93446696	0.99856895	1.0830673	1.001431	1.1650169	1.1606797	1.0267948	0.95205516	1.1434944	0.9660785	1.1854416	0.99595696	0.9807169	0.9900319	0.9790681	1.0735284
BRIP1	0.669564635	0.485271615	0.42979345	0.3928352	1.0808701	1.15931795	0.52004892	1.0939003	1.19654535	2.05741915	0.871337515	0.97082855	1.34032652	1.24185855	0.413717935	1.0745621
BRIX1	0.8324683	0.9997224	1.0002775	1.1006715	0.8809131	1.2620127	1.1354212	1.0927207	1.0727384	1.1908942	0.8264114	0.83413076	0.897042	0.86454964	1.7311974	0.903037
BRK1	0.7215063	0.8605197	1.1625026	1.28742375	0.891842375	0.84006215	1.0691945	1.1507005	1.038245675	0.92289105	1.20617075	1.09650535	0.9557384	0.93182615	1.111989	0.98882085
BRMS1	0.7644058	1.1623133	1.0999945	0.9928017	0.96881485	1.2440066	0.98929477	0.9403706	1.0071981	1.3220526	1.246296	0.78996307	1.126701	0.98417705	1.338667	0.9146314
BRMS1L	0.95555003	0.85244685	0.9865854	1.07676155	0.93920203	0.922556785	1.157641	1.0470004	1.03650013	0.9327665	0.9542827	1.10976255	0.9122842	1.135666	1.04312545	1.0794949
BROX	0.993137153	1.174715583	1.0484382	0.979692117	1.034397957	1.1194001	1.037786143	1.249973167	0.989751143	1.0316806	0.941702353	0.999535267	0.902055167	0.88134293	0.8624514	0.98250191
BRPF1	0.7388384	1.0051168	0.9837289	1.1328299	0.82835275	0.8980424	1.4033071	0.9352744	0.9488697	1.0597234	1.0629263	0.73403525	1.1223463	0.99488306	1.5031902	1.0875815
BRPF3	0.927414293	0.969008647	1.056339053	0.972405513	0.91543595	0.9704258	0.963150253	0.950929567	1.033780067	0.915464487	1.1384701	0.897451667	0.9396139	1.084065467	1.007876167	1.022728587
BRS3	1.2008369	1.01518412	1.05416385	0.91084062	1.061109525	1.03966165	0.920421895	0.9835309	1.03548465	1.0626255	1.1786306	0.924355955	1.00823138	1.04350365	1.04530355	0.98436905
BRSK1	1.1060047	1.0035558	0.8853347	0.95607984	1.0975192	1.2173271	0.8894913	0.75143224	0.9819632	0.99644434	0.948087	0.74120563	1.1401314	1.226994	1.0445828	1.0101929
BRSK2	1.0132753	1.175099225	1.0417629	0.9576689	1.11657817	1.06735565	0.96288665	0.97908085	0.99933923	1.03496375	0.9659104	0.981511	0.97384705	0.913123915	0.9962628	1.0988431
BRWD1	0.955259888	0.994886671	0.835764155	0.893557444	1.246756325	1.010388286	0.888321736	1.118250068	1.038271388	1.086590513	0.846774443	1.119478541	1.039654619	1.069231175	0.966803811	0.894852216
BRWD1-IT2	1.0707494	1.0038406	1.1952189	0.912057	1.0005031	0.9789075	0.9311106	0.9225581	0.97636414	0.9946199	0.99949694	1.3079448	0.9710944	1.0019968	1.0044675	1.0499301
BRWD3	1.017770353	0.973054533	0.979441253	0.86716952	1.0248168	1.219880867	1.052843623	1.062814133	1.0344802	1.00791483	0.996752837	1.1509422	1.071114333	1.1034185	0.902239127	0.889682243
BSDC1	0.897183373	1.399923533	1.049590017	1.075225587	0.961367283	0.94394146	1.148007033	1.043031267	0.9855838	0.97162744	1.0587795	0.978919367	0.901408217	0.9387687	0.98204137	1.010260567
BSG	0.93813	1.0215999	1.1959863	1.0882188	1.0278205	0.999549	0.96883994	1.3750622	1.0004511	0.94873416	0.81584346	1.2446215	0.77763885	0.84237474	0.8916587	1.1478376
BSN	1.0271674	1.0749617	0.9952822	1.0047177	0.9594144	1.0689745	0.7926786	0.9731915	0.9391291	1.0809826	1.0873389	0.93098736	0.9862425	0.9839187	1.048335	1.1313983
BSN-AS2	1.0237068	0.9548227	0.97227097	0.8881673	0.9471032	1.055514	1.0301195	1.0272644	0.90851694	0.95751005	1.145169	1.0779012	0.9443474	1.1015656	1.2227688	0.97629327
BSND	1.05579992	1.0573302	0.94693762	0.919759563	1.007865367	1.181683633	0.946100453	0.92460278	0.911672487	0.966910967	1.083847247	0.88678278	0.996398533	1.0608076	1.124761023	1.054882123
BSPRY	0.984381685	1.01405223	0.97932705	1.003346885	1.0570734	1.0296273	0.9397635	0.87804005	0.951731885	1.02531645	1.0190205	1.0220832	0.915308375	1.07231448	0.978896035	1.0590577
BST1	1.0403928	2.520212	2.4677408	2.1801717	0.73699147	0.32182145	0.7125174	0.44132093	1.166826	0.6613532	0.89131784	0.9596072	2.2266834	1.8122827	0.87429076	1.2448357
BST2	0.68264407	0.37668908	0.537727	0.53207666	1.3842198	0.68819636	6.1379724	2.858265	2.1666658	0.8966011	2.1544113	4.3045573	0.38098	0.3801085	1.2775109	1.1033989
BTAF1	0.941295	0.8994582	1.3985173	1.1396456	0.98990524	0.8453771	1.3003699	0.8633078	1.0396388	0.94454855	0.9406579	0.8371616	1.0100948	1.0206807	1.5037091	1.2813368
BTBD1	0.918707	0.99363434	1.0773971	1.1095247	0.918707	0.9038809	1.0305312	1.0537584	1.0063658	0.9032066	1.1330774	1.171448	0.82411873	0.8151337	1.0740763	0.96528125
BTBD10	0.83101845	1.2852857	1.0110312	0.9687307	1.0280437	1.0838199	0.90756685	1.1079987	0.9889688	1.092882	0.9219104	0.95644253	0.93390095	1.0315803	0.742748	1.03707
BTBD11	0.79554013	1.2892799	4.43626835	1.46609455	1.0331122	0.937424515	1.10465405	0.98548175	0.69695525	0.79283005	0.76733202	0.738751315	0.830055505	0.93014132	2.1775588	1.1049877
BTBD16	1.0322226	0.99254143	0.9716912	0.9915088	1.1310656	1.0074586	0.882908	1.0648116	0.95581037	0.9629663	1.0353068	0.95002556	1.1248051	0.86862886	1.0891702	1.0368887
BTBD17	1.0291399	1.2488807	0.92345375	0.83095324	1.0289435	0.8627514	1.1521847	1.2072612	0.82995874	1.2595842	1.0495652	0.8917201	1.0228575	0.9556206	0.9771426	0.89528453
BTBD18	0.805402	1.150516	0.9569547	1.0822961	0.88953286	1.0435822	0.9486912	0.9403362	1.0675296	1.0481534	1.0673074	0.98484105	1.0790348	0.96221435	1.0151589	0.9672009
BTBD19	1.1641882	0.923727535	1.408781725	1.49965525	0.963996215	0.861222665	1.00283825	0.97475998	0.98521093	0.895490885	1.0039027	1.20005035	0.88300355	0.98496445	1.09178545	0.97944195
BTBD2	0.94980997	0.9113667	0.9720439	1.2018787	0.86767924	1.0425678	1.0193574	1.0048221	1.0076842	0.99517775	1.0902842	1.1163487	0.84745055	0.7498268	1.1280277	0.6838253
BTBD3	0.85703284	0.8195103	0.99602795	1.0039719	1.0164834	0.81868654	0.9669184	1.0678847	1.3036989	1.2384744	1.1376401	1.1120236	0.93851376	1.1748602	0.98156977	0.8912964
BTBD6	0.7829136	1.1994919	0.8469861	0.8699916	0.9713263	1.3300383	0.8618804	1.054415	1.0031052	1.2720941	1.1970807	0.8597304	1.0227823	1.0268892	0.81235176	0.9968949
BTBD7	0.919522748	0.8365358	1.032661404	1.033452914	1.037980812	1.07258436	1.225479228	0.906779244	0.944560166	0.990189272	1.05259164	1.058693542	1.06021812	0.97593707	1.075033628	1.07391744
BTBD8	0.962394	1.1665673	1.0276805	1.0227014	0.97729856	1.0641052	0.91499054	0.94073987	1.061966	1.0921544	0.94992214	0.91721517	1.147661	0.87981594	1.0604935	0.97384655
BTBD9	0.942386228	1.116398388	0.96668971	1.0100469	1.04718341	1.064061525	0.9499279	0.99563368	0.935621425	0.986455825	1.123464075	1.055408333	0.959256713	0.9569979	1.12433225	1.013994325
BTC	0.9086992	0.95804208	0.9925478	1.03569185	0.97056095	0.97593635	1.030729535	1.042618	1.01090305	1.04000525	0.99072245	0.96601595	0.94885665	1.06976155	0.980220565	0.9650231
BTD	1.03904185	1.025861073	0.99881335	1.030453488	0.894603685	1.06665155	1.139451518	1.050128075	0.928520725	1.024575675	0.964927023	0.959941153	0.856051565	0.860766085	1.10916565	0.935813043
BTF3	0.976629648	1.1316312	1.05532615	0.980106	1.021675098	1.08158046	0.925878385	0.974069715	0.99139397	1.1390799	1.015395108	0.929849543	1.001495188	1.028530225	1.168773	0.917087258
BTF3L4	1.02778425	1.102721228	0.971807994	0.997453608	0.849128532	0.892698772	1.16457386	1.01371219	1.04423516	0.9710161	1.000599574	1.105012386	0.8973351	1.025959168	1.15841086	0.916741874
BTF3P11	1.0777838	1.1152107	0.9239277	0.832606	1.0358839	1.0133494	0.9817905	0.8661034	0.99588895	0.9927847	1.004111	1.0267249	0.9649411	0.9557462	1.0824302	1.0048428
BTG1	0.910378387	1.112784217	0.99854682	0.84091329	1.036295353	0.90394452	1.290652267	0.867062907	0.905120523	0.84177265	1.129000933	1.1163155	1.026152747	0.9911093	1.280698133	1.165166247
BTG2	1.28590885	2.175865	1.2985444	1.10486465	1.74293935	0.79765562	0.82622268	0.74500153	1.36921525	0.97462437	0.768457175	0.910845	0.94552004	0.96455917	0.86732438	1.1194437
BTG3	0.880345685	0.897428155	1.075883725	0.989036315	0.917466915	1.069892075	1.095045275	1.0326984	0.980081263	1.004714343	0.97346767	0.85335471	1.06332955	1.057317675	1.2414747	1.295399325
BTG4	1.044807835	0.928803505	1.03954635	1.16954115	0.9756212	0.9275817	0.85663917	1.08998965	0.963243565	0.94778333	1.11667775	0.97052605	1.121330315	0.95411965	1.04530725	0.853884995
BTK	1.6882268	1.0755886	0.9357084	1.0218296	1.1643603	0.9979719	0.9090874	0.84345615	1.0163851	0.97907734	0.9991847	1.0126543	1.3412579	1.0008155	0.87023616	0.8602707
BTLA	1.04741	1.0150722	0.7581594	0.98492795	1.0711851	0.96708494	0.9480513	0.8605023	1.073566	0.85603607	1.0448699	1.2818347	1.4152418	1.0937148	0.7871038	0.9299724
BTN1A1	0.98174477	1.3875653	1.0183065	1.0855012	1.0918459	0.86871123	0.8552549	1.0938172	1.0023241	0.9794317	1.060341	0.9940138	0.84142333	0.9976759	0.9742806	1.004343
BTN2A1	0.966123743	1.27894905	1.09798735	0.936337263	0.988655353	0.894610383	0.991235715	1.121570325	1.066538325	1.051853625	0.964749575	0.999670898	1.07435485	1.12571905	1.057459065	0.977018685
BTN2A2	1.033531733	1.025218187	1.126847283	0.936529717	1.080026933	0.938606177	0.93643528	1.098278533	0.998929717	0.946615847	1.055581333	1.117047367	0.879225747	0.9400794	0.90389391	0.828872133
BTN2A3P	1.1167926	0.97852176	0.9843097	0.8576083	0.9858816	0.88223225	1.0141186	0.9548471	1.0789386	1.0879595	0.96430093	1.0225616	0.9321652	1.0695479	1.031862	1.0302885
BTN3A1	1.00027968	0.96454783	1.24998145	1.045478985	1.5274583	1.12393905	1.2957598	1.25789995	0.92792805	0.78660237	0.751662835	1.112994225	0.72086195	0.79952735	0.9669617	0.7747975
BTN3A2	1.39288215	0.879326195	1.06866045	1.00666515	1.7994608	1.2378892	1.6156816	1.6530024	1.21469	0.752363065	0.8660795	1.4237928	0.173397425	0.14717402	0.186390945	0.184502838
BTN3A3	1.28166285	0.72239423	1.2011227	1.2425463	1.65750875	0.8031755	1.4559334	1.40189905	0.992033085	0.6446843	0.82188898	1.59788875	0.42427938	0.474033185	1.00796695	0.648588125
BTNL2	1.0676821	1.0144238	0.9432147	0.7911435	1.1117164	1.0433694	0.7505069	0.73062336	0.9863839	0.9270917	0.9891595	0.8568851	1.0484855	1.168744	1.0293124	1.0108404
BTNL3	1.0042839	1.1045437	0.8137578	1.0394828	1.0082991	1.0740875	0.82607454	0.78038764	0.98002005	0.96009827	1.0082991	0.81446433	0.9957161	1.0531305	0.91769785	1.0045626
BTNL8	1.006962	0.92667955	0.7138788	1.000555	0.999445	1.2188555	0.8394136	0.9473526	0.8313575	0.9584598	1.1841782	0.9481091	1.194742	1.094275	1.4145921	1.0865397
BTNL9	1.0984052	1.02116842	1.031362122	0.989638152	0.946568212	1.05782342	0.934220076	0.892829352	0.971543818	0.944360114	1.092097968	1.05747762	0.998146516	1.01513118	1.01111492	1.023879838
BTRC	1.050267228	1.04961138	1.04920172	1.09174337	1.10989374	1.04271424	0.925762534	1.072909206	0.987910992	1.031384084	0.963934192	1.005696066	0.921769368	1.04594718	0.90911712	0.909246112
BUB1	0.97523323	0.716590206	0.692821422	0.705691922	1.004022484	1.79017772	0.840425638	1.4016333	1.43949958	2.04625692	0.942367652	0.970014154	1.36189657	1.51243153	0.79589062	0.914713066
BUB1B	0.99330485	0.24787949	0.14745346	0.111104116	1.0096681	1.9469324	0.5458849	1.1576691	1.7562007	2.2364295	1.0066952	0.71598375	1.8829653	2.4340625	0.07726049	0.87848276
BUB3	0.90676545	0.9896415	0.892869488	0.822171198	0.922551242	0.996810492	0.976499205	0.948255857	1.108693472	1.220726267	0.982638142	1.015157457	1.07796275	1.094774617	0.986196633	1.10546991
BUD13	0.77567554	0.8870814	0.82365316	0.93315214	0.9363953	1.0843234	1.120927	1.1975901	0.99493515	1.5601722	1.005065	0.84806734	1.1203434	0.9679716	1.0266318	1.0757809
BUD31	0.78120008	1.25115835	0.93770655	0.914719325	1.0173815	1.11740915	1.03017653	0.883836335	1.001508875	1.0955461	1.01210895	0.8207114	0.97158375	0.99510135	0.995522575	0.97920155
BVES	0.8035748	1.34651705	1.36961025	1.2255283	0.879378875	0.92217235	1.2514102	1.12759925	0.90065597	0.7624585	0.855981215	0.901232	0.853672585	0.978156685	1.12151305	1.250174
BVES-AS1	0.98717564	1.0874428	0.96152186	0.9979186	1.1132263	0.9803162	1.0253077	1.1071031	0.8718818	1.0020814	0.9538806	0.90023583	0.91489136	1.1082368	1.0937989	1.0812361
BX648501	0.98031735	1.0221304	0.8922927	1.1918437	1.1841366	0.99871635	0.9859109	1.0012836	1.0245798	1.0301758	0.9671434	1.0631423	0.8142593	0.916258	1.010566	0.8863691
BYSL	0.63441974	1.0404474	1.1471004	0.9550736	0.62306726	0.975331	1.2145914	0.95015013	0.92292565	1.1165543	1.1576136	0.5205224	1.034688	0.94898015	1.888303	1.0246689
BZRAP1	1.3910348	1.0501456	0.99131006	0.9532017	1.0869137	1.0086899	0.92814106	0.6566882	0.75834817	0.8434834	0.8047938	0.94066936	1.4763062	1.1349846	1.2253387	1.1313488
BZRAP1-AS1	1.1351337	1.186849335	1.2082348	1.12556545	1.06713195	1.17594425	0.82321265	0.792068315	0.87703385	0.75505783	1.07119875	0.94508985	0.92515826	0.98133753	0.95936932	1.17302275
BZW1	0.977877025	1.02620437	0.9476638	0.805190725	0.88473157	1.08912945	1.00641533	1.10306915	1.12922645	1.14826505	0.947329635	0.95480818	0.9392247	0.961219015	0.985758135	1.034652435
BZW2	0.8369609	0.9101177	0.98654926	0.92450106	1.035916	1.2745138	0.94619167	0.89348996	0.9243886	1.1960127	1.0504998	0.67705	1.0259022	1.0134507	1.2025658	1.034192
C10orf10	1.31003575	1.28698495	1.7523221	0.976320025	0.967863575	0.88150984	0.71954595	1.3832295	1.2902172	0.99706025	0.772872035	2.72656675	0.672156095	0.805864365	0.519942265	1.0411586
C10orf107	1.1490153	0.88296527	1.0608982	1.1289437	0.93012834	0.98700905	0.94047886	0.9722261	1.0598316	0.9641317	0.87987715	0.89576924	1.0569308	1.1510899	1.012991	1.1792214
C10orf11	1.216351	0.8356132	1.0966386	1.3445282	1.6048332	0.79015297	1.2962538	0.7542886	0.8655754	0.8629523	1.0648481	1.0469544	0.84131444	0.5715293	1.313364	0.9530455
C10orf113	0.9963462	1.2721437	0.9985256	0.8858004	0.94147134	0.9958621	1.1541852	1.2553966	0.97683775	1.1561891	1.1053199	1.1818593	0.99627686	1.0014744	0.9975912	1.074954
C10orf12	0.967632047	0.94837448	0.940961713	0.989501533	1.0429697	0.980464367	1.154468033	1.152609667	1.00944999	1.104703267	1.1146877	1.124025267	1.043955567	0.998784977	0.86361365	1.008628487
C10orf126	1.0316665	0.96934974	1.0136797	0.9923507	1.0746254	1.1671175	0.8721153	0.9855578	0.98470354	1.136354	0.90255624	0.9563232	0.9821448	1.1160774	1.0076493	1.0253869
C10orf128	1.8017917	0.98502007	1.0009256	0.83137995	1.0363727	0.94024923	0.9061277	0.87705357	1.0527907	0.987623315	1.09692105	1.01877225	1.08832105	1.06365107	1.0297825	0.952185125
C10orf2	0.557489	1.2094085	1.3625122	1.0045443	0.6566034	0.9932472	1.2903771	0.6263227	0.99545586	1.1046383	1.3027917	0.6092852	0.937047	0.89893353	2.3137162	1.143672
C10orf25	1.0011797	0.8619735	0.90758985	0.9320152	1.0115304	0.8122706	0.8173444	0.7063893	1.0655236	0.8076203	1.1507074	1.3058579	1.1264948	1.1406913	0.99882036	1.0488371
C10orf32	0.9805842	1.0194159	1.1252391	1.292892	1.397973	0.9220727	1.8080333	1.2503259	0.8739373	0.5746236	0.89807975	1.3304523	0.5530511	0.61995906	1.5241256	0.90982276
C10orf35	0.8408596	1.0393523	0.62985075	0.61390835	1.2989062	1.1035244	1.0518302	1.0226494	1.1848613	1.1750777	1.1125575	0.8474192	0.97735053	0.88854367	0.8731732	0.7515962
C10orf40	1.1129544	1.0444225	1.0593289	0.82854706	1.00771	1.0922997	0.9207802	0.95608234	0.9074774	1.0834682	0.9214192	0.93215746	0.99228984	1.0372372	0.94642967	1.0590163
C10orf53	1.0228058	0.960763625	0.98723735	0.85875078	0.9792269	0.9975889	1.050366	1.23629045	0.84484958	0.91293525	1.2285971	1.1847657	0.9723231	0.95967295	0.98164263	1.1098465
C10orf54	0.8479605	0.735395625	0.940698935	1.05884285	0.965391165	0.89736975	1.2897769	0.770420935	1.96078825	1.0785969	1.1296502	1.05098705	1.68448415	0.95297608	0.873257585	0.586523835
C10orf55	1.0427194	0.88711894	1.1201186	1.4362435	0.88064915	1.0634327	1.1946741	1.2470784	0.88259107	1.0153584	0.8899701	0.9846416	0.93923265	0.84098345	0.9460836	1.0657408
C10orf62	1.0004073	0.9880944	1.0866245	0.9353925	1.0165004	1.2955599	0.9800887	0.99959254	0.9302147	0.9428202	1.4623317	0.9695208	1.0964702	1.0265288	0.9732611	1.3485011
C10orf67	1.0017357	1.0461295	0.861071437	0.832463647	1.0109254	1.077804167	0.936465067	0.805708267	0.942168833	0.93749495	1.072447867	1.016083217	1.050240967	1.041630667	1.139868267	1.064039467
C10orf71	1.0944684	0.970255	1.0054983	0.83517486	1.0391526	0.9945016	0.867586	1.0339025	0.88163394	1.2102213	1.0540749	0.81658155	1.1119195	0.97923267	0.9639642	1.0620766
C10orf71-AS1	0.98440766	1.1537251	0.77026844	0.9255553	0.99805874	1.083923	0.9330345	0.9939124	1.0007632	1.00899	0.99923676	0.9681846	1.0158389	1.0043802	1.0136913	1.0885966
C10orf76	0.981156987	1.151338333	0.86640778	0.83885785	1.090030183	1.2750326	0.965071427	1.0187181	1.0162816	1.080472383	0.956186713	0.937648987	1.037685867	1.021786533	0.958402657	0.807270747
C10orf82	1.05493	0.94759774	0.7533933	0.9270319	1.0392917	1.05418	0.9812687	0.89554787	1.0398871	1.0187312	0.88679856	1.0816863	0.90872335	1.0267495	0.80554867	1.2103844
C10orf85	1.0742145	1.0886197	1.1292003	1.045029	0.8838712	0.95231634	0.9072328	0.8779121	1.031415	0.992212	1.0215509	0.9308888	0.9543005	1.1669943	1.007788	0.86422384
C10orf88	0.869481515	0.9828608	1.08830795	0.9261673	0.89235015	1.01881535	1.17989325	1.1802034	1.05176258	1.1512218	0.993241825	1.053757835	0.96786275	0.88555318	0.84056505	0.98655305
C10orf90	0.927983373	0.977195933	1.029880667	1.02756488	0.825270823	1.065979467	0.9440323	1.000930433	0.941761983	1.161291933	1.038819067	0.901321413	0.981169967	0.99347922	1.054876133	1.0223265
C10orf91	0.9071004	1.4088829	0.73672193	0.93938154	1.0335206	0.9276904	1.0376161	1.0899724	1.0322664	1.0277284	1.1590382	0.8634679	0.88875324	0.97227174	0.7912428	1.0867631
C10orf95	1.0535582	0.8977558	0.97665024	1.0085682	1.0658364	1.0528276	0.9591568	1.2232164	0.97451776	1.002151	1.0475085	0.93744516	0.997849	1.0231932	0.8945228	0.9026587
C10orf99	1.09041735	0.9358861	0.970219335	1.03607192	1.0632684	1.03752675	1.0535891	0.929605775	0.9632267	0.9258949	1.0609523	1.0761081	1.0405599	0.9471896	1.042571935	0.96541295
C11orf1	0.870432775	1.07326741	1.041480775	1.01949355	1.105941718	0.951966725	1.07222729	1.1281684	0.9368045	0.970015128	0.966668113	0.99591365	0.841172788	0.908094665	1.012810075	0.928332233
C11orf16	0.9776344	0.8142313	1.0462751	0.78548723	1.0342938	1.1148518	0.9425661	0.84434897	0.9110917	1.0294256	1.0012488	0.9987513	0.9885478	1.3229799	1.0484551	1.0658381
C11orf21	1.0068023	1.10613075	1.0231974	0.8377717	1.0944512	1.12904957	0.932624715	0.999367825	0.99712915	0.97315765	0.9909345	0.88356915	1.0082344	1.2298433	1.01083435	1.1556515
C11orf24	0.678165015	1.01209318	1.0066745	1.06876095	0.85255795	1.10219275	1.04136885	1.03459935	0.870051205	1.00711635	1.11548525	0.65515658	0.958197735	0.9990598	1.003585575	1.32865635
C11orf30	0.937841608	1.064216567	0.841852303	0.844266155	1.291819817	1.1322502	0.853418823	1.1125486	1.030280713	1.187704067	0.863244727	0.958625325	1.216008617	1.14053925	0.765740835	0.916924055
C11orf31	1.057322087	1.106054923	1.292936717	1.187409433	0.906771783	0.981693192	1.066249597	1.019979013	0.902146483	0.967084817	1.13277861	1.094641573	1.0390253	0.918303727	1.005496377	0.902794888
C11orf40	0.9960451	1.1865137	0.8910181	1.0612187	0.93095803	0.9893986	1.0253551	0.85718155	1.0039548	0.96475756	0.9869302	1.1257253	1.2179161	1.0653869	0.9795793	1.0520731
C11orf42	1.0585532	1.148864	0.76473784	0.9709524	1.0160953	0.9839049	1.0294359	0.88223666	0.918495	0.9804294	1.1862868	1.0302938	1.0796182	1.1052359	0.9039541	0.8914044
C11orf44	0.9196029	1.0113918	1.1583387	0.9917438	0.97225803	1.1544875	1.0759071	0.92059267	0.9405424	0.9157511	0.87385267	1.0082563	1.1744429	1.0374937	0.925877	1.1803039
C11orf45	1.1536219	1.0026363	0.9784462	0.89601266	1.3138295	1.2148416	0.99736357	1.0294944	0.91508085	1.1061803	1.0755666	1.0774529	0.8905122	0.92693406	0.9109627	0.8633028
C11orf49	0.89910385	1.0364334	0.912670585	0.8960945	1.0537605	1.21589585	0.8836494	1.10279035	0.954369525	1.07023305	1.04418435	0.9802946	0.983939515	0.99589982	0.90956407	0.9802607
C11orf53	1.1971391	0.93760186	0.8846422	0.89924663	1.1311666	1.250541	0.87142307	0.9029358	0.9679423	0.99601054	1.1342317	1.010839	1.2680149	1.0369809	0.99456024	1.0039895
C11orf54	1.164556567	0.997257433	1.198472547	1.3032898	0.967992533	0.785982813	0.980399033	1.086578187	1.00920882	0.78452798	1.0046758	1.71401631	0.944663633	1.031180547	1.203489033	0.9171604
C11orf57	0.948227982	1.066964133	1.165644083	0.984404522	0.94568272	0.95758475	1.160847883	1.00978365	0.932008738	0.953523145	0.996626627	1.069146667	0.798360093	0.9652321	1.2934822	0.965367133
C11orf58	0.945980318	1.076046354	1.02921856	1.00258981	1.016716612	0.996970708	0.964852574	1.03137613	0.997524972	0.991296928	0.929903446	1.00879098	1.00759552	1.01895118	1.039519466	0.954671626
C11orf63	0.976197765	1.1052294	0.8963653	1.2387272	1.27227165	1.12124675	1.04936215	1.246936	0.90247977	0.937404125	0.95930095	1.10577092	0.93131612	0.9486901	0.88210473	0.73709988
C11orf65	0.9088123	1.010962	0.9181448	1.0171533	0.9293448	0.9430989	1.106847	1.086739	0.972469	0.98903805	1.0242352	1.0666254	0.91537803	1.0902314	1.082243	0.94480187
C11orf68	0.77705026	1.2274137	0.93873864	1.1370254	0.68677324	0.88999534	1.2851934	0.87537456	0.82757837	1.2011501	1.5235641	0.98480624	1.0151937	0.87060446	1.5257852	1.1204617
C11orf70	0.69143298	0.852633235	0.9772608	0.852364955	0.95775772	1.30507955	1.086012	1.44027035	1.02934	1.256577	0.904113535	1.0222139	1.0046921	1.0703242	0.63895128	0.669951165
C11orf71	1.0369009	1.11586265	0.94455065	0.9489944	1.00312465	0.98334575	1.04513495	0.941699	0.939400775	0.90433388	1.25971155	1.224824635	1.0319236	0.93649875	0.84622522	0.97150485
C11orf72	0.98442495	0.7471482	0.8359412	0.9557543	0.9007842	0.83835185	1.0276246	1.0539082	0.8784265	1.015575	1.0717531	1.0892955	0.9074809	1.0396007	1.0759252	1.0226461
C11orf73	0.826312365	1.16549645	0.9307206	0.87606232	1.1746333	1.18333035	0.9579606	1.11154135	1.1190201	1.26666765	0.9870446	1.0226276	1.004115215	1.02332655	0.896794775	0.979567625
C11orf74	0.88123447	1.0804136	0.948422	1.0876336	1.0394924	1.0215112	0.91329145	1.0563238	0.9221423	1.0096035	0.99973965	1.0020658	0.88386726	0.95605254	1.0002604	0.8103291
C11orf80	1.1021857	0.92962153	0.97700155	1.05240865	0.73947603	0.85996717	0.78010998	1.02311665	1.3249614	1.4955434	1.09817185	1.2645293	0.964909875	1.053873925	0.9030809	1.1259576
C11orf83	0.7255595	1.1878341	0.94030756	0.81504685	0.95371133	1.3026162	0.9623695	1.1157159	1.0376304	1.4268807	1.24483	0.7804313	1.2452183	1.188947	0.8229872	0.8169713
C11orf84	1.0029836	1.0960187	1.4546472	1.3258704	1.0318176	0.97936183	0.9970165	0.9238512	0.8268095	1.0075868	1.0179868	0.7634814	0.95570016	0.9133354	1.0524237	0.8962603
C11orf85	1.0876734	0.97005266	0.988705	0.8762973	0.9899747	1.0396026	0.8931155	0.7955125	0.9441559	1.2729417	1.0281968	1.0365777	1.1594055	0.8867868	1.0950562	1.0100255
C11orf86	1.1358143	1.3242195	0.9339731	1.0111269	1.0014224	1.0675031	0.8381619	0.8793854	0.9137186	0.86270607	1.0500197	0.7675471	0.9985776	0.9553385	1.0856913	1.0308905
C11orf87	0.85924525	0.897942733	0.678010133	0.518231597	0.415553003	1.4986991	0.65111054	1.030669667	1.711898833	2.8895739	1.766741933	0.902309133	4.598570967	3.244373167	1.612397933	0.842574947
C11orf88	1.1276176	1.0299863	1.0845695	0.8060303	0.97356266	0.9614635	1.0276842	0.9599303	0.9643024	0.952863	1.0264373	0.8833671	0.95246667	1.1753051	1.0419002	1.120559
C11orf92	1.0623802	0.8045535	1.1562228	1.0230292	0.9909285	1.1777188	1.0378642	1.0255522	0.9634711	0.84149307	1.0566097	0.9696744	0.9202188	0.9626359	1.0090715	0.9636716
C11orf94	1.012384	1.1443502	0.86768305	0.8863019	0.9847418	1.2033025	1.1074432	1.1279539	1.0660901	0.85228944	1.0996336	0.9216398	0.98761594	0.9692869	0.9363678	1.0153385
C11orf95	0.92805065	1.1120858	1.0073891	0.915341625	1.29859465	1.016432575	0.92058165	1.0802224	1.01507895	1.15394525	0.81352092	1.0801032	1.0121891	0.8604883	0.9180819	0.9149169
C11orf96	0.84427637	0.39279893	1.5584341	3.3893015	0.8516007	0.7426774	2.7050796	0.9868181	1.1413649	0.44341624	1.9658086	1.5816909	0.74198174	0.6163174	3.697395	1.0131819
C11orf97	0.7829913	0.9862614	1.004319	0.98032606	0.9279098	1.4878142	1.0889829	0.87866175	1.0672723	1.1741258	0.9142342	1.0193069	0.9956811	1.1780424	0.96730304	1.1880563
C12orf10	0.6281046	1.33931	0.9446653	0.92390674	0.95999473	1.1474828	0.9825524	1.1653552	1.080549	1.2510546	1.3030813	0.75528127	1.1712726	1.0174476	0.9067758	0.96901166
C12orf29	0.78128477	1.03407647	1.27070075	1.061114815	0.84882785	0.95420227	1.0511934	1.22543615	0.987001165	1.139672	0.8907578	1.138921625	0.91128775	0.9779295	1.17192075	0.96766387
C12orf4	1.08113075	0.9856527	1.22688935	1.15013865	0.81706767	1.09165305	1.0709953	0.99421625	0.947419555	1.0906014	0.772742	0.743361805	0.814623265	0.896597445	1.1657435	1.0644202
C12orf40	0.93789893	1.011137125	0.96101737	1.0440898	0.98589907	1.07069065	0.98604775	1.00535232	0.935508	0.982537675	1.10375725	0.94253421	1.08518235	1.07578935	1.031924465	1.01235795
C12orf42	1.12755725	1.1824505	1.0059442	0.89230865	1.015333	1.1975688	1.00326415	0.99302063	0.8791478	1.01882645	1.03370995	0.996159815	0.9983173	0.98962933	0.97218	1.02551988
C12orf43	0.8338686	0.969057	1.0061235	0.91819894	0.9445626	1.1711453	1.1379441	1.0259312	0.9938765	1.1513654	0.9150189	0.79862046	0.93825924	1.0101094	1.1469401	1.0342569
C12orf45	0.7044791	1.4189122	1.0549656	0.90411586	1.2011596	1.1400955	1.1807501	0.9853788	1.0146211	1.0300484	0.8813075	0.6451379	0.9290588	0.80867	1.4835708	0.93873006
C12orf49	0.94233655	1.14481594	1.142116356	1.1612714	1.073156806	0.915608106	1.14877371	1.06626133	0.837469322	0.916272342	1.0755942	0.93116378	0.924455676	0.940537158	1.26293178	1.00424671
C12orf5	0.7992891	1.4720951	1.5582224	1.2533553	1.0673028	1.0984813	1.2876433	1.2408952	0.8527266	0.90444994	0.8932558	0.6592026	0.59212273	0.74645025	1.1786283	0.9326972
C12orf50	0.9591698	0.91982067	1.0398654	0.9591865	0.99277014	1.0034345	0.98344624	0.99656564	0.91403145	1.104874	0.94295365	1.0077603	1.1307572	1.0508897	1.2854683	1.1511807
C12orf54	0.95650084	0.954619033	0.946160053	0.92879578	0.992183233	1.0679308	1.074959933	1.047736613	1.0570943	0.913213983	0.9918462	0.891132667	1.138983333	1.062564357	1.092973133	1.054298
C12orf55	0.91468495	0.9569466	1.0612435	0.8881994	0.96087193	1.0485086	0.97843075	1.0477084	1.0309074	1.0020988	1.0265179	1.0552229	0.99790126	0.9548245	0.93366426	1.0466189
C12orf56	0.929704	1.3613884	1.1884556	1.019826	0.73691356	1.0086725	0.85843533	1.0618867	1.0196136	1.0494355	1.1752537	0.9491594	0.9913275	0.9576265	0.96459496	0.96112126
C12orf57	0.75708264	0.9779832	0.93887186	0.9242649	1.5370268	1.1951065	1.2245677	1.1205043	0.97275555	0.9101065	1.0220168	1.1168567	0.784883	0.867954	1.2693356	1.0865511
C12orf60	0.97565387	0.98307908	0.981921875	1.044620235	1.0453764	1.0154986	1.27397345	1.156084525	0.86206205	1.018462925	0.91364862	1.0232347	1.09057672	1.22592493	0.9794588	1.059442775
C12orf61	0.78083926	0.88437	0.7881325	1.0155886	0.8657319	0.9055748	1.6258866	1.002758	0.7320335	0.997242	1.2403494	1.0213832	0.8643515	1.17903	1.9065969	1.0355114
C12orf65	0.976463833	1.0800281	0.980329213	0.7163717	1.08454611	1.029390687	0.829156247	1.104314133	1.101002333	1.1902542	0.824161737	1.078345967	1.050236683	0.996483077	0.83001948	0.86373772
C12orf66	0.9467017	0.9791917	1.14720219	0.920140843	0.94614922	1.095014887	1.219965233	1.399422467	1.045935367	1.05365029	0.974573687	1.117640733	0.9378471	0.8499027	1.0717812	0.97569178
[truncated: 19,655 more rows]
