# Supplementary material for: Molecular mechanisms of deer antler in promoting osteogenic differentiation of human mesenchymal stem cells via JUN modulation
Source: Front Immunol. 2025 May 29;16:1550249. doi: 10.3389/fimmu.2025.1550249 (PMC12158746; doi:10.3389/fimmu.2025.1550249)
Supplement: Supplementary file 1 [file DataSheet1.zip › GSE18043.txt]

geneNames	GSM250019	GSM250020	GSM250021	GSM451153	GSM451154	GSM451155	GSM451156	GSM451157	GSM451158	GSM451159	GSM451160	GSM451161
A1BG	70.2	64.5	56.8	42.7	79.3	63	58.9	50.8	68.3	59.5	69.1	32.5
A1BG-AS1	34.5	104.3	9.2	14.7	47.2	25.2	14.1	29.2	83.2	17.8	39.8	33.9
A1CF	38.05	48.05	31.65	96.85	61.25	36.7	83.7	64.85	54.4	107.15	56.2	45.95
A2M	52.35	105.4	40.15	103.9	72.05	32.8	93.8	41.15	79.1	141.65	14.1	63.3
A2M-AS1	6.1	56.7	43.3	43.8	12.9	37.2	36.7	10.5	37.3	18.5	14.4	60
A2ML1	21.45	17.05	25.6	47.6	45.2	49.8	97.65	38.6	24.6	118.85	30	10.6
A2MP1	13.6	2.6	34	41.4	15.8	7.5	126.4	40.9	35.5	67	75.3	25.5
A4GALT	49.8	49.8	13.4	11.9	65.4	98.5	58.2	22.1	19.8	24.1	29.7	48.7
A4GNT	53	34.1	35.5	23.9	40.7	33.6	71.8	20.3	7.1	40.4	47.4	20.3
AA06	85.9	61.3	19.8	104.2	123.5	53.2	44.4	132.2	75.6	36.9	83.4	56.3
AAAS	125	25.7	59.9	49.8	145	25.5	158.3	135	28.7	173.1	119.2	29.5
AACS	324.6	630.6	525.7	364.7	391.2	711.7	444.2	467.9	714.3	495.5	488.8	716.2
AACSP1	37.4	2.8	13.3	6.6	11.9	13	13.1	4.7	18.6	23.7	13.7	16.9
AADAC	3.9	3.2	1.9	10.3	8.6	3.7	20.3	2.3	6.6	11.6	39.2	11.2
AADACL2	13.9	3.2	13.1	20.1	7.6	4.2	23.5	0.9	0.6	25.6	2.5	0.9
AADACP1	1.4	1.1	2.8	22.7	24.8	1.1	4	2	2.2	13.5	1.1	1.3
AADAT	81.4	51.8	51	75.3	84.6	83.7	46.4	71.7	59.4	37.4	51	78.4
AAED1	281.1	181.1	189.9	214.5	325.9	159.2	217.6	257.1	185.5	245.2	193.3	215
AAGAB	75	85.5666666666667	123.9	71.5333333333333	77.7	139.6	58.3	97.8333333333333	86.4	56.7333333333333	65.1666666666667	94.2
AAK1	109.671428571429	116.642857142857	100.585714285714	100.528571428571	102.914285714286	101.328571428571	103.871428571429	101.285714285714	110.857142857143	129.357142857143	115.757142857143	119.142857142857
AAMDC	272.8	295.066666666667	187.7	272.766666666667	278	282.7	254.966666666667	271.3	279.366666666667	237.1	249.333333333333	308.033333333333
AAMP	270	174	98.3	306.4	245	37.5	465.2	225	85.6	324.2	94.3	133.2
AANAT	16.6	6.8	1.9	6	8.6	8.5	10	25	40.1	22.3	6.6	7.2
AAR2	340.5	233.8	309.3	369.1	332.9	196	374.5	214.7	208.1	311.9	317.1	266.1
AARS	707.6	457.8	561.3	591.2	436.5	435.4	637.5	609.8	372.9	680.7	770.6	470.7
AARS2	94.1	87.25	73.05	77.6	89.35	102.35	88.8	110.75	71.3	92.65	89.15	84.45
AASDH	171.5	255.9	172	194.45	180.45	186.9	189.95	163.9	233.95	170.05	168.25	256.3
AASDHPPT	366.833333333333	606.8	630.933333333333	335.733333333333	391.4	487.1	397.633333333333	427.133333333333	563.166666666667	357.166666666667	355.466666666667	621.366666666667
AASS	30.3	89.15	60.75	86.25	81.75	122.6	86.6	57.85	90.1	88.8	47.45	100.85
AATF	317.5	266.9	288.3	330.4	486.4	287.2	284	390.5	339.8	322.5	350.3	303.2
AATK	20.6	8.9	61.2	33.2	16.1	48.7	104.4	17.8	25	92.2	21	28.1
AB488780	44.6	46.5	39.8	56.6	33.1	21.8	29.7	19.4	43.3	20.6	30.5	98.1
ABAT	110.8	366.133333333333	136	186.233333333333	181.633333333333	251.033333333333	181.633333333333	179.933333333333	190.633333333333	188.933333333333	185	323.766666666667
ABCA1	113.975	160	232.55	132.475	164.275	191.15	100.85	189.875	177.25	142.725	205.825	225.45
ABCA11P	71.2	127	70	127	143.8	38.7	90.7	97.9	121.3	85.7	103.6	83.6
ABCA12	24.1	18.2	25.4	26.8	25.9	24.7	17.1	32	39.9	22.6	6.1	31.1
ABCA13	1.53333333333333	7.23333333333333	2.66666666666667	5.16666666666667	9.46666666666667	4.76666666666667	4.33333333333333	5.1	8.13333333333333	2.83333333333333	7.36666666666667	6.2
ABCA17P	4.7	9.7	3.4	22.7	40.9	37.3	4.1	5.8	10.6	19.3	11.1	21.4
ABCA2	82.9333333333333	72.5666666666667	53.6	84.0666666666667	87.0666666666667	51.9333333333333	70.1666666666667	82.9	93.1333333333333	87.1	88.7666666666667	72.2
ABCA3	16	46.1	12.2	22.4	20.6	29.8	14.2	16.4	24.9	26.4	60	31
ABCA4	13.05	6.45	19.25	16.2	31.95	9.95	31.25	9.15	7.85	28	14.2	20.2
ABCA5	17	49.7	55.8	48.5	36.1	62.4	36.25	33.8	22.55	44.4	49.45	65.7
ABCA6	41.2	187.5	53	194.1	213.4	171.4	255.5	188.7	200.1	258.3	144.5	207.7
ABCA7	95.8	45.8	55	70	183.7	42.5	114	167.6	131.4	80.6	155	84.8
ABCA8	90.8	348.666666666667	153.733333333333	324.633333333333	545.733333333333	414.866666666667	183.433333333333	395.4	393.3	125.1	211.8	199.9
ABCA9	27.2333333333333	44.5	39.5666666666667	40.6333333333333	47.0666666666667	50.4666666666667	36	55.5333333333333	46.2666666666667	59.2666666666667	38.5333333333333	40.6333333333333
ABCB1	10.75	35.95	27.7	13.6	8.9	16.35	16.8	32.75	14.2	10.5	11.25	25.85
ABCB10	157.9	200.3	308.6	213.4	207.3	242.3	227	199.3	195	267.3	209.6	223.3
ABCB11	4.65	8.25	5.45	12.75	12.45	8.1	11.25	6.65	3.35	13.2	5.4	10.25
ABCB4	7.05	6.9	4.6	13.65	6.7	14.4	9.4	3.45	2.15	31.95	8.1	5.85
ABCB5	10.8	14.65	11.825	24.875	18.45	13.6	45.925	10.325	13.25	27.9	16.45	10.45
ABCB6	94.05	88.35	61.15	82	148.25	75.9	110.25	110.3	66.35	188.7	111.55	72.1
ABCB7	133.4	215.8	218.4	150.6	212.6	155.4	150.9	173.2	153.8	112.2	164.4	177.9
ABCB8	99.2	77.9	63.8	35.75	91.9	65.05	81.15	86.95	73.45	58.5	119.25	75.5
ABCB9	43.7333333333333	33.2333333333333	36.0333333333333	29.1	39.1666666666667	26.9666666666667	17.1	45.5	32.6333333333333	50.2666666666667	34.7333333333333	35.2666666666667
ABCC1	292.35	513	448.2	323.35	313.7	450.95	284.85	363.25	478.05	353.2	332.3	494.5
ABCC10	206.95	214.5	266.05	280.85	289.8	303.15	206.65	195.9	226.45	284.4	180.75	197.75
ABCC11	17.1	16.2	19.35	33.85	15.2	11.3	9.8	12.95	14.95	11.65	10.2	12.5
ABCC12	9.95	2.65	11.7	14.8	8.6	2.5	18.4	9.9	2.5	21.15	7.45	3.2
ABCC13	32.025	13.25	9.625	32.35	13.05	6.425	32.475	12.825	10.15	60.25	8.3	17.15
ABCC2	9.6	11.3	36.4	4.2	8.9	12.6	6.3	7.9	11.3	10.3	22.8	17.9
ABCC3	33.48	290.26	45.78	36.48	93.18	79.34	67.06	129.02	162.18	91.3	168.62	180.44
ABCC4	100.25	178.95	81.3	169.35	231.05	186.025	193.55	231.825	192.6	125	110.95	151.95
ABCC5	146.2	163.966666666667	154.533333333333	157.333333333333	146.233333333333	160.933333333333	166.633333333333	134.166666666667	177.333333333333	178.366666666667	142	169.533333333333
ABCC6P1	6.1	2.4	4.7	9.8	6.5	3	11.2	7.6	7.6	45.3	19.5	2.8
ABCC8	24.25	15.4	10.2	12.25	12.95	20.45	13.4	15.45	13.4	18.85	10.5	28.4
ABCC9	14.76	29.54	11.76	36.66	13.16	9.58	33.18	17.78	27.7	34.02	20.76	32.58
ABCD1	187.3	105.1	127.9	303.2	230.9	134.9	224.4	198.4	121	228.7	330.6	142
ABCD2	35.8	1.6	10	5.5	16.4	23.6	11.9	6.7	1.6	32.2	13.9	5.2
ABCD3	507.8	391.25	663.9	434.3	445.35	549.15	445.7	484.25	534.45	393.7	406.6	462.6
ABCD4	44.85	26.7	52.5	74.9	75.9	75.15	65.7	72.9	49.75	99.3	77.45	69.95
ABCE1	705.3	662.3	968.05	478.5	579.35	596	685.9	726.8	607.8	641.3	657.65	793.05
ABCF1	599.6	438.6	469.8	500.8	476.7	343.8	510.2	557.8	390.5	589.2	472.3	442.4
ABCF2	232.9	182.04	148.1	207.28	241.12	153.02	226.44	192.9	161.48	201	199.38	182.28
ABCF3	226.1	80.9	150.9	198.7	163.1	26.7	158.3	84.1	38.8	160.3	119.8	57
ABCG1	26.875	43.975	34.25	36.75	53.05	25.025	48.8	35.025	39.125	54.925	25.15	22.35
ABCG2	52.8	38.9	30.2	77.9	20.9	49.2	61.1	50.1	93.8	66.4	39	57.3
ABCG4	23.5	28.1	27.3	50.3	39.4	46.4	40.2	15.5	11.6	55.9	54.7	72.6
ABCG5	6.2	6.3	5	3.3	5.2	2	5.3	4	7.6	5.1	4.8	4.7
ABCG8	3.7	27.5	19.9	15	9.9	8.8	30.9	21.7	3.3	48.4	7.2	4.2
ABHD1	38	34.2	19.7333333333333	57.6333333333333	34.2666666666667	24.3333333333333	65.5666666666667	32.9	34.8	81	20.2	42.1
ABHD10	371.25	210.5	300.65	258.1	239.05	240.85	294.5	272.5	217.75	296.4	280.1	257.5
ABHD11	84.9666666666667	59.4	77.7333333333333	45.3666666666667	72.4333333333333	72.7	62.2	61.8	41.7	76.1666666666667	84.8	62.2666666666667
ABHD12	188.6	184.833333333333	113.2	191.366666666667	283.2	162.2	168.133333333333	251.133333333333	223.833333333333	146.3	272.366666666667	172.9
ABHD13	70.2	52.3	77.9	57.3	47.85	52.35	43.85	51.05	35.7	45.2	50.95	55.85
ABHD14B	613.9	330.5	281.2	646.7	439.2	372.3	762.5	473.3	242.2	623.1	578.2	271.3
ABHD15	118.8	13.5	23.6	110.8	112.3	42.6	93.7	145	69.6	124.6	131.3	71.5
ABHD16A	146.55	170.45	99	152.8	176.55	113.85	143.2	139.4	165.35	161.6	193.3	198.8
ABHD16B	7.9	6.7	4.2	2.8	8.3	4.7	4.2	6.2	8.1	4.6	7.1	6.7
ABHD17A	637.1	675	470	724.3	772.2	557.3	629.4	697.7	709.5	633	700.8	641.4
ABHD17B	178.2	136	228.133333333333	212.966666666667	161.2	160.366666666667	243.6	140.3	134.166666666667	193.2	121.566666666667	150.666666666667
ABHD17C	186.1	184.1	274.4	173	158.4	171.8	122.1	149	179.6	181.3	161.3	176
ABHD2	300.6	398.1	144.9	177.116666666667	206.4	147.65	262.166666666667	247.666666666667	201.483333333333	275.7	345.05	260.466666666667
ABHD3	59.5	94.1	272.7	114.3	145.8	143.4	152.2	97.1	186.2	119.2	173.3	147.9
ABHD4	316.8	250.15	269.4	395.95	352.5	245	303.9	354.55	253.65	360.3	439.4	251.05
ABHD5	100.55	146.75	141.85	81.05	123.475	133.975	104.275	140.625	119.35	92.475	144.675	144.35
ABHD6	81.75	64.325	56	75.425	102.15	77.275	72.25	78.275	101.35	73.025	94.325	76.35
ABHD8	31.5	10.7	10	40.3	46.5	39.9	7.9	17.2	16.3	19.5	46	12.2
ABI1	363.966666666667	273.7	374.166666666667	450.166666666667	352.2	267.766666666667	374.366666666667	286.233333333333	300.633333333333	332.933333333333	302.966666666667	263.033333333333
ABI2	289.671428571429	303.828571428571	338.142857142857	247.785714285714	240.4	233.571428571429	233.585714285714	227.614285714286	247.228571428571	247.014285714286	215.742857142857	263.728571428571
ABI3	53.8	44.9	88	95.5	46	64.9	39.7	100.8	44.9	110	51.9	54.6
ABI3BP	248.433333333333	704.366666666667	278.066666666667	261.033333333333	177.6	203.733333333333	184.933333333333	194	160.066666666667	746.766666666667	617.1	664.566666666667
ABL1	689.7	461.3	797.4	385.4	594.7	444.9	429.4	493.5	531.4	384.1	481	418.8
ABL2	220.033333333333	166.366666666667	209.033333333333	91.1666666666667	137.4	131.933333333333	110.4	159.133333333333	130.4	90.3	146.533333333333	129.4
ABLIM1	122.4	48	61.6	66.05	36	52.9	91.2	83.25	55.9	86.25	82.25	59.15
ABLIM2	49.72	82.42	51.48	63.38	62.16	83.6	52.14	93.06	65.38	73.34	76.38	71.42
ABLIM3	24.2	130.9	31.5	83.9	72	67.3	47.5	42.9	72	161.4	142.3	117.7
ABO	35.25	47.8	77.95	26.6	71.6	92.1	23.3	97.6	62.5	34.85	90.75	26.15
ABR	383.8	320.9	286.9	208.05	321.25	296.6	243.35	348.4	351.95	240.55	365.85	294.7
ABRA	4.45	11.5	6.45	9.2	2.9	15.45	12.15	11.9	2.75	32.2	12.3	16.9
ABRACL	451.9	262.8	678.1	774.8	367.5	429.9	452.6	207.2	274.5	638.1	274.4	309.8
ABT1	167.9	143.8	34.4	180.5	138.4	99.9	130.3	120	110.9	154.1	164.2	99.9
ABTB1	28.74	48.8	24.38	25	43.84	35.84	36.8	36.64	16.68	41.38	24.26	16.46
ABTB2	51.1	24.25	49.3	57.45	65.25	84.55	49.65	75.05	64.45	92.95	66.75	68.95
AC000111.3	22.6	0.6	10.1	1.2	12.5	7.8	5.4	9.4	9.7	15	16.8	2.4
AC002059.10	57.6	70.1	87.8	169.5	90.1	75.7	184.4	82.2	92.4	196.9	99.6	77.7
AC002064.5	2.4	5.7	2.4	18.9	4.2	2	25.6	5.9	7.4	7	3.8	2.3
AC003973.4	7.5	11.1	12.5	18.1	5.7	7.7	11.9	25.3	26.8	57.4	7.3	15.1
AC003989.4	9.2	7.1	13.2	82.8	6.7	15.2	47.3	20.3	10.2	98.4	6.9	10
AC004692.5	214.3	105.2	94.8	190.8	152.9	101.3	228.8	199.9	114.1	256.3	153.5	123.2
AC004941.5	116	10.7	120.5	283.8	56.5	68.9	401.8	105.3	22.2	325.3	60	42.2
AC005162.4	18.7	83.7	40.7	48.8	117.3	221.2	30.4	30.5	54.5	92.8	32.7	116.8
AC005224.2	16.1	2.2	20.1	28.1	32.8	4.3	8.9	6.3	23.4	24.5	1.9	8.5
AC005256.1	14.1	7.5	6.8	14.9	26.8	15.7	19.6	13.4	21.3	12.3	13	9.1
AC005306.3	18	21.4	38.6	3	23.6	50.5	4.9	63.4	17.8	6.3	64.9	32
AC005498.3	83.3	42.2	34	29.5	78.5	36.4	19.2	36.6	53	12.3	38.8	31.3
AC005523.2	62.1	141.2	76.2	81.7	118.6	108.9	100.3	61.7	105.9	89.2	91.9	115.7
AC005523.3	15.6	8.7	4.5	8.7	58.1	9.1	11.7	31.6	12.5	9.2	17.3	6
AC005537.2	4.4	2.4	2.6	11.6	3.5	4.1	39.7	20.1	2.2	38.3	5	4.8
AC005592.3	24.3	1.9	4.2	36.5	20.5	5	30.2	32.8	0.8	43.7	3.8	1
AC005606.14	7.2	32.7	2.8	2.4	8.9	10	10.1	9.8	5.6	6.5	3.7	35.7
AC005785.2	21	11.5	11.3	87.2	33	56.1	111.2	10.4	31.7	105.6	15.8	22.5
AC005838.2	9.2	2.1	5.4	11.2	4.1	2	33.7	3.7	2.4	9.5	2.2	4.5
AC006026.13	39.9	16	26	34.6	39	7.1	10.6	12.7	53.7	7.1	10.3	41.8
AC006129.2	11.1	31	38.2	19.4	10.2	41.2	5.9	41.5	29.1	7.6	34.9	8.3
AC006538.1	40.8	32.1	11.3	24.6	37.8	38.7	17.5	76.3	36.6	45.4	53.1	35
AC007292.3	207.5	174.4	94	86.6	227.6	170.1	61.3	107.3	198.1	137.9	173.9	134.2
AC007349.5	9.9	6.4	3.4	27	6.8	19.1	43.9	5.9	7.2	4.3	5.6	3
AC007362.3	22.6666666666667	42.7	14.8333333333333	8.26666666666667	33.3333333333333	6.33333333333333	27.8333333333333	14.9333333333333	43.2333333333333	32.3333333333333	18.9666666666667	28.4666666666667
AC007365.3	100.8	94.8	46.9	67.3	79.3	120.2	108.4	114.1	34	65.6	66.6	131.8
AC007389.3	90.1	45.8	83.7	135.8	19.4	56.7	65.7	69	75.3	150.8	79.3	82.3
AC007401.2	32.2	44.8	21.4	14.3	6.1	15.4	52.8	34.5	23.7	47.2	29.8	39.4
AC007680.2	9.8	4.8	2.8	8.6	44.4	3.8	64.7	13.1	4.3	40.7	9.9	4.9
AC007787.2	7.5	5.3	12.3	10.1	7.6	12.6	14.9	8.1	6.2	11.9	9.8	12.2
AC008088.4	6.6	3.5	7.2	63.1	69.6	3.5	30.1	12.1	8.6	42.2	6.1	7.6
AC008746.12	6.9	5	3.9	10.4	34.6	5.7	10.4	17.7	32.3	21.2	3.3	29.9
AC008753.4	9.6	4.4	14.3	69.1	28.9	11.9	19.9	11.8	39.3	51.6	60.1	13.7
AC009120.6	43.7	7.4	75.3	131.3	11.3	75.8	93.8	39	39.9	67.3	6.8	85.3
AC009133.15	61.2	17.2	48.3	54.5	42.1	55.6	82.3	31	22.2	29.9	62.7	49.5
AC009502.4	4.9	48.8	3.1	68.3	14.2	12.9	67.6	4.1	10.6	154.2	18.2	6.3
AC010145.4	13	32.2	3.5	52.4	6.2	14	20.3	7.4	4.7	28.3	3.8	4
AC010524.4	6.3	5.1	3.75	120.35	38.75	5.75	155.25	21.45	4.75	180.45	10.65	5.95
AC012065.7	74.1	153	45.3	69	40	58.8	108.5	19.3	92.9	139.5	60.6	58
AC012360.6	43.6	15.6	23.9	62.3	43.1	13.2	70.4	14.1	56.8	62.6	26.1	32.3
AC012499.1	17.8	2.7	9.1	19.3	23.2	12.4	28.7	1.6	17.5	39.6	2.2	1
AC012531.25	16	27.4	28.5	22.7	22.2	8.4	12	84.8	46.9	76.2	97.3	46.2
AC013463.2	79.9	14	3.7	36.7	9.6	66	47.5	26.5	65.7	21	34.7	28.1
AC013733.4	13.35	10.25	20.3	5.15	4.7	17.95	7.65	4.6	12.4	5.55	9.7	4.35
AC016831.7	33.9	41.1	36.2	149.3	115.3	44.6	116.9	25.4	56.8	103.4	67.3	41.4
AC016999.2	16.4	11.1	12.3	117.7	23.2	14	125.2	15.7	15.1	112.9	16.4	12.3
AC017002.2	10.8	2.7	5.3	12	7.1	6.2	14.5	4.7	6.6	5.7	6.8	4.6
AC017104.6	99.2	155.2	39.2	38.4	105.2	94.8	58.9	147.5	110.6	43.1	135.5	70.9
AC018755.16	130.4	225.1	84.2	112.5	140	156.9	116.5	197.1	116.1	130.2	210.3	130.4
AC018755.17	2.4	4.3	1.2	2.1	3.5	1.9	4.1	1.9	2.7	4.1	3.3	1.1
AC018766.6	8.4	10.1	2.1	5.5	38.9	5.6	28.7	8.3	32.9	39.4	31.9	14.4
AC018816.3	12	8.5	11.9	17.3	45	15.2	10.5	11.8	37.6	9.2	17.9	58.1
AC024560.2	58	42.6	59.5	106.5	36.4	13.3	110.5	6.5	40.9	156.7	8	36.8
AC025442.3	112.35	58.4	63.85	38.15	84.25	68	63.25	62.75	82.35	59.1	90.95	113.45
AC064852.4	4.8	7.4	25.2	23.9	50.9	12.4	23.8	8	13.4	6.6	40	100.6
AC067956.1	4.1	2.8	4.7	29.8	8.8	3.5	2.6	3.3	5.8	4.8	3.4	3.8
AC068039.4	24.7	20	36.1	26.5	11.3	46.9	46.1	19.6	42.2	37.1	14.8	6.1
AC068138.1	59.5	59.6	36.2	131.3	70.9	33	143.2	87.2	60.3	188.9	83.5	59.3
AC068831.3	18	57.4	12.2	15.1	93.3	45.4	30.9	30.4	27	8	27.2	64.6
AC073283.7	6.5	5.1	4.2	24.1	58.3	10.8	17.2	13.9	6.9	14	28.9	47.6
AC073321.4	10.4	39	12.9	11	22.6	47.7	113	11.1	12.6	23.2	7.3	6.7
AC074212.6	80.45	46.65	24.4	40.3	52.75	55.05	56.15	30.05	60.35	28.8	33.05	27.25
AC079305.10	11.8	7.8	38.1	13.7	10.2	49.9	8.7	3.4	39.4	11.1	5.9	4.4
AC079741.2	25.1	4.8	21.4	10.5	38.4	4.3	9.8	24.6	0.8	76.5	4.3	24.1
AC079767.4	49.3	28	25.7	86.8	49.6	52.3	63.3	64.6	48.3	153.1	54.5	39.4
AC079807.4	7.8	4.2	15.7	40.2	25.4	19.6	11.5	2.7	4.3	49.3	7.9	5.5
AC083843.1	10.2	15.05	5.55	15.3	25.45	10.2	15.55	5.35	18.55	11.25	4.5	6.4
AC083949.1	46.6	43.9	76.5	69.7	48.5	16.9	50.4	102.8	39.2	26	27.2	106
AC084219.3	11.6	18.5	6.2	35	58.6	12.9	23.3	24.1	3.2	6	12.2	8.1
AC087501.1	89.6	160.8	102.4	34	97.4	153.4	37.8	190.9	169.4	55.6	181.6	105.7
AC090627.1	28.6	7.5	3.1	2.7	37.5	26.8	6.8	10.1	25.1	4.9	39.6	10.1
AC091133.1	21.1	81.7	12.7	29.8	7.8	51.8	11.5	14.7	32.4	7.3	47.1	39.3
AC091633.3	6.4	3.5	7	4.1	2.2	9.7	3.8	4.3	13.6	6.4	1.4	3.5
AC092192.1	7.3	5.8	10.9	1.8	9.9	4.4	9	6.1	5.7	5.7	5	24.5
AC092620.2	7.5	50.2	37.8	41.1	10	31.7	50.6	38.9	31.3	72.2	42.9	26.8
AC092660.1	11.5	5.8	10.3	83.7	54.6	10.1	57.2	4.4	5.9	138.1	5.9	11.7
AC092667.2	7.9	28.2	5.2	4.6	16	42.9	6.9	47	6.1	10.9	58.9	26.7
AC100830.4	33.1	5.5	44.3	44.2	11.1	22.5	14.3	10.2	31.2	8.4	45.7	3
AC104667.3	14.3	7.8	12.7	12.8	21.4	7.1	16	14.3	7.4	19.3	16.1	8.8
AC106801.1	79.3	67.5	48.7	192.8	13.9	51.3	195.9	103.7	30	126.6	76.5	52.1
AC108056.1	3.4	1.2	2.7	13.8	5	3.6	10.1	9.6	10.1	16.4	3.3	3.2
AC112198.1	11.1	9.3	3	5.1	19.1	36.8	18.1	55.5	7.6	14.8	16.6	16.6
AC114730.11	8.2	7.4	4.8	4	11.3	2.9	4.4	7.4	7.2	6.1	6.4	9.7
AC114752.3	36.8	3.5	8.4	40.9	8.4	15.8	22.3	17.8	6.1	50.4	5.6	48.3
AC124997.1	6.6	3.9	2.6	2.1	4.4	7.4	26.6	17.9	3.7	6.8	45.5	4.4
AC136289.1	42.1	47.3	4.9	23	48	64.2	1.5	32.2	5.2	19.8	35.6	63.8
AC139100.3	9.5	15.4	9.4	5.2	9.1	12.7	14.2	16	4.3	8.6	3.1	5.5
AC141928.1	43.45	44.3	40.3	58.15	52.75	11.15	61.25	41.5	58.35	85.85	50.5	17.45
AC144652.1	34.3	72.6	86.1	41.8	14.7	12.3	60.4	14.1	17	94.3	14.2	14
AC145343.2	42.1	51.7	43.1	36.9	50.9	17.4	64	61.2	65.5	49	30.7	35.1
ACAA1	313.35	348.15	243.8	257.55	286.3	265.85	288.6	331.75	323	289.4	330.2	362.65
ACAA2	201.2	154.533333333333	158.1	135.7	164.533333333333	229.9	116.833333333333	141.133333333333	144.866666666667	120.433333333333	166.833333333333	157.833333333333
ACACA	100.05	116.9	100.75	62.15	115.05	108.4	62.05	128.85	96.2	160.8	170.7	96.8
ACACB	30.8	63.1833333333333	52.55	98.85	59.55	64.9	113.85	52.65	46.55	137.683333333333	53.5	67.1666666666667
ACAD10	37.75	32.225	16.7	16.075	34.85	21.45	29.65	68.675	30.675	33.775	38.425	14.6
ACAD8	163.5	101.6	100.2	181.2	192.1	123.3	157.1	185.5	122.9	173	202.1	101.6
ACAD9	260.3	243.9	237.5	288	288.8	143.7	260.4	190.2	215.1	280.6	206.8	327
ACADL	8.05	5.3	6.5	34.45	18.1	11.8	21.35	18.45	2.45	25.75	5.15	3.9
ACADM	689.2	396.9	1106.1	596.1	565.7	581.2	610.9	502.9	443.4	680.1	532.2	583.1
ACADS	128.5	49.9	64.2	69	96.6	34.2	104.6	111.8	35.2	125.7	83.2	65.5
ACADSB	68.65	110.65	105.6	112.75	66.2	110.65	63.25	88.1	85.95	140.55	58.05	83.3
ACADVL	1049.3	327.4	364.6	659.5	1287.4	441.5	665.1	873.9	240.9	449	840.2	282.9
ACAN	110.075	59.825	62.45	114.55	101.45	66.5	117.875	100.525	91.675	118.425	90.425	59.975
ACAP1	46.8333333333333	56.3666666666667	27.2	27.6666666666667	53.5	33.2	27.5	66.7	47.0333333333333	17.0333333333333	52.3666666666667	39.4333333333333
ACAP2	240.266666666667	254.633333333333	324.566666666667	235.233333333333	209.266666666667	197.933333333333	309.8	258.133333333333	228.633333333333	309.833333333333	237.766666666667	241.666666666667
ACAP3	102.1	70.5	32.6	95.25	90.05	61.15	81.5	94.8	51.5	94.85	117.5	58.8
ACAT1	205.3	217.133333333333	228.033333333333	215.733333333333	241.066666666667	269.6	181.4	214.166666666667	222.366666666667	196.566666666667	198.233333333333	203.766666666667
ACAT2	349	190.4	246.7	233.1	325.9	228.5	273.3	230.4	218.1	489.6	402.1	267.4
ACBD3	1077.5	889.85	1275.6	615.55	887.65	1093	739.9	852.7	936	615.25	823.75	973.5
ACBD4	53.9	35.2	75.1	51.1	21.7	49.2	111.6	68.4	29.6	38.3	23.8	19.2
ACBD5	314.35	312.3	392	330.8	340.05	395.55	317.95	347.05	347.8	269.65	320.55	330.25
ACBD6	216.8	167.7	212.3	303	335.6	255.8	312.8	253.5	295.4	263.1	298.3	246.9
ACCS	16.7	118.2	51.4	72.8	13.2	99.7	78.6	7.5	22.9	8.5	27	69.8
ACD	297.1	169.4	120.7	134.1	213.4	129.4	176.1	208.3	163.3	52.2	189.2	186
ACE	43.7	13.05	9.85	8.15	17.5	10.6	14.2	67.1	47.25	13.85	14.9	12.65
ACE2	13.3	8.35	14.05	10.95	8.7	11.2	9.85	29.6	2.65	10.25	5.1	4.7
ACER1	6.3	18	7.6	9.2	37.5	10.3	12.9	8.2	13.5	16.5	34.8	25.4
ACER3	79.8	123	137.983333333333	105.066666666667	97.5666666666667	134.2	107.983333333333	92.6166666666667	124.266666666667	108.583333333333	92.7166666666667	146.433333333333
ACHE	29.2	33.1666666666667	18.3	8.33333333333333	35.2	43.0333333333333	41.0666666666667	17.6	20.9666666666667	44.6666666666667	27.5	10.5333333333333
ACIN1	331.7	190.7	151.5	200.8	391.9	198.8	198.1	369.3	167.9	169.5	293.1	164
ACKR1	7.2	123.6	6	11.8	18.6	5.6	15.9	14.7	4.3	80.2	23.5	28.6
ACKR2	26.6333333333333	21.7333333333333	14.8333333333333	44.3666666666667	35.9	18.3	63.1333333333333	15.3	16.4	63.7666666666667	18.6666666666667	17.9666666666667
ACKR3	130.45	163.7	60.3	60.55	15.7	11.4	48.8	11.85	17.3	56.45	23.8	72.65
ACKR4	26	50.3	69	56.9	39.1	89	64.1	81.3	41.2	18.5	103.9	80.9
ACLY	1631.3	1071.6	1389.8	757.133333333333	1291.46666666667	1086.8	865.766666666667	1680.76666666667	1113.43333333333	1140.8	1629.63333333333	1191.73333333333
ACMSD	21.8	3	8.8	42.9	3	3.2	46	2.7	14.4	46.6	1.7	28.5
ACN9	81.5	114.1	188.8	289.3	74.4	129.8	333.1	78.1	102.4	363.2	68.9	89.5
ACO1	267.05	482.8	405.15	371.55	281	329.8	373.25	326.15	423.95	494.45	349.65	463.55
ACO2	242.25	279.8	178.1	246	270.15	217.85	502.85	220.1	176.6	346.1	237.95	206.05
ACOT11	32.05	36	28.575	23.675	41.875	39.2	34.25	29.625	25.55	25.6	35.15	42.6
ACOT12	3.5	8.6	23	3.4	10.8	3.4	28.9	5	12.1	5.9	10.9	18.8
ACOT13	370.4	593.2	352.8	465.8	324.2	412.7	523.2	282.7	289.6	498.1	362.8	341.7
ACOT4	63.3	62.1	58.8	77.7	29.3	37.8	43.5	55.8	66.6	65.1	103.4	55.2
ACOT6	3.1	4	11.2	10.3	9.6	7	6	7.4	4.5	12.7	8.6	7.8
ACOT7	447.05	271.75	187.5	457.35	509.9	280.15	414.65	420.3	276.4	437.55	453.1	264.75
ACOT8	118.7	86.35	74.7	181.05	119.5	71.4	135.45	153.3	120.05	124.55	140.45	71.25
ACOT9	829.9	711.6	954.3	707.4	680.6	835.5	458.3	898.9	807.6	623.7	532.4	748.8
ACOX1	116.72	228.54	239.64	115.24	134.34	170.82	124.72	133.6	191.8	123.28	158.84	202.52
ACOX2	198.8	239.5	215.1	236.9	189.8	232.7	159.1	170	208.7	268	174.9	175.8
ACOX3	134.05	67.75	113.95	124.65	98.7	149.6	61.6	100.75	74	86.15	97.7	86.95
ACOXL	49.25	50.35	34.05	28.65	50.85	36	59.65	65.1	46.9	47.7	39.45	51.8
ACP1	458.25	509.3	573.625	330.225	318.125	482.7	333.825	387.9	462.925	329.9	377.4	494.675
ACP2	342.3	336.7	238.7	332.3	458.9	317.5	395.5	423.3	394.3	300	359.2	431.2
ACP5	42.5	5.3	26.7	27.2	17.6	10.9	39.1	18.2	8.3	46.7	6.6	10.6
ACP6	88.8	120.25	103.3	129.15	78.05	158.7	141.55	65.9	88.75	151.05	92.3	104.15
ACPP	9.86666666666667	8.83333333333333	4.63333333333333	19	10.8333333333333	12.9333333333333	13.3	9	30.4666666666667	16.5	20.2666666666667	6.03333333333333
ACPT	234.3	181.4	114.8	194.9	132.6	245.2	148.8	112.5	147.7	246.3	197.8	129.5
ACR	7.5	50.8	7.6	50.3	15.4	7.2	7.9	28.1	13.7	16.8	4.9	6.1
ACRBP	42.7333333333333	27.1333333333333	8.8	34.1	26.9333333333333	57.9666666666667	13.3333333333333	107.066666666667	66.1333333333333	12.1333333333333	46.2666666666667	28.9333333333333
ACRC	31.6	49.7	21.4	61.6	59.6	47.6	32.9	46.2	34.8	47.9	48.5	41.6
ACRV1	56.4166666666667	42.2666666666667	38.7333333333333	113.466666666667	68.5	43.85	137.2	62.3333333333333	62.0166666666667	144.616666666667	51.1333333333333	41.6833333333333
ACSBG1	33.1	13.95	38.15	9.7	10.4	32.15	21.9	7.15	24.35	20.25	37.85	52.95
ACSBG2	9.8	34.4	24.5	111	25.8	7.7	90.1	27.6	12.4	72.9	9.7	14.1
ACSF2	306.6	261.6	288.4	163.4	296.7	332.9	174.1	248.3	127.6	102.9	206.4	172.6
ACSF3	64	66.8	31.4333333333333	48.1666666666667	59.1333333333333	51.2333333333333	52.0333333333333	39.5	44.3333333333333	91.7666666666667	44.4	32.0666666666667
ACSL1	287.65	1222	346.5	664.45	502.2	642.15	1254.6	775.75	922.4	1793.2	979.65	1126.45
ACSL3	546.6	758.6	847.233333333333	429.666666666667	513.7	697.933333333333	513.2	605.366666666667	624.866666666667	705.433333333333	809.133333333333	1026.7
ACSL4	139.2	59.4333333333333	180.066666666667	171.066666666667	139.366666666667	91.2333333333333	180.266666666667	126.666666666667	79.1333333333333	226.7	97.8	82.0333333333333
ACSL5	40.4	81.45	35.3	54.4	43.55	13.85	69.25	41.2	81.15	93.55	53.05	80.1
ACSL6	23.24	19.44	8.34	25.88	21.9	22.26	37.92	7.44	40.52	30.78	18.3	9.28
ACSM1	8.65	10.1	6.65	14.25	8.85	5.05	10.25	11.65	16.55	11.1	11.85	9.95
ACSM2A	7.15	21.65	17.2	2.15	23.2	15.85	13.6	40.6	34.15	18.45	35.75	14.95
ACSM2B	23.2	11.1	5.9	20.2	65.1	3.1	16.1	28.5	3.3	23.8	17.7	3.5
ACSM3	52.9	14.95	8.7	17.8	14.5	7.75	27.85	20.55	16.85	21.55	15.7	20.15
ACSM5	21.5333333333333	43.5666666666667	30.1	70.5	31.4333333333333	31.8666666666667	53.1666666666667	36.0333333333333	13.4333333333333	30.7	66.1333333333333	44.7
ACSS1	23.8	17.02	16.74	14.04	43.06	27.98	20.54	20.82	35.28	12.18	15.6	25.54
ACSS2	75.9	130.6	44.3	200.1	203.9	196	149.5	151.9	133	240.1	127.9	176.9
ACSS3	105.75	164.45	101.7	194	155.3	155.25	148.65	127.3	139.9	196.6	100.1	136.35
ACTA1	122.5	84.4	47	57.6	65.2	124.9	76.2	70.9	65.3	22.7	88.3	113.7
ACTA2	7018.6	7021.2	6366.4	6438.85	6189.05	7184.45	5711.8	7946.05	8176.8	4331.1	6878.2	6246.25
ACTA2-AS1	15.6	33.5	48.9	57.8	40.7	66.2	69	18.8	46.9	37	47.8	10.8
ACTB	15874.9	12983.85	11886.3	12307.4166666667	14513.1166666667	14494.65	12652.9333333333	16040.4833333333	14306.9833333333	12606.15	15877.7	12533.7166666667
ACTC1	417.8	55.6	147.8	510.6	157.5	158.6	368.1	103.1	114.1	369.8	89.8	68.2
ACTG2	176.9	114.55	73.2	250.65	125.15	29.2	309.35	167.45	123.75	164.55	192.15	87.25
ACTL10	190.5	123	23.5	57.4	115.4	71	57.3	188	117.2	79.8	129.4	84.1
ACTL6A	448.1	368.6	713.2	611.8	387.3	421.5	676.7	403.4	401	710.5	377.1	445
ACTL6B	11.55	5.45	7.3	7.15	14.2	8.75	10.4	5.7	5.1	9.2	11.25	5.75
ACTL7A	6.3	7.5	8.3	14.2	17.4	4.5	24.2	25.2	4.7	27.5	53.6	9.3
ACTL7B	10.2	8.2	10.2	9.8	20.6	11	9.9	14.9	9.8	13.2	6.3	13
ACTL8	52.1	28	19.7	11.4	85.5	48.8	57.8	11.9	27	19.6	54.8	9.4
ACTL9	4.2	41.8	11.4	35	12.7	36.9	59	10	10.4	89	71.9	20.4
ACTN1	3841.25	2793.025	3276.1	3184.05	4020.325	3287.075	2858.975	3756.8	3303.65	2644.75	3546.775	2605.4
ACTN2	23.45	22.225	24.6	53.325	32.15	12.425	38.125	15.65	21.275	59.875	14.4	19.375
ACTN3	34.2	27.6	37.4	152.8	107.3	4.9	139.6	52.8	48.2	154.2	64.9	7.8
ACTN4	762.8	401.3	836.3	1372.9	674.3	656.1	928.4	441.7	474.8	756	490	361.3
ACTR10	1876.1	2082.9	2784.4	1496.7	1778.2	2370.7	1516.4	1840.4	2213.6	1236.3	1693.3	2099.3
ACTR1A	808.25	312.05	349.6	549.15	646.25	341.05	487.65	615.95	355.3	418.9	578.3	321
ACTR1B	347.2	261.9	207.4	432.3	494.2	272.3	494.1	372.8	283	404.4	426.5	316
ACTR2	1538.81428571429	1222.91428571429	1501.1	1268.11428571429	1514.32857142857	1307	1187.15714285714	1542.21428571429	1235.97142857143	1053.74285714286	1268.6	1119.82857142857
ACTR3	3253.94	2941.9	4086.32	2620.46	2970.22	3634.3	2668.98	3058.72	3100	2565.76	2842.58	2921.1
ACTR3B	68.5	60.75	74.4	35.2	70.55	35.45	70.9	56.3	27.2	22.5	56.1	56.4
ACTR3BP2	85.8	57.7	30.5	91.7	59.8	66.6	75.7	19.5	66.1	83	62.7	37.2
ACTR3C	38.6	23.4	26.3	60.4	6.9	28.3	53	22.5	9.7	50.8	55.9	12.2
ACTR5	109.35	71.9	78.7	84.35	83.05	59.55	90.5	44.25	81.4	123.3	93.85	64.3
ACTR6	146	141.4	212.8	189.15	110.2	119.2	161.45	133.15	128.35	147.95	122.6	137.7
ACTR8	177.25	89.4	145.45	117.95	142.65	97.6	137.35	149.45	58.6	153.8	94.45	154.55
ACTRT2	8.5	9.5	4.1	7.2	43.5	6.4	9.9	10.1	34.1	10.3	25.2	42.7
ACTRT3	83.1	137.2	115.3	127.1	117.9	159.4	90	97.1	171	28.1	141.8	147
ACVR1	709.9	949.8	1096.5	829.5	826.5	1046.5	839	839.1	1079.9	876.7	932.4	971.3
ACVR1B	84.9	102.083333333333	74.4166666666667	116.566666666667	122.65	102.983333333333	100.733333333333	94.5166666666667	113.25	153.933333333333	100.85	113.516666666667
ACVR1C	13.15	16.15	14.4	38.6	33.25	12.4	54.3	14.85	5.45	29.95	13.6	14.2
ACVR2A	254.25	284.85	367.05	273.8	272.5	292.1	274.55	258.2	258.45	211	222.85	181.95
ACVR2B	59.3333333333333	53.8	48.9333333333333	64.8666666666667	39.5666666666667	36.5666666666667	55.5666666666667	42.1333333333333	65.5333333333333	45.6666666666667	45.0666666666667	50.9333333333333
ACVR2B-AS1	3.8	9.4	3.3	32.8	19.5	6	84.3	6.9	3.1	119.4	6.5	38.5
ACVRL1	25.2	26.5	32.35	66.7	19.05	34.75	38.75	14.35	29.95	48.1	25.55	19
ACY1	14.3	13.3	9.2	9.9	20	11.4	12.1	7.7	10.6	19.9	9.7	26.4
ACY3	17.65	24.5	7.6	8.25	15.25	29.9	26.05	59.1	13	47.5	17.9	9.6
ACYP1	84	150.7	132.3	88.6	152.1	144.7	71.1	99.8	104	69.3	117.9	130.7
ADA	45.35	139.75	122.1	85	34.65	82.6	60.8	41.95	74.95	106.25	48.95	88.85
ADAD1	33.4	28.1	30.35	92.25	40.3	16.75	56.9	29.9	20.55	99.35	41.3	11.65
ADAD2	37	146.4	50.9	71	129.5	83.4	88.6	48.7	31	44.8	180.2	57.2
ADAL	39.1	79.1333333333333	49.4333333333333	46.2	45.1	57.0333333333333	76.6333333333333	21.8	43.2333333333333	84.0666666666667	58.8333333333333	41
ADAM10	1091.86666666667	1591.03333333333	1966.7	1134.7	1156.73333333333	2150.6	1088.56666666667	1176.76666666667	2111.13333333333	939.6	1210.46666666667	1983.86666666667
ADAM11	13.95	17.15	21.9	14.5	28.25	12.45	27.8	34.7	35.45	26.15	7.55	16.3
ADAM12	1547.4	293.96	1997.54	686.82	640.78	1110.74	240.34	263.76	506.38	270.44	292.64	362.42
ADAM15	165.85	63.35	41.7	456.8	144.75	57.8	407.6	184.7	63.75	439.1	208.05	33
ADAM17	219.966666666667	271	275.133333333333	256.266666666667	234.733333333333	351.333333333333	213.866666666667	214.6	268.133333333333	259	295.966666666667	277.233333333333
ADAM18	14.75	5.95	30.2	56.85	19.55	11.3	46.8	8.6	23.05	51.3	13.85	12.45
ADAM19	255.4	181.45	350.35	204.15	189.5	388.7	209.55	141.9	228.6	163.55	161.25	187.65
ADAM2	5.6	15.2	17.8	4.3	52.6	3.5	16.8	43.4	38.4	8.9	55.7	3.1
ADAM20	8.15	11.4	19.55	37.1	12.55	8.75	57.2	12.8	22.7	64.75	10.1	27.7
ADAM21	54.2	40.95	49.65	91.45	47.5	35.95	75.1	26.2	50.15	80.75	33.85	59.4
ADAM22	11.275	24.15	8.0625	24.525	31.15	18.3125	27.6875	18.4375	14.45	28.3125	23.225	20.175
ADAM23	46.875	13.85	23.85	52.85	43.725	23.125	62.825	16.4	20.875	40.9	22.275	23.275
ADAM28	47.95	33.35	19.225	23.15	63.675	34.2	56.225	52.4	43.325	26.425	54.825	51.925
ADAM30	6.55	12.15	14.9	25.15	5.3	16.3	27.15	27.3	13.05	20.4	14.45	10.25
ADAM32	6.6	33.9	27.8	29.1	16.7	35.9	52.1	36.6	5.7	72.2	4.7	23.6
ADAM33	11.75	18.65	8.05	42.7	25.75	12.9	144.15	19.95	15.35	166.7	20.6	13.5
ADAM3A	71.7	53.3	62.9	6.3	52.9	44.4	23.9	67.4	7.7	10	43.6	92.7
ADAM5	11.5	31.45	34.4	93.15	68.7	15.65	112.15	33.2	6.05	98.6	41.85	26.7
ADAM6	36.4	34.5	41.1	43.1	55.9	85.9	26.6	133.7	84.4	32.5	92	63.8
ADAM7	24.0666666666667	5.7	8.7	6.5	32.7666666666667	6.26666666666667	6.93333333333333	28.6666666666667	21.8	19.0333333333333	25.4	4.03333333333333
ADAM8	61.05	13.35	18.6	10.55	18.2	57.15	7.7	48.9	14.7	10.8	51.4	18.85
ADAM9	1218.36666666667	1723	2081.66666666667	1930.6	1419.33333333333	1961.03333333333	1845.76666666667	1778.3	1870	1958.93333333333	2125.13333333333	1969.36666666667
ADAMDEC1	32.5	40	1.9	25	3.8	19.7	26.1	7.8	15.4	13.5	20.6	21.5
ADAMTS1	1132.8	611.45	899.25	1063.5	602.35	675.15	958.45	858.55	1124.4	663.95	567.6	1336.2
ADAMTS10	98.4	24.1	56.7	53.05	82.65	47.25	7.8	46.95	55.75	57.9	95.85	108.85
ADAMTS12	206.85	247.1	669.9	247.9	227.2	437.4	133.2	150.6	452.5	168.2	195.2	348.2
ADAMTS13	21.2	67.35	53.05	45.05	36.25	28.2	37.2	81.8	15.45	26.85	61.95	38.75
ADAMTS14	62.2	134.6	64.9	91.8	75.1	58	25.7	117.1	54.6	52.1	106.8	101.8
ADAMTS15	15.85	14.75	26.05	16.45	50.15	25.25	45.3	40.9	47.95	18.85	32.8	29.3
ADAMTS16	8.5	4.8	4.7	7.9	8.5	4	9	5.7	7.8	6.4	6.1	3.6
ADAMTS17	43.6333333333333	35	33.4	32.9333333333333	58.0666666666667	37.1666666666667	38.4333333333333	42.4333333333333	51.4	24.4666666666667	51.1	47.1666666666667
ADAMTS18	33.1	29.65	23.3	74.2	45.75	28.3	18.3	44.45	54.15	89	56.15	30.45
ADAMTS19	11.3	6.65	8.85	5.3	33.15	4	8.15	4.25	11.25	4.75	19.55	13.45
ADAMTS2	941.7	1472.96666666667	997.1	1467.43333333333	1754.56666666667	1658.26666666667	1717.8	2011.33333333333	2077.13333333333	1558.8	2118.5	1858.9
ADAMTS20	3.6	7.15	1.1	19.1	7.8	2.75	14.9	9.75	14.45	11.75	2.4	2.35
ADAMTS3	40	3.7	38.7	35.6	25.1	34.8	60.7	32.9	15.2	40.8	5.2	23.3
ADAMTS4	104.4	57.2	55.7	141.9	64.2	59.2	166.1	86.9	111	136.9	81	81.1
ADAMTS5	210.875	283.925	448.7	92.425	68.525	183.275	112.175	65.125	184.35	99.575	55.9	269.125
ADAMTS6	109.966666666667	75.9	276.033333333333	48.8666666666667	81.2666666666667	74.8	68	96.8333333333333	91.6333333333333	89.7	81.9333333333333	85.9666666666667
ADAMTS7	56.2	76.1	44.5666666666667	78.1	40.3333333333333	82.9666666666667	104.3	96.7666666666667	71.4	85.2	82.1	56.2333333333333
ADAMTS8	62.0333333333333	59.8666666666667	47.1333333333333	39.5666666666667	95.9	47.8666666666667	18.8333333333333	36.2	44.1333333333333	51.6	47.1333333333333	25.9666666666667
ADAMTS9	24.525	32.15	27.325	48.25	85.975	66.95	51.5	45.85	67.975	67.875	49.975	56.7
ADAMTS9-AS2	19.64	20.54	13.16	16.04	5.98	10.1	13.9	22.3	15.22	20.22	14.7	16.94
ADAMTSL1	174.383333333333	39.2	127.616666666667	58.7666666666667	65.8	63.95	37.0666666666667	59.7833333333333	39.7166666666667	46.6166666666667	53.1	31
ADAMTSL2	7	4.9	6	3.7	6.2	7	4.5	5.8	8.8	4.6	5.3	4.7
ADAMTSL3	79.45	38.05	40.05	38.45	38.55	26.1	34.15	39.25	41.4	43.85	29.55	17.8
ADAMTSL4	120.3	40.35	45.25	180.7	60.45	35.55	213.3	62.3	46.4	275.5	93.95	40.9
ADAMTSL5	9.6	14.4	9.4	28.4	18.2	5.7	24.3	16.1	8.5	13.8	28.2	7.1
ADAP1	19.35	70.3	12.6	142.45	48.2	50.35	143.9	39	28.5	93.05	45.9	44.55
ADAP2	25.85	17	32.7	41.35	8	12.65	32.55	13.1	10.2	35.3	24	4.85
ADAR	934.6	1078.2	1063.5	666.3	891.6	1210.5	729.9	884	1229.5	723.5	963.9	1303.7
ADARB1	91.64	255.64	71.5	184.96	176.54	215.44	175.92	166.24	259.6	182.38	191.98	204.66
ADARB2	28.55	41.55	19.5	32.4	15.25	22.85	35.85	14.55	37.05	20.4	29.05	9.1
ADARB2-AS1	24	40.4	89.1	184.8	189.1	53.3	235.1	61.3	72.3	204.6	77.7	22.4
ADAT1	145.9	54.2	145	151.8	89.7	63.1	122.7	105.2	125.4	186.7	76.9	119.8
ADAT2	30.8	43.5	37.9	64.1	35.35	20.45	39.05	20.35	23.05	65.2	41.35	31.35
ADAT3	90.05	96.5	88.8	268.35	181.3	76.55	290.8	164.45	74.6	264.2	138.3	75.85
ADCK1	8.9	71.8	14.8	116	11.5	67.2	95.6	11.8	53.7	86.1	33.4	7.6
ADCK2	120.65	56.775	95.65	109.8	148.4	107.925	105.725	89.6	91.475	108.4	101.15	80
ADCK3	56.3	82.2	83.55	72.2	78.45	151.45	44.65	78.1	115.8	21.4	40.65	104.35
ADCK4	100.55	53.55	73.3	100.9	34.55	66.25	32.85	94.9	54.55	96.15	108.3	79.3
ADCK5	62.2	12.9	63.3	14.1	112.3	115.4	6.4	45.7	98.8	7.1	71	58.9
ADCY1	40.34	28.6	16.36	43.32	36.74	20.16	44.3	25.02	45.24	47.7	20.52	15.54
ADCY10	33.9	16.4	16.5	12.35	23.75	22.45	19.35	28.55	5.2	27.3	21.3	25.15
ADCY10P1	9.1	31.5	17.6	25.75	25.1	31.8	39.05	48.1	39.95	77.1	27.85	18.05
ADCY2	27.0333333333333	13.0333333333333	43.9666666666667	39.5666666666667	32.5333333333333	36.0666666666667	42.8666666666667	22.8	45.8	49.8	44.6	39.5
ADCY3	168.7	249.05	161.35	141.1	196.8	197.9	223.95	182.55	192.4	219.9	162.2	215.35
ADCY4	72.5	8.6	6	58.6	23.9	5.8	27.9	23.1	8	23.6	7.2	6
ADCY5	53.3	21.6	35.4	49.8	51.9	28.95	67.4	40.8	20.05	40.95	24.1	21.95
ADCY6	197.7	86.2	62.4	193.6	198.2	129.9	188.8	237.5	126.4	233.9	361.6	140.1
ADCY7	392.85	245.15	328.85	306.5	322.05	329.4	371.7	418.45	448.75	391.5	364.25	324.4
ADCY8	4.2	3.7	15.4	23.6	21.2	9.2	6.1	9.2	4.6	8.1	5.9	5.7
ADCY9	124.033333333333	155.833333333333	127.166666666667	109.233333333333	136.833333333333	214.6	79.5333333333333	142.233333333333	194.2	117.4	175.5	156.5
ADCYAP1	10.35	11	5.1	30.05	21.9	24.3	39.5	5.65	3.65	19.25	14.6	4.15
ADCYAP1R1	44.95	28.7	29.65	107	47.2	40.45	100.65	37.2	22.55	97.75	31.6	47.8
ADD1	544.6	507.6	491.225	500.75	619.275	582.675	605.85	606.025	584.475	536.625	571.325	587.375
ADD2	57.8666666666667	56.5	30.0166666666667	88.25	66.1666666666667	47.4166666666667	86	61.7333333333333	41.4	62.5166666666667	53.0333333333333	44.3333333333333
ADD3	2759.525	2848.925	3648.05	1930.075	2096.775	2350.075	1708	1827.1	2575.375	1927.975	2442.95	3053.175
ADD3-AS1	29.6333333333333	21.1	32.9	22.7333333333333	42.5666666666667	25.5333333333333	33.3	21.7666666666667	43.5666666666667	24.4333333333333	32.5	62.9
ADGB	34.4	40.8	5.6	28.3	28.4	33.5	24.7	30.8	28.1	40.5	22.8	63.6
ADH1A	30.3	2.5	16.7	10.4	40.6	17.1	57.2	16	4.2	52.2	16.6	23.7
ADH1B	18.1	26.625	4.775	45.65	29.7	10.425	49.075	28.25	33.725	75.55	21.55	13.775
ADH1C	4.9	27.4	6.6	28.8	26.9	14.2	27	71.1	11.8	6.3	34.5	34
ADH4	17.325	13.725	11.775	21.725	20.2	30.225	20.8	13.85	12.95	23.775	28.65	15.1
ADH5	1392.15	1992	2203.6	1769.75	1690.25	3126.7	1351.65	1545.6	2446.1	1383.15	1347.15	2089.55
ADH6	27.55	19	14.35	71.8	17.45	35.05	51.9	24.85	12.45	34.05	24.05	34.25
ADH7	10.2	1.5	1.9	79.8	5.8	25.7	46.1	5.8	10.8	32.9	4.5	5.9
ADHFE1	67.6	17	61.7	207	72	90.6	141.5	83.4	62.9	133.6	76.3	42.1
ADI1	945.866666666667	1331.4	993.7	1476	1112.03333333333	1697.53333333333	1288.46666666667	1243.1	1567.33333333333	1317.76666666667	1156.13333333333	1621.46666666667
ADIG	79.4	201.1	86.4	39.1	96.3	105.2	52.85	127.8	129.05	33.65	91.05	102.9
ADIPOQ	32.9	30.7	25.8	41.4	14.4	32.6	22.2	27.3	9.2	35.5	38.9	11.8
ADIPOR1	800.5	427.7	416.4	1294.8	840.9	431.7	1086.7	929.6	539.3	1103.1	989.1	493.5
ADIPOR2	421.6	449.9	256.8	354.5	439.6	448.3	301.7	381.7	344.9	473.8	519.9	396.3
ADIRF	288.8	110.6	19.5	93.4	104.9	99.7	20.4	199.5	52.8	42.4	128.8	190.6
ADIRF-AS1	28.8	3	15.6	136.9	21.9	14.8	120.4	25.6	8	43.1	60.8	3.7
ADK	320.35	380.55	387.5	348.35	208.2	307.9	516.5	277.2	284.65	494.8	332.8	354.4
ADM	206.5	4888.1	467.4	1567.2	1407.5	2436.7	1556.7	1274.6	3071.4	2589.4	2386.4	6027.6
ADM2	12.1	9.5	11.5	28.3	32.8	9.2	43.5	37.9	12.6	110.7	34.8	20.2
ADM5	16.1	11.6	6.2	15	17.7	22	10.7	16.8	15.9	16.1	11.2	12.8
ADNP	496.9	559.8	750.65	434.85	437.85	650.6	438.25	430.4	612.4	461.5	451.7	584.5
ADNP2	260.25	331.6	287.1	170.8	257.5	304.85	182.95	208.15	233.05	187.8	232.35	273.15
ADO	477.5	475.9	525.75	435.4	412.5	454.2	444.05	391.8	376.85	459.45	394.9	444.35
ADORA1	73	71.35	51.15	67.45	130.95	38.65	72.05	80.15	82.5	103.5	39.1	51.25
ADORA2A-AS1	12.4	39.95	4.4	13.4	37.1	9.75	27.1	12.65	9.8	64.45	21.75	9.15
ADORA2B	86.1	29.4	70.3	199.2	110	65.6	157.9	73	51.3	127.2	97.7	77.5
ADORA3	6.4	5.7	8.45	31.6	15	19.2	11.7	16.9	12.15	30.4	16.1	2.8
ADPGK	201.95	257.4	208.45	215.75	257.1	224.45	230.8	229.35	231.6	254.65	208.95	222.85
ADPRH	55.2666666666667	38.1333333333333	29.1666666666667	101.933333333333	78.1333333333333	45.4666666666667	72.8	88.2	54.6333333333333	90.0666666666667	77.3333333333333	47.0666666666667
ADPRHL1	54.35	56.9	43.7	78.65	77.9	69.7	149.05	57.95	76.8	66.65	73.8	53.95
ADPRHL2	421.1	290.2	231.2	200.1	311.8	302.2	168.8	204.7	306.7	179.8	293.4	382.6
ADPRM	272.05	320.9	215.05	420.35	340.35	556.9	300.25	340.55	463.1	197.15	232.55	275.6
ADRA1A	45.925	13.525	17.95	16.175	27.425	45.775	18.15	38.8	11.925	29.375	44.05	28.375
ADRA1B	6.1	4.8	3.9	8.1	4.7	4.6	6.4	5.1	3.3	11.9	8.1	3.6
ADRA1D	50.55	66.55	52.6	8.6	55.55	72.9	46.4	116.45	89.3	27.3	61.3	58.95
ADRA2A	8.6	352.3	1.3	47.1	15.7	6.7	14.7	10.3	10.6	90.2	28.7	102.8
ADRA2B	21.8	7.8	27.6	63.2	16.8	16.5	54.7	21	14.3	68.4	19.4	21.9
ADRA2C	176.3	139.1	71.9	62.7	128.5	83.3	95.4	102.2	133.3	92.4	175.9	90.1
ADRB1	16.1	22.2	11.6666666666667	24.9333333333333	5.43333333333333	17.4666666666667	7.6	16.8333333333333	8.23333333333333	28.6333333333333	16	9.53333333333333
ADRB2	40.7	4.7	7.4	61	7.4	4.7	80.1	12.8	23	66	10.4	38.9
ADRB3	14.55	20	9.9	6.35	12.65	11.2	11.45	11.65	8.9	27.1	37.4	21.55
ADRBK1	78.0666666666667	54.5333333333333	69.7666666666667	177.7	72.8666666666667	65.9	177.633333333333	42.0333333333333	48.3333333333333	177	79.3	96.4666666666667
ADRBK2	29.4	74.1666666666667	55.3	44.3666666666667	28.1666666666667	46.7666666666667	58.8	49.3	56.6666666666667	53.4666666666667	31.0666666666667	42.8
ADRM1	582.4	440.5	380.2	638.7	545.1	466	591.7	614.5	309.7	539.6	633.6	552.4
ADSL	873.8	793.5	1008.8	851.25	806.35	941.35	850.3	754.7	906.55	732.75	746.7	816.55
ADSS	228.25	230.85	443.95	254.45	181.1	221.55	265.4	235.55	216.4	258.35	188.1	253.6
ADSSL1	83.45	97.05	74.9	67.95	141.65	85.55	93.2	76.15	63.85	75.6	74.5	67.85
ADTRP	37.35	29.95	37.9	107.2	66.25	34.65	79.85	39.15	37.6	59.9	28.35	42.45
AEBP1	1074	543.3	518.7	618.1	341.1	504.4	231.4	239.3	488.7	242.2	260.9	384
AEBP2	187	150.85	324.5	229.35	137.7	175.05	239	140.65	166.4	187.1	133.15	180.3
AEN	150.5	95.4	159.4	111.3	83.9	120.2	112	95.6	126.8	123.2	72.3	142.8
AES	663.6	371.6	274	600.8	743.4	413.9	453.3	684	333.9	407.8	585	405.1
AF001548.5	5.1	5.4	3.6	12	39.7	13.8	15.9	41.1	13.8	15.1	31.1	16.4
AF007147	71	6	16.2	18.5	36.4	46.5	41.2	27.3	57.2	18.8	30.9	45.8
AF067845.1	13.2	30.9	9.4	5.1	8.2	11.5	4.2	21.2	45.1	3.2	7.2	43.9
AF070581	213.15	82.8	303.5	171.1	95.45	119.9	252.35	88.7	157.2	214.1	113	153
AF086184	75.4	20.5	53.8	59.1	46.6	7.7	40.5	19.8	13.4	26.1	12.2	12.2
AF090939	21	6.1	16.5	3.8	28.4	12	8	25.1	22.6	6.9	10.7	7.5
AF131215.4	2.7	2.6	5.9	7.8	27.5	29.2	5.8	3.6	5	31	2.2	8.3
AF131215.8	52.4	39.7	6.5	38.5	59.3	34.6	29.7	13.5	45	30.6	20.7	23.2
AF186192.1	34.1	14.2	10.8	38.6	31.1	16.9	26.4	62.4	54.2	51	40.8	15.6
AF198444	3.9	3	4.3	1.6	7.8	2.9	1.2	9.8	2.3	4.6	25.6	3.8
AF213884.2	86.9	92.6	113.3	119.2	108.1	92.8	209.8	105.9	85.3	176.5	47.5	44
AF279780	46.1	63	28	58.4	19.3	102.2	32.1	56.4	11.8	7.3	58.5	6
AF289551	64.2	120.4	98.1	42.7	67.3	31.7	79.8	113.8	117.8	64.3	53.4	84.8
AF520793	32.7	28.7	46.7	54.4	53.8	19.1	71.9	4.9	26.7	34.5	43.7	30.1
AFAP1	226.6	107.5	303.7	564.6	292.5	130.7	427.3	277.5	106.2	472	209	126.9
AFAP1-AS1	26.8	19.45	20.85	50.65	10.95	62.05	55.45	28.65	41.55	60.65	63.8	8.9
AFAP1L1	67.4	25.65	38.55	22.7	51.85	67.25	50.6	75.85	103.85	48.05	101.65	82.35
AFAP1L2	16.6	7.8	21.6	54.6	44.4	35	33.8	40.3	23	120.2	34.6	5.3
AFF1	185.166666666667	292.266666666667	292.066666666667	203.7	220.366666666667	334.6	190	202.533333333333	291.333333333333	225.4	205.766666666667	309.8
AFF2	46.9666666666667	13.4	18.7333333333333	55.8666666666667	52.2666666666667	23.2	42.2333333333333	78.1333333333333	56.3333333333333	54.7	63.6	48.6666666666667
AFF3	20.55	15.5833333333333	12.5666666666667	18.8	20.8666666666667	18.25	24.0666666666667	19.6	24.9	32.2666666666667	15.8833333333333	13.5333333333333
AFF4	163.45	206.1625	304.1625	172.3	158.9375	182.875	152.75	170.1125	143.35	147.85	152.7625	156.975
AFG3L1P	46.0333333333333	49.2	48.1	22.6666666666667	35.8	44.1666666666667	26.3333333333333	46.0333333333333	53.4333333333333	12.4666666666667	39.5333333333333	41.2666666666667
AFG3L2	276.433333333333	330.2	494.666666666667	252.1	227.8	413.366666666667	267.6	223.6	349.533333333333	226.033333333333	190.966666666667	329.666666666667
AFM	18.5	3.3	10.5	61.5	12.7	3.4	79.2	1.4	4	74.7	1.3	3.6
AFMID	53.3	2.9	43.9	7.8	25.4	25.8	11.7	41.2	14.9	11.1	19.5	10.7
AFP	31	42.1	29.6	49.4	5.6	13.2	40.2	8	46.3	13	54.4	23.1
AFTPH	254.9	228.5	296.1	311.65	268.75	264.9	293.35	267.45	243.4	256.4	208.8	250.2
AGA	389.9	321.833333333333	285.033333333333	390.1	307.8	312.6	355.633333333333	254.433333333333	320.466666666667	319.9	302.366666666667	256.566666666667
AGAP1	133.166666666667	162.9	120.633333333333	126.933333333333	154.4	157.966666666667	160.566666666667	158.833333333333	200.233333333333	137.166666666667	243.033333333333	186.866666666667
AGAP11	30.15	81.9	39.95	8.05	16.45	21.2	12.9	23.55	22.45	10.95	40.25	47.65
AGAP2	73.7333333333333	39.2666666666667	33.3666666666667	23.6666666666667	55.6666666666667	14.9	32.1666666666667	42.9666666666667	41.3333333333333	30.9666666666667	53.3666666666667	49.4333333333333
AGAP2-AS1	379	66.7	127.7	174.1	309.3	110.9	202	330.9	167.4	124.5	234.6	65.9
AGAP3	120.9	97.5	143.133333333333	196.1	147.266666666667	110.866666666667	197.033333333333	130.166666666667	127.6	165.366666666667	96.8333333333333	78.9666666666667
AGAP4	27.8	21.8	34.1	35	77.2	4.8	54.2	51.8	13.2	59.8	49.5	31.1
AGAP6	9.9	20.3	6.75	45.2	26.25	7.85	37.6	26	12.1	53.2	38.45	9.3
AGAP9	41.6	14.3	9.2	8.1	15.5	42.2	15.7	8.3	39.4	15.7	8.5	29.3
AGBL1	3.8	3.4	3.6	42.6	6	4.3	16.6	2.9	7.5	62.7	6.7	4.3
AGBL2	42.7	25.9	29.8	61.5	53.2	21.8	61.6	43.7	47.7	52.7	26.4	40.2
AGBL3	2.7	3.3	6.2	2.83333333333333	9.76666666666667	2.73333333333333	17.8	2.9	3.9	2.76666666666667	10.3666666666667	7.43333333333333
AGBL4	4.45	32.05	16.75	32.85	52.45	57.35	43.6	7.65	7.2	22.95	46.75	34.3
AGBL5	131.433333333333	107.9	117.9	107.833333333333	130.166666666667	113.5	122.7	125.8	136.933333333333	52.5333333333333	111.466666666667	104.266666666667
AGER	28	9.65	22.55	22.5	13.8	20.4	36.85	62.55	36.05	35.6	53.25	23.6
AGFG1	210.04	256.32	277.08	202.38	189.84	257.34	227.94	261.3	267.44	233.54	214.66	245.4
AGFG2	51.05	39.7333333333333	29.85	93.1833333333333	64.5833333333333	37.4333333333333	91.0666666666667	75.4333333333333	50.8666666666667	88.3	49.05	29.95
AGGF1	178.375	227.35	224.3	170.25	208.9	191.425	169.975	164.375	223.675	231.125	172.45	231.5
AGK	134.233333333333	122.7	208.466666666667	93.3333333333333	112.366666666667	160.166666666667	108.9	129.633333333333	109.333333333333	104.633333333333	105.966666666667	129.633333333333
AGL	487.7	603	798.6	974.2	932.1	887.5	777.1	869.1	764.9	607.9	624.9	693
AGMAT	56.4333333333333	61.3	45.4333333333333	94.6666666666667	92.8666666666667	74.2333333333333	83.7666666666667	60.3	72.2	110.966666666667	59.1333333333333	79
AGO1	106.775	125.075	126.75	146.2	102	115.675	142.025	90.975	97.2	139.2	95.675	135.175
AGO2	465.4	299.9	268.3	461.8	499.6	276.4	561.4	574.5	342.7	523.2	610.5	361.3
AGO3	93.175	94.825	82.75	73.6	93.325	112.3	89.475	86.75	110.2	88.375	111.725	118.65
AGO4	29.225	24.25	42.875	34.3	36.875	40.575	37.3	34.1	37.575	37.925	18.275	24.15
AGPAT1	545.5	226.35	224.3	707.05	600.55	322.6	671.85	597.5	280.15	715.5	596.7	254.65
AGPAT2	250.5	253.2	175.55	276	327.35	160.6	234.5	294.45	217.6	200.2	266.8	183.8
AGPAT3	191.433333333333	234.95	186.883333333333	132.45	214.1	254.7	149.766666666667	244.45	269.966666666667	157.316666666667	202.566666666667	272.65
AGPAT4	31.05	56.95	60.65	51.6	31.65	119.25	55.15	30.25	54.8	36.5	77.6	57.85
AGPAT4-IT1	9.5	17.4	18	67.5	55.9	5.8	62.5	12	37.2	77	10.7	40.9
AGPAT5	237.25	140.1	342.6	155.25	128.6	177.6	225.6	122.65	173.4	202.5	117.95	246.2
AGPAT6	143.433333333333	76.8333333333333	127.1	101.566666666667	185.866666666667	129.3	129.3	125.733333333333	143.266666666667	93.3666666666667	169.666666666667	133.566666666667
AGPAT9	29.7	49.7	69.3	26.1	83.1	77.7	22.8	48.9	38.6	11.3	83.6	63.6
AGPS	257.575	230.275	291.8	259.175	207.875	248.225	305.9	244.675	237.225	275.325	221.25	251.95
AGR2	6.7	12.55	15.25	42.4	35.1	17.2	25.55	6.5	18.95	27.05	13.7	21.05
AGR3	20.5	13.3	2.5	19.7	15.2	13.6	14.3	7.7	2.7	16	6	4.2
AGRN	49.425	96.175	153.125	93.2	111.125	141.05	84.35	65.425	85.8	105.75	145.975	93.9
AGRP	13.4	7.3	4.6	11.9	14	15.7	16.5	6.6	7.1	16	7.6	10.5
AGT	190.8	152.9	124.8	228.2	46.6	96.6	180.6	59.1	114.9	127.8	82.7	99
AGTPBP1	71.95	53.95	90.15	110.2	38.25	44.5	123.05	51.2	47.3	106.4	68.1	54.4
AGTR1	75.5	118.6	68.8	153.65	106.4	125.05	157.7	130.25	143.05	139.9	101.25	93.6
AGTR2	9	8	6.13333333333333	33.6	34.2666666666667	13.2666666666667	22	18.1666666666667	7.96666666666667	39.1	11.1333333333333	21.1333333333333
AGTRAP	261.233333333333	185.1	109.866666666667	321.1	345.233333333333	163.366666666667	277.6	381.3	154.033333333333	318.233333333333	338.9	173.466666666667
AGXT	19.3	13.5333333333333	8.5	29	40.0666666666667	5.93333333333333	13.8333333333333	23.2333333333333	24.5333333333333	25.1	17.4333333333333	5.1
AGXT2	53.4	26.5	21.4	108	65.3	5.3	20.8	14.6	6.6	69.9	4.8	6.3
AHCTF1	183.05	286.4	252.3	178.65	193.1	238.1	182.6	192.45	301.8	228	193.45	280.2
AHCY	482.8	676.2	508.2	641.9	564.1	549.7	758.7	657.3	607.9	659.3	708.6	527.6
AHCYL1	698.2	1864.225	1040.125	1021.375	1025.9	1388.225	1171.875	1097.5	1556.625	995.175	1142.6	1592.275
AHCYL2	89.2	81.2	91.25	141.7	106.55	100.4	141.4	84.5	58.15	99.5	83.3	69.45
AHDC1	24.2666666666667	13.4666666666667	5.4	39.5666666666667	19.4666666666667	6.86666666666667	36.4	26.9333333333333	16.3	32.8333333333333	28.2333333333333	18.9333333333333
AHI1	78.08	102.72	72.9	56.88	81.56	77.32	62.32	88.78	94.9	89.26	81.66	81.36
AHNAK	196.7	352.65	197.45	297.675	268.4	268.875	254.725	299.25	252.95	273.15	334.2	210.75
AHNAK2	88.15	89.45	69.6	57.75	122.5	72.1	68.85	121.6	73.05	113.6	200.05	78.3
AHR	677.7	687.2	781.2	944	667.1	540	920.6	726.8	554.9	913.1	637.3	643.4
AHRR	325.5	174.3	236.2	255	414	343.4	198.4	245.6	191.5	135.2	232.2	130.1
AHSA1	615	700.2	592.2	578	806.9	693.8	618	665.6	572.6	549.5	688.5	661.1
AHSA2	45.475	62.575	65.95	61.375	87.75	95.875	45.475	57.625	57.625	61.925	76.775	64.425
AHSG	61.4	24.25	12.3	59.6	51.7	17	41.8	68.8	24.25	33.85	63.45	34.25
AHSP	52.7	41.9	16.1	81.1	110.6	68	33	32.6	45.2	172.1	87.2	52.1
AICDA	3.65	6.85	4.25	15.6	3.7	21.6	6.7	10.65	2.85	7.95	2.95	2.05
AIDA	1503.05	1534.3	1916.85	1594.2	1488.45	1864	1608.2	1664.65	1875.15	1561.55	1562.75	1853.6
AIF1	9.4	9.2	5.45	33.575	13.4	10.35	18.975	9.075	5.95	22.925	17.35	8.4
AIF1L	29.5	14.45	36.95	34	26.45	18.15	41.3	35	20.15	32.25	42.3	21.25
AIFM1	175.7	157.9	134.9	208	221	168.6	180.9	197.5	104.7	228.9	170.3	175
AIFM2	162.8	172.6	129.25	127.45	144.7	142.05	135.2	151.9	216.95	130.95	179.3	167.9
AIFM3	10.4	12.5	9.9	7.9	23.2	9.9	14.8	14.5	20.3	24.7	7.2	7.7
AIG1	175.8	118.666666666667	214	183.333333333333	159.533333333333	149.566666666667	181.466666666667	128.633333333333	125.833333333333	148.066666666667	107.566666666667	134.166666666667
AIM1	144.5	583.8	173.2	220	308.5	234.3	453	578.5	429.1	549.9	539.1	508.8
AIM1L	110.4	72.95	75.9	69.35	91.35	93.7	95.45	100.65	54.3	104.2	97.55	74.5
AIM2	13.6	22.9	14.1	59.2	9.9	14.1	96.9	9.7	5.7	62.8	3.9	8.5
AIMP1	462.766666666667	429.366666666667	585.6	346.966666666667	337.933333333333	468.166666666667	336.533333333333	348.366666666667	394.833333333333	316.066666666667	305.033333333333	449.1
AIMP2	477.8	332.933333333333	492.766666666667	391.033333333333	435.033333333333	421.833333333333	399.833333333333	435.766666666667	453.266666666667	417.466666666667	443.8	392.8
AIP	359.15	308.8	260.4	441.15	432	299.4	379.95	371.3	318.05	324.65	327.7	217.75
AIPL1	24.9	8.45	17.65	22.15	35.5	13.15	27.25	25.2	12.15	39.5	49.85	28.15
AIRE	41.3	15.1	51.6	25.6	35.4	77.2	46.6	96.9	53.3	22.5	109.9	21.9
AJAP1	8.4	15.75	17.675	32.275	13.25	6.325	20.5	14.375	5.8	34.075	4.75	7.3
AJUBA	355.15	195.925	301.75	267.95	316.375	276.6	257.725	273.6	275.075	201.95	268.2	251.5
AK000798	12.7	30.6	28.6	25.4	13.9	7.6	35.1	4.2	36.6	6	20	2.6
AK021537	125.4	155.8	132	128.1	147.7	96.6	238.4	186	164	256.6	37	126.4
AK021804	237.55	205.8	479.6	314	658.5	527.9	208.95	362.75	268.7	155.25	327.3	274.75
AK021933	37	28.7	29.5	41.9	26.85	24.45	54.3	21.85	21.85	55.85	35.3	21.6
AK021977	5.7	24.9	17.2	105.7	23.5	24.6	68.1	14.5	30.5	56.8	9.1	40.7
AK024936	33.7	31.8	24.3	34.4	28	31.9	31.3	36.7	39.7	57.8	23	28.2
AK025288	23	23.9	26.8	32.9	4.4	27.7	12.3	4.9	4.6	27.7	9.7	23
AK026905	100.2	45.7	53.8	25.2	39	70.8	67.1	19.5	47.6	43.9	64.4	24.1
AK054988	5.8	6.3	2.5	3.2	4.1	17.5	2.6	19.7	8	2.3	0.9	8.1
AK055458	22.85	15.15	16.15	28.05	10.2	24.4	22.45	8.1	30.6	19.3	32.4	23.25
AK055981	54.4	12.1	53.4	85.6	38.8	11.5	54	36.8	51.4	85.5	48.6	14.3
AK056098	8.6	11.3	6.1	12.5	12	7.1	25.8	7.2	8.3	56.2	8.3	11.2
AK056982	11.6	47.3	15	42.8	44.1	6.2	49.5	44.2	29	107.5	36.9	37.1
AK074476	36.0666666666667	37.8666666666667	31	14.7	20.9333333333333	41.9666666666667	19.5333333333333	34.3666666666667	34.6	33.2666666666667	55	24.5
AK090844	63.4	76.1	73.3	85.7	31.8	82.6	130.8	80.4	87.7	96.2	52.5	102.4
AK091729	25.2	27.8	3.6	92	11.1	5	92.8	39.4	1.7	67	2.5	4.7
AK093205	27.95	19.65	15	25.8	20.35	23.6	25.95	28.25	25.85	53.05	47.3	20.05
AK094644	11.6	5.1	15.5	20.7	7.1	11.5	33	30.8	9.8	55.4	14.8	19.5
AK096159	2.3	22.6	16	3.2	20.2	19.2	14.7	23.7	1.6	9.3	4.4	0.4
AK097370	61.7	15.5	9.2	10.1	13.9	8.9	8.6	19.3	9.1	9.7	102.2	6.1
AK097453	37.4	12.6	43	58.2	24.9	43.5	66.5	21.4	60.8	64	60.9	18.4
AK098263	3.5	2.2	2	23.8	2.4	6.3	12.1	7	8.6	9.1	2.8	15.8
AK1	614.5	253.7	228.85	495.35	469	209.5	437.15	365.05	186.95	355.7	388.95	113.05
AK130486	45.9	18.6	31.3	62.8	90.2	63	60.95	65.25	11.25	30	20.05	84.3
AK131021	49.3	55.4	54.2	82.2	94.8	61.8	107.8	46.6	28.7	111.9	73.1	52.7
AK2	317.233333333333	159.65	206.833333333333	216.266666666667	245.15	157.3	228.383333333333	223.7	152.683333333333	219.666666666667	193.016666666667	170.866666666667
AK3	905.35	1497.3	924.05	1024.6	709.5	852.55	1216.2	909.8	1246.8	1808.15	1117.95	1653.1
AK5	110.6	62.15	94.6	95	100.55	120	111.45	178.3	121.8	106.2	163.35	136.95
AK6	614.6	953.8	974	322	639.5	778.6	358.5	405.2	768	339.7	505.9	991.8
AK7	20.925	14.7	33.875	50.825	32.475	36.35	41.35	46.45	23.875	38.875	44.725	33.25
AK8	69.2	51.8	52.2	97.85	63.75	84.3	84.95	52.5	34.85	104.05	51	56.5
AK9	45.5333333333333	28.6333333333333	36.3	13.6666666666667	10.5666666666667	30.8666666666667	10.2	22.6	15.2333333333333	21.3	25.9333333333333	39.4333333333333
AKAP1	86.2	51.1	72.675	110.15	83.725	73.85	138.475	88.95	78.975	105.925	72.45	70.975
AKAP10	93.95	68.675	64.475	81.4	111.775	75.075	60.8	79.6	68.825	54.05	104.15	61.95
AKAP11	446.15	549.45	692.15	288.3	467.85	630.45	330.7	472.5	623.35	324.15	454.7	525.4
AKAP12	448.1	502.74	743.02	280.62	379.24	636.44	249.16	306.38	531.9	262.34	321.96	466.54
AKAP13	116.722222222222	201.155555555556	120	127.055555555556	156.811111111111	134.3	145.522222222222	164.911111111111	189.422222222222	143.411111111111	161.677777777778	169.388888888889
AKAP14	17.8333333333333	6.46666666666667	7.5	12.7	44.3	36.7666666666667	8.8	24.2666666666667	23.0666666666667	15.2666666666667	16.1	24.0333333333333
AKAP17A	94.1333333333333	158.833333333333	152.366666666667	146.566666666667	156.8	149.2	147.566666666667	158.433333333333	130.933333333333	129.533333333333	129.3	152.066666666667
AKAP3	8.2	27.2	7.8	19.3	13.3	32.4	8.3	7	10.4	14.6	12.7	12
AKAP4	88.1	17.4	49.6	19.2	33.3	15.1	7.1	19.1	79.4	10.8	45.6	18.2
AKAP5	25.9	13.2	34.2	32	29.55	59.15	34.4	25.75	51.7	67.55	17	24.25
AKAP6	9.65	16	17.55	44	34.05	44.05	42.65	23.05	35.25	40.2	27.6	20.4
AKAP7	120.95	124.55	102.8	70.55	104.75	60.1	108.5	108.45	100.75	128.05	145.9	113
AKAP8	154.7	86.05	147.05	137.1	158.05	116.85	118	90.45	107.55	116.45	115.65	112.9
AKAP8L	65.2	62.4	49.6	40.6	61.76	67.38	38.64	93.04	100.86	51.72	73.04	55.48
AKAP9	95.4666666666667	139.433333333333	172.066666666667	121.133333333333	143.533333333333	143.166666666667	105.766666666667	134	146.8	98	123.033333333333	142.333333333333
AKIP1	290.65	293.05	355.8	289.65	233.25	288.35	244.8	272.75	250.8	328.75	311.65	268.35
AKIRIN1	480.5	301.266666666667	593.333333333333	504.433333333333	570.8	318.9	546.9	547.466666666667	391.933333333333	532.466666666667	529.533333333333	393.933333333333
AKIRIN2	330.033333333333	138.733333333333	186.866666666667	241.266666666667	291.433333333333	174.566666666667	192.5	308.333333333333	182.933333333333	161.666666666667	258.266666666667	177.933333333333
AKNA	52.75	16.9	5.7	13.85	13.9	44.05	8.25	41.2	113.15	19.45	42.85	66.75
AKNAD1	27.0333333333333	23.1666666666667	11.8333333333333	12.3666666666667	10.5666666666667	16.2	35.2333333333333	16.4333333333333	11.1666666666667	32.0333333333333	15.1666666666667	27.6
AKR1A1	1249.2	1467.3	1245.6	1056.7	909.7	1407	946	1107	1869.8	1051.4	1312.6	1727.3
AKR1B1	1241.5	1579.1	764.6	1140.1	958.4	1099.4	1109	917.5	1262.1	1145.8	1134.1	1274.3
AKR1B10	78.7	279	99.3	152.5	15.7	149.6	253.4	126.1	290.8	162.8	180.6	182.3
AKR1C1	122.92	1396.92	167.68	286.88	276.3	566.3	396.94	362.38	1004.6	388.7	459.78	939.64
AKR1C3	296.9	2950	586	691.3	815.9	1413.2	768.5	1071.9	2212.4	733.7	1123	2105.1
AKR1C4	55	9.9	8.8	20.2	9.2	8.7	43.8	25.9	12.8	26.3	34.3	7.3
AKR1C6P	84.4	68.3	61.7	93.6	66	45.9	95.8	108.5	68.7	99.8	38.1	64.1
AKR1D1	23.2	13.2	21.6	40.2	63.9	3.1	5.6	6.3	14.6	40.8	6.9	18.4
AKR1E2	52.9666666666667	52.9333333333333	50.6666666666667	52.0333333333333	48.8333333333333	72.5333333333333	60.2666666666667	98.6	48.9	60.4666666666667	72.5666666666667	63.0666666666667
AKR7A2	604.45	572.6	485.95	750.7	570.9	621.9	727.9	663.3	693.25	618.55	651.9	653.45
AKR7A3	112	93.4	54.05	119.2	135.85	19.6	288.9	148.45	23.35	123.35	86.25	19.9
AKT1	813.3	336.2	357.5	589.4	800.6	438.1	578.8	714.7	362.7	485.6	714.6	330.3
AKT1S1	474.75	90.45	80.05	369.4	269.85	19.4	336.85	357.1	133.45	324.4	443.7	83.35
AKT2	62.7333333333333	69.4	40.8	52.7166666666667	86.3166666666667	63.95	59.95	77.5333333333333	50.55	55.8666666666667	100.716666666667	50.15
AKT3	260.7	213.657142857143	344.642857142857	213.214285714286	223.6	277.142857142857	204.857142857143	206.714285714286	256.985714285714	206.7	205.171428571429	191.485714285714
AKTIP	263.75	283.95	297	166.55	211.15	134.4	208.9	254.75	273.55	156	287.7	194.65
AL022341.3	175.7	101.2	77	14.2	112.2	250.6	54.3	175.2	108.9	11	172.6	185.4
AL022344.5	16	29.7	18.8	33.8	6.8	31.9	16.1	19.7	13.4	26.3	31.8	22.6
AL109706	2.8	1.6	19.3	20.2	40.5	2.6	13.8	40	7.8	61.9	27	43.7
AL132709.8	76	74.7	115.1	75	126.9	47.9	121.1	137.6	83.9	141.6	140.1	37.8
AL133493.2	19.7	4.2	42.1	31.7	68.3	12.4	56	25.6	8.8	59.1	13.3	31.9
AL590762.11	46	32.1	3.5	78.4	49.4	71.4	90.2	74.4	11.2	59	18.5	9.8
AL832163	19.5	3	7.3	4.1	19.5	26.6	15.6	15.6	6.6	3.9	52.8	5.1
AL833181	67.4	71	24.7	16.9	51.2	31.6	14.3	56.7	38.9	43.3	26.4	51.9
AL928742.12	115.5	99.7	4.2	16.5	95.6	41.5	87.5	37.4	93	93.2	19.5	154.4
ALAD	305.6	368.3	175.6	282.85	304.55	285.7	237.2	304.15	247.35	222.35	433.1	307.7
ALAS1	395.9	313.1	330.1	407.2	415.9	376.4	234.4	374.2	373.5	281.5	290.5	280.6
ALAS2	25.8	7.8	9.9	35	20.4	12.85	13.6	10.2	14.35	28.6	13.55	15.55
ALB	29	7.075	20.975	22.3	32.475	6.875	26.725	28.525	32.55	23.325	13.225	26.325
ALCAM	976.066666666667	2096.66666666667	1173.3	3282.63333333333	2496.1	2901.56666666667	3004.96666666667	2675.63333333333	2618.93333333333	2875.13333333333	2852.43333333333	2966.56666666667
ALDH16A1	197.1	154.1	95.9	123.1	182.9	198	137.6	198.1	233.6	63.2	248.5	176.5
ALDH18A1	1164.65	923	1151.5	945.85	1037.85	1029.35	1192.35	1283.85	1328	907.25	946.2	951.3
ALDH1A1	19.3	11.7	16	5.5	34.6	33.4	4.9	4.3	13.3	7	17.4	16.4
ALDH1A2	6.2	15.8	11.9	19	9.7	11.4	12.7	9.2	11.2	17.2	8.2	22.3
ALDH1A3	158.2	312.2	723	114.65	184.45	396.95	78	209.7	398.8	81.85	162	397.15
ALDH1B1	887.8	421.2	433.2	495.1	514.9	375.1	381.2	599.85	413.75	420.25	468.45	243.8
ALDH1L1	103.6	37.85	54.05	49.25	117.55	67.55	84.3	104.75	78.55	32.8	82.7	107.9
ALDH1L1-AS2	33.1	11.1	42.8	50.9	25.3	39.3	82	58.1	18.3	30.5	37.1	14.2
ALDH1L2	245	268.866666666667	357.2	284.266666666667	218.733333333333	248.5	384.8	357.8	311.133333333333	252.966666666667	368.2	268.033333333333
ALDH2	383	370.5	232.9	631.4	311.6	443.7	761.5	360	356.1	570.4	316.7	252.5
ALDH3A1	33.3	74.2	62.2	32.9	60.4	84.3	22.1	68	5.5	50	47.1	32.1
ALDH3A2	249.033333333333	318.033333333333	290.566666666667	309.266666666667	301.733333333333	310.4	320.366666666667	338.6	384.133333333333	290.4	315.8	432.966666666667
ALDH3B1	244.266666666667	103.8	67.1333333333333	177.7	230.366666666667	88.7	190.9	188.333333333333	126.433333333333	221.766666666667	222.4	155.766666666667
ALDH3B2	55	32.55	19.35	11.1	36.3	48	7.6	42.6	49.1	17.15	60.5	21.65
ALDH4A1	167.95	202.65	103.15	100.05	163.45	118.1	37.95	194.85	204.55	80.8	296.55	175.6
ALDH5A1	41.35	45.9	39.7	9.35	53	21.8	35.3	25.5	11.9	21.3	50.55	33.8
ALDH6A1	161.24	337.58	196.88	417.7	269.18	238.46	369.98	343.82	336.78	336.56	299.32	290.94
ALDH7A1	413.766666666667	323.033333333333	260.2	372.333333333333	384.4	282.066666666667	354.866666666667	420.7	262.5	334.6	326.966666666667	266.433333333333
ALDH8A1	2.3	14.1	14	14.6	4.9	28.4	43.8	10.2	24.8	37	32.9	49.2
ALDH9A1	1402.2	1400.1	1877.5	946.4	1326.9	1701.5	933.8	1372.6	1413.6	1162.3	1825.4	1543.3
ALDOA	3461.23333333333	1754.43333333333	1442.03333333333	3258.13333333333	3297	1671.56666666667	2969.36666666667	3365.96666666667	1545.46666666667	2914.56666666667	3532.4	1730.46666666667
ALDOAP2	84.8	15.8	9.9	10.2	55.8	60.1	10.2	40.4	48.2	50.4	87.4	8.3
ALDOB	39.5222222222222	27.7333333333333	30.6111111111111	42.6555555555556	43.1888888888889	40.2555555555556	55.6	30.1555555555556	32.2666666666667	43.1333333333333	37.1777777777778	22.5
ALDOC	62.7	67	90.2	237.9	75.8	40.2	191.9	53.4	89.6	228.6	39.5	106.2
ALG1	84.5	142.2	100.7	117.6	152.8	77.2	158.1	40.2	28.3	124	187.3	68.1
ALG10	36.95	19.65	29.5	20.65	29.15	25.3	40.4	18.4	39.65	34.1	16.95	22.8
ALG12	92.7	121.1	94.7	71.2	103.7	99.3	148.5	105.2	135.6	130.7	149.4	93.9
ALG13	154.12	111.64	271.74	201.32	126.04	166.52	194.42	139.66	106.88	194.64	127.26	127.74
ALG14	142.4	110.65	194.2	128.55	87.75	164.65	154.7	128.05	158.15	198.95	140.05	168.75
ALG2	341.2	432.25	486.25	314.65	406.05	445.45	373.4	402.75	458.4	362.45	411.85	438.65
ALG3	324	240.1	114.1	405.2	376.7	227.7	476.1	363.8	271.1	430.8	327.1	341.8
ALG5	417.133333333333	793.2	644.766666666667	454.633333333333	536.5	833.3	503.333333333333	656.4	843.433333333333	526.166666666667	571.6	940.9
ALG6	293.5	197.6	266.1	356.2	324	299.6	339.8	292.9	248	367.3	279.2	268.3
ALG8	401.4	496.4	489.3	663.8	519.7	502.6	597.3	549.2	528.2	639.2	650	536.7
ALG9	183.7	209.9	175.15	108.3	208.15	244.1	135.85	179.15	198	151.25	197.05	209.15
ALK	34.8	28.7	10.55	64.95	36.5	18.7	24.6	10.4	26.5	32.25	35.5	20.05
ALKBH1	116.9	135.1	114.4	138.3	132.25	127	151.85	129.8	105.9	144.85	106.25	144.2
ALKBH2	241.3	75.1	108.7	117.9	115.8	128.8	119.6	167.8	119.1	128.2	145.6	126.9
ALKBH3	280.2	287.2	299.2	116.3	229.1	274.4	92.1	278.8	323.4	105.1	259	198.6
ALKBH3-AS1	54.1	14.65	6.8	25.6	48	11	47.75	41.85	17	14.45	38.9	8.9
ALKBH4	63.7	60	40.3	87.4	48.6	52.3	78.8	95.6	41.5	59.7	86.3	82.2
ALKBH5	374.433333333333	266.466666666667	259.2	452.833333333333	428.2	308.633333333333	394.8	383.6	308.6	453.566666666667	408.2	201.9
ALKBH6	288	341.4	262.8	230.9	296.9	392.8	245.6	293.7	349.7	267.9	283.4	389.1
ALKBH7	263.875	133.35	104.425	266.375	206	156.5	208.925	169.2	148.1	199.175	187.125	132.425
ALKBH8	55.35	67.75	91.2	92.25	89.3	62.15	100	92.6	69.75	120.3	86.6	101.45
ALLC	29.4	41.1	8.5	121.4	18.2	37.9	52.1	29.8	12.2	42.1	15.6	7.8
ALMS1	85.3	67.8333333333333	109.233333333333	116.433333333333	64.3666666666667	82.2	141.1	85.6	112.9	129.533333333333	89.6666666666667	61.6333333333333
ALMS1-IT1	28.3	37.7	8.8	39.6	8.2	24.5	31.9	3.6	31.4	39.4	40.8	11.5
ALMS1P	24.4	35.9	40.5	51.7	105.7	17.7	94	78.9	68.7	39.4	24.3	84.6
ALOX12	12.6	31.4	5.8	11.1	13.5	5.1	26.9	13.8	15.7	5.8	6.9	24.3
ALOX12B	11.8	17.4	7.4	12.1	12.5	15.8	7.6	7.5	10.4	15.9	5.2	10.9
ALOX12P2	42.2	51	22.1	16.2	11.9	20.5	32.5	13.4	48.5	116.7	11.7	24.3
ALOX15	35.7	9.7	3.8	5.4	3.1	14.2	4.5	22.2	2	5.8	6	16.7
ALOX15B	8.65	140.3	5.75	326.5	186.65	114.15	347.15	315.25	133.25	324.45	196.65	129
ALOX5	17.35	32.6	10.5	30.175	39.525	34.15	54.45	27.675	17.975	52.5	27.85	32.625
ALOX5AP	16.2	46.4	45.3	158.4	146.1	65.8	119.1	99.8	31.3	160.5	128.6	100.7
ALOXE3	72	61.3	31.05	59.8	63.15	29.95	106.65	29.75	38	71.2	42.65	33.9
ALPI	12.35	10.8	5.4	4.55	12.15	12	5.65	19.95	9.75	7.3	10.85	13.1
ALPK1	68.275	83.675	55.775	37.15	54	74.375	36.875	53.925	56.8	14.925	34.6	52.25
ALPK2	582.5	512.1	850	290.3	592.7	722.5	263.4	560.2	796.1	215.3	433.3	459.1
ALPK3	66	11.05	19.95	51.3	13.2	32.75	54.05	47	10.25	57.85	14.9	10.25
ALPL	70.55	102.5	24.9	99.3	55.25	66.95	137.4	74.95	19.25	193.75	155.2	41.25
ALPP	34.4	19.9	6.9	5.4	12.7	8.5	7.3	22	18.6	7.2	68.8	39.5
ALPPL2	44.8	66.7	26.1	62.05	35.85	53.5	67.6	80.6	20.1	34.9	56.55	31.3
ALS2	105.766666666667	109.666666666667	140.066666666667	100.833333333333	103.233333333333	151.133333333333	109.766666666667	96.1666666666667	100.366666666667	101.8	106.9	140.733333333333
ALS2CL	49.7333333333333	70.8666666666667	36.6666666666667	168.266666666667	84.5333333333333	61.6333333333333	119.5	56.9666666666667	39.5	152.866666666667	68.8666666666667	54.6
ALS2CR11	21.5	24.7166666666667	21.1	38.4	22.4166666666667	33.7333333333333	23.2666666666667	30	29.6833333333333	28.3833333333333	25.1166666666667	27.2
ALS2CR12	8.35	22.7	15.4	44.35	31.7	49.55	65.45	21.25	21.1	20.2	62.9	38.1
ALX1	116.7	83.4	78.2	63.6	25.9	110	84.4	78.4	43.1	127.6	50.5	110.8
ALX3	15.1	8	46.3	51.7	11.1	11	22.3	18.1	36.5	80.4	10.6	9.9
ALX4	6.4	12.1	6.6	10	13.5	8.6	21.4	7.3	11.8	24.2	11	14.3
ALYREF	488.2	280.05	269.9	236.5	290.1	220.3	217.1	325.5	221.2	197.65	244.65	244.9
AMACR	41.5333333333333	46.7666666666667	30.0333333333333	48.2666666666667	48.5666666666667	68.5333333333333	77.6333333333333	62.6	21.1666666666667	52.6	46.8333333333333	52.8
AMBN	29.5	3.3	7.5	79.4	44.3	47.1	69	11.9	37.7	54.9	58.5	44.5
AMBP	18.65	8.8	19.3	35	13.05	27.45	50.5	36.65	24.75	28.45	43.2	25.6
AMBRA1	88.75	34.25	83.1	78.125	90.325	77.175	54.05	102.725	67.9	49.375	81.875	79.35
AMD1	518.45	603.55	625.9	354.7	430.7	541.05	437.95	421.9	552.55	497.9	403.15	702.7
AMDHD1	6.1	18.6	4.7	3.6	54.5	15.2	17.8	23.9	27.6	30.9	42.9	22.3
AMELX	51.5	77.8	7.3	84.6	45.6	43.7	30	71.6	9.9	70.3	44.6	31.2
AMELY	52.4	50.8	24.1	63.6	88.2	59	15.3	89.3	30.9	30.4	75.9	44.9
AMER1	30.9	24.1	4.9	17.8	20.3	8.5	19.6	25.9	26.7	21	9.4	6.5
AMER2	35.9333333333333	33.1666666666667	4.96666666666667	13.1	15.6333333333333	23.6	8.66666666666667	25.7666666666667	41.3	26.3666666666667	17.0666666666667	8.5
AMER3	17.4333333333333	5.56666666666667	7.73333333333333	34.7666666666667	36.7333333333333	23.8666666666667	18.7	24.1333333333333	60.1333333333333	23.3	21.9666666666667	10.3
AMFR	152.9	81	73.6	182.95	253.8	88.9	152.9	288	75.55	172.25	216.95	72.05
AMHR2	18.2	8.1	6.3	26.6	12.2	8.7	17	7.6	7.7	28.3	9.1	7.9
AMICA1	94.9	45.2	13.5	14.2	75.3	79.3	9.3	96	25.5	18.6	108	21.9
AMIGO1	71.1	36.5	29.6	62.1	66.8	61.4	68.2	57	68.6	55.6	63.1	56
AMIGO2	2774.5	1404.4	4679.3	460.3	1874.1	1947.8	348.2	1218.4	1446.5	367.8	1273.1	1201
AMMECR1	76.425	85.625	131.025	133.7	112.025	161.35	183.625	140.175	154.725	103.75	115.3	143.4
AMMECR1L	372.1	437.9	626.1	284.6	358.5	653	273.3	418.8	540.3	245	344.2	605.7
AMN	29.3666666666667	54.1333333333333	33.4666666666667	48.2666666666667	23.8666666666667	51.6333333333333	47.7333333333333	26.3666666666667	17.4333333333333	60.5333333333333	29.2666666666667	53.2333333333333
AMN1	81.9	85.3	78.4	16.3	59.3	91.2	18.4	32.7	85.8	13.6	42.7	65.9
AMOT	40.3	37.5	9.9	34.3	32.2	83	51.2	10.2	24.4	91.7	26.5	47.9
AMOTL1	209.325	210.325	172.375	93.775	206.125	187.15	155.55	220.15	184.75	157.4	127.475	224.075
AMOTL2	1441.8	1532.6	1662.4	2086.7	1822.6	1533.1	1537.9	2163.2	2315.1	1542.6	1608	1396.8
AMPD1	4.6	5.8	29.8	40.5	35.9	8.2	40.5	11.4	13	21.6	29.2	4.3
AMPD2	264.3	391.2	302.4	134.3	271.4	339.7	236.9	312.9	325.8	235.4	358.3	393.8
AMPD3	74.2	280.6	143.9	100.3	96.6	216.8	107.4	80.8	166.9	161.4	117.7	315.4
AMPH	91.7	137.4	43.7	318.1	103.3	86.8	275.1	116.8	157.5	251.7	86.2	126
AMT	124	45.8	91.6	207.3	131.5	96.5	191	99.5	75	170.2	114.8	83.3
AMZ1	117.6	100.15	124.25	153.75	133	92.2	192.85	153.75	79.85	130.3	153.7	104.7
AMZ2	1356.6	912.3	1463	1123.2	1353.3	1078.7	1089.1	1144	1131.7	1016.4	1138.9	1048.7
AMZ2P1	186	172.6	153.9	230.5	76.7	153.4	199.1	148.9	164.6	119.4	115.4	99.1
ANAPC10	150.9	195.15	196.7	130.45	142.35	159.75	133.7	151.4	181.5	140.45	156.1	191.25
ANAPC11	811.05	543.8	723.95	938.45	562.25	697.8	767.85	589.2	577.3	622.05	567.6	480.95
ANAPC13	1163.05	1449.2	1290.3	1499.55	1334.7	1655.9	1425.6	1267.5	1602.95	1322.4	1255.55	1517.8
ANAPC15	319.4	280.7	238.6	351.1	321.5	391.8	328.9	299.4	297.3	311.2	298	175.4
ANAPC16	383.025	507.55	463.225	411.5	479.025	581.275	382.675	462.225	538.775	367.425	457	550.325
ANAPC2	223.9	137.4	122.7	181.3	201	148.5	163.6	201.3	151.7	116.4	139.5	135.7
ANAPC4	347.75	526.6	474.1	371.8	428.25	498	385.95	311.3	476.6	348.7	294	461.9
ANAPC5	711.266666666667	595.733333333333	742.75	487.65	578.2	770.5	538.183333333333	645.05	779.7	545.316666666667	592.666666666667	731.366666666667
ANAPC7	212.1	257.6	246.7	170	258.3	354.4	212.55	249.35	225.9	209.75	223.05	350.3
ANG	151.9	171.8	72.2	125.9	121.2	172.2	115.8	160.3	187.2	124	158.7	118.7
ANGEL1	62.6333333333333	85.8666666666667	77.2333333333333	106.366666666667	81.5	117.366666666667	84.8	89.5	95.3	54.8333333333333	69.8	91.7666666666667
ANGEL2	139.966666666667	131.1	140.233333333333	172.433333333333	103.466666666667	147.633333333333	143.3	131.5	164.466666666667	122.9	106.066666666667	134.066666666667
ANGPT1	242.633333333333	3382.36666666667	580.766666666667	1067.06666666667	997.433333333333	1448.83333333333	1428.06666666667	1370.16666666667	2643.7	1192.73333333333	1367.4	2466.7
ANGPT2	32.95	52.275	14.375	32.525	62.2	30.275	34.1	34.15	40.15	47.775	55.45	33.275
ANGPT4	93.9	129.3	31.3	31.3	98	38	27.3	133.9	104.5	9.4	107.2	31.6
ANGPTL1	19.9666666666667	126.866666666667	11.9	52.9333333333333	72	36.1666666666667	134.766666666667	151.933333333333	185.466666666667	102.6	179.533333333333	182.733333333333
ANGPTL2	220.266666666667	333.633333333333	142.733333333333	206.766666666667	160.233333333333	148.966666666667	224.1	135.066666666667	201.166666666667	234.933333333333	103.566666666667	176.166666666667
ANGPTL3	22.0666666666667	17.2	11.1333333333333	18.9	30.6333333333333	16.6666666666667	25.8	20.3333333333333	7.46666666666667	27.2333333333333	27.5	24.2333333333333
ANGPTL4	43.25	85.3	32.15	181.1	510.6	239.55	207.05	569.55	128.45	164.9	396.6	307.4
ANGPTL6	4.5	8.3	5.1	6.6	11.8	5.6	11.3	7.2	18.6	9.1	10.4	21.2
ANGPTL7	4.2	4.5	6.2	5.9	5.2	6.2	45.6	10	2.9	24.2	8.2	5.1
ANHX	258.1	104.7	82.85	246.8	115.65	90.3	203.8	130.45	102.5	147.4	374.7	96.45
ANK1	27.3285714285714	42.6142857142857	21.7	28.0571428571429	22.0428571428571	49.4285714285714	25.6	24.6142857142857	18.5142857142857	21.9571428571429	18.8285714285714	24.9142857142857
ANK2	53.625	59.3	57.35	37.4	30.6	31.575	53.85	38.225	51.65	39.25	39.075	30.775
ANK3	75.66	68.22	126.3	74.06	81.76	87.2	63.52	68.82	71	55.48	52.66	64.72
ANKAR	10.7	16.9	8.25	64.55	10.75	8.15	46.65	19.8	6.4	34.35	6.35	6.9
ANKDD1A	42.5	39.25	44.3	59.05	17.25	55.9	29.7	71.25	39.05	44.25	33.75	43.4
ANKEF1	58.6	102.95	42.8	57.5	87.9	98.4	65.15	114.55	80.95	29.9	126.25	73.1
ANKFN1	29.25	16.25	7.05	13.55	17.75	22.1	50.1	13.3	21.4	30.1	22.1	10.75
ANKFY1	157.475	252.825	129.975	116	149.8	153.625	104	166.475	184.6	143.075	168.3	209.725
ANKH	1098.34285714286	917.271428571429	615.557142857143	557.228571428571	566.757142857143	699.771428571429	464.928571428571	559.728571428571	637.357142857143	403.471428571429	667.514285714286	451.342857142857
ANKHD1	10.2	8.7	4.4	2.1	7	3	3.7	2	7.5	8.1	2.5	7.5
ANKIB1	659.933333333333	674.133333333333	837.266666666667	469.066666666667	627.9	661.5	404.9	564.4	720.633333333333	470.766666666667	623.8	633.2
ANKLE1	9.7	3.2	1.5	24.4	7.5	2.6	5.6	8.3	15.4	41.3	13	7.3
ANKLE2	204.366666666667	190.766666666667	291.2	157.6	244.6	220.533333333333	192.366666666667	248.866666666667	224.066666666667	184.833333333333	283.333333333333	245.2
ANKMY1	40.9	37.3333333333333	17.4666666666667	25.5	47.4333333333333	38.6333333333333	33.4666666666667	57.1666666666667	33.2333333333333	25.3333333333333	19.8	82.4
ANKMY2	459.8	785.2	858	402.5	459.2	733.5	388.8	356.1	612.7	372.3	418.2	752.8
ANKRA2	284.5	348.5	464.2	313.7	331	397.9	258.6	265.9	313.2	267.4	210.9	306.5
ANKRD1	69.1	425.2	279.4	94.8	186.3	296.1	147.9	151.9	410.3	205.3	197.5	419
ANKRD10	42.025	59.3	65.45	73.55	65.275	97.4	80.85	47.9	57.8	71.25	58.15	84.825
ANKRD10-IT1	60.7	55.9	58.35	116.9	61.05	13.65	108.95	109.15	69.7	193.2	60.8	85
ANKRD11	184.483333333333	199.35	235.5	168.083333333333	183.316666666667	224.733333333333	148.2	167.75	192.366666666667	129.266666666667	186.183333333333	198.966666666667
ANKRD12	96.275	104.125	122.175	107.325	114.95	96.725	101.55	82.9	75.025	96.3	90.75	58.75
ANKRD13A	567.45	378.55	967.7	440.5	465.55	670.9	354.3	400	501.35	301.8	309.6	430.2
ANKRD13B	61	113.9	86.9	90.7	113.5	125.3	96.6	133.6	94.7	99.3	110.7	60.4
ANKRD13C	141.8	101.74	196.18	193.9	148.58	156.74	183.96	158.38	134.98	168.96	121.48	123.88
ANKRD13D	106.066666666667	61.4666666666667	39.0333333333333	51.2666666666667	50.6333333333333	50.5333333333333	72.4	76.1	79.3666666666667	56.5666666666667	87.4666666666667	59.8333333333333
ANKRD16	107.2	111.5	115.45	55.4	63.55	74.15	87.1	61.7	69.75	66.6	83.8	81.45
ANKRD17	375.15	308.1	283.1	305	331.6	190.2	314.15	384.4	239	306.1	397.55	317.15
ANKRD18A	24.75	7.85	22.25	19.85	19.8	9.75	21.75	23.25	10.8	27.95	5.6	6.05
ANKRD18B	65.5	35.4	5.3	11.9	30.9	14.7	10.7	55.2	80.2	14.9	9.7	20.1
ANKRD19P	8.8	87	42.1	7.5	9.7	78.7	8.1	7.9	74.5	5.2	4.1	17.9
ANKRD2	88.6	112	14.5	13.1	62.9	55.9	12.7	102.3	68.2	54.6	59	38.7
ANKRD20A11P	15.4	35	9.5	17.7	22.4	18.2	33.7	20.6	15.3	33.9	24.8	16.3
ANKRD20A12P	32.75	59.55	49.25	78.15	33.25	61.45	123.25	54.05	43.75	140.3	50.8	46.5
ANKRD22	51.15	36.6	29.45	130.35	30.55	41.65	86.7	31.5	86.1	88.5	52.5	53.15
ANKRD23	9.9	10.3	48.6	8.2	16	9	16.7	23.8	7.5	19.9	10.1	12.5
ANKRD24	53	37.5333333333333	55.2	37.4	62.9333333333333	68.7666666666667	12.4666666666667	41.3333333333333	48.3	45.6666666666667	42.7	53.8
ANKRD26	58.05	61.9	57.7	75.65	64.7	72.1	21.15	49.7	58.75	53.05	46.6	44.6
ANKRD26P3	51.4	4.2	4.2	34	29	5.1	32.4	3.7	14.1	46.5	32	9.6
ANKRD27	328.7	457.9	454.7	327.1	483.8	518.2	277.8	398.4	498.7	280.4	434.2	473.1
ANKRD28	206.925	481.5	351.725	568.6	462.875	375.525	516.4	518.475	534.9	444.375	405.8	411.4
ANKRD29	106.1	72.4	62.05	126.25	93.7	61.65	119.75	83.9	34.3	56.75	82.5	38.95
ANKRD30A	10.4	4.3	9	4.1	3.7	26.8	6.6	7	24.4	9.1	4.7	43.4
ANKRD30B	12.65	48.65	27.85	8.15	41.5	50	3.15	29.95	67.85	5.9	54.1	23.2
ANKRD30BP2	3.9	14	14.7	42.2	65.7	25.1	53.4	36.9	5.5	22.2	52.9	38.3
ANKRD30BP3	6.06666666666667	23.4333333333333	25	41.8666666666667	20.3	17.9333333333333	37.1666666666667	24.9666666666667	13.6666666666667	65	36.4	32.5666666666667
ANKRD31	6.3	3.3	5.7	10.3	34.7	6.7	8	6.5	12.6	11.1	7.4	5.5
ANKRD32	84.55	97.7	64	69.5	96.35	97.3	79.45	89.6	100	78.6	129.95	130.55
ANKRD33	8.6	20.5	29.5	45.3	13.6	5.2	47.7	28.2	18.6	16.1	27.9	44.5
ANKRD33B	5.6	11	3.6	19.5	13.9	5.8	16.7	17.1	16.4	18.9	5.4	11.4
ANKRD34A	22.1	73.4	84.9	19.5	21.2	92.2	26.1	60.8	38.6	18.1	42.4	79.7
ANKRD34C	2.7	1.1	13.3	42.1	5.6	23.2	21.9	3.5	3.1	20.7	3.1	1.9
ANKRD35	158.1	346.3	112.7	184	131.7	204.4	242.2	262.3	261.7	262.6	285.7	239.5
ANKRD36	33.85	55.7	43.95	56.55	33.55	4.85	55.75	25.15	36.45	77.15	41.1	39.3
ANKRD36B	71.9	93.9	69.8	47.1	26.3	46.2	99.2	94.1	80.2	105	97.4	47.2
ANKRD36BP2	39	19.1	27.9666666666667	58.4666666666667	46.8	34.4666666666667	47.2333333333333	32.0333333333333	32.1666666666667	54.2	32.5333333333333	42.3666666666667
ANKRD36C	5.4	7.5	5.6	26.2	17.6	13.3	47.6	4.1	12.9	5.5	27.5	10.6
ANKRD37	531.6	230.75	323.25	152.1	188.2	301.25	148.9	205.05	251.85	114.65	146.9	221.65
ANKRD39	98	99.5	87.2	70.4	81.7	63.9	77.5	90.5	79	106	117.4	103.9
ANKRD40	95.2333333333333	142.766666666667	133.466666666667	199.366666666667	116.5	156.466666666667	151.3	123.633333333333	186.233333333333	204	119.566666666667	113.133333333333
ANKRD44	56.04	167.32	81.44	73.38	92.7	101.6	76.32	105.18	97.62	77.42	121.7	128.12
ANKRD44-IT1	38.5	3.5	10.6	20	5.5	3.5	6	4.2	3.9	22.6	39.7	18.8
ANKRD45	62.1	12.6	3.7	8.3	11.9	3.7	23.2	24.8	31.5	11.5	41.1	33.2
ANKRD46	142.7	226.2	162.5	180.7	200.3	245.6	193.8	218.3	257.4	249.1	216.9	267.4
ANKRD49	187.6	319	290.4	271.5	274	344.3	212.8	270	334.2	296.3	215.9	317.6
ANKRD50	178.2	222.933333333333	225.466666666667	149.933333333333	177.133333333333	312.533333333333	121.333333333333	134.633333333333	255.066666666667	169.266666666667	186.133333333333	218.333333333333
ANKRD52	177.8	148.8	91.1	226.4	232.1	243.1	192.6	284.9	145.1	177	219.9	179.6
ANKRD53	18.75	14.5	13	65	33.95	20.2	82.1	31.55	23.1	73	39	11.2
ANKRD54	90.95	97.55	60.6	112.65	79.1	63	133.45	86.7	91.5	101.95	95.95	94
ANKRD55	22.8	34.7	20.7	47.5	33.3	7.2	56.3	29.6	28.5	37.4	46.9	4.3
ANKRD6	229.6	244.75	195.25	184.9	210.8	199.3	188.45	219.95	212.2	193.8	248.25	176.15
ANKRD60	7.8	9.1	4.8	3	7.9	7.1	9.8	5.4	7.9	10	8	7.5
ANKRD65	97.55	42.5	25.2	71.8	46.65	54.95	90.25	65.75	55.15	116.2	46.25	22.05
ANKRD7	16.4	17.1	29.1	9.6	36.4	24.3	20.7	27.1	39.2	15.3	16.8	41.9
ANKRD9	153.4	151.433333333333	128.7	145.066666666667	162.066666666667	146.8	121.8	149.933333333333	115.033333333333	120.733333333333	179.033333333333	142.633333333333
ANKS1A	123.3	169.7	228.9	120.4	256.8	259.7	167.8	157.3	268.4	102.8	170.7	178.6
ANKS1B	5.7	13.4	11.72	34.18	22.1	6.64	14.08	19.92	22.6	28.48	13.48	14.64
ANKS3	153.1	160	128.5	45.8	108.8	77.5	65	185.9	177.3	95.7	152.9	108.5
ANKS4B	22.6	14.9	20.5	7.7	23	18.1	29.6	11.7	35.2	84.4	19.3	56.2
ANKS6	46.225	65.175	56.15	29.95	62.025	94.95	39.15	78.175	58.8	34.95	81	82.25
ANKUB1	27.7666666666667	7.06666666666667	34.9666666666667	8.7	26.2666666666667	59.4333333333333	42.7666666666667	37.5666666666667	23.5666666666667	56.5	26.5333333333333	25.8666666666667
ANKZF1	109.9	138.6	83	62.6	101.1	139.2	42.2	223.5	124.4	46.7	154.2	138.3
ANLN	436.8	64.15	223.45	284.25	193.85	112.25	455.5	94.1	119.75	605.75	181.1	210.8
ANO1	75.85	71.35	36.15	28.45	55.75	50.65	40.5	92.3	40.15	29.2	42	15.75
ANO10	304.1	410	282.9	501.4	384.4	351.3	447.7	453.1	375.6	411.7	434.2	361.9
ANO2	15.05	24.6	8.6	30.85	23.05	16.8	17.5	36.95	15.75	25.75	30.4	5.9
ANO3	52.3	269.6	164.2	131.2	93.1	382	183.5	148.3	450.3	127.4	126.2	183.4
ANO4	29.6	10.9666666666667	10.0666666666667	26.2	6.96666666666667	3.86666666666667	25.2333333333333	27.3666666666667	23.2333333333333	27.6333333333333	43.2333333333333	27.8333333333333
ANO5	3.9	8.5	24.5	11.1	12.5	51.9	15.5	9.6	15.9	9.8	3.6	50.4
ANO6	445.4	465.85	702.8	375.25	475.75	456.45	334.9	426.15	395.75	330.2	368.5	339.05
ANO7	16	11.7	5.2	72.4	16.6	19.1	53.1	11.7	8.8	49.6	12.5	20.2
ANO8	106.5	78.8	81.7	117.9	131.2	70.9	134.9	155.9	108.7	127.7	102.8	68.1
ANO9	17.4	25.3	39.4	45.5	69.1	23.4	25.9	31.2	22.4	12.7	23.3	14.8
ANP32A	416.1	322.1	413.466666666667	318.433333333333	303.3	241.5	408.633333333333	321.866666666667	268.3	340.866666666667	265.2	298.4
ANP32A-IT1	1.8	6.6	13.9	14.4	6.9	2.2	12.2	17	3.3	21.5	22.3	2.5
ANP32B	1592.4	1781.8	1814	1223.05	1260.35	1982	1142.8	1255.05	1613	1254.95	1231.85	1968.5
ANP32C	7.3	6.4	4.3	6.7	10.8	5	10	8.2	5.3	19.8	10.7	7.1
ANP32D	10	8	8	11.4	7.4	11.2	9.2	4.8	7.5	10.2	8.5	6.3
ANP32E	1075.3	773.533333333333	1501.33333333333	685.733333333333	677.566666666667	712.1	746.1	595.733333333333	725.5	733.833333333333	721	932.166666666667
ANPEP	255.666666666667	456.066666666667	121.8	499.966666666667	447.666666666667	318	834.266666666667	720	386.233333333333	914.966666666667	685.766666666667	477.433333333333
ANTXR1	1011.76666666667	1534.76666666667	1177.65	752.05	813.933333333333	1229.91666666667	663.066666666667	837.583333333333	1430.78333333333	628.333333333333	864	1112.13333333333
ANTXR2	328.675	488.275	526	334.1	430.425	778.925	267.925	373.9	592.725	259.275	298.4	497.55
ANXA1	3077.25	2197.95	2680.9	3309.55	3327.4	2620.95	3628.9	3917.8	2651.05	3212.85	3775.35	2703.7
ANXA10	121.6	12	162.4	85.5	20.3	59.8	58.9	49.2	29.8	45.4	26.3	29.4
ANXA11	627.033333333333	710.4	645.633333333333	501.133333333333	627.433333333333	817.566666666667	513.066666666667	755.533333333333	656.833333333333	448.4	566.933333333333	754.1
ANXA13	21	12.6	11.5	16.8	26.5	7.6	13.1	4.9	13.7	119.2	16.2	11.7
ANXA2	9757.35	10074.975	8517.75	7450.75	9245.675	11361.075	7838.925	9737.725	10650.025	7999.25	9586.55	10338.925
ANXA2P1	115.1	45.6	206.2	564.6	190.4	93.7	429.6	148.1	86	609.8	82.9	76.7
ANXA2P2	6214.6	2708.5	4898.6	7293.5	5555.6	5772.9	6476.9	6537.7	3460.2	5320.5	6878.8	3607.1
ANXA2P3	86.7	105.6	121.6	96.4	145	117.6	170.3	106.6	79.7	607.4	91.5	130.9
ANXA2R	54.1	149.6	37.9	50.7	89.1	75.9	51.3	91.2	122.5	45.8	100.1	83.8
ANXA3	34.6	12.5	135.3	40.5	18.2	56.6	24.6	12.1	27.2	35.2	25	15.4
ANXA4	1800.9	1428.8	1796.35	1359.6	1166.95	1663.45	1324.35	1018.9	1517.65	1180.3	1198.6	1411.75
ANXA5	7916.6	5287.4	6853.9	9079.5	7455.2	7204.4	8244.7	7590.1	6449.3	7671.6	8242.5	6310.4
ANXA6	860.55	505	452.6	926.9	1145.2	568.7	1027.95	918.2	573.75	915.05	862.2	596.1
ANXA7	1556.95	1584.55	1869.05	1448.6	1240.9	1611.8	1399.5	1311.4	1358.55	1460.15	1410.45	1730.3
ANXA9	23.9	26.3	6.05	17.85	13.6	22.75	7.85	12.25	8.2	8.6	5.35	10.1
AOAH	144.3	88.1	63.4	22.3	110.4	88.3	9.7	100.8	106.1	8.6	144	99.2
AOC1	7.9	8.1	8.9	33.4	15.5	12.9	57.2	20.9	59.4	10.7	6.9	5.5
AOC2	43.1	12.7	12.6	67.5	6	51.3	59.6	2.7	37.5	66.5	5.5	21.2
AOC3	38.7	47.5	34	18.9	33.8	30.4	59.7	9.1	6.3	56.2	26.6	19.6
AOC4P	24.8	25.6	10.9	17.6	137	47.5	30.3	29.5	43.6	25.7	33.1	50.6
AOX1	73.1	1080.15	75.15	447.35	514.5	507.5	663.95	775.9	846.45	765.1	962.3	1480
AOX2P	20.4	7.7	5.3	13.4	11.6	55.5	20.7	24.5	35.2	23	42.5	7.3
AP000230.1	36.8	5.7	9.7	37.8	30.2	8.7	35.1	53.8	7.4	20.1	17.6	24.3
AP000253.1	14.8	27.4	11.5	34.5	8	10.6	16.8	1.8	12	20.8	21.4	4.4
AP000265.1	4.6	32.2	1.1	29.5	5.4	5.7	35.7	4.7	4	23.5	3.7	6.2
AP000347.2	44	77.9	36.5	6	33	59.3	8	57.5	27.3	39.8	40.1	69.9
AP000462.1	5.1	13	3.2	22	29.5	10.8	29.1	7.4	10.1	40.7	7.4	9.5
AP000473.8	13.8	11	4.6	13.7	27.7	24.4	20.9	8.9	28.8	8.2	7	10.6
AP000525.9	212.2	233.6	369.2	209	222.2	250.7	208.7	179.7	191.1	179.2	149	299.6
AP000696.2	13.9	15.5	5.9	11.4	38.8	18.6	29.5	31.5	7	22.5	12.2	13.9
AP001063.1	34.1	6.8	40.8	84.4	27.4	30.2	137.2	59.3	11.6	137.9	83.3	65.1
AP001171.1	70.7	57.4	61.4	45.3	64.8	56.2	19.7	81.3	52	22.5	61.3	60.3
AP001189.4	26.2	7.4	9.4	24	9.9	7.9	63	11.4	4.4	24.6	13.1	29.6
AP001462.6	6.1	6.8	2.7	40.5	11.7	16.1	26.8	48.7	15.4	38.9	17.4	3
AP001605.4	41	25.4	8.7	26.4	80.8	20.6	24	61.8	40.2	131.5	49.2	8.8
AP001630.5	30	25.9	10	24.7	10.4	76.3	24.3	37.8	45.5	11	37.6	14.9
AP006216.10	11.8	15.2	16	2	39	9.2	3.5	23.1	40.4	6.1	19.2	22.9
AP006222.2	132.5	71.7	44.1	59.3	15.7	88.1	40.1	49.9	74	84.6	50.1	58.3
AP006547.3	134.5	104.6	60.6	15.9	174.1	76.8	9.7	52.5	101.6	35.3	183.4	169
AP1AR	95.9	83.7	117.666666666667	129.166666666667	103.6	100.466666666667	164.633333333333	114.433333333333	92.1	134.666666666667	108.733333333333	89.2333333333333
AP1B1	374.4	429.4	296.8	167.5	432.4	291.5	207.6	345.7	380.3	226.1	412.3	336.7
AP1G1	357.8	387.466666666667	381.066666666667	286.9	351.966666666667	393.666666666667	307.966666666667	343.666666666667	415.733333333333	286.266666666667	312.233333333333	459.9
AP1G2	16.35	42	14.25	17.55	19.95	13.95	16.05	49.05	37.25	30.75	25.8	45.95
AP1M1	396.25	294.3	242.45	446.65	513.15	405.45	467.3	472.5	296.4	413.95	574.45	286.25
AP1M2	6.9	18.85	17.6	25.75	18.2	6.15	20.05	6.75	7	23.1	10.25	4
AP1S1	202.1	173.233333333333	174.666666666667	272.7	268.066666666667	150.933333333333	244.8	195.4	166.933333333333	247.7	220.3	172.533333333333
AP1S2	258.1	253.325	247.225	244.6	315.575	339.575	205.85	282.55	285.325	223.05	322.6	283.45
AP1S3	41.72	17.88	38.34	23.48	26.4	18.84	14.46	16.52	14.6	24.92	20.54	22.24
AP2A1	153.15	76.9	58.175	137.9	109	67.8	144.4	143.65	85.9	117.575	169	78.525
AP2A2	319.525	245.05	257.925	288.45	360.175	238.55	289.175	269.775	277.675	251.5	297.75	241.9
AP2B1	684.5	669.25	549.85	685.95	577.3	592.1	652.95	731.7	617.55	629.1	711.45	572.1
AP2M1	3905.3	2426.5	2681.5	3233.5	3458.7	2404.2	2961.6	3119.1	2511	2432	2602.4	2524.9
AP2S1	2276.9	1301.83333333333	1105.26666666667	2563.36666666667	2139.83333333333	1084.63333333333	2239.1	2280.9	1300.06666666667	2036.76666666667	2307.23333333333	1170.4
AP3B1	357.8	223.05	251.75	430.1	379.4	218.55	380.85	391.15	298.45	346.8	376.05	248.7
AP3B2	51	51.6	9.6	12.65	21.85	31.4	44.4	27.4	61.65	54.95	58.15	30.65
AP3D1	469.766666666667	466.833333333333	491.933333333333	333.1	450.9	509.666666666667	353.4	389.733333333333	372.333333333333	330.2	369.1	463.766666666667
AP3M1	303.35	397.05	353.1	258.45	249	378.75	254.45	310.7	365.55	357.2	292.7	377.45
AP3M2	141.6	83.9	132.35	131.45	71.55	115.2	84.85	69.3	81.65	113.8	79.3	109
AP3S1	3369.7	3898.9	4643.1	3044.8	3294.1	4896.8	3052.2	3594	4166.9	2912.4	4166.6	4336.9
AP4B1	62.7666666666667	70.1666666666667	81.3333333333333	89.3	44.1666666666667	90.6666666666667	69.6333333333333	47.2333333333333	85.2	76.7666666666667	68.8	89.6666666666667
AP4E1	78.075	65.475	77.4	119.325	65.225	70.05	93.325	77	75.825	120.95	92.15	49.825
AP4M1	185.3	108.7	130	136.3	130.3	53.5	25.1	118	46.1	52.2	140.3	122.1
AP4S1	52.65	61.125	65.675	38.825	70.05	44.225	49.625	43.4	58.675	68	51.05	41.2
AP5B1	36.7	105.9	56.1	95	98.4	56.6	81	88.6	28.8	26.8	50.9	48.7
AP5M1	248.32	233.84	322.8	297.62	281.24	299.3	261.42	239.38	278.38	257.42	235.76	278.64
AP5S1	207.7	210.3	199.7	370.3	264.8	262.9	375.2	270.4	225.1	335.6	275.2	226.5
APAF1	59.4	70.9666666666667	54.3	94.2666666666667	78.8666666666667	55.3666666666667	92.1666666666667	93.5	55.1666666666667	74.2333333333333	82.8333333333333	101.966666666667
APBA1	75.75	28.75	33.3	46.95	30.45	20.15	49.65	70.85	42.2	63.15	34.5	44.05
APBA2	41.85	77.35	64.15	43.75	48.35	80.2	54.9	83.25	83.4	67.3	94.15	104.8
APBA3	171.1	189.25	99.55	82.3	335.8	181.1	109.95	172.1	166.6	111.9	160.05	239.25
APBB1	48.2	8.3	62.1	167.3	167.8	45	113.8	144.8	43.3	101.1	106.6	20
APBB1IP	120.6	261.7	212.633333333333	105.9	144.633333333333	250.3	133.333333333333	141.866666666667	237.066666666667	125.033333333333	143.033333333333	271.6
APBB2	235.242857142857	531.214285714286	555.985714285714	301.514285714286	335.085714285714	516.7	296.371428571429	361.485714285714	545.442857142857	311.928571428571	369.328571428571	548.928571428571
APC	135.24	111.12	161.92	132.7	124.72	97.92	119.84	119.24	124.54	120.86	111	104.58
APC2	55.35	25.35	14.55	11	30	17.6	41.05	23.5	24.85	43.25	47.9	18.95
APCDD1	6.9	1063.8	13.4	62.2	58.2	150	193.6	76.1	599.4	330.9	230.3	818.3
APCDD1L	532.2	575.2	675.2	223.8	380.2	234.4	256.3	456.4	292.2	281.2	577.6	540.9
APCDD1L-AS1	24.0666666666667	24.8666666666667	27.3	80.8666666666667	27.7333333333333	19.5333333333333	59.2333333333333	34.2	11.0333333333333	55.9666666666667	56.3666666666667	29
APCS	203.9	121.7	55.5	35.6	114.9	169.2	21.2	187.2	195.7	38	40.4	132.1
APEH	201.65	144.45	114.8	215.5	161.85	159.45	229.55	177.4	208	183.95	158.7	157.35
APELA	49.6	158.8	43.9	17.5	16.7	14.6	2	60.8	11	12.9	97.2	26.6
APEX1	1750.1	1519.4	1530.4	1329.4	1163.9	1542.3	1270.1	1338.2	1394.8	1240	1086.6	1593.1
APEX2	118.9	84.05	46.25	78.7	98.25	96	40.55	66.2	52.15	57.85	105.15	70.25
APH1A	246.533333333333	181.066666666667	161.5	332.366666666667	235.6	154.066666666667	353.4	212.866666666667	160.766666666667	291.3	217	187.766666666667
APH1B	146.45	203.05	135.2	229.45	193.05	155.05	185.05	184.75	166	187.3	194.95	160.2
API5	244.68	198.14	248	246.88	204.06	224.36	275.84	246	211.42	260.68	205.2	221.48
APIP	144.05	233.65	239.6	237.8	145.3	282.9	222.4	134.7	185.95	193.55	170.95	256.95
APLF	48.85	57.65	39.75	57.1	63.05	66.15	78.75	61.8	63.9	87.05	80.4	49.7
APLN	17.2	8.6	9.3	16.6	23.8	7.3	20.6	14.1	20	38.6	17.8	13.8
APLNR	6.4	13.4	7.8	21.9	32.3	6.6	38.6	11.1	17.7	40.5	11.6	6.8
APLP1	117.6	47	131.6	24.8	140.3	239.1	11.5	88.1	200.3	12.2	121.6	87.3
APLP2	791.1	584.5375	554.3125	741.325	821.275	619.65	606.775	822.95	559.925	651.8875	835.45	503.9625
APMAP	886.1	946.9	1138.3	1265.6	1212.7	1249.2	1233.8	1143	954.3	1195	1144	874.7
APOA1	61.7	44.15	23.35	49.65	62.55	49.7	79.65	65.5	58.55	22.85	64.55	45.75
APOA1BP	708.8	465.1	374.9	866	564.8	532.7	803.3	602	524.4	706.8	533.3	446.8
APOA2	10.15	10.1	7.45	50.65	30.45	5.75	50.35	12.95	20.35	77.05	20.45	5.05
APOA4	72.9	134.8	73.2	3.8	74.6	71.3	6.8	88.3	85.5	9.9	35.8	107.2
APOA5	81.15	21.85	13.6	86.6	18.45	55.2	46.55	18.55	15.05	56.2	33.25	19.7
APOB	45.7	213.85	20.6	50.45	10.75	34	59.55	57.8	116.65	50.65	67	142.95
APOBEC1	47.8	17.5	74.5	75.4	36.7	28	65.8	79.8	116.4	50.3	27.9	63.6
APOBEC2	126.9	83.7	47.7	80.5	61.1	15.5	67	80	39.5	89.5	48.4	50.7
APOBEC3B	145.5	31	60.4	133.7	76.5	63.1	260	54.9	34	296.9	64.3	68.1
APOBEC3C	175.5	178.9	96.2	339.6	271.9	116.1	277	208.4	122.9	261.5	273.2	127.6
APOBEC3D	103.8	103.3	64.9	210.4	60.3	103.5	175.7	62	94.5	123.2	84	86.4
APOBEC3F	159.25	167.5	116.4	61.85	167.05	227.25	92.45	133.35	180.2	68.2	200.2	161.15
APOBEC3G	26.85	77.6	83.7	74.85	21.75	61.2	55.8	32.7	30.3	48.65	24.55	76.4
APOBEC4	5.6	19.5	26.8	109.8	14.6	13.9	75	11	5.5	79	36.7	28.8
APOBR	12.5	32.3	6.2	11.5	13.5	46.2	6.2	27.6	49	9.7	12.8	8
APOC1	22.15	24.9	5.1	22.35	11	8.75	14.15	38.2	19.7	54.45	9.15	15.1
APOC2	56.85	31.15	50.95	50.2	91.7	48.45	60.2	66.75	8.95	60.15	50.9	73.5
APOC3	26.15	23.7	20.35	11.05	57.85	17.7	13.85	20.25	22.4	17.1	15.65	13.55
APOD	45.1	1136.5	55.3	221	165.8	33.8	413.6	259.9	104.9	1514.2	1298.1	193.5
APOE	135.766666666667	114.733333333333	72.8666666666667	85.5333333333333	133.933333333333	114.1	77.3666666666667	103.933333333333	77.1	102.866666666667	125.466666666667	95.1333333333333
APOF	3.2	4.6	3	20	5	1.9	5.4	3.7	3.7	5.6	3.3	3
APOH	29.65	19.7	27.35	50.35	47.45	11	31.85	28.1	6.85	24.6	33.3	20.8
APOL1	105.8	437.6	101.3	124.2	163.4	210.1	161.5	191	239.6	290.8	246.1	336.1
APOL2	213.15	417.35	172.6	155.95	276.15	367.8	197.35	312.5	434.1	171.25	338.45	297.45
APOL3	26	11.7	10.1	78.6	23.6	9.5	110	54.9	9.7	74.2	69.3	36
APOL4	33.6	66.6	30.1666666666667	30.7333333333333	40.7666666666667	46	59.4666666666667	37.1666666666667	71.4	60.2333333333333	38	47.9
APOL5	24.4	5.6	4.6	10.2	11	34.9	17.2	41.1	21.4	22.2	33	10.3
APOL6	66.775	74.75	79.175	67.975	71.925	57.025	73	62.325	53.75	97	42.325	74.725
APOLD1	94.7	70.9	88.6	49.6	96.3	78.5	77.8	84.4	41.4	24.9	39.8	61
APOM	55.6	36.35	26.15	145.7	59.5	15	125.75	62.7	69.4	113.45	53.85	32.8
APOO	216.3	216.4	138.1	166.2	219.1	137.7	189.8	123	177	190.7	220.7	228.1
APOOL	210.625	341.575	239.75	517.125	436.775	451.725	464.075	437.1	373.375	400.725	479.425	377.55
APOPT1	219.4	145.3	133.2	287.65	193.5	132.7	282.35	183.45	120.95	321.05	175.25	215.75
APP	1087.43333333333	1210.7	1383.03333333333	1422.16666666667	960.7	1210.9	1129.1	841.033333333333	882.733333333333	1266.33333333333	1072.06666666667	1038.46666666667
APPBP2	292.55	311.6	321.05	234.6	278.375	372.825	214.875	292.775	325.525	179.575	257.975	318.7
APPL1	214.55	128.2	186.95	216.85	152.85	121.35	195.9	129.3	127.65	193.75	142.95	140.25
APPL2	325.4	130.3	200.2	512.1	373.2	156.4	442	434.5	178.2	373.1	294.7	155
APRT	460.1	189.4	201.1	455.45	405	296.8	425.45	425.2	164.05	399.35	376.55	166.15
APTR	56.95	74.45	49.75	67.45	44.85	47.8	89.05	55.15	44.6	70.95	48.7	57.45
APTX	121.7	135.266666666667	132.7	127.666666666667	159.066666666667	132.8	163.5	108.8	117.866666666667	165.533333333333	132.933333333333	137.266666666667
AQP1	9.95	15.05	17.35	68.1	10.9	10.95	40.3	9.45	8.5	53.3	13.85	27
AQP10	38.3	18.2	43.2	13.5	21.3	42.3	12.6	14.6	20.3	30	11.1	9.1
AQP11	14.5	75.9	65	17.6	81.3	62.9	13.5	32.4	75.7	27.7	52.5	36.9
AQP2	50.6	43.0333333333333	32.2333333333333	90.6666666666667	45.4	23.7	59.4333333333333	24.0333333333333	33.1666666666667	36.1	19.1333333333333	31.3666666666667
AQP3	28.6666666666667	31.9333333333333	21.3333333333333	71.8	34.2666666666667	30.7666666666667	49.6333333333333	30.2333333333333	20.9333333333333	45.4	11.6333333333333	11.5666666666667
AQP4	19.44	5.6	5.2	19.94	12.28	3.02	5.8	2.24	4.68	18.18	6.78	3.86
AQP4-AS1	35.75	24.2	11.3	22.15	26.55	26.45	20.65	18.55	30.45	20.6	11.55	21.3
AQP5	58.1	110.6	48.4	15.6	107.4	36.3	15.3	84.5	67.8	73.3	141	42.1
AQP6	71.85	39.65	43.05	49.35	72.1	47	39.25	43.6	48.85	18.05	71.9	85.85
AQP8	20.1	5.7	2.4	16.9	10.4	14.5	16.2	9.9	11.5	22	16.1	12
AQP9	6.5	1.4	4.2	7.8	19.4	8.1	6.5	15.4	2.5	11.5	10.3	15.8
AQPEP	9.6	13	2.6	14.2	9.4	3.2	11.3	6.1	3.3	12.3	32.4	3.3
AQR	103.625	152.65	120.7	105.7	129.775	135.975	130.35	136.7	158.675	113.25	121.625	144.175
AR	42.775	76.525	51.425	111.75	78.9	76.4	128.675	77.025	77.775	127.975	78.55	75.825
ARAF	222.5	157.15	116.85	323.95	211	115.15	363.75	248.15	152.45	320.65	195.6	182.45
ARAP1	68.6	61.9	58.5	82.6	75.3666666666667	52	99.0666666666667	61.9	63.9666666666667	102.766666666667	67.5333333333333	52.1333333333333
ARAP3	99	70.4	104.8	63.65	85.85	113.4	77.65	58.2	72.95	88	57.35	91.4
ARC	17.3	45.8	1.9	14.5	22.4	63.9	8	8.3	29.1	12.3	11.2	8.5
ARCN1	2334.3	1712.3	1869.9	1579.8	2341.3	2010.5	1753.3	2498.9	2041.9	1655.6	2292.2	1863.8
AREG	3.73333333333333	34.8666666666667	14.6333333333333	61.0666666666667	39.3	24.4333333333333	92.8333333333333	50.9333333333333	68.4666666666667	87	46.2	103.466666666667
AREL1	109.9	133.033333333333	125.2	89.4666666666667	153.2	160.933333333333	82.7666666666667	133.166666666667	126.933333333333	73.3666666666667	136.633333333333	148.833333333333
ARF1	13.4	14.2	11.6	6.1	15.6	106.3	8.4	37.7	32.1	13.6	35.6	12.2
ARF3	851.866666666667	830.633333333333	895.5	790.166666666667	836.566666666667	1009.86666666667	713	780.1	827.966666666667	660.233333333333	799.2	837.466666666667
ARF4	6597.6	5103.85	6271.65	5883.9	5899.55	6049.1	5786.25	6663.1	6208.35	6072.85	7160.65	5724.15
ARF5	481.5	199.1	198	544.9	575.1	300.6	454.5	526.6	284.5	318.1	422.3	282.3
ARF6	798.2	608.4	905.066666666667	775.933333333333	897.166666666667	722.633333333333	768.633333333333	955.066666666667	584.533333333333	840.033333333333	716.3	779.366666666667
ARFGAP1	267.05	62.55	129.65	94.2	177.75	65.9	92.8	176.9	107.5	99.9	210.7	98.6
ARFGAP2	150.4	88.55	79.95	130.4	132.35	160.5	158.6	97.4	89.75	126.9	119.8	85.45
ARFGAP3	913.4	913.4	1395.9	1179.4	1013.8	1196.3	1124.4	1449.4	1252	1355.5	1389.7	1188.1
ARFGEF1	217.5	169.266666666667	235.366666666667	215.833333333333	263.633333333333	252.3	198.366666666667	227.966666666667	187	183.9	214.733333333333	182.333333333333
ARFGEF2	221.5	270.975	342.6	240.725	257.775	305.25	230.9	242.6	261.1	255.15	291.55	291.975
ARFIP1	411.2	418.45	435.7	317.15	401.05	454.45	270.55	431.55	375.2	365.25	416.45	460.05
ARFIP2	687.8	325.1	371.3	691.8	593	316.3	642.6	520.3	327.8	588.5	528.5	374.9
ARFRP1	144.15	101.65	68.95	107.15	125.05	49.9	157.6	140.15	114.6	108.75	176.95	74.95
ARG1	33.05	16.4	4.575	5.475	31.75	18.35	19.3	14.5	25.7	20.975	15.65	18.25
ARG2	52.6	105.75	91.95	76	65.15	78.85	47.95	24.35	80.7	98.25	38.1	57.55
ARGLU1	188.1	241.325	316.225	227.15	263.525	318.1	217.6	207.275	251.375	223.425	194.8	309.275
ARHGAP1	685.625	584.225	883.95	666.025	602.9	742.375	620.625	654.8	699.675	496.825	536.225	558.85
ARHGAP10	253	259.6	241.2	258.9	315.2	371.2	204.2	275.3	444.8	204.2	260.1	261.1
ARHGAP11A	58.6	38.1	23.7	29.5	32.7	64.1	79.4	46.5	33.3	37.2	37.9	59.6
ARHGAP12	250.2	141.2	312.5	245.5	258.8	194.6	179.1	276.2	186.3	192	274.6	144.9
ARHGAP17	295.9	216	229.4	235.9	217	375.6	168.6	315.5	260.6	176	241.2	280.9
ARHGAP18	190.4	318.7	276.4	207.266666666667	257.766666666667	297.8	268	346.3	245.2	219.133333333333	283.9	428.4
ARHGAP19	18.9	29.4666666666667	35.2	33.5	29.1	19.2	24.1666666666667	40.9666666666667	23	30.1333333333333	42.8333333333333	31.9333333333333
ARHGAP20	76.35	107.8	57.7	84.7	63.25	79.9	78.7	70.95	114.55	64.2	75.55	111.7
ARHGAP21	334.5	263.8	397.85	433.15	372.9	351.55	434.15	291.4	257.5	362.3	301.5	296.1
ARHGAP22	133.2	187.2	174.5	67.15	53.2	80.8	71.3	109.2	126.95	95.4	123.2	173.35
ARHGAP22-IT1	10.15	12.6	14.35	41.1	21.9	7.65	22.7	19.75	8.3	32.6	6.95	11.55
ARHGAP23	254.825	229.625	175.15	136.6	257.6	282.95	125.25	245.7	324.875	170.775	270.1	250.775
ARHGAP24	98.3	155.25	126.425	117.675	190.5	173.4	117.65	153.05	177.175	114.55	152.2	167.9
ARHGAP25	25.1666666666667	25.9333333333333	17.6666666666667	72.8333333333333	40.9333333333333	25.2333333333333	67.4	41.6333333333333	20.2666666666667	80.9	41.0333333333333	31.7
ARHGAP26	32.65	35.175	20.075	47.7	53.575	46.2	56.475	46.5	46.4	51.975	49	26.175
ARHGAP26-AS1	24.1	7.5	38	6.3	53	10.4	11.1	37.4	25.1	7.9	11.4	11.1
ARHGAP27	20.66	32.72	15.12	16.6	16.18	14.52	12.32	21.18	32.66	24.66	16.12	19.16
ARHGAP28	83.5333333333333	22.2	28.5333333333333	14	9.66666666666667	6.93333333333333	8.23333333333333	16.8	11.9	14.6666666666667	9.53333333333333	8.83333333333333
ARHGAP29	207.75	272.2	182	171.025	200.25	195.525	218.15	207.65	199.85	282.925	231.975	272.725
ARHGAP30	72.75	99.35	38.75	78.15	113.2	39.85	112	50.1	68.1	75.2	72.25	48.65
ARHGAP31	117.7	84.6	70.55	141.2	165.9	129.45	112.5	146.75	75.75	102.75	173.7	104.15
ARHGAP32	74.4	49.35	54.95	53.7	37.25	40.8	37.275	58.175	80.925	41.375	61.725	33.925
ARHGAP33	41.0666666666667	26.2666666666667	41.0666666666667	32.3666666666667	54.6666666666667	34.4	28.5	48.7666666666667	46.5666666666667	28.6333333333333	43.4333333333333	21
ARHGAP35	179.02	215.2	269.84	180.06	179.42	312.32	119.9	244.76	258.72	122.94	191.62	268.18
ARHGAP36	5.6	6.4	3.6	6.7	5.1	2.8	48.1	4.8	6	28.2	3.8	5.1
ARHGAP39	80.3	127.6	79.3	105.5	143.8	89.4	85.6	199.9	135.8	95.2	119.5	85.6
ARHGAP4	93.1	77.5	12.3	40.1	130.8	98.4	52.2	72.1	135.9	21.6	99.8	139.9
ARHGAP42	23.4666666666667	34.3333333333333	33.4	4.73333333333333	28.8333333333333	26.2666666666667	6.86666666666667	26.9	45.5	15.1333333333333	19	36.7666666666667
ARHGAP44	24.85	19.95	30.05	63.45	37.35	15.5	111.35	13.05	18.5	106.8	23.55	31.85
ARHGAP5	196.02	187.8	232.08	245.4	178.14	171.42	247.24	180.14	200.38	270.42	169.54	178.68
ARHGAP5-AS1	74.8	117.5	100.6	91.8	11.1	98.6	98.6	75	101.7	128.6	99.5	85.9
ARHGAP6	15.35	11.85	12.2	18.95	17.45	13.5	27.05	18.6	50.45	42.35	10.4	17.4
ARHGAP9	35.9333333333333	49.6333333333333	28.6666666666667	25.0333333333333	18.2666666666667	24.5333333333333	44.5333333333333	31.2666666666667	40.9666666666667	35.4333333333333	18.7666666666667	42.5
ARHGDIA	656.125	363.3	303.2	611.775	630.6	238	676.15	606.825	310.15	619.3	760.675	330.675
ARHGDIB	158.466666666667	237.333333333333	156.4	174.666666666667	134.1	219.166666666667	153.8	150.4	196.633333333333	310.166666666667	162.5	180.2
ARHGDIG	12.8	14.4	14.7	69.4	11.7	9.7	104	27.8	16.6	76.6	28.8	5.8
ARHGEF1	75.5	107.6	36.6	73.7	69.1	73	83.6	91.3	89.9	71.5	114.4	102.1
ARHGEF10	141.2	169.1	193.225	90.075	121.75	171.525	86.525	117.4	169	122.1	149.775	171.075
ARHGEF10L	137.6	153.8	161.35	98.1	150.05	165.35	105.5	118.8	132.6	122	142.7	163.1
ARHGEF11	51.6	73.4666666666667	45.2666666666667	111.133333333333	61.9333333333333	23.8666666666667	59.5333333333333	98.1	37.7666666666667	70.7333333333333	74.8666666666667	49.9
ARHGEF12	115.730769230769	102.307692307692	98.4538461538461	103.169230769231	100.038461538462	109.046153846154	105.269230769231	114.053846153846	142.823076923077	96.8692307692308	94.4	102.8
ARHGEF15	63.25	31.75	37.65	55.5	70.9	58.1	103.85	27.1	14	102.75	26.4	41.15
ARHGEF16	21.2	53.4	51.7	44.3	90.6	16	84.2	55.5	51.5	90.8	12.8	10.2
ARHGEF17	136.9	164.2	177.3	138.5	266.1	116.8	190.2	129.5	66.2	72.2	268.6	64.7
ARHGEF18	428.3	650.8	520.6	633.2	745.3	942.7	630.7	611.1	805.5	509.8	576.5	695.9
ARHGEF19	46.4	92.5	48.8	124.7	106.6	84.4	138.5	148.6	96.3	48.8	130.3	85.2
ARHGEF2	117.7	108.975	138.525	93.1	118.35	98.875	93	85.325	108.275	117.35	111.425	139.4
ARHGEF25	10.4	20	19.1	75.8	35.7	6.3	98	32.2	5.5	104.3	83.8	9.5
ARHGEF26	17	56.9666666666667	13.2666666666667	47.1666666666667	61.6	49.2333333333333	60.2666666666667	39.5666666666667	57.6333333333333	48.5	39.4	52.4
ARHGEF26-AS1	8.8	1.2	2	23.9	8.5	12.2	7.6	12.9	24.3	44.1	28	11
ARHGEF28	70.2666666666667	134.766666666667	89.6833333333333	128.45	83.5833333333333	115.416666666667	128.716666666667	82.9666666666667	107.216666666667	112.383333333333	106.416666666667	106.95
ARHGEF3	294	573.7	590.1	293.2	313.2	612.7	303.8	441	374.4	303	375.4	503.6
ARHGEF33	35.8	48.6	25.4	25.7	32.2	9	39.6	26.2	48.8	38.7	24.4	5.4
ARHGEF37	70.8	110.95	58.75	77.1	157.05	85.05	62.15	148.8	120.5	75.95	132.3	101.05
ARHGEF38	16.9	16.3	21.1	61	63.8	6	19.4	8.1	4.8	90.1	28.7	13.2
ARHGEF39	10.4666666666667	36.2	13.6666666666667	43.9	39.6	40.9333333333333	42.0666666666667	38.9333333333333	17.8333333333333	53.1333333333333	38.1	24
ARHGEF4	58.5	26.3	69.4	10.6	49	8.7	57.2	87.2	96.5	37.5	60.4	62.8
ARHGEF40	151.266666666667	110.15	161.083333333333	99.6166666666667	111.066666666667	110.25	100.816666666667	91.7833333333333	110.9	113.083333333333	121.5	117.233333333333
ARHGEF5	100.95	96.45	84.95	98.75	77.6	110.25	70.4	150.25	131.3	77.35	124.05	58.35
ARHGEF6	202	301.1	272.6	155.4	218.7	349.7	153.7	154	255.4	182	276.5	289.1
ARHGEF7	74.0888888888889	81.7555555555555	102.666666666667	88.0111111111111	72.0555555555556	87.4444444444444	94.0333333333333	73	97.8333333333333	92.2555555555555	59.5666666666667	68.3777777777778
ARHGEF7-AS2	7.2	3.3	4.7	26.7	35.4	8.9	12.8	7.5	3.2	33.2	29.6	27.2
ARHGEF7-IT1	6.8	3.6	1.7	8.8	19	13.2	8.3	7.2	31.1	5.5	7.5	2.2
ARHGEF9	94.65	110.5	75.5	82.6	83.6	85.8	126.35	94.3	91.95	117.95	126.75	130.8
ARID1A	226.7	213.475	246.45	303.95	290.3	252.9	278.1	275.95	259.75	267.15	251.975	224.175
ARID1B	117.957142857143	168.071428571429	180.314285714286	148.271428571429	133.328571428571	164.585714285714	136.328571428571	152.971428571429	135.528571428571	191.428571428571	122.014285714286	163.942857142857
ARID2	84.2666666666667	82.3333333333333	92.2333333333333	34.7	58.1333333333333	138.266666666667	29.2333333333333	49	91.9	22.5666666666667	94.6	77.2333333333333
ARID3A	63.5	83.15	51.15	68.5	83.25	150.1	61.2	110.35	130.35	94	119	94.4
ARID3B	11.4	25.1	7.9	16.9	16.9	99.9	20.7	11.6	16.1	34.6	12.5	13
ARID4A	65.7	106.95	139.65	84.2	83.8	119.2	79.85	117.3	109.35	29.95	75.7	106.6
ARID4B	140.175	171.675	189.5	125.375	165.625	212.85	124.775	160.275	160.025	134.575	153.35	166.275
ARID5A	100.6	21.1	38.7	25.4	54.8	95.6	36.6	84.3	80.9	15.7	97.7	112.1
ARID5B	282.5	352.8	407.22	376.78	309.1	497.54	261.68	259.54	485.88	235.1	216.26	369.18
ARIH1	243.1	327.45	294.1	193.2	274.4	249.466666666667	243.266666666667	260.783333333333	328.966666666667	234.666666666667	253.616666666667	315.2
ARIH2	164.18	123.32	132.92	105.54	144.04	90.16	126.92	128.36	119.72	122.52	132.78	116.78
ARIH2OS	6.2	24.8	20.7	19.5	6.6	3.8	4.7	5.2	6.6	9.5	23.9	8.6
ARL1	1000.8	972.2	1132.7	776.266666666667	837.933333333333	1019.16666666667	872.366666666667	1042.36666666667	946.866666666667	803.166666666667	1037.4	992.333333333333
ARL10	97.875	94.6	122.325	78.75	107.075	92.125	83	98.3	73.2	59.925	65.65	71.8
ARL11	2.25	1.95	12.4	6.5	3.7	1.9	3.4	4.1	3.15	10.8	15.25	1.4
ARL13B	160.6	205.9	163.2	163	206.2	201.5	135.3	202.4	246	162.7	126.8	126.5
ARL14	3.5	2.8	4.4	5.4	3.2	4.2	7.3	18.4	5	5.8	8.8	7.2
ARL14EP	344.8	504.1	479.1	335.2	294	481.8	357.4	441.9	450.7	318.9	325	495.6
ARL15	156.05	157.2	255.8	133.95	146.05	173.35	112.05	121.05	147.85	97.4	133.95	142.85
ARL16	327	143	130.9	133.9	257.3	115.7	213.4	187.3	171.9	152.8	210.8	110.3
ARL2	803.5	362.4	265.3	988.6	651.8	285	905.2	668.8	485.5	884.7	689.3	379.7
ARL2BP	1311.2	881.2	844.6	1119.4	1006	667.7	1364.9	1233.1	866.7	1363.9	1279.2	884
ARL3	349.966666666667	430.866666666667	296.4	282.066666666667	345.366666666667	417.5	252.933333333333	407.6	403.5	265.466666666667	329.2	385.7
ARL4A	924.4	450.8	1846.2	351.3	695.4	1538.5	287.9	504	1259.7	175	470.5	437.8
ARL4C	431.25	249.7	540.275	141.75	92.525	152.525	121.5	68.475	157.1	128.6	120.75	119.95
ARL4D	72.2	32.5	63.3	65.5	117.2	15.65	97.75	46.9	32.85	68.8	88.7	54.85
ARL5B	210.3	215.75	241.8	200.9	183.45	220.15	242.45	230.75	239.55	223.5	157.05	232.1
ARL5C	191.1	92.2	67.4	240.9	156.3	65.2	230.3	173.5	75.1	248.1	72	64.4
ARL6	94.95	142.2	81.55	73.1	139.25	108.15	105.8	120.65	115.95	130.65	127.25	96.45
ARL6IP1	1242.7	1613.4	1523.1	1043.3	1079	1479.9	1222.3	1142.8	1401.4	1298.1	922.5	1730.7
ARL6IP4	369.35	177.8	184.7	393.55	310.2	214.5	379.25	245.85	187.4	332.4	214.45	174.65
ARL6IP5	2445.4	3956.6	2477.8	3003.85	2693.2	3202.85	2871.35	2538.5	3461.2	3023.2	3229.75	3688.25
ARL6IP6	100.266666666667	171.333333333333	186.766666666667	181.5	155.966666666667	155.766666666667	186.366666666667	124.2	208	150.333333333333	117.566666666667	141.766666666667
ARL8A	212.8	338.6	302.6	147.3	82.9	197	137.3	214.6	321.7	19	108.7	239.5
ARL8B	1198.75	1356.1	1563.3	917.55	1130.1	1627.65	830.7	1049	1285.5	887.45	1238.05	1363
ARL9	38.2	10.2	6.9	14.2	17.2	14.6	20.8	14.9	39.6	11.1	11.7	22.2
ARMC1	726.75	839	1197.6	618.85	705.95	1050.6	627.6	697.35	982	597.7	633.25	933.8
ARMC10	494.25	530.8	536.35	309.35	333.85	477.75	312.7	422.3	407.2	385	448.35	486.3
ARMC12	8.6	1.9	12	20.6	9.7	10.1	46.8	7.9	8.7	15.6	20.3	8.9
ARMC2	4	6.5	31.2	27.1	35.8	34.7	32	31.6	44.7	45.9	27.1	30.3
ARMC3	15.1	4.2	12.4	36.3	36	46.7	42.6	31.2	19.5	17.8	5.1	28.5
ARMC4	49.15	43.55	48.85	69.15	70.15	81.7	74	62.75	50.55	103.55	63	43.6
ARMC5	114.5	68.1	29.3	70.5	120.6	209.7	39.8	119.2	139.2	111.8	165.5	48.5
ARMC6	185.9	87.1	77.5	88.6	119.9	73.8	77.8	161.1	123.4	70	149.4	131.7
ARMC7	127.75	142.45	91.55	119.75	171.35	163.7	174.35	106.95	134.8	94.4	112.9	116.2
ARMC8	98.6833333333333	185.133333333333	101.833333333333	239.966666666667	174.266666666667	187.083333333333	248.366666666667	195.866666666667	190.216666666667	256.1	166.866666666667	155.066666666667
ARMC9	255.38	150.96	249.1	100.02	94.92	152.66	63.32	56.66	126.18	87.12	111.44	105.6
ARMCX1	1080.8	805.2	1215.6	1257.3	1034.3	1211.3	968.9	921.7	1028.5	1072.4	1068	1183.1
ARMCX2	2649	2349.9	3292.5	2471.1	2843.7	3452.2	2231.5	2963.6	2933.6	2201	2727.9	2523.5
ARMCX3	832.95	1051.9	1311.1	1000.9	885.2	1188.5	916.15	861.2	1033.6	1023.4	1105.05	1033.45
ARMCX4	54.62	52.16	68.86	50.58	48.06	53.26	40.12	53.62	58.36	53.86	55.82	52.76
ARMCX5	140.35	80	152.85	73.45	107.65	162.65	120.25	105.25	146.6	118.5	103.25	105.9
ARMCX6	810.85	949.4	1147.85	828.65	729.55	1311.75	653.25	685.05	1000.65	760	774.5	978.2
ARNT	135.983333333333	172.233333333333	154.566666666667	141.166666666667	165.6	164.816666666667	171.1	186.25	174.033333333333	158.016666666667	170.95	196.95
ARNT2	224.9	376.3	257.3	157.5	327.6	373	71.6	218.3	299	168.8	183	348.7
ARNTL	132.85	175.65	109.65	164.7	166	185.45	249.2	197.5	287.95	212.5	217.6	204.3
ARNTL2	86.6	34.6	70.2	28.4333333333333	65	66.1	52	37.1	14.0666666666667	52.7333333333333	77.1333333333333	81.6333333333333
ARNTL2-AS1	2.9	4.5	2.4	7.6	17.1	24.6	11.1	2.4	2.4	10.4	23.5	12.9
ARPC1A	1457	721.8	721.5	1080.9	1034.8	763.7	1030.9	1220.7	673.2	983.8	1110.2	738.7
ARPC1B	1919	922.3	837.3	2037.1	1754.1	949.2	1559.1	1395.9	1011.3	1627.2	1864.3	1167.9
ARPC2	3823.03333333333	2479.66666666667	3704.03333333333	4765.36666666667	4008.1	3274.23333333333	4291.9	3938.43333333333	2857.33333333333	4123.23333333333	3928.6	2922.26666666667
ARPC3	2596.7	1669.4	2681.3	3608.5	2280.2	2307.1	2986.4	2257.8	1610.3	2705.7	2342.9	1863.4
ARPC4	775.6	181.3	160.5	252.9	410.9	249.1	176.45	550.85	190.25	244.8	442.65	130.7
ARPC5	2234.26666666667	1674.53333333333	2052.93333333333	2170.03333333333	1906.66666666667	2063.6	2006.93333333333	1908.1	1848.53333333333	1698.36666666667	1515.63333333333	1441.76666666667
ARPC5L	421.725	398.525	428.625	264.45	344	392.775	319.9	338.675	408.075	303.125	351.85	495.4
ARPIN	103.466666666667	31.4666666666667	49.4333333333333	91.6666666666667	36.8	46.7333333333333	79.0333333333333	24.5333333333333	50	69	42.2666666666667	57.3
ARPP19	644.4	591.433333333333	678.566666666667	706.433333333333	699.9	659.033333333333	771.5	794.2	592.266666666667	720.733333333333	732.733333333333	668.5
ARPP21	19.85	11.5833333333333	11.4833333333333	13.15	13.6333333333333	5.68333333333333	11.5	11.2666666666667	25.5	12.2666666666667	9.16666666666667	3.4
ARR3	53.9	81.5	62.8	124.3	70	44.7	127.9	63.2	15.4	167	91.8	78.4
ARRB1	74.5571428571428	44.5571428571429	49.0142857142857	76.3142857142857	75.0857142857143	71.0857142857143	77.4857142857143	78.7285714285714	52.4285714285714	63.9714285714286	73.6571428571429	50.3571428571429
ARRB2	49.5	4.6	35.2	8.5	19.8	37.4	18	33.9	38	13.4	30	5
ARRDC1	44.05	49.45	48.85	20.7	54.9	57.55	31.95	115.5	16.8	24.15	65.95	59.45
ARRDC2	25.3	216.2	49.4	120.9	202.8	241.1	193.7	179.2	293.1	147.3	186.9	178.4
ARRDC3	393.5	112.3	288.7	419.2	270.3	203.4	439.7	389.2	119.7	385.4	282.1	215.9
ARRDC3-AS1	56.9	14.2	25.1	68.5	13	93.4	57.8	58.9	29.2	72.9	11.9	33.9
ARRDC4	148	1131.3	375.9	263.9	189.2	344.9	408.5	294.3	597.8	863.3	497.2	796.7
ARSA	17.7	30	23.7	125.35	43.45	32.1	76.7	33	15.9	93.3	43.95	43.9
ARSB	90.175	98.875	108.275	171.975	115.575	108.55	131.3	126	100.275	149.2	128.85	102.3
ARSD	80.5875	122.2625	56.875	97.9375	94.2125	107.7625	84.625	139.1375	91.75	79.4375	103.3625	92.975
ARSE	13.9	49.9	19.8	128.8	37.9	33.7	99.3	48.6	60.7	21.2	68	20.8
ARSF	43.8	15.5	3.9	155	7.7	9.5	31.6	16.6	23.5	127.1	14.7	12.2
ARSG	53.25	46.7	46.15	53.1	74.4	41.5	50.15	71.25	43.5	47.85	58.35	45.55
ARSI	20.7	8.9	162.2	12.6	7.2	30.4	25.9	7	12.5	16.6	10.3	9.2
ARSJ	419.5	163	454.6	502.1	374	172.5	579.2	450.5	225.8	489.9	403	342.7
ARSK	73.2333333333333	149.033333333333	74.1	138.4	164.733333333333	132.6	186.666666666667	138.666666666667	156.533333333333	163.833333333333	173.233333333333	149
ART1	31.9333333333333	64	38.7666666666667	88.5	47.9333333333333	56.4666666666667	116.366666666667	39.7666666666667	39.6	93.8	64.6333333333333	36.7
ART3	4.8	39.3	9.2	96	37.9	37.1	98.8	46.4	48.4	116.6	67.5	40.7
ART4	24.5	37.65	10.1	33.15	10.15	21.5	15.2	18.8	8.3	29.95	3.85	12.65
ART5	11.6	6.3	6.2	16.6	16.4	25.5	32.3	8.2	62.9	21.8	31	6.6
ARTN	25.7666666666667	31.8	6.53333333333333	27.1666666666667	19.9666666666667	5.23333333333333	23.7666666666667	50.3	37.5333333333333	21.0666666666667	28.9	30.5
ARV1	186.85	313.3	257.15	225.15	217.35	264.35	274.75	193.35	275	239.85	222.5	239.7
ARVCF	23.7333333333333	69.1666666666667	27.2333333333333	78.3333333333333	29.3666666666667	21.2333333333333	83.5666666666667	42.2	38.2333333333333	83.6	32.9	35.3666666666667
ARX	108.8	78.55	63.5	25.5	166.35	105.35	10.5	93.45	57.65	17.85	156.35	22
AS3MT	19	80.6	140	77	55.2	139.1	42.8	70.8	90.5	42.1	61.3	67.3
ASAH1	689.66	1544.3	1205.86	1323.9	825.06	1319.28	1279.96	963.5	1309.84	1243.1	1114.96	1193.54
ASAH2B	124.15	78	129.9	57.8	63.45	77.9	54.4	69.55	62	90.2	75.5	87.05
ASAP1	595.74	924.18	1008.74	703.84	1139.88	1230.64	650.66	976.56	1305.46	544.88	910.4	1042.56
ASAP1-IT1	24.4	28.4	6	56	7.7	5.4	35.8	10	6.5	21.8	18.5	11.3
ASAP1-IT2	20	87.3	32.9	2.4	50.5	42.1	48.4	31.6	25.5	20.3	38.8	4.5
ASAP2	570.8	345.9	828.5	269.4	410.9	555.1	331.2	468.4	497.7	297.5	478.6	447.9
ASAP3	169.9	168	76.2	233.35	188.6	129.5	233.75	163.15	111	227.3	134.65	128.75
ASB1	74.4666666666667	50.0333333333333	84.7	65.8	106.8	92.2	95.8	52.5666666666667	46.2333333333333	85.2666666666667	59.6	57.1333333333333
ASB10	9.03333333333333	11.0666666666667	15.2	18.4666666666667	11.8333333333333	20.6333333333333	15.7	14.1	10.4666666666667	15.7666666666667	22.0666666666667	10.6666666666667
ASB11	40.9	41.1	57.6	2.3	24.5	44	30.2	79.5	75.7	12.3	57.7	15.4
ASB12	11	7.4	12.5	19.1	18.4	12.9	48.3	12.2	34.4	42.5	8.1	6.6
ASB13	135	229.2	229.1	230.9	201.4	207.2	58.7	106	251.3	137.2	60.5	194.4
ASB14	26	36.6	58.9	83.2	41.95	28.15	55.8	32.7	32.45	74.55	33.75	60.75
ASB15	25.6	11	3.1	15.7	14.9	20.9	7.8	24.7	15.8	28.6	32	11.5
ASB16	80.1	17.5	90.9	284.2	114.6	40.1	162.7	115.9	13.5	301	80.4	26
ASB16-AS1	35.1	44.3	7.3	27.4	10.6	16.3	7.1	91.6	39.5	25.4	84.4	33.4
ASB17	9.1	17.4	20.7	53.8	54	19.3	59.5	11.3	25	68.2	39.4	26.6
ASB2	21.95	8.5	11.4	7.05	13.9	10.3	15.2	11.15	11.2	11.45	13.4	34
ASB4	11.5666666666667	18.2	10.2333333333333	13.55	32.4833333333333	14.2166666666667	17.05	17.5166666666667	18.5333333333333	22.7166666666667	9.65	25.0833333333333
ASB5	32	3.4	36.5	63.3	74	45.5	33.8	24.4	21.7	32.9	28.2	30.5
ASB6	155.3	92.5	122.95	109.8	207.7	158.3	159.95	170.1	128	111.35	138.5	131.45
ASB7	100.95	118.1	139.1	116.65	149.9	146.75	110.75	135.4	115.85	133.45	116.7	115.5
ASB8	211.9	174.6	198.5	197.95	186.2	215.75	157.2	205.65	189.55	125.05	181.15	168.05
ASB9	10.1	33.8	25.7	56.6	30.9	3.6	40.3	19.9	6	47.1	24.3	6.3
ASCC1	236	296.3	322.75	334.2	232.95	271.15	269.6	219.75	266.7	218.15	233.5	302.3
ASCC2	162.3	26.9	116.1	80.6	123.4	73.3	105.9	192.5	148.5	84.3	105.9	156.9
ASCC3	338.65	440.2	605.8	331.45	363.05	448.1	394	376.75	451.5	356.75	405.15	500.95
ASCL1	15.825	11.975	17.975	17.575	33.075	16.175	16.175	15.825	8.2	45	17.9	15.45
ASCL2	7.05	6.3	4.7	5.45	5.25	5.35	13.75	4.65	3.2	7.75	8.2	12.25
ASCL3	39.9	2	14	61.5	5.2	2.2	86.9	18.6	2.5	22.5	3	3.2
ASCL5	4.1	10.6	2	4.1	13.3	8.2	9	7.1	2.9	4.4	4	3.9
ASF1A	293.8	320	334.6	290.35	268.1	278.45	279.3	288.45	289.8	294.55	335.45	372.15
ASF1B	106.2	6.5	13.1	167.4	18	10.9	150.3	39.5	11.7	162.2	49.1	16.2
ASGR1	8.5	14	11.7	11.6	17.5	5.7	6.8	13	8.5	30.1	15.5	5.4
ASGR2	5.7	89.4	11.4	17.8	30.9	65.6	22.5	86.8	83	17.4	93	58.5
ASH1L	140.366666666667	226.366666666667	213.933333333333	146.666666666667	163.366666666667	198.333333333333	151.166666666667	155.733333333333	215	193.733333333333	177	212.666666666667
ASH1L-AS1	66.7	78.5	75.2	73.5	37.4	61.4	75.1	70.8	37.7	107.4	91.8	78.4
ASH2L	471.8	378.4	384.3	552	422.6	692.8	807.6	267.5	502	432.3	283.2	542
ASIC1	21.65	47.4	45.5	39.8	73.2	39.55	101.45	20.35	37.15	39.75	15.15	30.65
ASIC2	10.3	28.3	5.7	15	10.2	50.2	13.9	19.4	19.8	21.4	10.6	4.3
ASIC4	23.7	13.6	3.3	21.5	8.9	10.8	14.7	16	11.5	31.9	11.9	20.5
ASIC5	3.6	4.2	3.6	18.9	9	3.7	15	4.1	2	30.5	12.6	5.1
ASIP	26.3	28.5	3.3	16.3	7.7	12.1	37.7	17.4	13.5	52.5	34.6	6
ASL	425.9	325.4	234.2	214.4	269.9	211.3	301.3	308.2	276.3	297.7	375.5	354.6
ASMT	21.4	37.95	12.9	10.05	10.7	27.9	11.45	23.05	26.55	9.1	6.75	48.75
ASMTL	402.633333333333	262.2	260.233333333333	280.7	218.066666666667	221.233333333333	287.5	193.733333333333	223.133333333333	238.666666666667	235.1	243.966666666667
ASMTL-AS1	48.46	27.88	25.88	117.34	44.34	23.34	123.96	42.5	42.58	114.14	49.76	27.36
ASNA1	500.8	538.5	324.7	595.9	403.7	316.5	472.8	391.5	412.4	417.9	518.7	382.6
ASNS	195.85	133.9	444.45	101.75	111.85	193.45	105.45	190.8	151.5	95.4	135.05	134.05
ASNSD1	743.1	551	921.8	724.1	866.8	666.6	647.4	861.7	593.7	727.4	790.6	624.8
ASPA	13.5	24.75	10.05	28.5	10.3	34.15	29	6.9	7.3	24.7	24.75	18.95
ASPDH	11.6	8.6	13.3	64.1	38.6	13.2	26.1	18.2	13.5	94.2	19.6	14.4
ASPG	6.3	11.45	10	7.6	14.55	18.55	15.45	15.25	10.55	14.4	20	13.3
ASPH	449.6	570.422222222222	599.877777777778	498.377777777778	381.044444444444	493.566666666667	426.3	482.5	417.3	565.988888888889	522.766666666667	474.066666666667
ASPHD1	134.05	124.8	80	111.5	97	107.05	84.25	137.65	106.65	88.8	114.1	114.2
ASPHD2	90.8	81.25	105.25	123.6	115.7	120.15	146.3	43.6	127.65	102.1	52.4	85.75
ASPM	79.1	16.9666666666667	62.3333333333333	93.2	67.4666666666667	58.4333333333333	115.033333333333	57.4	71.3666666666667	184.8	84.8333333333333	75.7666666666667
ASPN	31.75	204.6	29.15	64.25	43.55	59.1	141.65	89.05	45.9	386.25	199.1	91.6
ASPRV1	136	77.5	102.2	137.7	188.6	7.9	197.8	113.5	109.4	141.9	71.5	123.2
ASPSCR1	176.1	14.5	28.4	71.2	96.9	20.5	58.9	146.9	49.7	33.7	162	19.1
ASRGL1	47.7	55.4	48.55	29.9	44.9	51.5	23.8	37.05	45.9	64.3	24.9	7.7
ASS1	730.9	429	224.7	700	447.3	190.2	728.2	462.1	422.3	992.8	832.1	312.3
ASTE1	8.9	3.6	8.5	12.4	7.5	7	19.7	7.1	73.1	12.8	68.3	88.1
ASTN1	3	2.6	2.2	7.2	6.7	4.7	13.6	5.5	4.6	60.6	8	6.3
ASTN2	22.4	44.7666666666667	36.6666666666667	18.5333333333333	11.3	23.7	21.4666666666667	11.0666666666667	39.6333333333333	13.2	21.5333333333333	44.7
ASUN	612.3	577	922.1	422.7	632.6	675.4	605	647.3	728.8	471.4	531.5	608
ASXL1	146.733333333333	145.766666666667	146.433333333333	188.583333333333	133.366666666667	167.75	166.016666666667	132.116666666667	134.683333333333	158.133333333333	131.3	139.3
ASXL2	216.95	233.833333333333	251.666666666667	209.55	211.85	233.2	213.666666666667	195.233333333333	229.916666666667	236.466666666667	195.916666666667	213.8
ASXL3	9.05	19.275	10.025	59	22.7	29.15	42.525	21.05	8.775	60.525	18.325	19.3
ASZ1	23.5	11.4	10.9	1.2	3.3	4.9	34	19.2	14.7	14	11.6	3.6
ATAD1	558.25	476.45	635.65	560.65	559.05	504.6	599.65	541.5	497.95	501.95	452.85	472.9
ATAD2	114.85	102.025	95.4	106.15	95.825	113.65	126.925	82.175	93.65	123.8	88.45	122.375
ATAD2B	38.4	28.9666666666667	24.9	24.8333333333333	27.6333333333333	42.1333333333333	45.4333333333333	31.6333333333333	24.4333333333333	43.9	23.9333333333333	33.0666666666667
ATAD3A	325.7	160.6	145.3	215.9	228.4	151.2	217.8	271	95.3	255.2	301.1	150.4
ATAD3B	32.6	17.8333333333333	38.4	73.3	82.5333333333333	25.6666666666667	108.433333333333	67.9333333333333	61.4666666666667	122.4	58.1	32.6333333333333
ATAD3C	48.4	17.1	12.9	30.5	48.7	46	5.5	10.2	79.4	24.6	21.4	50.7
ATAD5	11.7	4	38.9	43.1	40.2	6.5	85	4.8	12	19.9	9.8	7.7
ATAT1	32.85	25.25	13.65	55.35	42.75	48.35	97.2	36.1	51.5	59.85	69.1	55.6
ATCAY	93.6	13.5	9.5	25.6	112.2	15.6	51.5	66.5	14.5	89	80.6	15.8
ATE1	93.4	68.15	130.7	118.1	80.875	83.5	133	80.625	100.325	118.05	87.45	74.425
ATF1	256.1	344.533333333333	383.933333333333	262.133333333333	243.2	340.3	273.933333333333	274.066666666667	328.666666666667	265.666666666667	266.366666666667	374.533333333333
ATF2	267.166666666667	281.033333333333	327.133333333333	319.933333333333	243.9	264.5	317.633333333333	283.633333333333	290.066666666667	315.766666666667	255.333333333333	245.066666666667
ATF3	123.8	32.6333333333333	66.6333333333333	129.433333333333	60.3666666666667	52.8333333333333	112.566666666667	67.0333333333333	90.5666666666667	93.2333333333333	79.2666666666667	19.6666666666667
ATF4	2307.7	1459.6	3597.7	1821.2	1213.5	1649.3	1566.6	1090.9	1431.8	1324.3	1450.2	1369
ATF5	57.55	44.45	29.025	71.4	55.275	36.35	49.925	49.65	41.75	87.825	81.15	65.15
ATF6	198.875	384.6	245.7	172.35	268.05	250.7	189.9	260.475	293.725	245.525	294.35	372.025
ATF6B	112.566666666667	96.2	51.3666666666667	80.9333333333333	83.1666666666667	59.2666666666667	55.9	90.0666666666667	64.1333333333333	51.5	96.1666666666667	43.4666666666667
ATF7	139.74	136.32	124.12	111.66	140.82	122.54	129.12	122.14	135.92	104.98	112.7	122.84
ATF7IP	150.85	254.425	175.4	142.975	166.225	204.075	132.925	172.35	215.075	184.675	201.675	239.45
ATF7IP2	90.4	80.4	60.95	105.15	91.9	91.55	110.7	88.6	87.6	112.1	59.6	92.7
ATG10	62.35	54.4	70.225	92.525	39.2	74.825	65.025	61.65	53.125	55.4	73.625	51.525
ATG101	611.3	386.8	309.7	384.9	432.2	323.4	315	534.2	334.5	280.3	377.4	328.6
ATG12	516.433333333333	568.166666666667	672.966666666667	423.5	411.166666666667	469.233333333333	435.333333333333	433.4	507.433333333333	490.4	476.233333333333	625.366666666667
ATG13	395.033333333333	259	290.6	448.366666666667	369.9	234.033333333333	504.833333333333	359.533333333333	297.4	422.3	349.433333333333	245.433333333333
ATG14	211	256	293.2	258.2	301.2	321.4	197.9	230.4	237.8	161.6	187.4	252.2
ATG16L1	63.25	70.9	50.15	48.5	67.1	74.1	32	70.7	39.45	37.95	65.55	47.65
ATG16L2	15.05	18.55	36.1	34.85	12.65	19.6	65	14.25	31.35	59.95	10.15	24.5
ATG2A	119.3	88.3	140.8	162.3	172.8	268.2	177.4	108.7	154.3	175.4	119.1	119.9
ATG2B	131.725	164.675	182.65	98.875	126.1	157.1	94.1	118.75	124.8	116.15	128.075	140.325
ATG3	701.7	690.1	917.8	757.7	516.7	807.3	727.6	548.25	658.75	713.25	576.45	754.5
ATG4A	131	285	232.6	168.4	150	250.4	175.1	181.8	264.1	285	147.8	357.8
ATG4B	294.133333333333	168.1	219.066666666667	128.566666666667	257.566666666667	223.5	174.366666666667	257.933333333333	226.633333333333	122.266666666667	255.866666666667	207.533333333333
ATG4C	72.1	107.9	102.4	89.9	99.4	105.8	94.2	109.6	148.6	79.7	112.7	172
ATG4D	128.7	86.6	148.8	156.5	128	147.1	136.1	153.5	58.4	116.7	153.5	36
ATG5	378.366666666667	372.166666666667	337.766666666667	382.466666666667	408.366666666667	374.366666666667	360.066666666667	388.6	381	400.1	398.666666666667	393.5
ATG7	97.975	87.45	104.85	118.7	90.45	82.1	118.85	88.7	73.075	110.875	78.575	64.925
ATG9A	315.3	236.8	125.3	304.9	270.3	151.7	248	264.3	189.3	211.7	237.9	224.9
ATG9B	32.15	46.05	24	56.5	29.85	84.5	40	42.15	17.6	57.95	32.1	43.35
ATHL1	71.4	66.7	28	55.7	61.9	176.2	34.2	80.9	29.4	11.6	71.8	55
ATIC	1059	946.1	1086.5	763.6	1014.8	1190.6	784.9	968	1000.5	875.7	1006.6	1157
ATL1	360.4	245.5	190.7	436.4	284.8	172.9	504	285.9	163.9	506	380.5	184.5
ATL2	141.166666666667	98.2333333333333	138.833333333333	95.1	120.6	126.066666666667	111.1	116.1	87.4666666666667	101.633333333333	109.333333333333	95.8666666666667
ATL3	709.1	870.533333333333	750.866666666667	654.633333333333	937.066666666667	1253.13333333333	694.433333333333	1146.86666666667	1067	672.033333333333	841.066666666667	1029.43333333333
ATM	78.7	131.233333333333	100.15	83.2	81.6166666666667	128.466666666667	121.066666666667	90.8666666666667	120.933333333333	114.116666666667	113.983333333333	129.816666666667
ATMIN	397.933333333333	443.3	360.466666666667	400.1	397.6	418.9	458.466666666667	435.166666666667	456.366666666667	395.366666666667	372.266666666667	367.033333333333
ATN1	99.475	51.05	35.45	77.475	86.125	67.125	103.325	87.35	77.9	87.1	66.2	59.125
ATOH1	17.1	13.4	40.6	50.5	13.9	5.2	60.8	5.3	10.1	46.2	37	5.7
ATOH7	9.65	7.65	9.8	13.9	6.8	27.8	6.9	7.35	29.65	8.75	7.1	4.35
ATOH8	192.7	139.3	82.1333333333333	179.933333333333	188.266666666667	171.133333333333	180.9	206.466666666667	125.866666666667	158.2	154.666666666667	135.733333333333
ATOX1	1336.5	952.4	952.9	1314.5	1226.7	1127.8	1033.2	1057	966.3	962.6	1122.3	817.3
ATP10A	155.766666666667	147.566666666667	127.5	220.166666666667	370	281.5	152.133333333333	302.833333333333	243.333333333333	122.333333333333	316.466666666667	144.7
ATP10B	27.45	14.65	32.15	123.25	60.95	8.1	132.95	12.5	8.55	115.6	41.2	15.9
ATP10D	845.2	1268.7	1584.7	563.6	924.4	1267.3	605	896.6	1136.3	606.6	999.7	1241.4
ATP11A	42.8333333333333	48.6333333333333	67.5333333333333	40.55	43.1166666666667	68.1333333333333	53.05	37.5666666666667	55.6166666666667	58.45	42.05	55.2
ATP11A-AS1	17.4	8.8	7.9	27.3	8.8	7.6	27.1	9.96666666666667	7.46666666666667	35.7666666666667	10.2666666666667	4.9
ATP11B	177.083333333333	144.433333333333	192.966666666667	285.716666666667	171.283333333333	217.116666666667	285.366666666667	210.95	182.833333333333	246.733333333333	193.233333333333	171.683333333333
ATP11C	279.6	298.45	263.8	302.95	261.75	274.8	401.05	302.9	329.45	319.85	276.3	363.4
ATP12A	18.5	2.8	7.4	60.7	13.5	16.4	68.3	42	3.3	50.8	44.5	11.6
ATP13A1	411.6	320.2	232.6	254.3	414.5	278	406.8	412.1	370.1	377.7	396.8	309.5
ATP13A2	185.4	171.9	113.3	72.6	175.3	223.7	167.9	229.5	319.6	136.8	326.1	209.6
ATP13A3	1451.1	681.05	2488.65	556.75	585	861.15	572	539.8	546.95	614.35	558.6	622.55
ATP13A4	34.5	30.9333333333333	16.4666666666667	16.5333333333333	44.5	46.1666666666667	25.9333333333333	47.6	25.9	64.9	37	37.2
ATP13A4-AS1	2.9	1.7	1.6	4.9	10.3	3.1	7	1.6	3.9	4.7	7.4	18.1
ATP13A5	23	31.1	14.8	76.85	29.85	21.8	45.85	43.25	20.8	56.65	19.25	21.85
ATP1A1	848.1	899.8	568.8	931.1	1108.6	649.7	901.7	1000.1	860.6	872.2	824.3	653.9
ATP1A1-AS1	69.35	59.55	25.55	49.5	83.05	61.3	52.55	120.75	100.05	52.75	85.65	54.85
ATP1A2	41.4	15.6	7.7	54.95	27.3	24.45	22.45	34.65	29.9	36.1	35.1	9.75
ATP1A4	41.5	17.2666666666667	18.6	30.4666666666667	25.8666666666667	20.7333333333333	41.9666666666667	37.0666666666667	22.2666666666667	49.3333333333333	33.9333333333333	16.1333333333333
ATP1B1	633.2	1384.9	976.8	1288.65	1257.2	1045.7	1354.65	1147.15	1557.15	1803.15	1992.9	1459.75
ATP1B2	8.4	7.2	5.8	15.8	10.2	6.2	10.3	9.1	12.2	13.1	10.8	7.8
ATP1B3	630	1197.66666666667	1171.3	861.9	961.6	1478.4	831.333333333333	869.466666666667	1247.46666666667	776.866666666667	917.066666666667	1339.13333333333
ATP1B4	40.75	3.4	21.3	27.75	31.15	34.4	24.15	28.05	23.6	60.45	22.9	23.5
ATP2A1	10.15	15.55	5.5	10.5	22.05	6.35	11.75	19.15	13.75	27.85	22.35	6.55
ATP2A2	596.325	707.2	791.075	584.15	717.7	868.75	567.8	783.05	724.525	568.9	720.55	699.35
ATP2A3	17.58	18.58	4.88	7.08	30.38	23.96	10.54	12.72	18.86	10.5	22.48	21.16
ATP2B1	452.133333333333	398.366666666667	574.6	335.6	365.8	312.633333333333	596.866666666667	385.666666666667	327.366666666667	577.833333333333	471.433333333333	466.366666666667
ATP2B2	17.4166666666667	21.7166666666667	14.9666666666667	10.7	24.5833333333333	22.0166666666667	16.25	10.2	26.3	21.4333333333333	34.3666666666667	12.8166666666667
ATP2B3	15.5	28.55	21.4	13.525	7.4	14.725	14.35	33.075	36.3	15.025	29.05	18.825
ATP2B4	491.233333333333	351.6	448.2	524.9	508.233333333333	298.3	587.9	479.066666666667	343.033333333333	562.166666666667	483.866666666667	358.833333333333
ATP2C1	366.45	568.9	743.175	423.525	468.825	673.9	474.775	473.875	555.475	462.6	480.8	567.625
ATP2C2	12.5	21.3666666666667	26.0333333333333	36.2333333333333	46.0666666666667	11.0666666666667	33.0666666666667	46	26.7	25.7333333333333	29.7666666666667	24.9
ATP4A	14.2	9.9	8.5	29.8	16.2	57.2	54.1	16.7	15.6	45	56.2	24.1
ATP4B	51.6333333333333	11.2666666666667	13.5666666666667	19.9333333333333	37.4333333333333	19.9333333333333	33.8	16.7	16.6666666666667	24.1666666666667	36.9	30.3
ATP5A1	2116.95	2521.8	2829.85	1724	1600.6	3004.2	1627.75	1601.8	2365.25	1598.75	1502.85	2465.6
ATP5B	2789.7	1984.3	2099.2	2769.4	2733.8	2299.1	2677.5	2855.7	2005	2713.4	2912.8	2067.8
ATP5C1	2358.8	3162.775	3659.3	1835.35	2090.575	3645.075	1737.875	2098.025	2950.85	1724.975	1936	3151.65
ATP5D	610.45	334.55	225.6	343.9	574.65	345.55	375.1	517.75	402.65	284.2	507.65	266.05
ATP5E	3268.35	2518.35	3295	4016.8	3165.5	3252.7	3622.25	3098.75	2645.15	3450.25	3470.8	2675.4
ATP5F1	2060.45	1879.2	2524.4	1636.9	1781.95	2317.6	1507.85	1654.8	2008.35	1446.8	1608.65	1899.9
ATP5G1	389.3	608.3	648.4	471.7	440.2	821.4	566.7	494.3	619.3	509.9	628.2	895.1
ATP5G2	599.25	362.8	242.35	674.15	468.3	339.4	567.3	523.3	334.4	511.85	391.95	248.05
ATP5G3	1288.2	729.066666666667	811.633333333333	1374.4	1176.7	763.366666666667	1203.63333333333	1180.4	698.766666666667	1464.06666666667	1190.2	715.3
ATP5H	2456.3	1848.05	1923.55	2580.15	2101.8	2291.7	2270.65	2212.5	1766.7	2169.1	1998.45	1875.55
ATP5I	1767.65	1219.55	1964.6	1873	1551.85	2449.65	1662.45	1278.75	1515.3	1395.5	1210.65	1425
ATP5J	2571.7	2131.7	2103.2	3245.7	2335.8	2420.8	2623.4	2317.1	1874.5	2439.1	2314.4	1804.6
ATP5J2	94.8	72.3	6.8	11.8	13.5	84.8	15.6	64.4	60.1	23.9	84.7	34
ATP5L	2231.5	1450.35	1778.4	2235.9	1702	1998	1663.075	1473.325	1496.05	1556.4	1329.125	1427.85
ATP5O	1067.93333333333	1066.56666666667	1049.4	957	867.933333333333	1361.2	861.4	842.933333333333	1133.23333333333	845.9	897.033333333333	1021.3
ATP5S	112.871428571429	67.9857142857143	92.9	79.2571428571429	78.5285714285714	98.9571428571428	90.4142857142857	72.1714285714286	74.2857142857143	79.9285714285714	80.2857142857143	85.9142857142857
ATP5SL	222.466666666667	186.066666666667	123.266666666667	276.8	221.866666666667	242.166666666667	260.966666666667	152.533333333333	160.333333333333	225.633333333333	201.366666666667	171.166666666667
ATP6	6102.85	6844.95	6814.4	6558.7	7119.55	7990.65	7160.25	7624.6	6706.9	7436.95	8146.55	7000.5
ATP6AP1	960.9	700.2	736.7	1004.7	1079.3	1267.4	755.8	1018.8	636	779.9	1199.5	574.4
ATP6AP1L	63.25	28.3	34.6	80.4	43.5	33.55	58.65	32.75	41.4	70.7	38.9	28.7
ATP6AP2	1860.66666666667	2182.43333333333	2314.8	1933.93333333333	1762.16666666667	2517.8	1763.46666666667	1765.36666666667	2448.43333333333	1892.03333333333	2048.63333333333	2389.76666666667
ATP6V0A1	243.85	165.95	183	219.85	218.85	130.8	167	186.3	117.55	200.65	183.35	150.75
ATP6V0A2	50.4	83.18	60.28	39.12	81.08	114.08	31.6	88.44	118.34	43.22	116.78	114.44
ATP6V0A4	3.1	3.4	2.7	43.2	3.9	3.6	7.1	3.1	5.5	67.6	10.6	3.1
ATP6V0B	1041.4	796.8	961.2	1036.4	869.6	854.3	858.3	883.9	681.9	975.7	1001.7	840.3
ATP6V0C	949.8	528.55	467.1	1113.75	1108.4	518.4	959.95	860.9	405.85	1005	1064.3	475.75
ATP6V0D1	1269.8	593.2	510.2	1176.9	1455.8	601.7	1086.7	1244.2	655.7	1065.6	1360	556.7
ATP6V0D2	51.1333333333333	21.5666666666667	27.3666666666667	126.166666666667	58.7	40.0333333333333	89.1333333333333	52.3333333333333	40.2666666666667	116.7	55.2	33.0333333333333
ATP6V0E1	1845.65714285714	2053.75714285714	2054.37142857143	2199.91428571429	2115.2	2521.81428571429	2010.47142857143	2451.38571428571	2242.37142857143	1920	2412.68571428571	2061.01428571429
ATP6V0E2	235	153.4	133.1	213	165	138	180.9	163.3	129.5	273.5	154.7	163.6
ATP6V0E2-AS1	21.3	12.9	6	17.1	40.8	8.3	8.7	74.3	70.8	8	8.7	3.7
ATP6V1A	941.55	1210.9	1361.95	753.25	748.95	1053.6	733.55	848.9	922.25	947.85	1018.55	994.75
ATP6V1B1	39.55	40.6	14.4	49.05	26.75	44.6	51.85	29.2	60	72.45	32	36.6
ATP6V1B2	795.3	963.3	740.1	619.4	723.7	929.8	524.9	540.5	766.1	670.5	829.6	676
ATP6V1C1	328.8	281.725	333.4	290.6	333.275	263.1	248.5	270.9	265.725	310.375	294.95	267.925
ATP6V1C2	58.3	19.7	28.65	54.1	44.35	47.9	22.55	64.3	15.15	28.9	50.4	44.05
ATP6V1D	959.55	914.3	1037.8	768.575	951.175	1149.8	758.375	935.775	912.85	753.825	933.525	955.325
ATP6V1E1	1402.9	1776.4	1828.8	889	1203.8	1890.3	770.6	1141.6	1404.4	804.1	1356.4	1652.8
ATP6V1E2	126.9	66.2	79.9	119.1	59.1	143.6	125.6	93.6	130.6	107.1	87.7	142.1
ATP6V1G1	1070.05	1034.2	1177.85	950.85	1200.05	1032.4	885.35	1102.45	987.4	1221.8	1509.7	1136.9
ATP6V1G2	11.7	10.3	24.6	146.7	45.4	8	116.7	5.3	10.7	119.3	17.2	9.2
ATP6V1G3	101.8	55.2	83.5	41.8	74.4	83.3	88.5	64.5	113.2	13.7	70.6	116.3
ATP6V1H	215.833333333333	163.733333333333	159.233333333333	280.1	240.666666666667	219	222.5	238.166666666667	227.266666666667	227.933333333333	211.766666666667	191.466666666667
ATP7A	203.45	262.85	163.95	146.05	120.95	152.65	177.25	165.35	170.95	195.05	148.4	197.25
ATP7B	47.9	26.9	50.1	87.9	56.8	22.8	38.3	36	48.6	96.7	70.4	28.9
ATP8A1	22.8	13.7	11.0666666666667	29.3333333333333	43.6	18.8	33.8	20.0333333333333	19.4333333333333	59.1	30.5666666666667	35.1333333333333
ATP8A2	15.3666666666667	16.7666666666667	3.96666666666667	22.1666666666667	9.63333333333333	33.8	15.9333333333333	18.1	22.4666666666667	18.2666666666667	7.2	16.4333333333333
ATP8B1	362.45	173.65	465.1	288.55	216.8	162.45	366.5	127.8	115.85	309.6	186.65	134.35
ATP8B2	599.8	671	613.95	351.55	494.6	567.75	287.8	577	565.5	344.6	675.05	551.9
ATP8B3	47.5333333333333	21.5666666666667	34.0666666666667	51.3	35.7	74.6333333333333	39.7333333333333	36.4	52.6666666666667	49.7666666666667	32.3666666666667	41.2333333333333
ATP8B4	38.9	41.3	34.4	29.7	22.4	22.8	40.9	19.2	45.3	32.2	25.4	49.7
ATP8B5P	3.25	7.85	2.65	3	4.6	9.05	3	2.7	2.7	6.25	2.55	2.35
ATP9A	192.65	281.5	264.1	79.8	210.75	291.7	73.5	180.1	283.6	75.95	143	214.6
ATP9B	61.9	40.4	61.1666666666667	62.8166666666667	64.9833333333333	71.7333333333333	81.2166666666667	52.9333333333333	33.3166666666667	69.9666666666667	53.35	54.5833333333333
ATPAF1	187.4	310.4	300.2	230.45	172.3	340.45	221.85	198.3	268.05	206.25	142.9	318.3
ATPAF2	170.6	32.05	77.95	48.95	35	90.6	39.7	145.55	138.6	56.45	149.8	84.8
ATPIF1	533.433333333333	463.8	686.266666666667	705.7	452	613.733333333333	589.933333333333	445	498.8	658.766666666667	552.9	481
ATR	163.466666666667	209.566666666667	228.566666666667	85.3	120.4	192.766666666667	101.166666666667	175.933333333333	205.366666666667	106.233333333333	222.666666666667	242.833333333333
ATRAID	1649.5	2096	1557.8	2155.6	1521.2	1863.8	2080.1	1545.9	1863.5	1993.7	1547.8	1812.7
ATRN	174.6	187.4	175.35	158.25	208.5	152.1	184.15	193.15	176.7	184	216.9	186.55
ATRNL1	25.5666666666667	9.26666666666667	14.3	32.7333333333333	41.3333333333333	24.6333333333333	28.6666666666667	21.7	29.9666666666667	58.9	8.83333333333333	30.6666666666667
ATRX	241.15	314.875	321.55	274.3	288.375	303.475	259.075	262.625	331.5	239.3	280.3	296.9
ATXN1	235.44	176.32	283.88	143.78	142.9	184.26	117.6	168.62	172.36	104.94	168.7	144.12
ATXN10	1461.4	1259.05	1480	1028.8	1375.55	1682.65	1014.15	1491.7	1243.5	1068.75	1282.15	1465.3
ATXN1L	335.75	323.95	408.55	224.4	350.45	340.75	253.75	304.2	332	212.2	247.05	339.35
ATXN2	406.9	355	375.9	200.4	478.9	292	259.7	363.8	394.8	134.6	320.2	415.8
ATXN2L	37.85	29.1	41.8	15.35	32.9	64.15	81	40	19.75	53.5	76.85	20.55
ATXN3	74.6714285714286	62.8142857142857	72.0285714285714	71.6142857142857	81.2571428571429	77.7428571428571	57.0857142857143	69.8857142857143	69.2571428571429	69.1571428571429	89.0428571428571	51.1142857142857
ATXN3L	4.1	44.8	5.7	41.2	4	15	28.4	27.9	11.3	88.3	6.6	16.2
ATXN7	163.333333333333	127.733333333333	213.966666666667	194.633333333333	203.4	162.133333333333	189.866666666667	165.433333333333	136.8	178.266666666667	134.7	122.266666666667
ATXN7L1	24.1	33.825	24.375	45.4	58.025	53.175	54.675	37.3	22	22.925	26.85	45.025
ATXN7L2	5.6	40.6	10.2	32.2	19.8	2.1	16.3	15.3	13.1	15.2	41.3	26.2
ATXN7L3	210.1	74.2	102.7	175.3	228.4	159	210.9	212.4	197.2	58.5	310.8	145.5
ATXN7L3B	356.7	273.35	287.8	474.15	317.15	275.85	387.45	343.5	311.05	366.7	267	261.35
ATXN8OS	35.1	4.8	3.1	10.9	9.4	27.1	35.2	10.5	22.7	18.1	7.2	3.1
AUH	147.6	195.8	133.4	181.3	120.5	174.8	127.9	132.3	90.1	163.5	140.4	138.7
AUNIP	38.85	17.75	34.4	53.45	39.05	37.55	51.1	17.65	37.55	36	24.05	32.85
AUP1	493.6	385.2	270.2	487.4	698.5	453.6	512	764.1	380.8	370.2	567.9	400.7
AURKA	189.033333333333	65.5	110.133333333333	128.833333333333	120.533333333333	108.233333333333	177.7	79.6666666666667	140.4	197.4	135.533333333333	135.8
AURKAIP1	615	468.56	350.42	571.02	616.28	483.42	575.04	606.5	420.64	512.4	625.28	470.84
AURKB	82.2	20.15	31.1	56.05	20.4	28.8	74.75	22.8	22.25	80.6	48	67.4
AURKC	17.1	49.4	4.2	51.9	32.5	42.5	98.6	25.5	39.8	81.2	14.2	13.2
AUTS2	300.8	433.366666666667	239.4	239.666666666667	310.933333333333	434.7	272	340.5	470.5	229.533333333333	293.466666666667	404.133333333333
AVEN	725.7	563.7	1164.8	576.1	724	1043.8	390.8	548.7	721.8	462.8	497.2	641.7
AVIL	27.1333333333333	58.8333333333333	48.7	64.3666666666667	39.6333333333333	34.4	70.7333333333333	62.7666666666667	51.1	93.9	39.5333333333333	39.5666666666667
AVL9	72.3833333333333	71.7666666666667	87.85	56.2166666666667	67.7166666666667	83.9166666666667	57.1833333333333	74.7	88.6	60.5	58.75	86.15
AVP	6.1	9.4	3.2	9.1	10.2	3	12.3	5.4	11.2	6.5	9.9	4.9
AVPI1	544.6	334.4	273.5	653.3	348.8	359.1	503	332.6	357.6	518.5	318.9	214.6
AVPR1A	24.06	14.28	18.12	23.4	27.34	22.24	21.86	29.88	31.14	29.7	42	24.9
AVPR1B	33.4	22	10.2	64.8	21.5	32.2	69	30.6	83.3	77.3	29.6	18.4
AVPR2	38.5	6.6	5.7	9.15	17	12.5	20.2	14.15	43.45	17.65	30	13.05
AWAT1	58.9	37.8	40.6	17.4	28.8	109.6	10.1	96.9	17	11.5	91.2	55.9
AX746627	3.4	4.1	1.7	5.8	17.9	12.6	30	24.5	13.8	4.7	7.2	19.2
AX746699	11.3	2.3	2.7	15.8	5.7	6.7	5.1	19.7	8.6	12.8	3.5	13.9
AX746710	26.5	3.3	2.6	9	15	19	42.5	12.5	7.3	47.5	2.4	18.8
AX746823	17.5	33.3	21	43.8	70.6	22.4	61	37.3	25.2	56.9	45.6	31.2
AX746830	5.1	18	5.4	13.3	18.8	21.6	19.8	8.2	2.4	13.9	5.4	10.7
AX746968	14.1	12.3	15.1	7.8	20	9.4	14.9	12.1	18.2	32	21.1	9.4
AX747031	46.7	7.7	20.1	88.3	4.4	10.4	145.9	59.9	17.2	123.2	14.1	15.4
AX747064	17.5	107.7	37.8	10	63.9	86.4	13.5	66.4	17.3	12.1	69.4	70.4
AX747191	5.9	2.7	6	9.7	13.7	12.6	6.4	7.5	3.8	3.5	18.1	10.2
AX747250	4.4	4	7.6	28	11.2	8.1	45	8.1	19.3	5.2	7.4	6.3
AX747261	28.7	35.8	18.6	14.65	14.85	24.7	18.25	29.25	23.4	24.95	44.45	27.85
AX747405	17.6	26.9	14.5	26.5	4.1	23.3	25.3	36.5	24.7	48.7	13.8	5.2
AX747444	2.5	41.1	9.3	51.1	22.3	5.2	75.7	9.3	4	27.7	29.4	7.4
AX747507	4.6	8.8	1.9	14.9	52.3	3.6	6.3	25.1	20.9	20.1	42	19.4
AX747630	22.1	4	35.7	1.9	49.9	60.7	2.5	5.4	20.1	3.9	31.1	10
AX747652	10	29.7	16.3	10.8	9.9	75.6	9.8	2.5	48.5	14.5	46.9	30.7
AX747730	5.7	29.9	4.9	16.7	6.8	2.2	26.8	5.8	9.7	51.5	8.4	7.6
AX747826	9.5	5.4	4.8	17.6	16.6	22.5	52.1	6.2	10.2	34	17.4	6.1
AX748157	38	7.8	12.6	47.1	86.8	27.6	61.8	13.4	19.8	45.5	13.9	18.5
AX748267	121	66.1	70.6	38.5	69.3	172.5	25.4	114.3	127.7	93.3	27.8	88.4
AX748273	5.1	5.6	8.4	6.5	7.8	42.7	20.9	29.5	6.8	11.4	6.1	24
AX748292	14.7	25.6	4.4	12.9	35.6	13.1	43.3	10.7	12.2	18.5	13.3	21.6
AX748339	23.1	6.4	46.1	47.6	32.4	29.7	49.5	28	18.4	39.9	20.5	32.8
AXDND1	6.6	5.3	15.4	11.3	5.65	9.6	22.95	17.2	13.9	31.55	15.95	14.6
AXIN1	14.3	14.4	20.7	31.5	49.4	7.9	31.8	37.2	32.8	28.7	31	23.2
AXIN2	37.2	68.65	36.375	97.275	67.275	62.85	80.25	57.5	87.55	66.95	56.225	55.2
AXL	879.85	726.95	586.4	524.7	866.75	1173.1	507.6	826.05	1182.5	612.2	787.2	987.9
AY927499	9.1	5.7	4	16.8	8.7	7.8	6.7	8.8	2.4	5.5	18.8	3.4
AY940074	48.4	15.7	46.3	26.5	41.5	42	26.8	70.6	78	67.6	29.7	63.2
AZGP1	23.4	6.8	15.9	49.4	34.7	23.2	20.8	18.7	24.5	58.1	4.6	3.3
AZGP1P1	37.3	22.9	11.7	69.5	13.5	74.3	27.4	9.6	14.4	23.7	34	12.5
AZI2	190.333333333333	283.25	319.633333333333	423.65	201.783333333333	298.983333333333	478.683333333333	210.366666666667	320.033333333333	398.033333333333	234.95	298.416666666667
AZIN1	1152.75	1285.75	1735.4	923.9	945.25	1182.8	1026.55	1088.7	1119.4	1105.1	1174.4	1401.15
AZIN2	43	24.75	45.9	35.95	25.3	20	70.45	10.75	13.45	41.45	15.35	20.9
AZU1	13.6	10.5	6	44.6	10.9	14.3	5.6	9.5	19.4	15.2	15.1	14.1
B2M	7603.53333333333	8612.9	7163.3	6991.63333333333	7219.66666666667	7847.83333333333	7110.23333333333	7862.13333333333	8919.96666666667	7825.93333333333	9054.3	8475.16666666667
B3GALNT1	227.133333333333	127.5	229.633333333333	170.8	158.133333333333	154.366666666667	173.933333333333	157.466666666667	145.333333333333	167.066666666667	167.833333333333	141.7
B3GALNT2	119.95	149.7	146.525	130.325	163.525	163.875	160.1	152.275	146.1	138.825	130.2	131.175
B3GALT1	24.75	8.7	28.4	45.55	45.45	34.4	38.65	32.7	3.6	35.45	8.65	11
B3GALT2	51.05	262.75	87.6	437.55	255.5	296.85	408.15	239.8	347.85	311.15	186.4	268.55
B3GALT4	46.75	37.25	36.1	107.75	117.4	86.7	41	42.9	51.25	64.3	45.85	23.75
B3GALT5	10.4	18.8666666666667	15.6333333333333	27.1666666666667	33.7666666666667	26.5666666666667	34.2	20.4666666666667	14.2666666666667	36.9666666666667	29.9666666666667	24.1666666666667
B3GALT6	281.133333333333	236	238.1	194.266666666667	286.8	388.533333333333	192.266666666667	315.133333333333	281.166666666667	177.666666666667	233.1	247.2
B3GALTL	104.5	94.95	128.85	137.25	134.8	158.5	136.8	118.3	121.45	164.45	114.4	103.95
B3GAT1	59.5	46.5	16.9	17	48.5	16.3	11.8	15.2	17.4	15	82.3	52.7
B3GAT2	15.35	17.6	20.95	24.5	42.6	23.2	17.7	12.35	37.2	18.3	23	9.5
B3GAT3	199.65	140.95	121.25	113.45	178.75	141	131.9	257.6	136.75	137.65	220.4	186.85
B3GNT1	210.95	276.4	191.05	250.4	188.9	255.05	266.55	206.2	248.25	246.45	242.8	251.55
B3GNT2	218.266666666667	230.266666666667	286.266666666667	286.6	302.333333333333	269.233333333333	228.866666666667	297.5	359.1	230.633333333333	367	283.233333333333
B3GNT3	73.6	47.8	68.1	83.7	186.7	77.4	94.6	113.3	83.7	185.1	80.7	37.4
B3GNT4	53.8	46.6	7.1	124.5	87.2	12.9	99.8	40.2	15.5	67.2	26.4	12.7
B3GNT5	54.9	43.6666666666667	29.1	93.2333333333333	53.4333333333333	57.1	89.8333333333333	48.3	40.8	87.1333333333333	52.2666666666667	33.8
B3GNT6	56.55	36.25	37.3	14.7	63.8	70.6	21.3	59.7	60.7	17.25	20.8	41
B3GNT7	61.575	58.225	41.1	24.825	49.55	92.925	34.5	67.25	94.775	30.875	68.55	56.4
B3GNT8	16	62.6	17.6	14.1	23.6	9	19	49.9	36.5	26.7	28.1	11.6
B3GNT9	374.5	370.4	231.8	345.1	352.2	317.2	388	327.9	361.5	317.7	445.9	336.5
B3GNTL1	59.6	142.55	96.15	57.7	85.95	72.3	57.35	123.3	126.45	57.05	27.55	84.15
B4GALNT1	45.65	22.15	38.55	80.6	46.95	22.5	57.6	36.65	48.15	51.6	17.5	56.05
B4GALNT2	48.3	31	46.7	19.9	110.5	52.4	6.6	49.4	20.3	94.6	17.5	48
B4GALNT3	34.8666666666667	31.7333333333333	13.8333333333333	18.6	41.6333333333333	61.9333333333333	33.2	49.0666666666667	74.5333333333333	15.8666666666667	43.6333333333333	48.6666666666667
B4GALNT4	67.75	70.55	62.8	37.15	91.1	59.75	47.7	113.45	91.05	43.25	91.8	99.45
B4GALT1	154.566666666667	146.4	121.466666666667	120.416666666667	91.5333333333333	95.2666666666667	110.85	134.15	117.016666666667	128.3	108.583333333333	106.716666666667
B4GALT2	271.8	73.3	142.3	311	310	91.2	335.6	257.2	113.2	310.1	283.3	41.2
B4GALT3	234.65	194.7	202.25	169	149.05	157.85	167.4	185.1	189.5	144.85	195.45	217.8
B4GALT4	349.7	207.35	292.2	228.75	158.45	256.65	254.75	100.75	210.2	246.1	159.8	151.55
B4GALT5	407.8	611.55	437.45	774.1	807.35	751.7	763.05	692.95	759.25	636.35	699.25	876.3
B4GALT6	100.475	113.975	160.625	98.9	73.95	90.05	95.025	89.75	100.175	107.925	111.675	111.6
B4GALT7	187.7	245.5	218.4	139.85	157.45	192.35	171	224.45	217.3	135.25	226.15	251.3
B9D1	135.3	64.5333333333333	52.1333333333333	64.0333333333333	27.4	75.9333333333333	64.1666666666667	78.9	85.3	65.6	86.0666666666667	69.2
B9D2	79.6	14.8	24.1	12.6	50.9	118.6	20.8	66.7	96.2	21.5	68.4	67.9
BAALC	102.2	30.75	49.8	75.25	45.55	2.8	85.4	29.05	7.6	65.95	39.85	9.8
BAALCOS	13.7	20.4	10.2	21.65	16.35	13.4	18.9	7.55	11.45	17.65	8.1	10.1
BAAT	31.1	35.7	42.9	27.2	51.9	25.9	71.5	68.7	34.1	67	4.3	53.8
BABAM1	489.7	508	510.6	601.6	426.7	505.2	370.2	557.7	480	444.9	460.8	470.6
BACE1	534.25	380.85	429.525	550.875	688.925	463.4	676.925	650.85	533.85	448.175	517.25	373.35
BACE2	542.7	1190.76666666667	628.966666666667	540.666666666667	555.2	748.733333333333	531.166666666667	551.633333333333	741.766666666667	938.4	982.033333333333	1183.7
BACH1	279.666666666667	100.566666666667	583.5	91	90.2333333333333	141.2	102.5	86.8333333333333	116.133333333333	88.3666666666667	76.4	82.0333333333333
BACH2	48.9	6.95	17.55	24.65	29.95	15.1	28.4	18.45	14.55	25.45	19.95	15.9
BAD	186.133333333333	97.9333333333333	60.9	144.8	145.933333333333	68.2333333333333	149.766666666667	158.333333333333	80.2666666666667	142.4	153.5	80.1333333333333
BAG1	197.333333333333	130.566666666667	114.9	185.1	168.633333333333	98.6333333333333	219.1	144.6	123.533333333333	245.033333333333	155.466666666667	140
BAG2	476.5	332.766666666667	406.533333333333	277.533333333333	327.233333333333	252.133333333333	330.533333333333	335.166666666667	293.766666666667	316.366666666667	324.133333333333	350.8
BAG3	1313.3	1721.2	1553.7	1784.1	1932.2	1798.9	2141.5	2158.4	1715.7	2028.7	2235.9	1799.4
BAG4	332.5	366.033333333333	392.7	323.2	354.1	367.633333333333	304.533333333333	326.366666666667	315.766666666667	269.4	329.366666666667	368.466666666667
BAG5	345.8	244.266666666667	326.166666666667	217.966666666667	314.8	267.1	248.566666666667	286.033333333333	254.666666666667	232.533333333333	231.933333333333	269.366666666667
BAG6	743.175	699.475	539.9	488.15	753.45	697.9	524.6	677.125	542.175	532.975	690.6	607.775
BAGE	18.875	10.4	11.25	23.05	15.375	7.825	14.375	16.175	16.625	27.625	10.125	20.175
BAHCC1	81.3	86	53.3	25.2333333333333	63.8333333333333	85.1	40.5	69.5333333333333	84.3	41.9	75.1	50.6
BAHD1	189.6	91.8	145.6	32.7	134.3	92.5	110.5	95.4	30.9	116.6	137.7	159.2
BAI1	36.7	47.9	89.1	76.4	193.4	26.7	45	207.1	16.6	45.3	141	11.6
BAI2	109	98.3	52.8	119.3	84	46.2	143.8	138.2	14.1	111.8	95.8	76.8
BAI3	9.9	18.95	11.85	3.9	3.55	8.55	14.8	12.4	11.1	13.35	14.6	16.15
BAIAP2	66.85	39.45	35.025	43.125	38.075	48.175	43.075	44.175	33.825	41.275	33.85	15.45
BAIAP2-AS1	76.68	78.24	73.34	45.6	55.06	101	53.8	49.12	85.78	74.2	63.44	99.8
BAIAP2L1	235.766666666667	256.8	394.233333333333	163.466666666667	218.633333333333	236.566666666667	141.3	166.133333333333	255.166666666667	161.8	199.166666666667	216.1
BAIAP2L2	23.9	38.75	10.4	21.95	29	35.6	35.9	33.35	37.1	23.85	36.45	56.05
BAIAP3	10.35	53.9	7.8	9.05	12.45	52.8	12.05	11.7	16.5	14.15	14.65	21
BAK1	161.2	57.4	16.1	169.9	65.6	20.2	114	124.7	43.1	118.8	72.8	16.7
BAMBI	932.2	395.5	653.3	755.5	898.7	818	589	775.3	682.6	420.2	885.3	470.9
BANCR	10.9	21.7	8.3	21.1	15.2	48.9	46.8	51.2	14.3	6.9	13.5	7.4
BANF1	1727.6	564.4	752.7	1242	1282.1	519.3	1190	1450.1	627.7	1039.8	1037	764.8
BANF2	36.9	11.9	11.8	21.2	7.9	38.4	6.5	15.2	12.7	27.6	13.7	31.9
BANK1	73.6	110.366666666667	94.8333333333333	65.7333333333333	80.4333333333333	100.666666666667	87.5	81.8666666666667	117.166666666667	108.233333333333	85	111.333333333333
BANP	186.7	310.233333333333	237.533333333333	191.766666666667	246.566666666667	390.866666666667	209.6	246.366666666667	377.633333333333	125.466666666667	273.166666666667	325.7
BAP1	105.25	112.95	111.75	212.4	208	105.5	232.65	159.35	135.4	216.1	186.2	99.6
BARD1	66.2666666666667	47.6333333333333	49.5333333333333	53.0333333333333	50.9	45.1666666666667	86.8	34.2333333333333	53	78.9333333333333	60.8666666666667	79.0333333333333
BARHL1	33.5	20.9	12.3	44.2	41.6	22.2	24.7	52	13.4	139.1	22.5	35.6
BARX1	8.1	10.8	4.7	24.9	26.1	25.2	16.5	7.7	14.3	19.9	27.7	7.3
BARX1-AS1	34.6	54	7.1	56.1	69.5	5.4	13	11.5	9	66.4	33.5	40.5
BARX2	60.5	19.1	52.3	53.2	85.2	104.1	38.8	85	33.1	34.7	107.2	25.3
BASP1	1810.8	1425.05	1867.65	1426.85	1698.6	1774.15	1004.8	1382.8	1421.5	1203.5	1552.75	1354.75
BATF	73.6	107.4	11	28.1	96.4	90.4	25.1	65.6	67.7	55.9	130	114.7
BATF2	16.4	11.8	20.6	10.1	12.1	8.5	15.5	6.3	7.5	42.9	11.4	21.6
BATF3	18	14.1	12	37.3	65.3	33	73.5	32.5	45.3	26.7	13.2	38.1
BAX	247.4	155.4	153.3	142.8	246.7	131.9	140.95	208.2	150.15	120.85	189.05	147.35
BAZ1A	151.35	131.45	230	109.1	156.95	221.4	150.25	203.35	188.05	156.05	204.35	187.5
BAZ1B	108.475	70.45	90.475	52.325	99.05	92.675	68.025	94.95	89.75	57.85	64.6	95.925
BAZ2A	69.5	87.825	56.875	115.4	113.175	53.55	93.4	105.1	71.775	96.775	87.5	58.325
BAZ2B	129.5	145.1	230.9	183.3	161.3	226.1	171.4	173.2	189.8	157.5	133	164.8
BBIP1	325.325	562.775	465.925	332.775	315.025	525.725	361.35	390.8	557.4	329.775	448.7	508.25
BBOX1	5.9	90.2	4	12.3	48.6	31	43.9	45.2	82.7	27.8	49.8	46.9
BBS1	139.366666666667	117.9	83.6666666666667	147.133333333333	134.5	153.333333333333	152.566666666667	167.833333333333	135.266666666667	168.033333333333	145.6	106.4
BBS10	231.2	200.6	252.7	363.6	382.7	329.5	285.2	260.2	281.9	232.8	170.6	293
BBS12	144.7	152.3	123.6	175.5	212.1	162.3	165.6	195.6	167.6	161.7	138.1	177.5
BBS2	217.5	288.8	236.7	307.1	339.5	329.7	281.2	204.9	277.2	274.9	252.8	219.1
BBS4	202.6	244.6	217	90.65	173.6	216.95	136.1	160.6	177	118	131.65	222.2
BBS5	40.4	40.5	45.4	59.1	12.4	9.1	29.9	53.1	18.5	54.9	44.7	28.6
BBS7	133.8	129.95	219.55	126.7	140	125.35	150.25	100.5	160.45	163.9	135	114.4
BBS9	99	104.84	113.68	83.2	78.36	129.24	85.04	90.56	105.4	80.36	112.52	106.44
BBX	384.928571428572	746.614285714286	621.057142857143	642.571428571429	670.128571428571	706.485714285714	655	635.214285714286	744.114285714286	622.942857142857	567.585714285714	767.342857142857
BC010186	36.9	15.4	11.3	83.9	33.4	49.9	80.6	25.1	60	81.8	20.8	26.1
BC012193	27.2	25.7	30.7	12.1	11.8	34.2	25	5.2	7.1	58.1	26.2	5
BC015159	86.9	48	76.9	40.8	53.1	63.8	17.4	55	50	10.3	62.6	57.2
BC016361	19.6	3.9	8.4	28.6	6.7	3	14.8	10.4	2.7	11.4	3.8	3.2
BC017209	7.2	6.6	16.7	2.9	6.7	6.7	6.3	3.7	7.9	8.4	4.3	3.2
BC021061	63.5	42.4	35.6	5.1	59.6	43.4	25	34	102	29.8	48.2	32.7
BC022047	160.9	203.7	142.7	79.6	229.6	201.6	109.7	159.8	172.7	98.9	182.4	185.8
BC022892	2.9	10.2	10	16.7	15.2	1.9	21.4	13.4	1.4	2.9	19.2	1.2
BC023201	33.9	8	60.8	47.3	16.5	76.9	9.3	12.3	41.3	17.4	15.1	16.7
BC024169	14	3.6	3	67.7	46.6	1.8	61.7	2.3	4.1	48.5	16.6	4.4
BC027448	68.1	44.6	64.35	186.65	101.8	58.75	202.75	115.7	44.25	204.7	107.2	48.3
BC028044	129.3	28.8	27.8	51.8	35.3	66.4	57.7	50.8	54.6	92.6	41.4	48.1
BC028670	9.3	31.6	4.8	9.2	16	32.6	42.5	44.7	51.9	46.7	35.6	38.2
BC030152	55.8	31.5	34	61.8	58.6	9.3	71.4	71.6	11.5	61.2	30	27.3
BC032415	7	21.8	15.35	7.1	27.05	27.8	7.85	16.45	33.25	7.2	50.55	19.7
BC033164	17.6	18	17.3	70.3	20.8	6.7	69.2	44.5	5.5	58.3	28.8	16.3
BC033241	3	2.6	3.6	5.2	6.8	5.9	7.2	16.7	18.2	12.9	5	1.3
BC034416	4.2	5	4.1	14.7	4.6	23.6	14.2	5.6	9.1	13.9	9.8	1.9
BC034444	3.8	1.8	22.4	16.9	8	15	21.9	6.2	5.3	23.7	10.6	4.8
BC034788	9.5	18.5	16.6	34.6	3.6	4.8	23.4	3.8	44.5	38.5	32.6	18.4
BC035400	7.9	29	25.1	25.6	11.1	10.1	23	15.7	15.6	37.7	17.1	34.2
BC036209	24.3	2.6	2.7	4.4	4.3	1.5	16.1	19.5	13.9	6.5	4.5	1.4
BC036311	4.1	15.3	3.3	21.8	26.7	8	68.5	5.3	2.2	59.1	20.5	25
BC038205	9.6	4.7	2.2	4.3	6	4.4	5.1	3.7	3.5	7	4.5	3.5
BC039122	11	20.1	31.7	111	28.5	9.4	88.1	31.3	6.1	75.7	25.7	6
BC039319	34.7	30	6.2	37.4	22.3	20.2	42.2	6.4	40.8	14.8	9.4	22.9
BC039487	3	5.7	18.1	9.8	8.1	4.9	23	10.1	21.9	4.4	2.7	18
BC039673	7.6	43.1	31.1	17.9	15	5.8	37.4	42.5	34.8	54.1	5.4	29.4
BC039686	35.9	23.8	17.1	40.8	24.9	30.6	38.3	6.5	6.1	38	8.6	7.9
BC040311	12.1	7.6	2.8	8.6	1.3	19.2	4.2	22.4	13.3	7.5	8.4	1
BC040734	3.3	7.1	6	12.5	5.1	5.1	5.4	6.3	8.1	4.8	8.7	2.4
BC040833	6.4	41.2	34.5	76.6	15.6	5.4	92.2	5.6	45.8	12.7	36.9	35
BC041025	45.6	46.6	16.4	44	47.6	42.3	27.3	42.8	53.4	9.9	57.9	8.2
BC041363	30.2	13.4	11.4	35.9	39.7	27.6	7.2	3.8	33.6	7.8	30.6	2.5
BC041998	1	23.3	6.7	16.7	13.2	4.3	5.6	1.3	19.3	4.1	9.7	1.1
BC042029	3.7	17.5	5.4	8	59.5	5.2	34.2	4.3	2.2	58.4	3.7	1.7
BC042366	2.5	5.9	1.7	1.2	1.3	1.2	7.6	32.5	8.6	5.7	2.7	1.5
BC042374	23.1	9.9	3.4	44.3	9.8	3.7	38.6	4.1	44	35.6	23.7	18.7
BC042590	54.2	19.6	16.9	27	24	7	11.8	39	31	23.5	2.8	24.2
BC043227	29	4.8	21.1	3.9	20.1	42.1	16.7	23.8	4.1	2.4	18.3	2.7
BC043291	54.5	28.7	6.7	36.9	56.6	28	18.4	60.5	24.6	4.9	36.4	23.4
BC043356	27	7.7	27.8	9.8	37.8	20.5	21.5	28.9	28	14.7	4.3	15.2
BC043540	6.95	7.25	4.35	23.05	8.8	6.9	6.4	7.2	8.6	16.3	9	11.2
BC044596	64.8	90	78.1	173.3	69.5	63.5	146.5	91.2	66.9	107	131.8	104.3
BC044614	31.1	21.6	14.5	5.5	5.7	31.2	19.8	42.5	106.4	6.4	6.3	18.2
BC045559	11.6	9.1	0.5	0.8	3.1	4.3	13.4	16.2	21.3	8.8	0.8	1.1
BC045560	14.7	16.8	15.8	17.3	10.7	27.6	13.3	1.5	6.4	55.7	11.4	29.3
BC045779	51.3	10.8	31.1	3.6	26.7	63.1	3.6	9.7	39.7	11.5	22.1	47.3
BC045784	2.9	3.6	2.3	2.9	13.2	3.8	1.7	4.5	3.3	16.1	1.8	3.7
BC045788	29.7	43	22.6	83.8	51.2	88.7	12.5	127.2	44	29.8	109.3	33.3
BC045789	7.5	13	18.3	27.6	14.4	22.8	8.8	4.7	8.5	6.8	2.7	30.9
BC045791	22.3	48.6	63.4	22.8	3.6	13.1	8	32.4	65.2	25.9	34.1	48.4
BC045805	12.5	22.1	3.8	43.5	25.4	8.4	53.8	8.3	18.6	35.9	21.7	9.7
BC047364	3	40.2	23.8	39.9	20.8	4.2	26.4	61	5.3	58	42.6	18.5
BC047484	158.4	111.3	195.3	191.7	123.3	29.2	138.2	114.8	131.2	145.7	96.3	94.3
BC047615	3.2	20.6	10.2	2.8	32.3	12.7	2.8	9	11	43.7	3.5	6.5
BC047626	22.1	8	25	20.1	24	5.2	25.4	43.8	36.1	21.5	10.7	37.9
BC047644	11	3	5.4	112.4	10.5	49.4	73.8	6.4	13.9	94.4	29.6	29.5
BC047651	3.6	8.9	41.6	2.5	22.3	4.1	10.1	5.2	25.7	2.1	21.7	17.8
BC048132	41.5	26.4	1.7	3.6	32.3	2.8	9.9	17.9	31.5	26.3	27.4	27.5
BC048141	62.3	7.9	10.2	94.9	49.6	7.1	23.6	34.2	31.3	29.1	8.4	26.9
BC048420	10.5	6	2.7	24.1	4.5	11.5	9.1	6.5	17.5	20.9	22.6	6.4
BC048997	29.3	16.2	7.7	63.5	12.1	28.8	54.4	30	6.5	87	29.5	48.3
BC053951	74.4	49.2	30.5	56	73.1	12.3	40.1	100.5	72.7	57.3	48.5	71.2
BC062753	435.3	457	423.6	349.7	445.6	549.1	308.8	405.6	424.2	305.8	427.3	471.5
BC062763	67.6	88.8	54.9	34.7	97.7	41.6	22.4	43.3	70	18.4	70.5	132.4
BC069004	58	48.7	77.5	62.1	86.7	103.8	56.3	57.6	99.4	87.6	98.5	72.6
BC069739	6.2	26.2	40.8	2.8	5.8	38.6	24.9	3.1	44.5	40.4	23	32.7
BC069756	18.7	8.5	10	55.6	13.7	8.9	146.2	21.7	12.1	44.2	23.6	3.6
BC069776	61.5	83.2	71	90.1	48.8	88.1	79.8	43	60.4	68.5	44.8	95.2
BC070118	75.3	17.2	51	256.4	15.9	73.4	161.7	23.4	10.2	187.6	43.1	11.3
BC070490	58.1	7.5	39.3	32.6	82.8	10.4	62.2	98.9	7.9	73	57.5	10.3
BC079832	29.9	14	8.1	5.2	17.8	7	9	8.9	6.1	12.1	14.5	42.2
BC113958	139.8	19.6	7.1	47.8	112.3	45.9	5.2	46.1	74.7	17.9	11.5	44.8
BC130595	23.4	36.3	7	119.1	53.7	25.5	109.5	38.7	27	100.1	12.8	8.7
BCAM	12.6	72.2	48.95	104.05	56.9	42.85	90.85	48.05	15.15	72.75	37.75	14.25
BCAN	58.075	25.75	32.025	88.3	44.95	67.85	93.125	43.075	53.05	127.525	43.8	54.625
BCAP29	277.033333333333	315.4	302.333333333333	310.55	303.283333333333	292.566666666667	304.666666666667	303	256.383333333333	363.283333333333	357.6	322.183333333333
BCAP31	832.6	831.4	699.3	830.6	922.1	704.7	796.2	1161.7	811.3	742.5	1176.4	878.8
BCAR1	185.35	125.75	160.35	61.5	151.9	147.45	14.35	100.6	172.8	24.95	135.05	197.6
BCAR3	427.2	846.3	1064.1	394.5	506.5	694.2	489.3	768.2	790.9	406.8	784.3	741.2
BCAR4	19.1	27	23.9	75.3	29.2	69.7	50.5	27.3	29.4	67.7	73.9	37.7
BCAS1	63.4	71.8	30.6	40.7	72.5	51.2	47.7	42.1	44.9	55.8	39.8	34.9
BCAS2	1091.8	1221.7	1496.6	679	853.3	1365.2	554.1	795.9	1084.8	658.7	848.7	1224
BCAS3	90.2	188.2	23.5	134	69.5	29.1	103.4	69.2	21.5	89	30.5	26.5
BCAS4	79.28	32.38	68.8	42.26	60.62	38.08	50.08	53.24	22.86	83.36	33.36	36.68
BCAT1	1091.875	1469.55	1984.225	562.675	448.3	1165.9	775.35	614.65	1429.525	847.75	766.15	1715.025
BCAT2	119.3	108.75	111.9	147.2	191.7	158.05	185.45	157.5	127.9	123	109.7	100.05
BCCIP	321.866666666667	346.633333333333	437.8	186.4	235.4	366.166666666667	265.633333333333	254.166666666667	327.366666666667	202.633333333333	226.733333333333	377.933333333333
BCDIN3D	47.9	78.3	70	134.3	69.7	154.1	92	129.3	167.7	102.3	113.5	124.5
BCDIN3D-AS1	35.65	22.45	31.65	60.9	25.9	42.55	57.25	40.4	26.85	67.9	40.25	41.2
BCHE	5.2	13.3	0.7	21	46.1	3.5	9.1	25.6	8.6	18	4.5	10.9
BCKDHA	141.4	35.2	17.8	38.8	63.1	81.4	164.4	84.3	55.3	45.1	138.8	84.1
BCKDHB	96.25	89.05	132.2	116.9	92.5	93.05	125.15	74	63.35	84.85	75.05	97.1
BCKDK	272.2	173.6	242.5	221.1	237.1	154.9	219.1	238.7	226.9	212.4	278.4	222.4
BCL10	380.533333333333	349.333333333333	497	478.6	358.633333333333	291.833333333333	466.166666666667	419.166666666667	288.033333333333	488.166666666667	374.966666666667	351.933333333333
BCL11A	12.225	27.625	50.925	62.875	48.1	55.925	56.625	18.55	48.5	38.8	14.9	34.8
BCL11B	15.6666666666667	43.2	40.4	33.9333333333333	50	59.4666666666667	35.2333333333333	40.8	40.4666666666667	18	23.6333333333333	36
BCL2	69.275	43.45	28.15	45.775	27.525	17.7	50.325	41.175	19.725	50.125	38.875	30.225
BCL2A1	44.4	22.9	29.4	1.1	8.3	20.8	22.9	19.3	30.4	26.6	21.3	31.9
BCL2L1	221.1	215.6	104.325	204.05	345.025	167.125	232.875	354.975	221.475	195.4	334.425	215.575
BCL2L10	24.05	23.5	26.45	22.65	73.3	24.65	16	9.05	21.9	16.25	39.9	27.05
BCL2L11	71.0142857142857	71.2142857142857	51.7	90.9857142857143	69.2714285714286	70.8571428571429	126.214285714286	72.5428571428571	70.1857142857143	101.671428571429	67.2	67.9428571428572
BCL2L12	196.2	185.8	151.8	72.9	154.8	191	86.7	175.9	223.8	90.7	142.5	148.8
BCL2L13	210.12	232.38	203.18	212.24	201.74	182.6	221.78	225.06	207.28	214.5	227.96	220.16
BCL2L14	7.71666666666667	18.4	3.45	19	18.9333333333333	21.3333333333333	15.6	7.06666666666667	15.3166666666667	22.4333333333333	9.01666666666667	16.4333333333333
BCL2L15	15.9	13.4666666666667	27.0666666666667	77.8333333333333	42.7333333333333	21.2333333333333	63.2	21.3	15.5	40.7333333333333	35.1	7.73333333333333
BCL2L2	227.1	217.8	208.8	217.75	201.95	242.6	220.8	209.9	251.95	181.6	197.65	219.75
BCL6	196.566666666667	414.566666666667	468	406.466666666667	366.1	446.566666666667	305.8	347.2	485.9	300.533333333333	333.833333333333	437.3
BCL6B	49.825	63.9	73.525	82.4	91.2	48.9	74.775	84.25	52.775	82.05	73.825	72.125
BCL7A	53.1	102.3	55.65	38.45	66.6	38.1	52.65	98.2	53.8	60.65	104.05	34.85
BCL7B	329.3	200.7	190.6	165.9	311.8	260.9	181.7	322.7	222.9	147.5	350.4	239.4
BCL7C	644	318.6	278.3	405.3	492.4	244.7	259.8	408.6	295.1	502.9	454.1	292.9
BCL9	101.3	56.2	110.2	170	134	56.8	143.4	86.2	52.1	95.8	44.4	37.7
BCL9L	185.3	113.7	132.05	247	164.85	126.85	258	146.95	106.75	201.85	184	95.15
BCLAF1	593.5	455.266666666667	636.866666666667	509.9	535.45	535.3	495.566666666667	534.633333333333	538.9	478.55	427.533333333333	526.65
BCMO1	45.8	15.2	15	45.6	42.2	38.6	41.2	15.2	5.2	40.4	7.9	27.7
BCO2	4.6	69.4	3.1	44.5	8	50.5	16.6	20.1	26.9	73.7	7.7	6.7
BCOR	106	92.625	80.775	73.425	86.875	76.9	93.4	96.8	66.525	69.15	87.525	75.3
BCORL1	105.525	71.5	82.725	87.8	109.925	106.25	85.95	105.675	124.175	56.125	94.45	63.175
BCORP1	4.6	28.3	10.1	42.1	43.6	4.8	25.9	6.9	51.7	41.2	34.7	4
BCR	168.066666666667	104.2	95.5	173.866666666667	166.5	126.866666666667	174.966666666667	202.766666666667	143	180.2	148.966666666667	117.6
BCRP3	15.75	11.75	28.45	48.8	16.25	15.6	105.15	29.4	12.75	45.3	26.75	27.6
BCS1L	277.5	253.2	253.4	233	297.7	286.7	285.2	281.3	262.9	306.7	243.6	290.1
BD495725	3.5	64.9	51.4	32.1	61.2	19.6	9.9	42.7	44.7	5.9	35.4	28.1
BDH1	45.6	26.8	17.25	27.15	30.2	68.35	23.2	21.55	36.45	32.85	87.65	30.55
BDH2	523.85	610.65	458.3	431	503.85	672.6	450.6	475.4	591.05	372.45	432.45	616.25
BDKRB1	374.2	67.6	281.3	82.2	100.1	83.6	66.1	105.1	134.3	39.9	15.2	87.5
BDKRB2	160.2	46.6	113.7	13.1	40.5	95.8	46.8	45.5	5.8	24.2	105.3	19.7
BDNF	767.1	109.1	381.45	219.3	247.8	180.5	204.6	257.5	126.2	157.35	147.45	129.8
BDNF-AS	7.8	9.55	6.95	12.9	23.5	13	4.4	8.65	9.35	4.4	7.25	13.85
BDP1	112.433333333333	142.966666666667	169.9	116.6	120.133333333333	119.933333333333	108.233333333333	132.8	139.3	125.266666666667	157.166666666667	138.266666666667
BEAN1	6.6	14.9	27.5	29.1	8	13.1	37.7	32.1	5.1	56.9	33.5	4.1
BECN1	387.7	379.3	337.233333333333	471.1	559.9	354.133333333333	457.766666666667	389	309.066666666667	428.133333333333	368.9	377.266666666667
BEGAIN	16.8	109.7	16.4	65.1	59.3	68.8	57.7	13.2	17.8	80.5	34.6	43.4
BEND2	63.4	43.7	36.9	46.8	23.4	32	73.4	35	9.2	44.2	26.4	23.2
BEND3	157.8	88.5	118.4	124.1	95.9	76.3	104.3	75.1	81.6	112.1	81.2	54
BEND4	26.95	14.1	10.05	11.45	7.95	20.95	13.55	38.7	23.8	10.75	9.85	19.4
BEND5	12.85	9.5	19.2	13.05	11.2	28.9	9.95	52.15	35.25	17.35	8.35	23.5
BEND6	65.55	88.6	91.85	56.85	41.1	67.65	56	53.95	49.8	59.75	74.15	84.85
BEND7	52.7333333333333	34.0333333333333	48.1666666666667	36.1333333333333	42.7333333333333	56.4666666666667	41.8666666666667	35.8	48.0666666666667	29.1	34.6	42.0333333333333
BEST1	39.3	80	33.9333333333333	194.2	111.066666666667	74.9666666666667	168.333333333333	83.0666666666667	99.5	266.866666666667	82.0333333333333	121.3
BEST2	55.7	11.4	9.6	30.3	6.3	50.1	13.4	55.3	53.7	9	27.4	8.7
BEST3	29.3	30.1	23.6	9.63333333333333	29.7666666666667	39.2666666666667	19.2333333333333	24	43.0333333333333	15	33.3333333333333	20.1666666666667
BEST4	60.2	26.2	80.9	8.6	17.2	44.4	9.9	17.1	10.2	20.9	32.8	83.8
BET1	517.8	422.3	604.9	593.4	445.3	600.8	528.5	472.6	505.8	526.4	553.6	444.4
BET1L	169.15	123.2	115.35	213.75	143.7	83.15	202.25	181.5	128.8	199.4	165.3	105.55
BEX1	328.9	250.8	435.2	310.5	459.5	569.2	322.6	482.2	455.5	206.6	286.4	294.2
BEX2	26.4	27	11	29.1	8.2	23.3	11.9	28.9	6.4	13.7	7.8	32
BEX4	145.3	231.4	278.2	114.6	48.5	307.3	73.3	49.6	261.4	56.5	53.5	153.2
BEX5	9.8	26	93	10.3	6.6	72.9	5.7	21.9	53.8	16.1	18.2	28.1
BFAR	492.8	420.5	559.3	410.5	444.2	510.1	443.2	465.5	404.9	453.6	440.9	431.2
BFSP1	7.3	15	3.8	59.4	21.1	27.3	7	47.3	95.1	15.5	40.7	35
BFSP2	20.4	39.1	10.1	10.7	36.9	22	24	34.5	5.7	14.5	32	13.2
BFSP2-AS1	14.1	3.8	4.65	12.3	4.3	5.9	10.2	8.6	7.4	35.8	10.3	6.2
BGLT3	81.9	31	11.3	146.8	22.7	84.8	132.6	72.7	52.8	111	71.8	102.6
BGN	2956.46666666667	1978.56666666667	1918.46666666667	2942.26666666667	1931.1	1650.43333333333	2248.36666666667	1621.2	1741.96666666667	2161.66666666667	2236.33333333333	1465.33333333333
BHLHB9	105.1	64.9	47	53.4	69.2	60.6	7.1	88.5	39.3	78.1	53.4	44.6
BHLHE22	27.65	35.15	15.5	32.6	67.1	32.6	22.35	40.2	9.95	51.9	37.5	35.3
BHLHE23	11.5	41	18	29.1	65.5	41.5	67.5	23.9	70.8	13.1	77.1	38
BHLHE40	685.7	393.5	827	187.5	213.8	336.5	133.2	230.7	247.6	369.35	464.35	383.1
BHLHE41	177.625	118.1	256.55	64.85	73.6	99.375	46.85	41.675	89	56.975	63.2	72.3
BHMT	2.8	8.7	5.9	85.6	13.3	16.2	11.1	3.6	24.3	8.5	7	10.9
BHMT2	47.0666666666667	103.633333333333	35.2	30.3	47.4	42.8	41.3333333333333	25.0666666666667	62	50.3	108.733333333333	56.1333333333333
BICC1	524.75	481.85	404.25	616.85	554.8	571.55	604.05	599.4	475.95	573.8	566.35	452.15
BICD1	105.2	110.516666666667	112.883333333333	71.8166666666667	89.4333333333333	74.0333333333333	96.4166666666667	91.6333333333333	73.8833333333333	94.7666666666667	72.2666666666667	87.2333333333333
BICD2	316.975	284.225	281.225	240.85	354.05	275.425	317.6	391.9	333.775	249.85	347.85	332.725
BID	185.333333333333	332.866666666667	283.4	177.9	234.366666666667	276.633333333333	180.3	271.433333333333	284.1	200.166666666667	308.5	397.433333333333
BIK	12.4	10.7	33.1	20.4	74.5	18	33.7	14.5	9.2	30.6	17.3	12.4
BIN1	195.62	172.24	174.44	135.1	143	178.5	145.42	119.36	181.7	171.54	144.06	215.64
BIN2	7.2	5.6	5.6	12.2	8.2	11.9	17.5	9.8	6.6	11	6.5	4.5
BIN3	134.15	111.15	141.75	161.75	95.55	100.1	167.55	98	112.75	175.15	85.85	82.35
BIN3-IT1	39.6	7.7	11.6	16.4	22.1	13.9	18.9	33	17.1	42.5	20.1	51.8
BIRC2	1272.6	1512.5	2056	1198.8	1396.5	2135	1043.9	1473.5	1663.9	961.1	1382.9	1893.6
BIRC3	29.15	73.3	53.05	63.25	27.9	5.05	27.55	19.25	27.2	76.45	45	71.9
BIRC5	143.966666666667	22.6333333333333	50	86.4333333333333	27.3666666666667	43.1666666666667	149.4	23.5333333333333	37.7333333333333	177.566666666667	60.7333333333333	44.1666666666667
BIRC6	428.15	578	539.4	306.95	398.7	566.6	317.15	448.75	508.3	333.55	467	475.05
BIRC7	237.4	226.8	133.6	95.8	272.9	224.4	97.4	169.3	174.3	133.3	171.6	241.4
BIVM	128.46	150.2	147.94	127.12	130.32	149.76	166.62	137.6	141	131.72	131.94	150.1
BLACAT1	11.9	6.4	11.9	9.6	39.4	8.6	15.4	21.4	44.6	12.3	4.6	2.7
BLCAP	810.5	644.6	673.7	800.2	1056.1	793	801.2	1080.7	573.4	755.2	939	562.2
BLID	17.9	15.3	8.6	42.2	10.5	3.3	28.6	24.2	36.4	27.4	6.2	4.4
BLK	28.65	50.55	11.55	25.05	21.95	24.55	24.6	51.35	41.35	31.05	60.1	27.1
BLM	7.4	22.5	21.8	213.1	46.3	32.2	204.3	69.7	66.6	241.8	24.8	51.2
BLMH	209.2	118.8	150.8	126.6	194.5	180.2	175.2	178.7	185.2	128	204.5	147.3
BLNK	3.2	5.7	13.6	6.3	3.8	4.7	7.1	3.8	7.6	5.3	3.9	5.2
BLOC1S1	731.2	473.8	427.7	558.4	777.9	528.6	549.2	805.7	521.1	591.3	642.9	457.8
BLOC1S2	1262.6	1435	2188.9	887.2	1130.5	1433.7	902.4	1152.5	1293.1	963.5	1459.4	1567.7
BLOC1S3	107.35	85.2	57.25	38.85	76.5	96.9	84.2	94.8	56.35	61.4	114.4	97.45
BLOC1S4	455.7	414.4	527.7	365.9	417.6	445	367.8	379.7	406.5	338.1	377.2	448.7
BLOC1S6	1100.73333333333	890.2	1732.13333333333	927	825.066666666667	868.9	1060.26666666667	753.466666666667	881.433333333333	1091.1	841.566666666667	813.933333333333
BLVRA	303.22	657.72	611.14	250.12	256.24	630.42	256.74	269.6	640.68	221.1	241.92	576.42
BLVRB	320.5	134.8	192.9	191.5	242.1	230.7	123.1	160.3	216.7	194.8	249.8	213.5
BLZF1	97.575	104.725	215.275	179.4	96.375	127.325	207.3	108.925	112.725	230.1	122.875	118.075
BMF	36.3	48.7	83.5	66.4	34.5	59.9	70.4	87.9	55.8	85.2	59	49.5
BMP1	161.457142857143	159.428571428571	137.314285714286	267.457142857143	236.857142857143	163.957142857143	242.828571428571	261.085714285714	206.114285714286	239.5	295.342857142857	215.771428571429
BMP10	48.1	11.8	34.2	91.5	10.3	20.1	98.3	24.9	8.2	70.8	7.6	39.7
BMP15	10.8	17.8	10.6	105.4	37.9	5.8	72.6	17.2	24	123.6	3	72.5
BMP2	34.7	61	42.05	51.6	34.75	61.5	11.05	19.6	19.8	25.9	22.25	47
BMP2K	88.9166666666667	83.0166666666667	89.55	61.2166666666667	86.1166666666667	69.5333333333333	78.95	76.9666666666667	130.533333333333	68.5666666666667	74.5	101.5
BMP3	2.9	5.7	7.6	10	7.6	5	9.8	5.3	4.2	34.5	7.9	4.1
BMP4	9.1	16.1	3.7	7.1	20.3	23.8	11	26.1	27.3	11.8	17.6	49.4
BMP5	8.55	3.1	4.2	48.75	29.55	25.6	35.7	27.7	11.15	56.85	18.35	17.8
BMP6	109.533333333333	42.6	58.0666666666667	98.1666666666667	158.4	55.6333333333333	101.633333333333	147.733333333333	70.9666666666667	108.166666666667	161.6	51.3
BMP7	39.675	45.625	28.85	36.025	36.8	86.225	29.9	50.675	75.075	26.8	47.525	35.575
BMP8A	12.1333333333333	13.5666666666667	4.46666666666667	8.6	11.6666666666667	5.16666666666667	9.16666666666667	8.13333333333333	7.26666666666667	18.4666666666667	8.9	16.2
BMP8B	26.6666666666667	36.0333333333333	20.9	26.6666666666667	39.9	62.1	45.3	42	35.5666666666667	49.5	36.5333333333333	44.6
BMPER	31	129	42	54.1	136.7	105.7	75.5	179.2	136.4	74.5	204.9	112.2
BMPR1A	247.62	232.72	268.76	227.34	218.64	240.14	222.74	199.22	232.22	238.32	175.64	176.1
BMPR1B	59.9666666666667	125.066666666667	64.9666666666667	47.5	94.3	76.8666666666667	71	99.4666666666667	129.9	58.1	132.233333333333	105.633333333333
BMPR2	330.66	312.2	303.88	266.02	290.98	263.68	270.58	300.18	288.52	260.14	307.72	259.02
BMS1	255	280.2	372.4	215.3	270.3	244	173.5	223	212.2	229.8	253.7	216.5
BMS1P20	148.7	174.433333333333	145.733333333333	86.5	133.533333333333	143.566666666667	62.5	131.533333333333	141.033333333333	84.8666666666667	159.766666666667	176.466666666667
BMS1P5	50.1	17.8	32.35	58.75	68.85	19.95	73.75	37.45	40.45	77.2	49.5	26.45
BMS1P6	45.2	46	51.5	182.1	118.3	13.4	172.6	44.9	8.3	158.1	72.4	60.6
BMX	22	4.5	3.3	18.2	13	13.7	9	9.4	6.6	11.6	22.9	7.8
BNC1	81.5	73.2	86.35	117.5	68.25	97	98.55	75.1	123	85.8	79.95	89.65
BNC2	195.333333333333	181.45	169.916666666667	194.483333333333	187.616666666667	185.55	179.916666666667	148.216666666667	196.5	164.216666666667	152.916666666667	162.216666666667
BNIP1	157.466666666667	127.7	85.1333333333333	83.2666666666667	109.3	115.566666666667	95.1333333333333	131.766666666667	144.7	117.033333333333	116.766666666667	129.866666666667
BNIP2	549.8	460.45	876.15	505.7	524.95	504.4	425.2	432.45	453.95	414.9	424.6	469.25
BNIP3	659.85	1070.25	793.25	904.85	849.7	1038.5	751.1	946.35	1082.8	706.45	836.2	874.8
BNIP3L	1473.7	2011.4	1606.15	1930.25	1883.6	1955.7	1949.35	1945.05	2015.2	1524.75	1935.35	1848.1
BNIPL	18.5	8.9	13.5	12.4	14.2	16.3	38.3	10.2	14.5	7.5	6.7	36.2
BOC	78.1333333333333	159.1	66.3666666666667	67.2666666666667	63.9666666666667	81.3666666666667	67.3	65.7333333333333	133.166666666667	61.7	89.0333333333333	116.6
BOD1	645.5	627.6	672.7	715.4	531.1	906.1	632.9	521	947	672.7	473.2	745.4
BOD1L1	137.133333333333	129.133333333333	125.5	112.4	129.6	160.966666666667	87.7333333333333	98.5333333333333	119.833333333333	122.933333333333	141.6	142.633333333333
BOD1L2	23.2	38.7	17.9	52.8	74.6	43	61.4	38.2	23.8	42	32.8	68.9
BOK	590	274.3	265	396.5	590.7	306.7	419.8	631.3	318	390.6	494.9	226.1
BOLA1	43.7	68.1	42.9	99.5	84.9	109.6	37.2	79.1	87.9	62.7	71.7	126
BOLA2	42.75	64.05	75.85	24.95	76.9	75.25	57.7	54.2	42.8	43.35	49.4	65.85
BOLA3	1113.4	1382.1	1368.8	876	1126	1551.7	758	1157	1232.6	793.4	1460.9	1814.8
BOLA3-AS1	4.8	8.8	4.4	5.25	5.7	3.05	5.4	6.1	8.15	8.05	9.1	7.6
BOLL	11.4	26.5	2	76.8	50.1	17.2	75	18	4.5	84.8	27.4	43
BORA	124.4	74.3	86.9	83.1	122.2	84	103.4	91	83.6	88.2	65.3	117.5
BPESC1	3.6	5.2	2	1.3	3.4	2.2	1.7	7.8	1.6	2.8	3.2	2
BPGM	644.9	445.1	645.8	610.1	696.6	641.3	479.7	607.7	679.3	337	674.7	552
BPHL	27	50.7	82	50.7	55	95.9	42.7	63.6	54.1	74.3	92.8	65.6
BPIFA1	28.1	45.3	8.2	160.4	7.7	5.2	106.6	24.7	7.8	35.1	40.5	30.6
BPIFA2	82.9	35	60.2	109.1	76.7	73.1	130.8	52.1	47.5	50.5	73.1	82.3
BPIFA3	102.3	71.4	65	156	65.8	39.9	181.2	134.9	35.1	197.2	89.2	63.3
BPIFA4P	43.4	19	31.2	53.6	40.2	12.4	138.4	63.7	56.2	111.6	12.9	5.4
BPIFB1	8.6	5.2	5.7	10.9	8.3	8.9	10.3	5.9	6.8	11.6	5.7	7.3
BPIFB2	20.9	15.8	11	15	23.5	12.3	5.3	14.9	16.6	12.3	30	27.5
BPIFB4	27.4	4.3	6.2	15.9	5.5	7.1	15.3	13.2	25.6	61.7	24.9	8.6
BPIFB6	14.1	17.5	4	28.9	17.4	10.7	14.3	9.1	13.5	44.8	8.7	5.9
BPIFC	13.2	7.2	6.1	9.5	16.4	7.5	34.7	2.9	4.2	16	5.6	3.1
BPNT1	77.5666666666667	37.8333333333333	100.733333333333	118.4	93.1	74.5666666666667	120.433333333333	82.2	62.8666666666667	116.133333333333	97.8666666666667	77.8
BPTF	148.2	236.96	189.52	196.22	201.78	231.66	187	165.76	227.54	189.08	184.18	178.92
BPY2	2.7	6.4	16.2	6.5	30	29.5	6.1	12.7	27.2	50.9	32.7	8.5
BRAF	91.9666666666667	120.233333333333	105.533333333333	132.233333333333	120.8	95.6333333333333	148.6	101.166666666667	111.8	104.8	108.133333333333	81.5333333333333
BRAP	91.275	122.05	99.6	76.575	97.7	96.725	81.7	101.325	122.25	90.825	107.35	96.65
BRAT1	145.5	48.4	59.2	162.6	78.4	47.9	161.4	131.2	13.8	193.1	128.8	41.9
BRCA1	31.75	49.3	46.6	41.15	59.3	36.9	52.35	14.75	42.05	57.8	43.75	69.25
BRCA2	57.95	15.75	45.85	36	30.75	26.75	43.65	48	31	55.3	47.75	80.8
BRCC3	201.275	170.775	230.9	196.35	184.825	177.675	212.85	208.725	210.275	201.25	200.825	233.75
BRD1	104.4	137.4	141.55	161.05	179.35	130.75	152.65	149.05	95.9	128.9	117.35	135.15
BRD2	344.633333333333	381.766666666667	301.2	359.833333333333	417.266666666667	247.866666666667	406.533333333333	397.2	297.333333333333	422.966666666667	397.7	314.1
BRD3	167.866666666667	233.766666666667	188.766666666667	178.3	200.4	271.366666666667	147.2	242.133333333333	277.2	187.066666666667	198.4	234.433333333333
BRD4	170.1	165.585714285714	177.5	156.542857142857	184.257142857143	177.742857142857	135.271428571429	161.885714285714	175.1	158.428571428571	165.614285714286	180.928571428571
BRD7	180.575	190.125	211.1	222.45	201.275	179.625	215.1	174.45	201.85	239.025	183.875	174.05
BRD7P3	16.9	4.65	12.15	21	5.05	5.8	6.6	5.4	9.85	8.1	12.65	17.05
BRD8	154.333333333333	225.733333333333	182.366666666667	184.233333333333	204.266666666667	200.566666666667	174.866666666667	135.633333333333	201.6	197.133333333333	176.266666666667	182.433333333333
BRD9	196.8	107.9	105.2	279.4	202	145.6	223.6	173.9	104.1	258.5	128.5	164.5
BRDT	8.5	2.8	4.2	4.5	10.1	4	3.5	6.7	25.4	7.9	12.4	13.8
BRE	282.8	298.833333333333	244	250.233333333333	260.966666666667	280.7	229.533333333333	269.233333333333	288.8	302.466666666667	252.466666666667	278.1
BRE-AS1	9.3	34.3	2.1	34.9	9.3	4.9	17	8.4	14.2	47.7	4.3	15.4
BREA2	12.8	34.8	13.7	10.1	29.7	19.2	17.6	17.1	35.9	11.5	10	18.6
BRF1	35.6	23.975	26.55	20.225	44.75	38.675	14.775	64.225	39.125	22.55	32.25	30.075
BRF2	219.7	154.95	183.8	150.5	179.25	205.6	164.5	226	164	131.4	282.35	191.4
BRI3	1615.65	1141.85	1157.5	1506	1505.4	1383.8	1298.65	1329.25	1094.4	1235.2	1516.8	997.05
BRI3BP	148.2	238.5	235.2	203.1	183.9	189.2	193.2	235.1	186.6	218.6	236.8	298.9
BRICD5	28	33.2	14.5	63.8	38.3	78.5	97.4	51.1	106.5	48.1	75.2	86.5
BRINP1	38.4	119.6	22.75	47.85	6.85	73.65	82	54.3	79.25	99.45	57.95	74.55
BRINP2	7.7	5.2	4.9	13.1	9.2	9	9.4	9.2	15.3	9.3	58.9	12.5
BRINP3	6.9	1.1	4.6	5.9	2.5	6.2	5.5	5.9	2.9	5.5	2.5	2.5
BRIP1	122.85	43	112.15	66.2	65.9	79.3	93.9	84.5	89.7	77.95	40.3	81.45
BRIX1	147.1	329.1	106.8	330	116.9	213.8	298.2	129.5	154	225.3	173.6	131.3
BRK1	910.3	854.6	1140.5	1092.1	870.9	921.7	1107.25	792.85	845.05	1065.55	968.9	851.7
BRMS1	568.1	330.6	201.1	213	516.3	298.8	240	472.6	233.1	302.9	479.7	220.1
BRMS1L	217.15	223.9	205.1	182.2	255.25	290	220.25	244.25	261.95	182.5	213.65	243
BROX	326.066666666667	336.466666666667	433.3	296.9	371.733333333333	460.066666666667	259.233333333333	343.533333333333	329.866666666667	276.366666666667	308.533333333333	349.833333333333
BRPF1	122.3	70.9	78	123.5	74.6	84.5	225.5	78.5	119.1	174.3	92.7	119
BRPF3	74.5333333333333	63.5333333333333	70.7333333333333	127.566666666667	121.733333333333	93.5	151.5	74.7	67.7333333333333	132.3	93.3666666666667	63.9
BRS3	29.25	2.5	27.8	42.75	26.05	22.5	51.5	25.2	23.95	43.25	24.5	23.85
BRSK1	62	89	25.5	17.8	66.6	77.4	51.4	18.4	51	14.4	83.3	17
BRSK2	25.05	13.9	11.3	17.3	13.9	12.15	21.1	10.5	20.45	25.6	11.15	10.4
BRWD1	54.5875	52.8625	75.2625	46.9875	49.4125	67.8	39.9	50.95	59.2875	42.025	66.2	46.15
BRWD1-IT2	63.7	34.2	51.5	85.9	75	20.8	122.2	54.5	75.6	113.9	76.7	45
BRWD3	33.2666666666667	48.4666666666667	48.9	49.7333333333333	42.7666666666667	41.3	60.6	33.2666666666667	57.8333333333333	61.0666666666667	62.2333333333333	37.3333333333333
BSDC1	199	131.3	166.2	148.133333333333	207.366666666667	166.366666666667	137.4	170.766666666667	142.466666666667	132.533333333333	182.733333333333	159.733333333333
BSG	1537.1	379.1	345	1442.2	894.9	142	1265.8	1040.7	392	1194.8	1297.9	385.6
BSN	6.4	7.9	2	18.4	8.7	7.8	13.9	8.9	9	23	7.1	13.4
BSN-AS2	17.3	45.9	19	113.8	26.4	3.3	47.8	27.2	11.6	67.8	14.4	2.6
BSND	15.7666666666667	10.9	11.5666666666667	37.4333333333333	33.1666666666667	20.2666666666667	42.6666666666667	22.5666666666667	13.1	39.2333333333333	30.7	16
BSPRY	27.15	20.4	34.15	47.1	31.9	27.45	44.75	52.1	8.5	29.3	46.9	51.3
BST1	223	120.1	243.2	257.3	251.1	278.3	193.3	229.6	211	133.8	130.6	137.1
BST2	152.8	302.1	129.7	35.7	146.4	235.3	44.4	124.4	225.3	155.3	247.1	381.3
BTAF1	236.6	227	262.8	123.9	232.9	221.9	130.5	239.1	229.6	164.7	186.5	165.6
BTBD1	1192.9	1507.6	1891.9	1209.4	1224.2	1812.3	1335.5	1388.9	1568.8	1212.8	1301.2	1600
BTBD10	456.2	426.1	582.1	314.7	269.9	689.3	261.1	291.5	507.5	244.3	283.4	419.4
BTBD11	30.15	109.95	9.25	57.25	41.4	29.4	95.65	69.45	73.3	149.85	75.85	100.05
BTBD16	5.5	4.4	7.3	3.8	4.3	8.1	6.1	9.4	5.8	6.8	15.9	3.6
BTBD17	12.1	7.7	3.3	12.7	7.2	7.3	5.8	5.8	20.9	19	7	6.2
BTBD18	14.6	8.8	1.5	3.7	13.5	10.6	8.8	1.9	31.4	5.9	2.8	10
BTBD19	144.4	137.45	126.4	120.25	116.7	70.95	132.85	109.4	118.3	137.85	135.6	87.4
BTBD2	166.7	88	66.7	159.6	163.1	94.1	133.6	229.7	103.5	149.6	177.8	119.5
BTBD3	242.7	405.3	324.2	265.4	323.3	433.3	433.2	403.5	448.3	377	350.7	551.1
BTBD6	491.3	456.6	610.7	848.5	543.1	751.1	668.1	648.2	747.1	807.8	425.2	746.3
BTBD7	204.86	242.02	253.62	163.6	182.06	257.92	180.74	209.02	267.2	159.52	221.28	252.94
BTBD8	5.5	2.6	3.9	4	6.3	2	12.1	2.4	16.9	5.3	23.5	15.6
BTBD9	49.05	72.625	44.45	101.975	36.325	97.275	59.975	39.95	45.15	68.575	71.175	64.625
BTC	13.35	13.2	12.65	22.8	5.2	8.45	1.8	9.75	2.1	11.05	5.6	7.55
BTD	98.825	110.025	74.475	113.925	114.2	97.025	112.1	104.625	117	86.175	121.85	75.1
BTF3	3567.25	3611	4381.2	3404.725	3085.9	4105.575	2994.925	3231.775	3984.325	2657	2710.075	3642.5
BTF3L4	323.82	311.86	418.44	268.16	274.64	357.82	285.1	238.98	322.08	294.78	268.44	361.1
BTF3P11	18.1	30.4	52	5	40.8	40.7	25.8	61.1	71.3	3.3	41.9	66.6
BTG1	629.133333333333	587.233333333333	467.733333333333	1179.7	649.8	619.966666666667	1008.3	565.3	830.5	870.433333333333	643.933333333333	605.466666666667
BTG2	61.95	59.05	73.75	162.85	95.6	105.7	139.3	118.35	65.05	161.1	100.3	68.85
BTG3	350.275	179.975	422.45	300.3	239.3	280.425	311.325	193.925	325	285.6	197.35	222.125
BTG4	8.9	5.4	3.45	5.35	39.65	3.95	34.05	12.75	21.65	14.45	6.85	3.4
BTK	4.8	5.3	6.2	16.5	10.3	6	11.3	7.5	6	7.1	5.6	7.2
BTLA	38.2	45.6	31.5	13.2	70.2	10	33.3	51.3	38.4	35.9	45.8	24.3
BTN1A1	5.6	19.2	16.9	32.2	5.9	3.6	67.9	17.1	5.8	46.5	5.2	24.9
BTN2A1	131.1	186.125	143.9	174.975	167.325	183.475	170.925	164.3	176.25	146.1	137.8	176.55
BTN2A2	75.5333333333333	105.633333333333	123.1	94.4	86.8333333333333	95.8666666666667	52.4	79.3666666666667	89.0666666666667	56.1	63.2333333333333	81.2666666666667
BTN2A3P	5.7	9.9	3	35.6	8.1	8.7	11.3	8.5	6.7	28.9	5.6	5.3
BTN3A1	165.15	270.3	207.6	161.05	224.65	273.05	174.7	242.55	244.4	258.25	256.25	304.15
BTN3A2	64.95	296	121.65	69.95	165.5	134.55	92.55	106.9	184.05	92.95	161.65	274
BTN3A3	158.45	301	127.95	146.4	154.05	174.05	140.6	160	195.7	186.9	247.1	256.25
BTNL2	11.5	10.9	8.9	12.3	87.9	58.9	24.4	12.9	58.8	11.5	76.4	30.7
BTNL3	53	59.4	29.1	202.4	95	20.4	126.4	42.9	53.9	168.8	21.9	20.5
BTNL8	8.9	15.6	7.8	22.9	8.3	16.4	32.9	21.2	13.9	160.5	32.8	13.2
BTNL9	31.66	25.72	21.84	47.38	40.78	34.32	75.52	46.52	36.94	81.5	58.38	49.38
BTRC	59.9	88.12	70.64	84.4	93.5	67.52	88.3	76.24	80.48	82.6	62.04	62.76
BUB1	52.08	15.56	21.1	37.18	26.68	16.08	53.6	20.58	6.06	58.4	22.2	26.58
BUB1B	129.2	48.4	127.1	88.1	68.7	85.5	154.6	64.4	65.8	169.8	61.3	88
BUB3	781.15	560.85	760.15	597.9	657.9	626.033333333333	710.5	668.05	575.783333333333	671.433333333333	576.366666666667	612.283333333333
BUD13	268.5	218.3	202.2	106.8	229.7	251.5	146	142	289.6	96.9	172	238.5
BUD31	434.15	444.2	505.2	313	285.45	354.4	281.1	278.4	341.4	296.35	260.75	351.45
BVES	117.9	159.45	130.35	249.5	182.4	162.45	235.75	217.95	164.45	250.7	172.25	133.25
BVES-AS1	4	9.9	6.3	5	20.3	5	7.5	6.8	8.5	14.7	14.2	4
BX648501	6	31.9	3	4.9	5.7	8.1	17.7	5.9	6.8	7.4	27.6	2.6
BYSL	132.4	185.6	135.1	180	62	47.6	125.3	131.9	102.7	138.8	36.7	103.3
BZRAP1	25.6	24.9	33.4	44.5	33.9	44	50	7.2	29.9	33.4	4.2	7.7
BZRAP1-AS1	14.25	27.65	31.45	38.2	9	23.95	45.6	33.65	61.5	31.4	18.55	22.55
BZW1	3046.25	1749.15	2210.65	1914.8	1807.4	1546.35	2472.5	2284.2	1450.55	2437.7	1886.25	1686.9
BZW2	1118.3	776	1634	602.5	755.3	1211.9	747.4	879.3	1088	693.4	723.7	1125.2
C10orf10	219.4	582.15	80.7	1956.4	1278.5	499.3	1031.85	1013.2	582.35	923.25	730.4	535
C10orf107	30.9	9.6	4.1	8.4	4.5	18.8	28.1	2.5	25.1	7.8	20.1	16.8
C10orf11	75.7	210.8	83.5	113.3	10.1	115.7	178.6	123.4	107.4	146	136	46.3
C10orf113	50.7	31.3	4.1	15.7	30.4	2.1	10.8	9.7	34	8.2	29.1	21.9
C10orf12	33.6333333333333	24.8333333333333	34.5666666666667	40	35.0666666666667	52.3	44.9	52.8333333333333	44.1666666666667	30.2666666666667	37.1333333333333	38.2666666666667
C10orf126	6.8	1	5.1	16	61.9	0.4	20	6	1.3	3.2	0.6	1.1
C10orf128	32	20.9	14.5	35.2	22.05	27.05	68.9	29.4	11.2	69.45	16.95	20.7
C10orf2	68.2	17.9	108	33	12.9	88.3	28.3	72.1	68.2	57.6	15.6	45.1
C10orf25	7.7	40.7	15.4	23.3	27	6.3	27.8	16.3	6.5	35.6	32.4	13.6
C10orf32	410.8	781.3	721.2	486.7	660.3	732.2	667.6	646.9	737.3	588.2	684.6	788.1
C10orf35	39	18.5	55.1	18.6	27.5	52.7	15.9	21.6	11.1	15.8	61.3	53.7
C10orf40	8.3	4	9.5	58	44.7	24.9	59.4	31.1	8.4	44.4	9.2	45.9
C10orf53	39.35	58.65	13.15	66.8	14	26.1	73	22.25	32.1	43.55	20	47.6
C10orf54	254.2	274	231.15	312.75	339.9	379.5	289.75	401.2	508.1	182.8	311.1	333.9
C10orf55	33.3	19.6	3	4.2	6.9	4.6	2.7	14.9	2.9	17.9	3.5	19.8
C10orf62	10.5	43.2	7.2	109.4	72.4	17.5	65.4	16.8	55.5	28.5	29	7.6
C10orf67	19.6	43.6333333333333	7.83333333333333	24.0333333333333	12.0333333333333	16.5666666666667	29.8	15.2666666666667	14.3333333333333	35.1333333333333	35.7666666666667	25.6333333333333
C10orf71	22.9	99.1	12.1	30	13.3	63.2	14.7	85.6	60.9	21.6	76.7	19.4
C10orf71-AS1	70.7	23.9	66.6	8.5	8.7	5.6	38.9	12.9	63.4	13.4	23.7	60
C10orf76	60.4666666666667	105.533333333333	72	46.3	76.6333333333333	75.2666666666667	62.2	91.8333333333333	69.3666666666667	70.5333333333333	83.5	111.8
C10orf82	74.5	91.9	42.2	51.1	82.9	61.8	106.7	26.9	107.2	37.3	54	28
C10orf85	59.2	54.6	61.1	54.7	88.8	54.3	83	89.7	125	92.7	71.1	67.4
C10orf88	162.55	116.4	142.1	168.85	147.25	124.95	198.9	131.2	125.8	150.35	123.85	99.6
C10orf90	35.1666666666667	72.5333333333333	39.8666666666667	37.1666666666667	31.1333333333333	38.5666666666667	53.2333333333333	25.2333333333333	38.5666666666667	61.0333333333333	25.6333333333333	21.9
C10orf91	13.5	13.1	16.2	4.1	12.1	8.3	7.4	17.3	15.7	7.4	12.9	12.2
C10orf95	10.4	15.9	17.9	15	14.6	16.6	12.5	8	15	11.7	10.2	16.6
C10orf99	59.95	50.05	16.8	14.1	29.95	58.95	50	75.2	55.45	51	70.25	41.6
C11orf1	167.45	128.625	123.95	147.425	139.85	145.275	145.2	122	117.95	134.5	102.475	108.525
C11orf16	13.8	24.2	12	25.3	28.2	9.4	26.6	17.2	8	38.1	14.5	11.2
C11orf21	28.55	40.85	36.3	63.1	44.8	32.2	64.25	32.55	18.3	62.7	34.55	37.3
C11orf24	923.7	552.1	701.7	717.25	738.25	559.3	784	894.15	598.15	743.25	965.6	592.6
C11orf30	84.7333333333333	96.3333333333333	68.1166666666667	57.8333333333333	82.15	77.4	70.05	71.0333333333333	92.35	62.2333333333333	102.233333333333	100.65
C11orf31	750.033333333333	840.683333333333	1042.78333333333	610.033333333333	580.65	985.583333333333	510.816666666667	475.566666666667	711.733333333333	518.816666666667	513.616666666667	741.533333333333
C11orf40	5.8	4.7	2.9	15.1	4.2	8.1	9.2	5.5	2.7	22.4	3.7	6.7
C11orf42	64.2	16.6	13.9	68.7	12.7	21.4	94	12.9	8	62.1	6.9	7.1
C11orf44	39.5	34.6	27.6	91	33.8	50.4	64.2	71.4	45.6	68.6	16.4	43.2
C11orf45	39.3	51.6	69.9	31.1	79.6	39	41.9	22	76.5	69	68.2	18.3
C11orf49	182.95	244.15	174.65	182.4	153	191.45	153.55	144.45	159.35	129.1	179.65	160.05
C11orf53	11.9	38.2	17	72.7	27.1	16.4	35.7	50.7	37.3	63.4	50.5	10.1
C11orf54	182.233333333333	263.7	217.2	237.466666666667	157.233333333333	257.166666666667	219.333333333333	172.733333333333	238.933333333333	212.7	191.266666666667	231.4
C11orf57	110.166666666667	102.266666666667	104.8	119.083333333333	115.483333333333	82.2166666666667	114.483333333333	116.466666666667	78.9333333333333	119.266666666667	111.2	105.85
C11orf58	1197.94	1044.8	1314.28	1011.6	1000.44	1085.54	948.78	967.96	1033.16	968.42	969.14	1026.74
C11orf63	65.5	109.15	115.75	112.15	85.7	116.35	62.75	47.9	72.1	63.15	70.5	57.5
C11orf65	9.7	10	3.1	19.1	14.7	3.4	5.8	2	1.3	36	2.1	2.6
C11orf68	461.2	249	269.7	661.5	600.8	318.3	482.8	593.9	331.8	462.5	585.8	330
C11orf70	184.05	205.05	182.6	77.65	118.25	140.7	124.9	160.4	163.8	128.55	182.2	197.75
C11orf71	70.35	47.05	49.55	74.5	74.45	17.75	42.2	38.8	57.95	50.15	70.6	61.7
C11orf72	96.6	8.5	28.5	174.3	25.2	8.9	49.3	89.1	12.6	43.6	69.5	49.5
C11orf73	514.9	675	843.35	785.5	551.6	957.55	751.8	559.85	792.85	557.4	558.4	666.15
C11orf74	191.5	321.6	251.9	485.4	195.7	359.2	359.8	129.6	313.2	372.2	296.3	269.8
C11orf80	12.75	4.3	16.9	16.65	26.35	17.55	24.8	9.6	8.95	13.55	18.65	24.9
C11orf83	139.3	193.9	72.5	101.2	73.1	163.6	109.1	140	122.1	82.1	136.7	132.1
C11orf84	149.1	161.5	87	80.9	191.3	214.5	93.6	124.4	109.1	103.5	155.9	159.3
C11orf85	6.9	13.1	3.1	107.3	12.5	4	71	6.4	7	47.7	7	8.4
C11orf86	42.5	20.6	31.9	41.9	27.8	34.9	48.8	11.9	9.2	97.5	20.3	25.1
C11orf87	57.6666666666667	16.9666666666667	23.1333333333333	54.3333333333333	45.9666666666667	40.5	48.9333333333333	56.4333333333333	24.3666666666667	51.2333333333333	43.9333333333333	32.3333333333333
C11orf88	54	66	60.8	86.4	42.8	37.5	93.2	22.5	57.1	136.6	76.3	61.3
C11orf92	4.2	21.6	9.8	31.4	94.4	2.6	12.1	11.4	25.2	41	1.9	1.4
C11orf94	40	15.4	39.7	81.3	44.3	33.5	15.8	17.1	67.4	23.7	9	47.1
C11orf95	103.45	218.85	147.8	94.85	150.55	232.65	96.8	155.55	221.55	121.8	132.8	133.9
C11orf96	526.1	323.4	278.2	175.5	398.4	296.6	158.9	370.4	318.7	150.7	203.2	176.7
C11orf97	6.6	19.1	3.9	5.9	30.2	7.2	5.9	8.2	5.6	5.8	49.6	2.9
C12orf10	436.8	209	215.5	318.8	352.3	174.8	266.4	308.9	200.6	225	321.9	184.3
C12orf29	243.25	308.5	361	254.75	282.5	331.45	326.7	238.3	369.65	396.25	236.3	362.9
C12orf4	358.75	408.45	520.75	201.1	332.6	461.4	210	309.05	313.3	251.8	331.55	426.3
C12orf40	39.75	26.15	23.05	9.6	52.55	24.4	28.2	30.85	19.1	35.75	29	24.15
C12orf42	62.6	52.4	29.75	12.45	50.35	45.75	35.7	60.55	38.6	33.1	75.05	43.6
C12orf43	136.8	85.7	107.4	124	114.3	91.2	153	125.9	120.9	230.6	77.9	86.8
C12orf45	103.2	13.9	51	30.6	59.6	90.4	54.8	120.2	31.2	95.7	11.8	19.7
C12orf49	178.62	225.54	176.74	227.1	225.54	243.56	220.46	206.46	204.6	207.68	198.16	224.7
C12orf5	640.5	835.5	1038.2	382.8	631.8	821.9	399.4	722.6	779.9	421.5	524.2	724.6
C12orf50	6	12	3	9.9	7.4	7.8	10.7	5.1	3.9	10.1	15.6	8.2
C12orf54	17.2333333333333	26.2	26.3	32.3	32.1333333333333	25.7333333333333	19.3	65.2666666666667	13.8666666666667	40.7333333333333	18.9333333333333	22.5333333333333
C12orf55	15.7	9.3	19.3	22	7	35.1	34.4	40.5	15.8	10.9	28.1	14
C12orf56	9	2.5	30.9	58.3	2.5	6	52.2	4.9	1.1	26.6	2.3	7.3
C12orf57	2293.3	1250.6	893.7	2328.5	1853.7	1545.6	1590.4	1787.6	1259.8	1617.9	1739	1202.6
C12orf60	36.45	42.6	39.85	71.65	20.45	48.25	42.4	72.85	57.15	77.65	58.3	55.85
C12orf61	76.4	53	82.7	86.4	73.6	94.5	88.8	44.6	51.1	106.8	71.6	48.5
C12orf65	57.9	81.3	60.1333333333333	94.2666666666667	86.3666666666667	87.9666666666667	116.866666666667	62.4333333333333	100.6	82.7333333333333	100.4	94.1666666666667
C12orf66	39	33.1333333333333	64.6333333333333	22.8	30.6	32.1	47.0666666666667	68.5333333333333	44	36.7	46.6666666666667	47
[truncated: 19,655 more rows]
