# Supplementary material for: Molecular mechanisms of deer antler in promoting osteogenic differentiation of human mesenchymal stem cells via JUN modulation
Source: Front Immunol. 2025 May 29;16:1550249. doi: 10.3389/fimmu.2025.1550249 (PMC12158746; doi:10.3389/fimmu.2025.1550249)
Supplement: Supplementary file 1 [file DataSheet1.zip › GSE28074.txt]

geneNames	GSM694210	GSM694215	GSM694216	GSM694217	GSM694218	GSM694219	GSM694220	GSM694221	GSM694222	GSM694223	GSM694228	GSM694229	GSM694230	GSM694231	GSM694232	GSM694233	GSM694234	GSM694235
A1BG	8.608729684	8.608729684	8.608729684	8.608729684	8.608729684	8.608729684	8.608729684	8.608729684	8.608729684	8.608729684	8.608729684	8.608729684	8.608729684	8.608729684	8.608729684	8.608729683	8.608729684	8.608729684
A2BP1	8.318914439	8.318914438	8.318914438	8.31891444	8.318914442	8.318914437	8.31891444	8.31891444	8.31891444	8.318914435	8.318914435	8.318914435	8.318914436	8.318914434	8.318914433	8.318914436	8.318914434	8.318914433
A2M	8.408688008	8.152067255	8.3929497	8.537209748	10.51126514	8.008381566	8.445919296	10.83974355	8.456505546	8.177479241	8.214646669	8.012316349	8.162847436	9.455027492	8.13606502	8.037017591	10.30709122	8.311963284
A2ML1	8.01648896	8.01648896	8.016488959	8.016488959	8.016488959	8.016488958	8.016488959	8.016488959	8.016488959	8.016488959	8.016488958	8.016488958	8.016488959	8.016488959	8.016488958	8.016488958	8.016488958	8.016488958
A4GALT	8.969207685	8.969207673	8.96920767	8.969207669	8.969207692	8.969207666	8.969207661	8.969207682	8.969207671	8.969207663	8.969207668	8.969207666	8.96920767	8.969207662	8.969207665	8.969207677	8.969207669	8.969207685
A4GNT	8.251986084	8.251986086	8.251986089	8.25198609	8.251986089	8.251986084	8.251986091	8.25198609	8.251986087	8.251986083	8.251986085	8.251986082	8.251986084	8.25198608	8.251986084	8.251986081	8.251986083	8.251986081
AAA1	7.971012164	7.971012164	7.971012164	7.971012164	7.971012164	7.971012164	7.971012164	7.971012164	7.971012164	7.971012164	7.971012164	7.971012164	7.971012164	7.971012164	7.971012164	7.971012164	7.971012164	7.971012164
AAAS	9.449620639	9.449620638	9.449620637	9.449620638	9.449620639	9.449620638	9.449620639	9.449620636	9.44962064	9.44962064	9.449620642	9.449620642	9.449620641	9.449620643	9.449620641	9.449620643	9.449620642	9.449620641
AACS	9.705596822	9.705596805	9.705596788	9.705596774	9.705596792	9.705596792	9.705596785	9.705596768	9.705596812	9.705596832	9.705596813	9.705596809	9.705596791	9.705596798	9.705596799	9.70559678	9.70559678	9.705596817
AACSL	7.950774627	7.950774627	7.950774627	7.950774627	7.950774627	7.950774627	7.950774627	7.950774627	7.950774627	7.950774627	7.950774627	7.950774627	7.950774627	7.950774627	7.950774627	7.950774627	7.950774627	7.950774627
AADAC	8.373424205	8.373424205	8.373424205	8.373424205	8.373424205	8.373424205	8.373424205	8.373424205	8.373424205	8.373424205	8.373424205	8.373424205	8.373424205	8.373424205	8.373424205	8.373424205	8.373424205	8.373424205
AADACL1	8.522906238	8.52290629	8.522906263	8.522906244	8.522906218	8.52290628	8.522906262	8.522906214	8.522906292	8.522906273	8.522906266	8.522906242	8.522906234	8.522906241	8.522906268	8.522906235	8.522906224	8.522906275
AADACL2	7.758007004	7.758007004	7.758007004	7.758007004	7.758007004	7.758007004	7.758007004	7.758007004	7.758007004	7.758007004	7.758007004	7.758007004	7.758007004	7.758007004	7.758007004	7.758007004	7.758007004	7.758007004
AADAT	8.784827581	8.78482758	8.784827583	8.784827584	8.784827584	8.784827584	8.784827584	8.784827584	8.784827582	8.784827584	8.784827584	8.784827585	8.784827585	8.784827586	8.784827585	8.784827586	8.784827589	8.784827583
AAK1	9.066425059	9.066425055	9.066425059	9.066425055	9.066425049	9.066425059	9.066425053	9.066425054	9.066425057	9.066425064	9.066425068	9.066425069	9.066425069	9.066425063	9.066425068	9.066425067	9.066425062	9.066425062
AAMP	10.11720142	10.11720142	10.11720142	10.11720142	10.11720141	10.11720142	10.11720142	10.11720142	10.11720142	10.11720143	10.11720143	10.11720142	10.11720142	10.11720142	10.11720142	10.11720142	10.11720142	10.11720142
AANAT	8.143340758	8.143340758	8.143340757	8.143340757	8.143340759	8.143340756	8.143340757	8.143340756	8.143340757	8.143340757	8.143340756	8.143340755	8.143340757	8.143340757	8.143340757	8.143340756	8.143340756	8.143340756
AARSD1	9.36950654	9.36950654	9.36950654	9.36950654	9.36950654	9.36950654	9.36950654	9.36950654	9.36950654	9.36950654	9.36950654	9.36950654	9.36950654	9.36950654	9.36950654	9.36950654	9.36950654	9.36950654
AARSL	8.925162654	8.925162654	8.925162654	8.925162655	8.925162654	8.925162655	8.925162654	8.925162654	8.925162654	8.925162653	8.925162654	8.925162654	8.925162654	8.925162654	8.925162654	8.925162654	8.925162654	8.925162654
AASDH	9.116490873	9.129159997	9.126851241	9.120645615	9.124156704	9.153771713	9.13328626	9.132121719	9.117450153	9.144028327	9.137136777	9.136481307	9.156795969	9.131530981	9.156038367	9.154495325	9.132572374	9.128545198
AASDHPPT	10.42446884	10.52447341	10.55667799	10.42557769	10.03329767	10.54700762	10.48103784	10.28232546	9.959385603	10.47789452	10.37722919	10.42574331	10.39152316	10.01298656	10.4224855	10.34134236	9.972104558	10.06505783
AASS	8.567712542	8.567712543	8.567712543	8.567712541	8.567712542	8.567712544	8.567712543	8.567712545	8.567712542	8.56771255	8.567712549	8.567712549	8.567712549	8.567712549	8.56771255	8.56771255	8.567712552	8.567712549
AATF	10.52491159	10.52491159	10.52491159	10.52491159	10.52491159	10.52491159	10.52491159	10.52491159	10.52491159	10.52491159	10.52491159	10.52491159	10.52491159	10.52491159	10.52491159	10.52491159	10.52491159	10.52491159
AATK	9.267385496	9.267385496	9.267385499	9.2673855	9.267385498	9.267385498	9.267385497	9.2673855	9.267385501	9.267385495	9.267385494	9.267385496	9.267385494	9.267385493	9.267385493	9.267385494	9.267385493	9.267385494
ABAT	8.73597166	8.384336706	8.428497875	8.22081419	9.290265598	8.09745196	8.425404603	9.668964005	8.057651939	8.925401865	8.601762524	8.701182494	8.517410388	9.401292422	8.266262235	8.745479567	10.11437458	8.64109528
ABC1	9.139438333	9.248826737	9.210101378	9.241375423	9.101670261	9.297220029	9.245401786	9.182983336	9.094142883	9.15562981	9.121035554	9.129127977	9.252834751	8.977147625	9.193718212	9.146521074	8.914044366	8.965926291
ABCA1	11.08484077	10.92155687	11.34276473	10.90228876	8.353578435	12.4449263	10.73346371	9.49364276	8.422950272	8.878814568	8.81619003	9.455662132	8.608906402	8.21985152	9.809778673	9.15024424	8.264125228	8.275782273
ABCA11	8.447902906	8.447902906	8.447902905	8.447902906	8.447902907	8.447902906	8.447902905	8.447902907	8.447902906	8.447902906	8.447902907	8.447902907	8.447902907	8.447902908	8.447902907	8.447902907	8.447902909	8.447902908
ABCA12	7.773313936	7.773313936	7.773313936	7.773313936	7.773313936	7.773313936	7.773313936	7.773313936	7.773313936	7.773313936	7.773313936	7.773313936	7.773313936	7.773313935	7.773313935	7.773313936	7.773313936	7.773313936
ABCA13	7.566452535	7.566452535	7.566452535	7.566452535	7.566452535	7.566452535	7.566452535	7.566452535	7.566452535	7.566452535	7.566452535	7.566452535	7.566452535	7.566452535	7.566452535	7.566452535	7.566452535	7.566452535
ABCA2	8.810559989	8.810559987	8.810559999	8.810560006	8.810559998	8.810559989	8.81056	8.810559995	8.810560014	8.810559993	8.810559989	8.810559993	8.810559992	8.810559995	8.81055999	8.810560002	8.810559991	8.810559994
ABCA3	8.435406052	8.435406052	8.435406052	8.435406052	8.435406052	8.435406052	8.435406052	8.435406052	8.435406052	8.435406052	8.435406052	8.435406052	8.435406052	8.435406052	8.435406052	8.435406052	8.435406052	8.435406052
ABCA4	8.452143545	8.452143547	8.45214355	8.45214355	8.452143548	8.452143549	8.452143547	8.452143548	8.452143547	8.452143541	8.452143541	8.452143541	8.452143542	8.452143541	8.452143543	8.452143539	8.45214354	8.452143544
ABCA5	8.813048857	8.813048857	8.813048858	8.813048858	8.813048857	8.81304886	8.813048861	8.81304886	8.813048858	8.813048859	8.813048859	8.81304886	8.813048858	8.813048858	8.813048861	8.813048858	8.813048858	8.813048858
ABCA6	8.415610716	8.415610728	8.415610717	8.415610715	8.415610712	8.415610726	8.415610712	8.415610711	8.415610714	8.415610733	8.415610737	8.41561073	8.415610728	8.415610716	8.415610745	8.415610733	8.41561072	8.415610731
ABCA7	9.42793124	9.42793124	9.427931227	9.427931243	9.427931234	9.42793124	9.427931245	9.427931233	9.427931225	9.427931232	9.427931227	9.427931227	9.427931233	9.427931225	9.427931237	9.42793123	9.427931217	9.427931236
ABCA8	11.0282393	11.32059801	9.934994779	10.39327727	10.46771948	11.47725788	10.55292407	10.98043209	10.86639481	11.16659466	11.09418034	10.33287915	10.8727703	10.53621628	11.97298087	10.82509615	10.65602248	11.20477535
ABCA9	8.15418732	8.154187355	8.154187296	8.154187298	8.154187297	8.154187352	8.154187287	8.154187297	8.154187296	8.154187346	8.154187341	8.154187318	8.154187315	8.154187278	8.154187362	8.154187301	8.154187288	8.154187335
ABCB1	7.848924526	7.848924526	7.848924526	7.848924525	7.848924525	7.848924525	7.848924525	7.848924526	7.848924525	7.848924525	7.848924525	7.848924525	7.848924525	7.848924525	7.848924525	7.848924525	7.848924524	7.848924525
ABCB10	9.528082309	9.528082309	9.528082307	9.528082309	9.528082308	9.528082309	9.528082308	9.528082307	9.528082308	9.528082309	9.52808231	9.528082309	9.52808231	9.528082309	9.52808231	9.528082308	9.528082309	9.528082309
ABCB11	7.981085124	7.981085124	7.981085124	7.981085124	7.981085124	7.981085124	7.981085124	7.981085124	7.981085124	7.981085124	7.981085124	7.981085124	7.981085124	7.981085124	7.981085124	7.981085124	7.981085124	7.981085124
ABCB4	8.181497606	8.181497605	8.181497606	8.181497606	8.181497606	8.181497606	8.181497605	8.181497607	8.181497605	8.181497608	8.181497608	8.181497608	8.18149761	8.181497608	8.181497607	8.181497609	8.18149761	8.181497605
ABCB5	8.466438528	8.466438527	8.466438529	8.466438529	8.46643853	8.46643853	8.466438528	8.466438529	8.466438531	8.466438527	8.466438526	8.466438526	8.466438528	8.466438527	8.466438527	8.466438526	8.466438527	8.466438526
ABCB6	9.478608163	9.478608162	9.478608162	9.478608162	9.478608161	9.478608162	9.478608162	9.47860816	9.478608161	9.478608162	9.478608162	9.478608163	9.478608163	9.478608163	9.478608162	9.478608163	9.478608163	9.478608162
ABCB7	9.589740156	9.589740155	9.589740155	9.589740155	9.589740153	9.589740157	9.589740156	9.589740153	9.589740154	9.589740156	9.589740156	9.589740156	9.589740157	9.589740154	9.589740157	9.589740157	9.589740154	9.589740155
ABCB8	8.492920859	8.492920858	8.492920858	8.492920858	8.49292086	8.492920859	8.492920857	8.492920859	8.492920859	8.492920858	8.492920857	8.492920858	8.492920857	8.492920857	8.492920857	8.492920857	8.492920857	8.492920857
ABCB9	8.496217079	8.512323898	8.418923664	8.41286816	8.457975024	8.440601065	8.44934165	8.434537397	8.441265051	8.530122298	8.549138514	8.548649269	8.51750623	8.533911695	8.511542459	8.560589563	8.535985451	8.556260154
ABCC1	9.553044121	9.553043858	9.553044368	9.553044041	9.553043835	9.553043903	9.553044099	9.553043732	9.553043922	9.55304396	9.553043836	9.55304439	9.553044066	9.553044151	9.553043852	9.5530445	9.55304421	9.553043791
ABCC10	9.800929718	9.796659593	9.688626068	9.555806425	9.650106825	9.637305639	9.510042105	9.66957773	9.286938108	9.574243371	9.469719684	9.486282864	9.442290949	9.447889627	9.439700761	9.405788989	9.310687502	9.352100114
ABCC11	8.039457533	8.039457532	8.039457532	8.039457532	8.039457532	8.039457532	8.039457532	8.039457532	8.039457532	8.039457532	8.039457532	8.039457532	8.039457532	8.039457532	8.039457531	8.039457532	8.039457532	8.039457532
ABCC12	7.914618099	7.914618099	7.914618099	7.914618099	7.914618099	7.914618099	7.914618099	7.914618099	7.914618099	7.914618099	7.914618099	7.914618099	7.914618099	7.914618099	7.914618099	7.914618099	7.914618099	7.914618099
ABCC13	7.994056955	7.994056956	7.994056956	7.994056956	7.994056956	7.994056956	7.994056956	7.994056956	7.994056956	7.994056956	7.994056955	7.994056956	7.994056955	7.994056955	7.994056955	7.994056955	7.994056955	7.994056955
ABCC2	8.091125203	8.091125203	8.091125204	8.091125204	8.091125204	8.091125204	8.091125204	8.091125205	8.091125203	8.091125202	8.091125203	8.091125203	8.091125203	8.091125203	8.091125203	8.091125202	8.091125202	8.091125203
ABCC3	9.578197735	9.31439186	9.032052868	9.045279109	8.230399104	9.470167252	8.874906154	8.132556449	8.798190476	9.854913071	9.73709959	9.315773563	9.073858977	8.60189549	9.575209501	8.863679726	8.234234176	9.175335219
ABCC4	8.638628575	8.725591404	8.789933457	8.644657249	8.610775101	8.726129114	8.838475028	8.762380019	8.69150123	9.266894471	9.174801292	9.202354099	8.985693479	9.064915224	9.04223862	9.033207265	9.156613019	9.024678462
ABCC5	9.144608897	9.178468743	9.275297859	9.194632336	9.023687989	9.293898297	9.263921393	9.072347256	9.062843537	9.242167795	9.243433688	9.30777113	9.326613079	9.164068856	9.320377656	9.383192667	9.129661145	9.077248658
ABCC6	8.111188256	8.111188256	8.111188256	8.111188256	8.111188256	8.111188255	8.111188256	8.111188256	8.111188256	8.111188255	8.111188255	8.111188255	8.111188255	8.111188255	8.111188255	8.111188255	8.111188255	8.111188255
ABCC8	8.712606996	8.723426904	8.718037542	8.719801704	8.725833796	8.674464472	8.724760763	8.715502583	8.72796375	8.684816386	8.681387575	8.668440864	8.705775231	8.672225456	8.663184534	8.665427679	8.672264917	8.66388302
ABCC9	7.925667619	7.925667619	7.925667619	7.925667619	7.925667619	7.925667621	7.925667621	7.92566762	7.925667619	7.925667619	7.925667619	7.925667618	7.925667619	7.925667619	7.925667618	7.925667619	7.925667619	7.925667619
ABCD1	8.890493557	8.890493557	8.890493561	8.89049356	8.890493563	8.890493561	8.890493561	8.890493561	8.890493561	8.890493559	8.890493559	8.890493562	8.890493558	8.890493561	8.890493558	8.890493559	8.890493559	8.89049356
ABCD2	7.622497095	7.622497095	7.622497095	7.622497095	7.622497095	7.622497095	7.622497095	7.622497095	7.622497095	7.622497095	7.622497095	7.622497095	7.622497095	7.622497095	7.622497095	7.622497095	7.622497095	7.622497095
ABCD3	10.03613673	10.04061214	10.05515574	10.0357767	10.05564248	10.03755078	10.0555483	10.05880505	10.02339261	9.99774871	9.979638922	10.02006879	10.02875669	10.00398639	9.998368649	10.02289557	10.01839089	9.97925205
ABCD4	8.801445267	8.801445269	8.801445274	8.801445274	8.801445272	8.80144527	8.80144527	8.801445268	8.801445273	8.801445267	8.801445266	8.801445266	8.801445269	8.801445267	8.801445268	8.801445267	8.801445267	8.801445267
ABCE1	10.01168289	10.01168289	10.01168289	10.01168289	10.01168289	10.01168289	10.01168289	10.01168289	10.01168289	10.01168289	10.01168289	10.01168289	10.01168289	10.01168289	10.01168289	10.01168289	10.01168289	10.01168289
ABCF2	9.23788103	9.235900544	9.230986809	9.226924273	9.22209473	9.241939589	9.225542401	9.214686231	9.217203052	9.246692211	9.239140317	9.232924771	9.23064035	9.223746557	9.234888389	9.231046016	9.223501936	9.222766579
ABCF3	9.542278515	9.542278515	9.542278515	9.542278515	9.542278515	9.542278515	9.542278515	9.542278515	9.542278515	9.542278515	9.542278515	9.542278515	9.542278515	9.542278515	9.542278515	9.542278515	9.542278515	9.542278515
ABCG1	8.104731675	8.104731675	8.104731675	8.104731675	8.104731675	8.104731675	8.104731675	8.104731675	8.104731675	8.104731674	8.104731674	8.104731674	8.104731674	8.104731674	8.104731674	8.104731674	8.104731674	8.104731674
ABCG2	8.233279456	8.233279456	8.233279457	8.233279456	8.233279457	8.233279457	8.233279457	8.233279457	8.233279457	8.233279457	8.233279456	8.233279456	8.233279457	8.233279457	8.233279457	8.233279457	8.233279457	8.233279457
ABCG4	8.411533349	8.411533348	8.411533348	8.411533348	8.411533349	8.411533348	8.411533348	8.411533348	8.411533349	8.411533349	8.411533349	8.411533349	8.411533349	8.411533349	8.411533349	8.411533349	8.411533349	8.411533349
ABCG5	8.106855704	8.106855703	8.106855704	8.106855705	8.106855705	8.106855703	8.106855704	8.106855705	8.106855704	8.106855702	8.106855703	8.106855703	8.106855703	8.106855702	8.106855703	8.106855703	8.106855703	8.106855702
ABCG8	8.259285962	8.259285961	8.259285962	8.259285961	8.259285962	8.259285961	8.259285962	8.259285962	8.259285962	8.259285961	8.259285961	8.259285961	8.259285961	8.259285961	8.259285961	8.259285961	8.259285961	8.259285961
ABHD1	8.162883377	8.162883377	8.162883377	8.162883377	8.162883377	8.162883377	8.162883377	8.162883377	8.162883377	8.162883377	8.162883377	8.162883377	8.162883377	8.162883377	8.162883377	8.162883377	8.162883377	8.162883377
ABHD10	9.273781981	9.589365456	9.560092087	9.56298959	9.894387862	9.751936592	9.765492967	9.721172529	9.715306326	9.568352487	9.533339176	9.693161064	9.806185715	10.0280402	9.724425864	9.799050547	9.959073831	9.867073282
ABHD11	8.847457175	8.847457175	8.847457176	8.847457177	8.847457177	8.847457174	8.847457174	8.847457175	8.847457175	8.847457172	8.847457171	8.847457173	8.847457173	8.847457174	8.84745717	8.847457172	8.847457173	8.847457174
ABHD12	9.121798748	9.12179874	9.121798745	9.121798749	9.12179874	9.121798742	9.121798751	9.121798737	9.121798746	9.121798749	9.121798743	9.121798752	9.121798738	9.121798755	9.121798738	9.121798744	9.121798751	9.121798746
ABHD13	8.306946182	8.306946188	8.306946199	8.306946159	8.306946102	8.306946202	8.306946187	8.306946158	8.306946174	8.30694624	8.306946235	8.30694624	8.30694622	8.306946211	8.306946261	8.306946229	8.306946221	8.306946228
ABHD14A	9.758730284	9.758730273	9.758730277	9.758730285	9.758730298	9.758730287	9.758730278	9.758730283	9.758730291	9.758730275	9.758730274	9.758730278	9.758730274	9.7587303	9.758730278	9.758730279	9.758730293	9.758730297
ABHD14B	9.35639228	9.076362443	9.207694503	9.369720017	8.590390117	9.137121991	9.476637385	8.380517767	9.906013704	10.49141262	10.68630024	10.79359612	10.19862633	10.0714282	10.51064743	10.85103926	10.32068468	10.71150565
ABHD2	9.030983804	9.015820114	9.018131307	8.773999616	8.630028305	8.938751017	8.86617435	8.785149521	9.038518494	9.066671771	8.935601828	8.933993197	8.712133211	8.757133012	8.806777594	8.641922706	8.668998264	8.863549085
ABHD3	8.418603511	8.418603512	8.418603512	8.418603511	8.418603512	8.418603512	8.418603511	8.418603512	8.418603511	8.418603512	8.418603512	8.418603513	8.418603512	8.418603512	8.418603512	8.418603512	8.418603512	8.418603512
ABHD4	10.64889555	10.64889555	10.64889555	10.64889556	10.64889555	10.64889555	10.64889555	10.64889555	10.64889555	10.64889555	10.64889555	10.64889555	10.64889555	10.64889555	10.64889555	10.64889555	10.64889555	10.64889555
ABHD5	9.756234139	9.667386103	9.534242933	9.014883709	8.995948598	9.483154405	9.207100856	9.079082152	9.25315451	9.946280499	9.753360705	9.98745314	9.322591384	9.235470861	9.528932198	9.396378493	9.234287476	9.397521186
ABHD6	8.735824352	8.735824386	8.735824288	8.735824337	8.735824237	8.735824435	8.735824379	8.735824256	8.735824268	8.735824443	8.735824395	8.735824315	8.735824285	8.735824346	8.735824397	8.735824334	8.735824339	8.735824437
ABHD7	7.657578258	7.657578258	7.657578258	7.657578258	7.657578258	7.657578258	7.657578258	7.657578258	7.657578258	7.657578258	7.657578258	7.657578258	7.657578258	7.657578258	7.657578258	7.657578258	7.657578258	7.657578258
ABHD8	8.498941818	8.498941818	8.498941817	8.498941817	8.498941817	8.498941816	8.498941815	8.498941818	8.498941816	8.498941817	8.498941816	8.498941816	8.498941816	8.498941816	8.498941816	8.498941817	8.498941816	8.498941816
ABHD9	8.229975082	8.229975081	8.229975081	8.229975081	8.229975081	8.22997508	8.229975081	8.229975082	8.229975081	8.229975081	8.229975081	8.229975081	8.229975081	8.229975081	8.229975081	8.229975081	8.229975081	8.229975081
ABI1	10.57102022	10.50032374	10.56412718	10.39266912	10.33286254	10.54703858	10.50744013	10.31353131	10.30229125	10.64524487	10.53304027	10.64314362	10.63788996	10.50516016	10.60210942	10.58497797	10.47613326	10.47372529
ABI2	10.30470439	10.24000292	10.26182819	10.14121348	10.1484792	10.16155317	10.22740416	10.27605943	10.06021882	10.3788108	10.4516432	10.39531467	10.29494869	10.18699259	10.36813262	10.26007313	10.27670066	10.10100941
ABI3	9.208658574	9.208658575	9.208658579	9.208658579	9.208658577	9.208658573	9.208658575	9.20865858	9.20865858	9.208658572	9.208658573	9.208658573	9.208658572	9.208658574	9.208658572	9.208658573	9.208658573	9.208658572
ABI3BP	12.45507674	12.31079366	12.47477071	12.51626782	11.94992372	12.20589917	12.51648066	11.07026796	12.63929823	12.49996691	12.37612016	12.49299356	12.62771719	12.59488194	12.35491924	12.5839913	11.49755147	12.76494383
ABL1	11.13027498	11.13027495	11.13027493	11.13027495	11.13027492	11.13027497	11.13027495	11.13027493	11.13027493	11.13027496	11.13027497	11.13027496	11.13027494	11.13027491	11.13027495	11.13027494	11.1302749	11.13027494
ABL2	8.975759858	8.97504936	8.975907745	8.975041798	8.97593073	8.977865713	8.974693687	8.976175499	8.974913048	8.979025462	8.97958122	8.97789863	8.975784457	8.974111986	8.976485562	8.977596992	8.973753368	8.975763027
ABLIM1	9.24715865	9.378143153	9.330155552	9.077945616	9.313447308	9.585983632	9.133814243	9.393592742	9.674706836	9.35782938	9.354273841	8.875913108	8.966990654	9.26889571	9.325575847	8.791357513	9.219057359	9.566560189
ABLIM2	8.534079479	8.347613958	8.533265389	8.493629895	8.662415457	8.407528912	8.488612016	8.547410205	8.481590853	8.214532836	8.275295289	8.229655466	8.279396496	8.219692066	8.189149396	8.201231265	8.109396857	8.221699598
ABLIM3	8.982650438	8.982650436	8.98265044	8.98265044	8.982650443	8.982650441	8.982650441	8.982650442	8.982650437	8.982650439	8.982650438	8.982650441	8.982650438	8.982650441	8.982650438	8.982650438	8.982650441	8.982650437
ABO	8.392284318	8.392282672	8.392283883	8.392284511	8.392285062	8.392283828	8.392283133	8.392284146	8.392283241	8.392280804	8.392281315	8.392280916	8.392282674	8.392281098	8.392281132	8.392281854	8.392281143	8.392281201
ABP1	8.085026717	8.085026717	8.085026718	8.085026717	8.085026718	8.085026718	8.085026717	8.085026716	8.085026716	8.085026715	8.085026716	8.085026714	8.085026716	8.085026715	8.085026715	8.085026717	8.085026715	8.085026716
ABR	9.494521384	9.493414788	9.493707217	9.494026857	9.493046476	9.494189131	9.493523423	9.491990096	9.494288217	9.494766367	9.494504391	9.493812199	9.492903205	9.493743351	9.493776046	9.493512952	9.493718316	9.495154619
ABRA	8.158328695	8.158328695	8.158328696	8.158328695	8.158328695	8.158328696	8.158328696	8.158328695	8.158328694	8.158328693	8.158328692	8.158328692	8.158328693	8.158328693	8.158328693	8.158328693	8.158328694	8.158328693
ABT1	9.57409903	9.574099029	9.57409903	9.574099031	9.574099028	9.574099031	9.574099032	9.574099028	9.574099028	9.574099031	9.57409903	9.57409903	9.57409903	9.574099031	9.57409903	9.574099031	9.574099029	9.574099031
ABTB1	8.966683801	8.966683802	8.966683804	8.9666838	8.966683786	8.966683794	8.966683808	8.966683793	8.966683793	8.9666838	8.966683796	8.966683805	8.966683805	8.9666838	8.966683804	8.966683815	8.966683796	8.966683799
ABTB2	8.698319547	8.698319542	8.698319629	8.698319625	8.698319626	8.698319529	8.698319584	8.698319647	8.698319516	8.698319468	8.698319461	8.698319503	8.698319485	8.698319391	8.698319401	8.698319414	8.698319368	8.698319441
ACAA1	10.08973807	9.973160273	9.902060491	9.837502747	9.953541225	9.962255344	9.932618033	9.869643067	9.814930164	10.02316413	10.04166751	10.00237857	10.03152733	10.06562438	10.03671793	10.04858059	10.1159829	10.08361221
ACAA2	11.56197439	11.56197439	11.56197439	11.56197439	11.56197439	11.56197439	11.56197439	11.56197439	11.56197439	11.56197439	11.56197439	11.56197439	11.56197439	11.56197439	11.56197439	11.56197439	11.56197439	11.56197439
ACACA	9.857660152	9.857660154	9.857660154	9.857660153	9.857660155	9.857660152	9.857660152	9.857660154	9.857660152	9.857660152	9.857660153	9.857660152	9.857660152	9.857660152	9.857660151	9.857660151	9.857660152	9.857660151
ACACB	8.595533583	8.50974267	8.598280347	8.649021796	8.645929117	8.577278455	8.538542065	8.63349749	8.539539699	8.385903043	8.420126811	8.411228922	8.509289808	8.450003285	8.42682765	8.461547318	8.437904224	8.450218737
ACAD10	8.616468593	8.615633612	8.6406177	8.662816913	8.692445478	8.63049323	8.653968334	8.698563307	8.653607494	8.583914606	8.5704382	8.560532655	8.548928166	8.572305096	8.553225908	8.558530344	8.559904923	8.559555854
ACAD11	9.435807819	9.380869036	9.31322677	9.35515042	9.319826919	9.426726855	9.368280846	9.247646097	9.308041927	9.551989241	9.6288905	9.570438048	9.607007024	9.47871852	9.640076206	9.616337299	9.501514743	9.51799555
ACAD8	8.89977967	8.932041512	9.125585443	9.095548151	8.484218066	9.308309789	9.319236634	8.791449081	8.797805196	9.54387168	9.454040179	9.460468369	9.525952207	9.328209706	9.783117682	9.804804666	9.478267278	9.295608675
ACAD9	9.591823829	9.591823829	9.591823829	9.591823829	9.591823829	9.591823829	9.591823829	9.591823829	9.591823829	9.59182383	9.59182383	9.591823829	9.591823829	9.59182383	9.591823829	9.59182383	9.59182383	9.59182383
ACADL	7.88506778	7.885067781	7.885067781	7.885067781	7.885067781	7.885067781	7.885067781	7.885067781	7.885067781	7.88506778	7.88506778	7.88506778	7.88506778	7.88506778	7.88506778	7.88506778	7.88506778	7.88506778
ACADM	10.16974079	10.16974079	10.16974079	10.16974079	10.16974079	10.16974079	10.16974079	10.16974079	10.16974079	10.16974079	10.16974079	10.16974079	10.16974079	10.16974079	10.16974079	10.16974079	10.16974079	10.16974079
ACADS	8.908555846	8.908555846	8.908555845	8.908555845	8.908555846	8.908555845	8.908555845	8.908555846	8.908555845	8.908555845	8.908555845	8.908555845	8.908555845	8.908555845	8.908555845	8.908555845	8.908555845	8.908555845
ACADSB	8.713784661	8.71378466	8.713784661	8.71378466	8.71378466	8.713784663	8.71378466	8.713784661	8.713784659	8.71378466	8.713784659	8.713784658	8.713784659	8.71378466	8.71378466	8.713784658	8.71378466	8.713784659
ACADVL	11.42799722	11.42799722	11.42799722	11.42799722	11.42799722	11.42799722	11.42799722	11.42799722	11.42799722	11.42799722	11.42799722	11.42799722	11.42799722	11.42799722	11.42799722	11.42799722	11.42799722	11.42799722
ACAT1	11.23686474	11.00802986	11.00597945	10.8479736	11.06373186	11.02879313	10.86666224	10.9257215	10.88135126	11.0477187	11.05107882	10.91310148	10.79174596	11.07386687	10.87889041	10.73624937	11.0383265	11.07074685
ACAT2	10.47676309	10.68379288	10.48181693	9.608445782	11.21344989	9.235207719	9.647268252	10.63154349	11.18090915	10.69961557	10.38963296	10.17471716	10.39790993	11.39295647	9.498282235	9.806781469	11.43040922	11.46340759
ACBD3	10.40516217	10.57060239	10.53048252	10.41385775	10.70207457	10.50531744	10.5508749	10.64998091	10.67728738	10.65602913	10.55729271	10.62515256	10.65895899	10.70062559	10.54247319	10.64965651	10.67469163	10.68821221
ACBD4	9.0452656	9.0452656	9.0452656	9.0452656	9.0452656	9.0452656	9.0452656	9.0452656	9.0452656	9.0452656	9.045265599	9.045265599	9.0452656	9.045265599	9.0452656	9.0452656	9.045265599	9.045265599
ACBD5	9.067890854	9.067890855	9.067890855	9.067890855	9.067890854	9.067890855	9.067890856	9.067890855	9.067890855	9.067890856	9.067890855	9.067890856	9.067890855	9.067890855	9.067890855	9.067890856	9.067890855	9.067890855
ACBD6	9.8928778	9.8928778	9.892877799	9.8928778	9.892877797	9.892877801	9.8928778	9.892877797	9.892877798	9.892877799	9.8928778	9.8928778	9.892877799	9.892877797	9.8928778	9.892877799	9.892877798	9.892877798
ACCN1	8.384557699	8.384557699	8.384557699	8.384557699	8.3845577	8.384557699	8.384557699	8.384557699	8.3845577	8.384557699	8.384557699	8.384557699	8.384557699	8.384557699	8.384557699	8.384557699	8.384557699	8.384557699
ACCN2	8.479656615	8.479656615	8.479656615	8.479656615	8.479656615	8.479656615	8.479656615	8.479656616	8.479656615	8.479656615	8.479656615	8.479656615	8.479656615	8.479656615	8.479656615	8.479656615	8.479656615	8.479656615
ACCN3	8.16837836	8.16837836	8.16837836	8.16837836	8.16837836	8.16837836	8.16837836	8.16837836	8.16837836	8.16837836	8.16837836	8.16837836	8.16837836	8.16837836	8.16837836	8.16837836	8.16837836	8.16837836
ACCN4	8.636371761	8.636371758	8.636371731	8.636371748	8.636371749	8.636371735	8.636371734	8.636371748	8.636371746	8.636371749	8.63637175	8.636371741	8.636371751	8.636371751	8.636371742	8.636371748	8.636371743	8.636371746
ACCN5	8.203189881	8.203189881	8.203189881	8.203189882	8.203189882	8.203189883	8.203189883	8.203189883	8.203189883	8.203189882	8.203189881	8.203189882	8.203189882	8.203189882	8.203189882	8.203189882	8.203189882	8.203189882
ACD	9.472164646	9.472164639	9.472164639	9.472164649	9.472164645	9.472164641	9.472164654	9.472164644	9.472164645	9.47216465	9.472164651	9.472164653	9.47216465	9.472164645	9.472164649	9.472164654	9.472164651	9.472164647
ACE	9.149289949	9.149289951	9.149289947	9.149289949	9.149289949	9.149289949	9.149289949	9.14928995	9.149289947	9.149289948	9.149289947	9.149289948	9.149289947	9.149289948	9.149289946	9.149289949	9.149289947	9.149289947
ACE2	7.949021467	7.949021466	7.949021467	7.949021468	7.949021468	7.949021468	7.949021467	7.949021468	7.949021467	7.949021465	7.949021466	7.949021465	7.949021465	7.949021465	7.949021465	7.949021466	7.949021466	7.949021466
ACF	8.201363326	8.201363326	8.201363326	8.201363326	8.201363326	8.201363326	8.201363326	8.201363326	8.201363326	8.201363326	8.201363326	8.201363326	8.201363326	8.201363326	8.201363326	8.201363326	8.201363326	8.201363326
ACHE	8.288718855	8.235371794	8.236068984	8.277299634	8.280472237	8.228759494	8.216380152	8.266059839	8.243412432	8.203242412	8.200370311	8.175702832	8.204164373	8.1769328	8.184979016	8.219840881	8.210670535	8.203741705
ACIN1	9.483602858	9.483602856	9.483602857	9.483602857	9.483602858	9.483602857	9.483602858	9.483602857	9.483602859	9.483602859	9.483602858	9.483602858	9.483602857	9.483602859	9.483602858	9.48360286	9.48360286	9.483602859
ACLY	10.66530808	10.74742945	10.68345823	10.42343778	10.88404306	10.34762164	10.68021434	10.70519494	11.09877933	11.3545664	11.20307655	11.18792686	10.7298426	11.03000565	10.53161862	10.76112496	10.99384797	11.1757455
ACMSD	7.847438197	7.847438196	7.847438197	7.847438197	7.847438197	7.847438197	7.847438197	7.847438197	7.847438197	7.847438196	7.847438196	7.847438197	7.847438196	7.847438196	7.847438196	7.847438196	7.847438196	7.847438196
ACN9	8.856593823	8.856593825	8.856593823	8.856593822	8.856593823	8.856593823	8.856593822	8.856593823	8.856593822	8.856593824	8.856593825	8.856593825	8.856593824	8.856593825	8.856593824	8.856593824	8.856593826	8.856593826
ACO1	10.59198018	10.59198019	10.59198017	10.59198017	10.59198017	10.59198018	10.59198017	10.59198017	10.59198018	10.59198018	10.59198018	10.59198017	10.59198017	10.59198017	10.59198018	10.59198016	10.59198017	10.59198018
ACO2	10.48350847	10.48350847	10.48350847	10.48350847	10.48350847	10.48350847	10.48350847	10.48350847	10.48350847	10.48350847	10.48350847	10.48350847	10.48350847	10.48350847	10.48350847	10.48350847	10.48350847	10.48350847
ACOT11	8.564643795	8.564643782	8.564643775	8.564643783	8.564643832	8.564643719	8.56464376	8.56464386	8.564643734	8.564643681	8.564643689	8.564643726	8.56464372	8.564643727	8.564643676	8.564643694	8.564643736	8.56464371
ACOT12	8.129577756	8.129577756	8.129577756	8.129577756	8.129577756	8.129577756	8.129577756	8.129577756	8.129577756	8.129577756	8.129577756	8.129577756	8.129577756	8.129577756	8.129577756	8.129577756	8.129577756	8.129577756
ACOT4	8.741256909	8.741256908	8.741256907	8.741256909	8.741256908	8.741256908	8.741256908	8.741256907	8.741256909	8.741256909	8.741256909	8.741256908	8.741256909	8.741256909	8.741256909	8.741256907	8.741256908	8.741256911
ACOT6	7.901368633	7.901368633	7.901368633	7.901368633	7.901368633	7.901368634	7.901368633	7.901368633	7.901368633	7.901368633	7.901368633	7.901368633	7.901368633	7.901368633	7.901368633	7.901368633	7.901368633	7.901368633
ACOT7	10.43150412	10.09447682	9.98520342	9.920672861	9.96080926	9.853573077	9.966286232	9.631279574	10.07521823	10.65271468	10.60837246	10.44415407	10.31608928	10.35564888	10.39060533	10.30053375	10.26170493	10.41624898
ACOT8	9.66530393	9.66530393	9.66530393	9.66530393	9.665303927	9.66530393	9.66530393	9.665303927	9.665303927	9.66530393	9.665303929	9.665303929	9.665303928	9.665303928	9.665303929	9.665303929	9.665303928	9.665303927
ACOX1	9.714490219	9.772033971	9.851392971	9.783077447	10.11807691	10.14322655	9.956622624	10.31199056	9.935864915	9.329802407	9.078133429	9.201499613	9.145972633	9.365438269	9.09460137	9.094234428	9.408174199	9.16070261
ACOX2	9.349812296	9.349812296	9.349812291	9.3498123	9.349812298	9.3498123	9.349812305	9.349812299	9.349812294	9.349812289	9.349812293	9.349812299	9.349812302	9.349812307	9.349812299	9.34981231	9.349812314	9.349812295
ACOX3	9.065400438	9.065400438	9.065400438	9.065400438	9.065400438	9.065400438	9.065400439	9.065400438	9.065400439	9.065400439	9.065400439	9.065400438	9.065400438	9.065400439	9.065400438	9.065400438	9.065400439	9.065400439
ACOXL	7.903318675	7.903318678	7.903318675	7.903318675	7.903318674	7.903318672	7.903318674	7.903318677	7.903318674	7.903318669	7.903318672	7.903318671	7.903318672	7.903318673	7.903318669	7.903318674	7.903318672	7.903318674
ACP1	10.74833404	10.73006286	10.65639657	10.38377022	10.65947119	10.69586595	10.4495465	10.64052962	10.30969113	10.8839876	10.89367114	10.89050358	10.77204764	10.83638756	10.88557697	10.80972795	10.79391987	10.80122103
ACP2	10.46700796	10.26459079	10.21013708	10.24777915	10.13098603	10.25862062	10.27465576	10.16624456	10.17409305	10.59547089	10.47678856	10.42115965	10.28671579	10.46503053	10.42722455	10.38772005	10.46335242	10.44131476
ACP5	8.286327536	8.286327536	8.286327536	8.286327536	8.286327536	8.286327536	8.286327535	8.286327536	8.286327536	8.286327535	8.286327536	8.286327536	8.286327536	8.286327536	8.286327535	8.286327536	8.286327536	8.286327536
ACP6	9.133127815	9.133127811	9.133127811	9.133127806	9.133127798	9.133127815	9.133127809	9.133127807	9.1331278	9.133127821	9.13312782	9.133127824	9.133127822	9.133127811	9.133127825	9.133127822	9.133127814	9.133127812
ACPL2	8.694878194	8.628959155	8.881276497	8.846880943	11.26574151	8.993320659	9.019814618	10.77819817	10.4898701	8.407945472	8.336293828	8.623687249	9.080924252	10.80979736	8.793326971	8.776402297	10.91490044	10.13000472
ACPP	8.503904956	8.503904956	8.503904955	8.503904956	8.503904957	8.503904956	8.503904957	8.503904956	8.503904957	8.503904955	8.503904954	8.503904953	8.503904955	8.503904954	8.503904955	8.503904954	8.503904954	8.503904953
ACPT	8.768794097	8.77755073	8.784128161	8.775735764	8.816069457	8.759320078	8.778789864	8.784243123	8.752770099	8.747896636	8.763485406	8.749032208	8.804787973	8.747586385	8.742671546	8.76256855	8.743117831	8.733369563
ACR	9.336731442	9.336731439	9.336731441	9.336731445	9.336731445	9.336731441	9.336731441	9.336731445	9.336731443	9.336731439	9.33673144	9.336731439	9.336731441	9.336731442	9.336731438	9.336731444	9.336731438	9.336731442
ACRBP	8.294811557	8.294807993	8.294805064	8.294807204	8.29481141	8.294803655	8.294806689	8.294812781	8.294801134	8.2948066	8.294805036	8.294805687	8.294803097	8.294802853	8.294804602	8.294806761	8.29480566	8.294808143
ACRC	8.532313332	8.384259214	8.322478779	8.328582413	8.319233749	8.372354596	8.384442329	8.318049344	8.309713254	8.554114643	8.557074672	8.614376441	8.616064736	8.377401485	8.648844877	8.584728111	8.350216066	8.404017888
ACRV1	8.187194123	8.200166202	8.46110791	8.527953274	8.433596477	8.334377481	8.381350269	8.445236364	8.425667236	8.08356399	8.109135886	8.100311714	8.132254371	8.136640491	8.084425162	8.027915093	8.163632921	8.130423593
ACSBG1	8.068882191	8.068882192	8.068882194	8.068882191	8.068882196	8.068882197	8.068882196	8.068882193	8.06888219	8.068882194	8.068882195	8.068882195	8.068882195	8.068882197	8.068882192	8.068882191	8.068882196	8.068882195
ACSBG2	8.305968268	8.305968268	8.30596827	8.305968269	8.305968271	8.305968269	8.305968268	8.305968272	8.30596827	8.305968267	8.305968265	8.305968268	8.305968267	8.305968266	8.305968268	8.305968266	8.305968267	8.305968267
ACSL1	9.376701975	9.372735473	9.250785697	9.295884562	9.328892462	9.51261657	9.280127363	9.363683439	9.404541301	9.439513336	9.348165399	9.243311261	9.206105765	9.304957428	9.34257141	9.173068877	9.290324493	9.319766189
ACSL3	10.26973984	10.50204821	10.34396148	9.930539229	10.34898653	10.08882057	10.18657983	10.44103991	10.1951242	10.98496537	10.91612224	10.85388509	10.79512135	10.63860268	10.60571187	10.61088251	10.70951725	10.77869644
ACSL4	9.135096598	9.135096599	9.135096598	9.135096598	9.135096597	9.135096598	9.135096598	9.135096597	9.135096598	9.135096598	9.135096598	9.135096598	9.135096598	9.135096598	9.135096598	9.135096598	9.135096598	9.135096598
ACSL5	8.146107532	8.146107533	8.146107532	8.146107532	8.146107533	8.146107532	8.146107532	8.146107533	8.146107532	8.146107533	8.146107533	8.146107533	8.146107534	8.146107533	8.146107533	8.146107533	8.146107533	8.146107533
ACSL6	7.675462833	7.675462833	7.675462833	7.675462833	7.675462833	7.675462833	7.675462833	7.675462833	7.675462833	7.675462833	7.675462833	7.675462833	7.675462833	7.675462833	7.675462833	7.675462833	7.675462833	7.675462833
ACSM1	8.03749826	8.03749826	8.03749826	8.03749826	8.03749826	8.03749826	8.03749826	8.03749826	8.03749826	8.03749826	8.03749826	8.03749826	8.03749826	8.03749826	8.03749826	8.03749826	8.03749826	8.03749826
ACSM3	8.136836957	8.136836957	8.13683696	8.136836959	8.13683696	8.136836959	8.136836959	8.136836961	8.136836958	8.136836956	8.136836955	8.136836956	8.136836957	8.136836958	8.136836956	8.136836957	8.136836957	8.136836957
ACSS1	8.682928447	8.682928447	8.682928447	8.682928447	8.682928447	8.682928447	8.682928447	8.682928447	8.682928447	8.682928447	8.682928447	8.682928447	8.682928447	8.682928447	8.682928447	8.682928447	8.682928447	8.682928447
ACSS2	9.225576793	9.225576792	9.225576791	9.225576791	9.225576791	9.225576792	9.22557679	9.225576791	9.225576791	9.225576792	9.225576793	9.225576792	9.225576792	9.225576793	9.225576792	9.225576792	9.225576791	9.225576794
ACTA1	8.704162268	8.704162268	8.704162267	8.704162268	8.704162267	8.704162267	8.704162267	8.704162267	8.704162268	8.704162268	8.704162268	8.704162268	8.704162268	8.704162268	8.704162268	8.704162268	8.704162268	8.704162268
ACTA2	14.04166514	14.04297629	14.08723713	14.1163841	14.33811696	13.94231725	14.15627752	14.26775762	14.17820412	13.85036823	14.06951615	14.03951747	13.95109132	14.12440263	13.91986113	13.83328076	14.11698546	14.00408067
ACTB	14.42334161	14.42334161	14.42334161	14.42334161	14.42334161	14.42334161	14.42334161	14.42334161	14.42334161	14.42334161	14.42334161	14.42334161	14.42334161	14.42334161	14.42334161	14.42334161	14.42334161	14.42334161
ACTC1	9.692697057	9.335028946	9.692014127	9.716372717	10.34130405	9.198333627	9.728198728	10.19032926	10.50441287	9.360172079	9.467998011	9.898245756	9.427459682	10.4388044	9.276007263	9.442608823	10.40305272	9.644869452
ACTG1	14.17465266	14.06562367	14.32328154	14.33546199	14.25714052	14.25080434	14.30570443	14.30866038	14.37203702	14.01776221	14.07275138	14.06338523	14.02626565	13.98070121	14.00489566	14.02483851	13.93984507	13.98289619
ACTG2	9.056446031	9.056446031	9.05644603	9.05644603	9.056446032	9.05644603	9.05644603	9.056446031	9.056446032	9.056446032	9.056446032	9.056446031	9.05644603	9.056446031	9.05644603	9.05644603	9.05644603	9.056446031
ACTL6A	9.935486785	9.935486786	9.935486785	9.935486785	9.935486784	9.935486786	9.935486785	9.935486784	9.935486784	9.935486785	9.935486786	9.935486786	9.935486785	9.935486786	9.935486786	9.935486785	9.935486786	9.935486785
ACTL6B	8.402516422	8.406422412	8.499180354	8.416861638	8.563059878	8.422158037	8.43488605	8.535721689	8.404003841	8.288246597	8.303014392	8.324864961	8.319366155	8.277893703	8.282475923	8.236055906	8.287652628	8.299511299
ACTL7A	8.438427806	8.43842781	8.438427825	8.438427819	8.438427841	8.438427812	8.438427798	8.438427839	8.43842781	8.438427779	8.438427781	8.438427804	8.438427803	8.438427777	8.438427783	8.438427761	8.438427793	8.438427779
ACTL7B	8.44792251	8.447922507	8.447922511	8.447922514	8.447922515	8.447922505	8.447922507	8.447922508	8.447922514	8.447922506	8.447922504	8.447922503	8.447922504	8.447922501	8.447922504	8.447922504	8.447922505	8.447922507
ACTL8	8.725952874	8.725952874	8.725952874	8.725952874	8.725952875	8.725952874	8.725952874	8.725952874	8.725952875	8.725952874	8.725952874	8.725952874	8.725952874	8.725952874	8.725952874	8.725952874	8.725952874	8.725952874
ACTN1	12.27063521	12.23763608	11.90874219	11.98643052	12.2518057	12.03919448	12.07391528	11.77257133	12.27513602	13.11877318	13.18440891	12.83293418	12.5890173	12.54076401	12.65693715	12.5013108	12.55590729	12.7294517
ACTN2	8.243664526	8.243664529	8.243664522	8.243664524	8.243664523	8.24366452	8.243664518	8.243664528	8.243664523	8.243664529	8.243664529	8.243664526	8.243664533	8.243664531	8.243664529	8.243664526	8.243664528	8.243664528
ACTN3	8.402678644	8.402678643	8.402678643	8.402678643	8.402678644	8.402678643	8.402678643	8.402678644	8.402678643	8.402678642	8.402678642	8.402678642	8.402678642	8.402678642	8.402678642	8.402678643	8.402678642	8.402678642
ACTN4	10.02027261	10.02027261	10.02027261	10.02027261	10.02027261	10.02027261	10.02027261	10.02027261	10.02027261	10.02027261	10.02027261	10.02027261	10.02027261	10.02027261	10.02027261	10.02027261	10.02027261	10.02027261
ACTR10	11.92105343	11.77224226	11.80724332	11.72509416	11.50716339	11.698263	11.91730865	11.65138714	11.43747298	12.38362218	12.39306385	12.38610479	12.38431952	12.24799445	12.28662459	12.36861041	12.40023798	12.2271518
ACTR1A	10.55699907	10.32042161	10.221901	10.2938569	10.50064842	10.12854673	10.45285563	10.25845735	10.54171728	10.71735305	10.55750281	10.56368441	10.44198468	11.00714818	10.29961008	10.77239414	11.07987164	10.96570137
ACTR1B	10.15330706	10.15330706	10.15330706	10.15330706	10.15330706	10.15330706	10.15330706	10.15330706	10.15330707	10.15330706	10.15330707	10.15330706	10.15330706	10.15330707	10.15330707	10.15330707	10.15330706	10.15330707
ACTR2	11.73560577	12.00079179	11.83251117	11.69038347	12.12334727	11.83552544	11.92847473	12.32556131	11.84750078	12.24445208	12.09383024	11.97917137	11.92833018	11.70938096	11.69091329	11.75228298	11.87204815	11.57082124
ACTR3	12.45485364	12.42651182	12.39620172	12.23446963	12.49419653	12.28080912	12.27698837	12.51531723	12.38874173	12.68142601	12.66420686	12.58532535	12.39161089	12.44059945	12.39780715	12.30744927	12.52052221	12.37316395
ACTR3B	8.882206154	8.893861216	8.870941882	8.892490174	8.892798852	8.928940263	8.892661662	8.912788408	8.862936151	8.935926828	8.923821793	8.926042112	8.955470621	8.950069171	8.971208986	8.955626814	8.947121931	8.898060494
ACTR5	8.678215132	8.678215155	8.678215611	8.678215758	8.678215359	8.678215533	8.678215605	8.678215602	8.678215707	8.678216086	8.678215845	8.678215914	8.678215677	8.678216207	8.678216131	8.678216103	8.67821635	8.678215999
ACTR6	9.785354239	9.785354243	9.785354242	9.785354239	9.785354236	9.785354241	9.785354241	9.785354239	9.785354232	9.78535424	9.78535424	9.785354242	9.78535424	9.785354237	9.785354243	9.785354238	9.785354239	9.785354236
ACTR8	8.956108736	8.948317284	9.01481169	8.990742966	8.996886134	9.028310877	9.006473239	9.01287897	8.964361053	8.98512581	8.949063452	8.973211729	8.951790346	8.961956942	8.968469408	8.962473713	8.977554096	8.940073636
ACTRT2	8.336783113	8.336783113	8.336783114	8.336783114	8.336783114	8.336783113	8.336783113	8.336783114	8.336783113	8.336783112	8.336783113	8.336783113	8.336783113	8.336783112	8.336783113	8.336783112	8.336783113	8.336783112
ACVR1	10.88576471	10.88576471	10.88576471	10.88576471	10.8857647	10.88576471	10.88576471	10.88576471	10.8857647	10.8857647	10.88576471	10.88576471	10.8857647	10.8857647	10.88576471	10.8857647	10.8857647	10.8857647
ACVR1B	8.743554783	8.717007602	8.708748001	8.685321033	8.663392591	8.686145387	8.629473013	8.69129493	8.58787462	8.585227768	8.591195772	8.585017791	8.580237032	8.491041783	8.56807455	8.548287367	8.477045351	8.524951553
ACVR1C	8.177236657	8.177236657	8.177236657	8.177236657	8.177236657	8.177236657	8.177236657	8.177236657	8.177236657	8.177236657	8.177236657	8.177236657	8.177236657	8.177236657	8.177236657	8.177236657	8.177236657	8.177236657
ACVR2A	9.103142123	9.51742162	8.998550033	9.249331199	9.213672266	10.29265182	9.262822601	9.529212889	9.98708405	9.31062864	9.651452617	9.116482194	9.212975225	9.667036205	10.18398728	9.113454733	9.506067309	10.35110654
ACVR2B	8.892288938	8.892288938	8.892288938	8.892288939	8.892288938	8.892288938	8.892288939	8.892288937	8.892288937	8.892288937	8.892288937	8.892288937	8.892288938	8.892288937	8.892288937	8.892288938	8.892288937	8.892288937
ACVRL1	8.475871716	8.475871716	8.475871717	8.475871716	8.475871717	8.475871716	8.475871716	8.475871716	8.475871717	8.475871716	8.475871716	8.475871715	8.475871716	8.475871716	8.475871716	8.475871715	8.475871716	8.475871715
ACY1	9.631080002	9.631079999	9.631080001	9.631079998	9.631079995	9.631079998	9.631080001	9.631079995	9.631079996	9.631080005	9.631080004	9.631080005	9.631080001	9.631080004	9.631080003	9.631080004	9.631080003	9.631080003
ACY1L2	8.108564218	8.10856422	8.108564218	8.108564222	8.108564218	8.108564224	8.108564221	8.108564221	8.108564222	8.108564221	8.108564223	8.108564222	8.108564224	8.108564225	8.108564227	8.108564225	8.108564226	8.108564226
ACY3	8.487825774	8.487825773	8.487825776	8.487825781	8.487825782	8.487825775	8.487825772	8.48782578	8.487825775	8.487825766	8.487825767	8.487825764	8.487825766	8.487825768	8.487825765	8.487825768	8.487825769	8.487825767
ACYP1	9.094804807	9.094217372	9.095110432	9.094186237	9.092235763	9.093010157	9.096850626	9.092109984	9.092792537	9.095785063	9.095727189	9.09944506	9.097722085	9.09621202	9.09502022	9.100746455	9.096391739	9.096952195
ACYP2	9.925358056	9.925358053	9.925358052	9.925358052	9.925358056	9.925358052	9.925358053	9.925358055	9.925358054	9.925358056	9.925358056	9.925358055	9.925358054	9.925358056	9.925358056	9.925358056	9.925358056	9.925358055
ADA	8.904371035	8.835997511	8.731846468	8.72587368	8.643712174	8.831206411	8.688373612	8.629002381	8.717907379	8.802866433	8.815412903	8.821911642	8.760620691	8.712569213	8.809823822	8.781216605	8.66714776	8.768775529
ADAL	8.305807307	8.305807307	8.305807307	8.305807307	8.305807307	8.305807307	8.305807307	8.305807307	8.305807307	8.305807307	8.305807307	8.305807307	8.305807307	8.305807307	8.305807307	8.305807307	8.305807307	8.305807307
ADAM10	9.883450829	10.24111874	10.04308374	9.475047832	9.572106849	10.06466736	9.842644457	9.749437806	9.430725117	10.43982352	10.11497933	10.10015371	9.918224537	9.559112755	9.849816507	9.820394753	9.704885297	9.651275521
ADAM11	8.551239039	8.551239043	8.551239032	8.551239035	8.551239037	8.551239034	8.551239032	8.551239033	8.551239034	8.551239043	8.551239042	8.551239042	8.551239041	8.551239041	8.551239039	8.551239044	8.551239044	8.551239043
ADAM12	9.684373021	9.714030555	9.702965085	9.708210363	9.746265821	9.699597519	9.710580382	9.746749194	9.735117817	9.657853937	9.65310144	9.678449773	9.612835611	9.598767376	9.608749184	9.598178375	9.619223942	9.630881213
ADAM15	10.17328851	10.04817473	10.00730246	10.03492627	10.01896047	9.983996401	10.0144212	9.941066872	10.21637767	10.00305267	9.897821544	9.889477759	9.773805044	9.942303389	9.798732942	9.695675429	9.849323633	10.04360902
ADAM17	10.03638493	9.95058115	9.873031918	9.80522488	9.192656359	10.0461973	10.01901526	9.778465515	9.440017892	9.754672698	9.573015415	9.549009369	9.461316408	9.079852252	9.616560931	9.53933754	9.170973829	9.108570682
ADAM18	8.273385004	8.273385004	8.273385004	8.273385005	8.273385004	8.273385004	8.273385004	8.273385004	8.273385005	8.273385004	8.273385004	8.273385004	8.273385004	8.273385004	8.273385004	8.273385005	8.273385003	8.273385004
ADAM19	9.066132272	9.066131471	9.066131549	9.066127337	9.066128871	9.066126827	9.066127156	9.066129645	9.066127889	9.066132019	9.066132023	9.06613157	9.066129355	9.066128809	9.066128502	9.066127806	9.066128256	9.066128633
ADAM2	7.91559404	7.91559404	7.91559404	7.91559404	7.91559404	7.91559404	7.91559404	7.91559404	7.91559404	7.91559404	7.91559404	7.91559404	7.91559404	7.91559404	7.91559404	7.91559404	7.91559404	7.91559404
ADAM20	8.452335933	8.452335934	8.452335951	8.452335947	8.452335947	8.452335954	8.452335954	8.452335949	8.452335954	8.452335934	8.452335929	8.452335928	8.452335937	8.452335936	8.452335932	8.452335929	8.452335932	8.452335928
ADAM21	8.256333143	8.256333143	8.256333143	8.256333143	8.256333143	8.256333143	8.256333143	8.256333143	8.256333143	8.256333143	8.256333143	8.256333143	8.256333143	8.256333143	8.256333143	8.256333143	8.256333143	8.256333143
ADAM22	8.290308608	8.236599676	8.350597356	8.324146554	8.393755909	8.32901156	8.320810814	8.415673669	8.323902746	8.142397858	8.144592165	8.157910681	8.168983355	8.18613201	8.159867602	8.110236195	8.19800067	8.14486559
ADAM23	9.158265157	9.144294312	9.2236545	9.232584972	9.246742981	9.209089733	9.211213126	9.265741174	9.247155644	9.164056147	9.181940269	9.187713866	9.166516483	9.19878276	9.176135534	9.150582191	9.229164093	9.20325887
ADAM28	8.175320031	8.166712291	8.189748556	8.189459163	8.18465684	8.185900551	8.187656053	8.200459109	8.172026288	8.154400529	8.162543495	8.166902795	8.163144757	8.158497515	8.161950548	8.166454056	8.1645576	8.164655545
ADAM29	8.440206753	8.440206754	8.440206754	8.440206754	8.440206752	8.440206753	8.440206753	8.440206753	8.440206753	8.440206753	8.440206753	8.440206753	8.440206753	8.440206753	8.440206753	8.440206753	8.440206753	8.440206753
ADAM30	7.980374176	7.980374177	7.980374177	7.980374177	7.980374177	7.980374176	7.980374176	7.980374176	7.980374176	7.980374176	7.980374175	7.980374176	7.980374176	7.980374176	7.980374176	7.980374176	7.980374175	7.980374175
ADAM32	8.268973721	8.268973721	8.268973721	8.268973721	8.268973721	8.268973721	8.268973721	8.268973721	8.268973721	8.268973721	8.268973721	8.268973721	8.268973722	8.268973721	8.268973721	8.268973721	8.268973722	8.268973721
ADAM33	8.578721876	8.578721876	8.578721876	8.578721876	8.578721876	8.578721876	8.578721876	8.578721876	8.578721876	8.578721876	8.578721876	8.578721876	8.578721876	8.578721876	8.578721876	8.578721876	8.578721876	8.578721876
ADAM3A	7.627165568	7.627165568	7.627165568	7.627165568	7.627165568	7.627165568	7.627165568	7.627165568	7.627165568	7.627165568	7.627165568	7.627165567	7.627165567	7.627165568	7.627165567	7.627165568	7.627165567	7.627165568
ADAM6	8.549031437	8.549031437	8.549031439	8.549031439	8.549031439	8.549031438	8.549031438	8.54903144	8.549031439	8.549031438	8.549031438	8.549031438	8.549031439	8.549031438	8.549031438	8.549031439	8.549031439	8.549031438
ADAM7	7.994537434	7.994537434	7.994537434	7.994537434	7.994537434	7.994537434	7.994537434	7.994537434	7.994537434	7.994537434	7.994537433	7.994537434	7.994537434	7.994537433	7.994537433	7.994537434	7.994537434	7.994537434
ADAM8	8.381428178	8.381428179	8.381428176	8.381428176	8.381428181	8.381428171	8.381428175	8.381428177	8.381428177	8.381428173	8.381428173	8.381428171	8.381428172	8.381428171	8.381428172	8.381428174	8.381428172	8.381428172
ADAM9	11.98872801	12.03978289	11.62183038	10.72692062	11.0662166	11.44640757	11.05399663	10.75134845	11.51509196	12.11374867	11.67792692	11.51826139	11.02124535	10.89062023	11.21718636	10.93685384	10.60072381	11.38139839
ADAMDEC1	7.757774852	7.757774852	7.757774852	7.757774852	7.757774852	7.757774852	7.757774852	7.757774852	7.757774852	7.757774852	7.757774852	7.757774852	7.757774852	7.757774852	7.757774852	7.757774852	7.757774852	7.757774852
ADAMTS1	11.2835284	11.38549717	10.90613593	10.73612616	11.1242659	10.91280011	10.93002553	10.75841376	11.1916731	11.79868982	11.77809559	11.50460646	11.73311414	11.31651734	11.92172058	11.59272844	11.14942633	11.63724713
ADAMTS10	9.11240401	9.099663716	9.052922464	9.072773966	9.076527504	9.044448241	9.062732512	9.05194841	9.066991941	9.097389298	9.093412749	9.108902099	9.11325202	9.117986199	9.073351197	9.136757574	9.123591906	9.108893096
ADAMTS12	8.409324264	8.409324264	8.409324265	8.409324265	8.409324265	8.409324264	8.409324264	8.409324265	8.409324265	8.409324265	8.409324264	8.409324264	8.409324264	8.409324264	8.409324264	8.409324264	8.409324264	8.409324264
ADAMTS13	8.816090986	8.792880692	8.796764326	8.825800324	8.84610898	8.780626486	8.798194309	8.809790276	8.803381656	8.758109357	8.758973147	8.761251931	8.781369423	8.750456023	8.763528922	8.766733071	8.764816112	8.745254046
ADAMTS15	8.3615994	8.361599401	8.3615994	8.361599401	8.361599402	8.3615994	8.361599401	8.361599401	8.3615994	8.3615994	8.3615994	8.3615994	8.361599399	8.3615994	8.3615994	8.3615994	8.3615994	8.3615994
ADAMTS17	7.949872725	7.949872725	7.949872725	7.949872725	7.949872725	7.949872725	7.949872725	7.949872725	7.949872725	7.949872725	7.949872725	7.949872725	7.949872725	7.949872725	7.949872725	7.949872725	7.949872725	7.949872725
ADAMTS18	8.406175722	8.406175737	8.406175709	8.406175782	8.406175804	8.406175687	8.40617565	8.406175839	8.406175688	8.406175599	8.406175649	8.406175613	8.406175645	8.406175636	8.406175597	8.406175598	8.406175689	8.406175641
ADAMTS19	7.776832306	7.776832308	7.7768323	7.7768323	7.776832308	7.776832309	7.776832308	7.7768323	7.776832299	7.776832307	7.776832303	7.776832304	7.776832306	7.776832302	7.7768323	7.776832303	7.776832299	7.776832303
ADAMTS2	9.29756967	9.057428474	9.652961595	9.902333921	9.378772179	8.730028444	9.975521776	9.144858197	9.626465948	9.64593201	9.382252306	10.09407616	9.925105923	9.799077363	9.016033397	10.43554242	9.786981467	9.489927062
ADAMTS20	7.959770328	7.959770328	7.959770328	7.959770328	7.959770328	7.959770328	7.959770328	7.959770328	7.959770328	7.959770328	7.959770328	7.959770328	7.959770328	7.959770328	7.959770328	7.959770328	7.959770328	7.959770328
ADAMTS3	7.890258442	8.130715593	8.08927053	8.08872267	8.243739018	8.561986731	7.979155942	8.079889419	9.023742019	8.141915201	8.14238002	8.132153919	8.29782837	8.712112799	8.425171251	8.206864853	8.413527428	8.898484951
ADAMTS5	10.35108687	11.3948235	11.2801173	10.89303866	9.651995166	11.83152375	10.93981132	10.12184871	11.93056816	10.28605334	11.01936886	11.02967593	11.59858692	10.81788661	11.94240247	11.47298227	10.02070789	12.13778098
ADAMTS6	8.51370625	8.903010224	8.463664051	8.249880346	8.282233691	8.603942779	8.174587009	8.396083673	8.454962007	9.333559749	9.234620264	8.678973491	8.540585796	8.24927194	8.977421485	8.433635542	8.294253974	8.618129968
ADAMTS7	8.852666215	8.852666215	8.852666214	8.852666214	8.852666215	8.852666212	8.852666213	8.852666214	8.852666214	8.852666214	8.852666214	8.852666214	8.852666215	8.852666214	8.852666214	8.852666213	8.852666214	8.852666214
ADAMTS8	8.475512772	8.373246354	8.420917104	8.429415736	8.542485977	8.445151154	8.391038607	8.536165218	8.416918142	8.253513392	8.238902028	8.215110676	8.252272678	8.228372363	8.243748946	8.280963901	8.285069982	8.259235942
ADAMTS9	7.803641485	7.636254195	7.845718914	8.74235983	12.06748227	7.738692453	9.164447158	14.01450845	7.870166289	7.650215917	7.54244169	7.809702925	8.123876776	10.67706748	7.609865754	8.676793793	12.96483738	7.595170491
ADAMTSL1	8.592915441	8.659748796	8.619809738	8.48993708	8.518471515	8.581411328	8.499834276	8.563464538	8.536694196	8.618726863	8.557343283	8.56756177	8.484034839	8.458359951	8.518379592	8.441897428	8.39091195	8.575753023
ADAMTSL3	8.344369379	8.308817977	8.438677011	8.422957321	8.377657253	8.354241698	8.428890638	8.369212262	8.328775565	8.321350953	8.310995618	8.364289249	8.355637581	8.313614488	8.303834913	8.362209138	8.337535502	8.281695869
ADAMTSL4	8.523310118	8.523310118	8.523310119	8.523310119	8.523310118	8.523310118	8.523310119	8.523310118	8.523310118	8.523310118	8.523310116	8.523310117	8.523310118	8.523310117	8.523310118	8.523310117	8.523310117	8.523310117
ADAMTSL5	8.51619269	8.516192691	8.516192689	8.516192688	8.516192693	8.516192689	8.516192689	8.51619269	8.51619269	8.516192689	8.516192688	8.516192688	8.51619269	8.516192689	8.516192689	8.516192689	8.516192688	8.51619269
ADAR	11.78590457	11.78590457	11.78590457	11.78590457	11.78590457	11.78590457	11.78590457	11.78590457	11.78590457	11.78590457	11.78590458	11.78590457	11.78590457	11.78590457	11.78590457	11.78590457	11.78590457	11.78590457
ADARB1	8.812550707	8.798305384	8.788985374	8.782319296	8.809524256	8.85854396	8.806666384	8.801724388	8.782131888	8.855976699	8.858956921	8.82307119	8.899009228	8.863330418	8.85470517	8.92636789	8.846249101	8.862236671
ADARB2	8.248313104	8.254068071	8.258183378	8.253751743	8.259854564	8.252218837	8.253771314	8.257219827	8.254019957	8.2290905	8.244470693	8.235638162	8.23794922	8.234339614	8.231823029	8.238665663	8.237310165	8.240925971
ADAT1	8.299098452	8.370347572	8.417241951	8.622341023	8.431135481	8.802160355	8.880877616	8.630974422	8.66157088	9.643127354	9.488516011	9.709357076	9.527592083	9.785008185	9.711148796	9.706476337	9.824079855	9.701588105
ADC	8.874723874	8.874723879	8.874723845	8.874723839	8.874723829	8.874723889	8.874723842	8.874723827	8.874723833	8.874723876	8.874723878	8.87472385	8.874723854	8.874723839	8.874723896	8.87472387	8.874723852	8.874723849
ADCK1	9.032630575	9.032630574	9.032630574	9.032630575	9.032630575	9.032630575	9.032630575	9.032630574	9.032630575	9.032630576	9.032630576	9.032630576	9.032630576	9.032630575	9.032630576	9.032630576	9.032630576	9.032630576
ADCK2	9.494427486	9.511238007	9.447359277	9.416964078	9.358150035	9.607760673	9.344504801	9.322898182	9.389002931	9.319480726	9.349891634	9.149243932	9.283796702	9.272176864	9.414854412	9.13590337	9.152162268	9.367575096
ADCK4	9.558482094	9.558482088	9.558482094	9.558482097	9.558482101	9.558482093	9.558482091	9.558482098	9.558482091	9.558482088	9.558482089	9.558482089	9.558482087	9.558482089	9.558482088	9.558482089	9.558482089	9.55848209
ADCK5	8.613098905	8.613098904	8.613098904	8.613098904	8.613098904	8.613098904	8.613098904	8.613098904	8.613098904	8.613098904	8.613098904	8.613098904	8.613098904	8.613098904	8.613098904	8.613098904	8.613098904	8.613098904
ADCY1	8.335197309	8.325153671	8.348423155	8.351559428	8.352046097	8.296934181	8.296836469	8.347074244	8.32313441	8.270321892	8.262188566	8.249135015	8.277118122	8.270594033	8.270104176	8.287512382	8.269866223	8.278050068
ADCY2	8.172724779	8.16535072	8.172429767	8.174301641	8.170082086	8.168415037	8.172168588	8.172373995	8.178148139	8.163082428	8.163340605	8.161975325	8.163081395	8.165805019	8.163495927	8.160668469	8.16270144	8.161940119
ADCY3	8.936125089	8.919056036	8.941743035	8.961967608	8.936919696	8.94019858	8.936150363	8.946356571	8.915377287	8.971176279	8.965282432	8.98499888	8.956712763	8.976024219	8.958618627	8.967760997	8.981900728	8.939879268
ADCY4	8.702147643	8.702147643	8.702147643	8.702147644	8.702147643	8.702147643	8.702147643	8.702147643	8.702147642	8.702147642	8.702147642	8.702147642	8.702147643	8.702147642	8.702147642	8.702147642	8.702147642	8.702147642
ADCY6	9.598885633	9.598885634	9.598885635	9.598885637	9.598885636	9.598885636	9.598885637	9.598885637	9.598885636	9.598885635	9.598885636	9.598885636	9.598885636	9.598885638	9.598885635	9.598885637	9.598885638	9.598885637
ADCY7	9.269413834	9.249235387	9.371777605	9.340646431	9.194207782	9.261653587	9.331997439	9.237892099	9.36423155	9.205294088	9.194826729	9.214570108	9.181460596	9.177652949	9.135862067	9.211952036	9.106502286	9.16835788
ADCY8	8.198070925	8.198070925	8.198070924	8.198070924	8.198070925	8.198070924	8.198070924	8.198070924	8.198070924	8.198070925	8.198070925	8.198070925	8.198070925	8.198070925	8.198070925	8.198070925	8.198070925	8.198070925
ADCY9	9.390341186	9.390341179	9.390341193	9.3903412	9.390341181	9.390341187	9.390341201	9.390341171	9.390341195	9.390341185	9.390341182	9.390341185	9.390341187	9.390341181	9.390341185	9.390341188	9.390341169	9.390341183
ADCYAP1	8.308994234	8.308994233	8.308994235	8.308994234	8.308994234	8.308994235	8.308994236	8.308994234	8.308994233	8.308994234	8.308994234	8.308994233	8.308994235	8.308994234	8.308994234	8.308994234	8.308994234	8.308994234
ADCYAP1R1	8.108701892	8.108701892	8.108701892	8.108701892	8.108701892	8.108701892	8.108701892	8.108701892	8.108701892	8.108701892	8.108701892	8.108701892	8.108701892	8.108701892	8.108701892	8.108701892	8.108701892	8.108701892
ADD1	10.30145765	10.06247205	10.10765511	10.1831774	10.27911478	10.10367516	10.3335635	10.12912376	10.4874299	10.64346025	10.79641663	10.72524461	10.52718521	10.78328564	10.64705807	10.91342181	10.99042282	10.901561
ADD2	8.253601283	8.253607332	8.253370086	8.253326407	8.253495193	8.253325662	8.253441709	8.253335694	8.253340775	8.253262342	8.253318017	8.25321007	8.253346321	8.253316908	8.253298029	8.253328674	8.253290829	8.253315916
ADD3	12.22415436	12.50542561	11.96546355	11.73974511	11.22865327	12.51787509	11.80691627	10.86134584	12.10496073	12.10384145	12.17353493	11.71461179	11.82510775	11.39306368	12.26142564	11.83436354	10.98855502	12.08124475
ADFP	11.28121881	11.02751341	11.19106759	10.8623677	9.805103141	11.05158016	10.86043893	9.952630416	9.546350547	11.25318363	10.88551081	11.34411936	10.77440824	10.05678361	10.60082466	11.28932926	10.08567655	9.954834232
ADH1A	7.808843128	7.808843128	7.808843128	7.808843128	7.808843128	7.808843128	7.808843128	7.808843128	7.808843128	7.808843128	7.808843128	7.808843128	7.808843128	7.808843128	7.808843128	7.808843128	7.808843128	7.808843128
ADH1B	7.930013748	7.890352318	8.131198639	7.907536861	7.768566007	8.606101984	7.995821076	7.810001403	8.603630527	7.880838369	7.887919739	7.992553325	7.974706478	7.887713858	8.080173399	7.973957665	7.743291903	8.836981939
ADH1C	8.081785599	8.081785601	8.081785605	8.081785603	8.081785603	8.081785605	8.081785604	8.081785604	8.081785604	8.081785596	8.081785598	8.081785599	8.081785599	8.081785598	8.081785598	8.081785598	8.081785599	8.081785599
ADH4	7.888419126	7.888419128	7.888419127	7.888419127	7.888419127	7.888419127	7.888419127	7.888419127	7.888419127	7.888419126	7.888419126	7.888419125	7.888419126	7.888419126	7.888419125	7.888419126	7.888419126	7.888419126
ADH5	11.76255546	11.76255546	11.76255546	11.76255546	11.76255546	11.76255546	11.76255546	11.76255546	11.76255546	11.76255546	11.76255546	11.76255546	11.76255546	11.76255546	11.76255546	11.76255546	11.76255546	11.76255546
ADH6	8.210777725	8.210777725	8.210777725	8.210777725	8.210777725	8.210777725	8.210777725	8.210777725	8.210777725	8.210777725	8.210777725	8.210777725	8.210777725	8.210777725	8.210777725	8.210777725	8.210777725	8.210777725
ADH7	7.946656105	7.946656105	7.946656106	7.946656105	7.946656105	7.946656106	7.946656105	7.946656105	7.946656105	7.946656105	7.946656105	7.946656105	7.946656105	7.946656105	7.946656105	7.946656105	7.946656105	7.946656105
ADHFE1	8.879844189	8.879844189	8.879844189	8.879844189	8.879844189	8.879844189	8.879844189	8.879844189	8.879844189	8.879844189	8.879844189	8.879844189	8.879844189	8.879844189	8.879844189	8.879844189	8.879844189	8.879844189
ADI1	11.6055355	11.34549594	11.15143898	10.80509104	11.40343709	11.0469112	10.86276649	11.14891623	11.64153427	11.50884474	11.33107488	11.29063873	10.99152202	11.87543368	11.08166643	11.19324686	11.64464397	12.0574879
ADIPOQ	7.971023592	7.971023592	7.971023592	7.971023592	7.971023593	7.971023592	7.971023592	7.971023591	7.971023593	7.971023592	7.971023592	7.97102359	7.971023591	7.971023591	7.971023592	7.971023592	7.971023591	7.971023592
ADIPOR1	11.09884218	11.09884217	11.09884218	11.09884218	11.09884217	11.09884217	11.09884218	11.09884217	11.09884218	11.09884217	11.09884218	11.09884218	11.09884218	11.09884218	11.09884218	11.09884218	11.09884218	11.09884218
ADIPOR2	10.62726669	10.62726669	10.62726669	10.62726667	10.62726669	10.62726669	10.62726668	10.62726669	10.62726667	10.62726671	10.6272667	10.62726669	10.62726669	10.6272667	10.62726669	10.62726669	10.62726669	10.6272667
ADK	10.03145416	9.813488588	9.923357051	9.936123038	10.82702117	10.08906019	10.06564551	10.77344241	10.25978456	9.793327598	9.748880065	10.07255035	10.32201914	11.1418238	9.952308487	10.39790914	11.03700234	10.62077633
ADM	11.55644965	12.50643241	8.545164225	10.11020356	8.28230142	13.00022695	10.3157852	8.866078672	10.27940288	11.49683439	11.80281218	8.896326697	9.877945299	8.688531895	13.05987879	10.07333013	7.866242597	11.36022294
ADM2	9.132019081	9.131971446	9.131899259	9.13195376	9.131985333	9.131888661	9.13191064	9.131932625	9.13187851	9.131974088	9.131998879	9.13197646	9.131983668	9.131937045	9.131935421	9.131971056	9.131955024	9.131958215
ADMR	8.035556377	8.035556376	8.035556377	8.035556377	8.035556377	8.035556377	8.035556377	8.035556377	8.035556376	8.035556376	8.035556375	8.035556375	8.035556376	8.035556376	8.035556376	8.035556376	8.035556376	8.035556376
ADNP	10.95351418	10.98081398	10.99852578	10.98146201	11.11114654	11.08283884	11.10892613	11.26021672	10.96860789	10.86303896	10.85475561	10.8850028	10.87743531	10.93525809	10.91401613	10.89023901	11.01589386	10.80978076
ADORA1	8.549085625	8.543559295	8.542883184	8.543891061	8.560810013	8.533382359	8.53189174	8.558393325	8.539831873	8.510369259	8.515653943	8.505752475	8.517914605	8.497703636	8.50916163	8.498726941	8.502595716	8.502218731
ADORA2A	8.37360782	8.373607817	8.373607819	8.373607822	8.373607822	8.373607818	8.373607818	8.373607821	8.373607819	8.373607816	8.373607815	8.373607812	8.373607817	8.373607814	8.373607814	8.373607814	8.373607812	8.373607813
ADORA2B	8.77851875	8.778518826	8.77851881	8.778518746	8.778518707	8.778518726	8.778518804	8.778518545	8.778518717	8.778518921	8.778518977	8.77851897	8.778518849	8.778518772	8.778518884	8.778518902	8.778518736	8.778518818
ADORA3	8.096066901	8.0960669	8.096066901	8.096066901	8.096066901	8.0960669	8.096066901	8.096066901	8.0960669	8.096066899	8.0960669	8.0960669	8.0960669	8.0960669	8.0960669	8.0960669	8.0960669	8.0960669
ADPGK	9.220769657	9.092726816	9.023474728	9.080491558	9.522198557	9.22388327	9.225314135	9.648099054	9.496459982	9.653731139	9.675072182	9.679721115	9.538816218	9.99247755	9.635269263	9.749023634	10.28225847	9.972758367
ADPRH	8.451435883	8.535177268	8.624386105	8.69947509	8.602618446	8.606216259	8.704288241	8.656735845	8.700564283	8.677634193	8.639316465	8.676720102	8.614241587	8.756289442	8.677985585	8.648377701	8.797819345	8.736175312
ADPRHL1	8.688831908	8.68513809	8.695908022	8.692588	8.698228012	8.689933338	8.689005519	8.694010359	8.696822167	8.679018914	8.681488483	8.678412407	8.685060966	8.677720421	8.676479576	8.680408313	8.677854995	8.673145873
ADPRHL2	9.940770796	10.06429662	9.726534321	9.818261886	9.587784773	10.17928568	9.981657662	9.532867972	9.945505078	10.17839342	10.22740777	10.04317196	10.03094124	9.944756906	10.20049183	9.986174863	9.732525448	10.1625048
ADRA1A	8.146569843	8.103344837	8.15164645	8.151752781	8.190420217	8.12626619	8.170782596	8.168626972	8.131092922	8.070902212	8.059610272	8.054801902	8.06001866	8.068228927	8.040241574	8.067095072	8.066463472	8.057916609
ADRA1B	8.479079292	8.479079289	8.479079291	8.479079292	8.479079298	8.479079293	8.479079296	8.47907929	8.479079284	8.479079284	8.479079284	8.479079285	8.479079287	8.479079282	8.479079283	8.479079282	8.479079286	8.479079284
ADRA1D	8.300943998	8.302570426	8.300388357	8.31226625	8.3501811	8.287384379	8.286660362	8.341405688	8.294285603	8.268897551	8.274814584	8.26490561	8.271026231	8.273195505	8.269103037	8.269320469	8.288043542	8.266733646
ADRA2A	8.232694529	8.232694531	8.232694544	8.232694539	8.232694524	8.232694532	8.232694535	8.232694532	8.23269454	8.232694542	8.232694548	8.232694569	8.232694552	8.232694537	8.232694556	8.232694556	8.232694533	8.232694556
ADRA2B	8.53190219	8.53190219	8.531902191	8.53190219	8.53190219	8.53190219	8.531902191	8.53190219	8.53190219	8.531902189	8.53190219	8.531902189	8.53190219	8.531902189	8.531902189	8.53190219	8.531902189	8.53190219
ADRA2C	8.724639696	8.724639655	8.72463964	8.724639631	8.724639769	8.724639601	8.724639613	8.724639667	8.724639627	8.724639603	8.724639618	8.72463961	8.724639579	8.724639631	8.724639574	8.724639632	8.724639641	8.72463964
ADRB1	8.068127225	8.068127225	8.068127227	8.068127227	8.068127228	8.068127225	8.068127229	8.068127229	8.068127226	8.068127223	8.068127224	8.068127224	8.068127223	8.068127223	8.068127223	8.068127222	8.068127224	8.068127222
ADRB2	8.065003748	8.065003748	8.065003751	8.065003748	8.065003749	8.065003748	8.065003748	8.065003747	8.065003748	8.065003748	8.065003749	8.065003747	8.065003749	8.06500375	8.065003749	8.065003749	8.065003749	8.065003749
ADRB3	8.470415246	8.470415246	8.470415246	8.470415246	8.470415245	8.470415246	8.470415246	8.470415246	8.470415246	8.470415245	8.470415246	8.470415245	8.470415245	8.470415245	8.470415246	8.470415246	8.470415246	8.470415246
ADRBK1	9.267761243	9.203407034	9.27607138	9.34718937	9.381894825	9.124788448	9.191101286	9.332264618	9.22255538	8.913613689	8.978044012	8.943566787	9.038573928	9.001190344	8.906521027	8.982358868	8.947008141	8.917257244
ADRBK2	8.420286129	8.420286124	8.420286134	8.420286147	8.420286142	8.420286119	8.420286156	8.420286171	8.420286122	8.420286113	8.420286115	8.420286126	8.420286118	8.420286129	8.42028612	8.420286131	8.420286144	8.420286104
ADRM1	10.57453622	10.57453619	10.57453619	10.57453621	10.57453619	10.5745362	10.57453621	10.57453618	10.5745362	10.57453622	10.57453622	10.57453622	10.5745362	10.57453621	10.57453621	10.57453622	10.57453621	10.57453621
ADSL	11.15009818	11.07419415	10.86568671	10.680073	10.59782776	10.78038037	10.86350244	10.59353886	10.38544269	11.17012244	11.17722329	11.01764604	11.0011227	10.80628316	11.05037793	11.00470387	10.71690633	10.70198669
ADSS	10.45696956	10.45696956	10.45696957	10.45696956	10.45696955	10.45696957	10.45696957	10.45696955	10.45696956	10.45696958	10.45696957	10.45696958	10.45696957	10.45696957	10.45696957	10.45696957	10.45696957	10.45696957
ADSSL1	8.588319749	8.588319748	8.588319747	8.588319752	8.588319747	8.58831975	8.58831975	8.588319749	8.588319745	8.588319748	8.58831975	8.588319752	8.588319754	8.588319748	8.588319754	8.588319756	8.588319751	8.588319745
AEBP1	11.31360231	11.31360231	11.31360231	11.31360231	11.31360231	11.31360231	11.31360231	11.31360231	11.31360231	11.31360231	11.31360231	11.31360231	11.31360231	11.31360231	11.31360231	11.31360231	11.31360231	11.31360231
AEBP2	9.71143834	9.711438343	9.711438343	9.711438339	9.711438336	9.711438343	9.711438339	9.711438337	9.711438337	9.71143834	9.71143834	9.711438341	9.71143834	9.711438338	9.711438341	9.711438338	9.711438336	9.711438339
AES	10.30475196	10.03803788	9.95811333	10.04229873	10.09164001	9.902638405	10.24898196	9.742709361	10.08540466	10.72236228	10.72120911	10.66853715	10.42867751	10.54801205	10.55887604	10.81947893	10.62614815	10.61349603
AFAP	9.944207862	9.944207874	9.944207861	9.944207858	9.944207836	9.944207869	9.944207841	9.94420783	9.944207852	9.944207871	9.944207872	9.94420786	9.944207861	9.944207847	9.944207875	9.94420786	9.944207837	9.944207857
AFF1	8.700134086	8.700134086	8.700134085	8.700134086	8.700134086	8.700134085	8.700134086	8.700134087	8.700134086	8.700134085	8.700134086	8.700134085	8.700134085	8.700134085	8.700134085	8.700134085	8.700134085	8.700134085
AFF2	8.439248619	8.428175287	8.706903913	8.697138434	8.658741458	8.700399077	8.787339996	8.814962496	8.624980465	8.404389155	8.476885857	8.615252392	8.54474597	8.498430127	8.517398745	8.489502694	8.534468866	8.45352163
AFF3	8.269799625	8.254485783	8.309003104	8.322496259	8.281345845	8.314827362	8.32608346	8.248728092	8.324100156	8.31389553	8.302004932	8.333709153	8.377849641	8.325706729	8.318755332	8.385193221	8.324556329	8.29897527
AFF4	8.721416891	8.81540708	8.872029486	8.905470979	8.929433702	9.014586825	9.070951463	9.088608859	9.104029526	9.019861309	8.912557352	8.943689316	8.824513614	8.853699465	8.861162131	8.834120641	8.91404719	8.911594678
AFG3L1	8.149117962	8.015818435	8.137222888	8.287382597	8.090451741	8.303609979	8.348929907	8.100478482	8.171046145	8.849000277	8.924976832	8.948256149	9.190465612	8.696993754	9.152783284	9.181046112	8.758472493	8.607656662
AFG3L2	9.256139102	9.256139102	9.256139102	9.256139102	9.256139102	9.256139102	9.256139102	9.256139102	9.256139102	9.256139102	9.256139102	9.256139102	9.256139102	9.256139102	9.256139102	9.256139102	9.256139102	9.256139102
AFM	8.11926701	8.119267011	8.119267012	8.119267012	8.119267014	8.119267016	8.119267011	8.119267012	8.119267015	8.119267011	8.119267007	8.119267012	8.11926701	8.119267011	8.119267009	8.119267011	8.11926701	8.119267007
AFP	8.406357991	8.406357991	8.406357991	8.406357991	8.406357992	8.406357992	8.406357991	8.406357991	8.406357991	8.406357991	8.406357991	8.406357991	8.406357991	8.406357991	8.406357991	8.406357991	8.406357991	8.406357991
AFTPH	9.104434014	9.10443402	9.104434014	9.104434014	9.104433903	9.104434103	9.104434023	9.104433954	9.104434054	9.104434055	9.104434103	9.104434113	9.10443405	9.10443396	9.104434094	9.104434063	9.10443395	9.104434013
AGA	9.665924985	9.762332596	9.795339884	9.418897393	9.538825117	9.699932352	9.554236387	9.231642273	9.609143363	9.977632159	10.02537495	10.18583167	10.18092655	10.27608488	10.13059936	9.976858268	9.793025276	10.33258524
AGBL2	8.028496232	8.028496232	8.028496232	8.028496232	8.028496232	8.028496232	8.028496233	8.028496232	8.028496232	8.028496232	8.028496232	8.028496232	8.028496232	8.028496232	8.028496232	8.028496232	8.028496232	8.028496232
AGBL3	7.733376728	7.733376728	7.733376728	7.733376728	7.733376728	7.733376728	7.733376728	7.733376728	7.733376729	7.733376728	7.733376728	7.733376728	7.733376728	7.733376728	7.733376727	7.733376728	7.733376728	7.733376728
AGBL4	8.323907031	8.32390703	8.323907031	8.32390703	8.323907031	8.323907031	8.32390703	8.323907031	8.32390703	8.32390703	8.32390703	8.32390703	8.32390703	8.32390703	8.32390703	8.32390703	8.32390703	8.32390703
AGC1	7.300691787	7.066945142	9.331288445	11.74509442	14.30270895	7.206492831	12.47305071	14.65571888	8.70780609	8.316668697	8.073088966	10.4359627	12.03386117	13.87687214	8.011238532	12.99292074	15.0298756	8.274314425
AGGF1	9.914161518	10.02201963	9.994922349	9.923260245	9.919281204	10.04417981	9.951903945	9.947950428	9.873194822	9.898796055	9.853100188	9.848945259	9.858291939	9.815974554	9.923656527	9.782129487	9.861983052	9.821478431
AGL	9.894091119	9.894091119	9.89409112	9.894091117	9.894091119	9.894091118	9.894091117	9.894091119	9.894091117	9.894091118	9.894091118	9.894091118	9.894091118	9.894091119	9.894091118	9.894091117	9.894091118	9.894091118
AGMAT	8.553122765	8.553122764	8.553122765	8.553122766	8.553122765	8.553122765	8.553122766	8.553122766	8.553122766	8.553122764	8.553122765	8.553122765	8.553122764	8.553122765	8.553122764	8.553122764	8.553122765	8.553122765
AGPAT2	9.503543521	9.489048469	9.513873552	9.55508123	9.565380251	9.503786289	9.496702752	9.545609185	9.504219387	9.466036694	9.468529744	9.455499551	9.440828441	9.421983526	9.417357858	9.468967345	9.438116765	9.468724572
AGPAT3	9.142092474	9.145188551	9.096864278	9.097839717	9.047126993	9.134907168	9.07888523	9.027716084	9.218088667	9.269667295	9.207455043	9.13498706	9.102931417	9.109910491	9.122380554	9.106971453	9.087961926	9.190532893
AGPAT4	8.797700555	8.797700555	8.797700558	8.797700557	8.797700558	8.797700557	8.797700559	8.797700559	8.797700554	8.797700556	8.797700557	8.797700558	8.797700558	8.797700559	8.797700557	8.797700557	8.797700559	8.797700555
AGPAT5	9.877382873	9.877382876	9.877382874	9.877382873	9.877382875	9.877382876	9.877382873	9.877382875	9.877382871	9.877382875	9.877382874	9.877382875	9.877382874	9.877382873	9.877382874	9.877382872	9.877382874	9.877382871
AGPAT7	9.069886274	8.750570495	8.923397061	8.655245864	8.415714577	8.658681626	8.81430498	8.269474446	8.843711446	9.193921266	9.026141036	9.362052215	9.073462714	8.769061003	9.004304693	9.053086001	8.688451113	8.945338129
AGPS	9.877254807	9.877254809	9.877254808	9.877254805	9.877254806	9.877254809	9.877254808	9.877254808	9.877254808	9.877254815	9.877254813	9.877254811	9.877254808	9.877254807	9.877254809	9.877254805	9.877254809	9.877254808
AGR2	8.107587198	8.107587197	8.107587215	8.10758721	8.1075872	8.107587216	8.107587196	8.107587195	8.1075872	8.107587177	8.107587176	8.107587188	8.10758718	8.107587187	8.107587173	8.107587182	8.107587177	8.107587179
AGRIN	9.296266265	9.296266263	9.296266263	9.296266264	9.296266266	9.296266264	9.296266261	9.296266266	9.296266264	9.296266264	9.296266263	9.296266263	9.296266263	9.296266261	9.296266262	9.296266262	9.296266262	9.296266262
AGRP	8.464042243	8.464042242	8.464042243	8.464042243	8.464042243	8.464042243	8.464042242	8.464042243	8.464042243	8.464042242	8.464042242	8.464042241	8.464042242	8.464042242	8.464042242	8.464042242	8.464042242	8.464042242
AGT	8.537109477	8.537109477	8.537109476	8.537109476	8.537109477	8.537109476	8.537109476	8.537109477	8.537109478	8.537109477	8.537109476	8.537109477	8.537109476	8.53710948	8.537109476	8.537109477	8.537109477	8.537109477
AGTPBP1	9.269893673	9.269893674	9.269893673	9.269893672	9.269893672	9.269893673	9.269893672	9.269893672	9.269893672	9.269893673	9.269893672	9.269893672	9.269893672	9.269893672	9.269893673	9.269893672	9.269893672	9.269893672
AGTR1	8.684184805	8.461982543	8.827244451	9.554371088	9.176573866	9.244648673	9.528940781	9.533860824	9.423112121	8.811475051	8.768213679	8.739379872	9.10905482	9.316762811	8.954238723	9.171345369	9.241015797	9.393173002
AGTR2	7.87098654	7.87098654	7.87098654	7.87098654	7.87098654	7.87098654	7.87098654	7.87098654	7.87098654	7.87098654	7.87098654	7.87098654	7.87098654	7.87098654	7.87098654	7.87098654	7.87098654	7.87098654
AGTRAP	9.759420993	9.610277129	9.562437132	9.559117732	9.605554632	9.691230398	9.492209336	9.385921672	9.651200281	9.815808078	9.760263771	9.668289617	9.530229129	9.653255113	9.730384892	9.496708488	9.492543617	9.768115202
AGTRL1	8.043518671	8.04351867	8.04351867	8.043518671	8.04351867	8.04351867	8.04351867	8.04351867	8.043518671	8.04351867	8.043518669	8.04351867	8.04351867	8.04351867	8.04351867	8.04351867	8.04351867	8.04351867
AGXT	8.343879432	8.343214312	8.343895701	8.34417711	8.344070538	8.343953261	8.344047661	8.343794968	8.343681282	8.342729168	8.342820534	8.342699568	8.34263467	8.34333054	8.342487865	8.342942825	8.343080572	8.342725994
AGXT2	8.227331767	8.227331765	8.227331766	8.227331766	8.227331766	8.227331766	8.227331763	8.227331767	8.227331765	8.227331763	8.227331762	8.227331763	8.227331764	8.227331762	8.227331763	8.227331761	8.227331762	8.227331762
AGXT2L1	7.849141973	7.849141973	7.849141973	7.849141974	7.849141973	7.849141973	7.849141974	7.849141974	7.849141973	7.849141973	7.849141973	7.849141973	7.849141973	7.849141973	7.849141973	7.849141973	7.849141973	7.849141973
AGXT2L2	9.280789541	9.284214036	9.283108251	9.272912679	9.284124825	9.268674163	9.272771939	9.259831381	9.274238488	9.28938679	9.293941754	9.297679437	9.30281104	9.291909992	9.300351582	9.318654402	9.289701207	9.292590713
AHCTF1	9.265580566	9.26558058	9.265580574	9.265580574	9.26558056	9.265580584	9.265580578	9.26558057	9.265580541	9.265580563	9.265580564	9.265580557	9.265580565	9.265580534	9.265580569	9.265580558	9.265580538	9.265580537
AHCY	10.62055519	10.62055519	10.62055519	10.62055519	10.62055519	10.62055519	10.62055519	10.62055519	10.62055519	10.62055519	10.62055519	10.62055519	10.62055519	10.62055519	10.62055519	10.62055519	10.62055519	10.62055519
AHCYL1	11.75053787	11.42041416	11.93212251	11.92018838	11.12444244	11.75251759	12.08487721	11.35354074	11.36629382	12.03713443	12.16878538	12.54456623	12.74249586	12.08949159	12.55426945	12.9054265	12.18303572	11.90091161
AHDC1	8.573101833	8.573101808	8.573101768	8.573101771	8.573101782	8.573101793	8.573101765	8.573101768	8.573101812	8.573101874	8.573101871	8.573101844	8.573101813	8.573101861	8.573101846	8.573101836	8.57310186	8.573101882
AHI1	9.078009996	9.078989779	9.080321745	9.079506448	9.079499428	9.080108749	9.079757214	9.079749525	9.080649319	9.081716729	9.082217601	9.083048893	9.082285478	9.081088975	9.082286897	9.082757736	9.080911849	9.081094041
AHNAK	10.50256887	10.51344749	10.51672825	10.57230558	10.58631453	10.60756954	10.63058856	10.53793221	10.71381539	10.23126901	10.30612127	10.25365548	10.33659943	10.13263256	10.34711827	10.34219834	9.910858687	10.2547656
AHR	10.86583158	10.86583159	10.86583158	10.86583158	10.86583157	10.86583159	10.86583158	10.86583156	10.86583159	10.86583157	10.86583157	10.86583158	10.86583158	10.86583158	10.86583158	10.86583158	10.86583156	10.86583159
AHSA1	11.09931723	11.09931724	11.09931721	11.09931718	11.09931719	11.09931721	11.09931718	11.09931717	11.09931716	11.09931727	11.09931726	11.09931725	11.09931725	11.09931728	11.09931725	11.09931725	11.09931726	11.09931727
AHSA2	9.568414158	9.418176842	9.431618104	9.360856772	8.853180538	9.396323439	9.477091694	8.945067702	9.291823825	10.76152328	11.14557803	11.56691118	11.46030074	10.66066673	11.65563688	11.54760691	10.811707	10.35594028
AHSG	8.242316224	8.242316232	8.24231624	8.242316232	8.242316232	8.242316224	8.242316252	8.24231624	8.242316234	8.242316203	8.242316217	8.242316201	8.242316225	8.24231622	8.242316206	8.242316216	8.242316209	8.242316207
AICDA	7.926439183	7.926439183	7.926439184	7.926439184	7.926439183	7.926439183	7.926439184	7.926439183	7.926439184	7.926439183	7.926439183	7.926439183	7.926439183	7.926439183	7.926439183	7.926439183	7.926439183	7.926439183
AIFM1	9.450448086	9.450448086	9.450448086	9.450448085	9.450448085	9.450448086	9.450448085	9.450448086	9.450448086	9.450448086	9.450448086	9.450448086	9.450448086	9.450448086	9.450448086	9.450448086	9.450448086	9.450448086
AIFM2	9.262505025	9.238521815	9.258075503	9.254046601	9.230184762	9.25066521	9.23966662	9.235211227	9.212109441	9.269964557	9.266513607	9.260582688	9.2476439	9.212003464	9.249135862	9.238271095	9.219474181	9.21646513
AIFM3	8.201937448	8.201937448	8.201937448	8.201937448	8.201937448	8.201937447	8.201937448	8.201937448	8.201937448	8.201937448	8.201937447	8.201937448	8.201937448	8.201937448	8.201937447	8.201937447	8.201937448	8.201937448
AIG1	10.54326554	10.54326553	10.54326553	10.54326553	10.54326553	10.54326553	10.54326553	10.54326553	10.54326553	10.54326554	10.54326554	10.54326553	10.54326553	10.54326554	10.54326554	10.54326553	10.54326554	10.54326554
AIM1	10.3814442	10.36398484	9.302548464	8.764553476	8.628449326	10.28252122	8.474754898	8.106810818	10.18072726	9.553372535	9.51540309	8.601495962	8.752804545	8.959809218	9.749186654	7.950789935	7.91433209	10.06354933
AIM1L	8.53318799	8.5012565	8.57636393	8.556677072	8.583753033	8.501244446	8.582132066	8.613158909	8.572467381	8.42819619	8.429559589	8.443351481	8.409537313	8.390385227	8.396874548	8.444443133	8.409962305	8.397811044
AIM2	8.220979083	8.220979083	8.220979084	8.220979083	8.220979084	8.220979083	8.220979083	8.220979084	8.220979083	8.220979083	8.220979083	8.220979083	8.220979083	8.220979083	8.220979083	8.220979083	8.220979084	8.220979083
AIP	10.43682855	10.30994142	10.34798388	10.33547761	10.24468285	10.39261248	10.45476238	10.105841	10.11374601	10.349442	10.29483508	10.46225506	10.39502273	10.43760309	10.39983836	10.57596005	10.28192883	10.37338754
AIPL1	8.424579553	8.424579553	8.424579553	8.424579553	8.424579553	8.424579553	8.424579553	8.424579553	8.424579553	8.424579553	8.424579553	8.424579553	8.424579553	8.424579553	8.424579553	8.424579553	8.424579553	8.424579553
AIRE	8.611762872	8.611762871	8.611762873	8.611762873	8.611762873	8.611762872	8.611762872	8.611762873	8.611762871	8.611762868	8.611762868	8.611762868	8.61176287	8.611762869	8.611762869	8.611762869	8.61176287	8.611762869
AJAP1	8.210157726	8.210157726	8.210157726	8.210157726	8.210157726	8.210157726	8.210157726	8.210157726	8.210157726	8.210157726	8.210157726	8.210157726	8.210157726	8.210157726	8.210157726	8.210157726	8.210157726	8.210157726
AK1	10.85928932	10.42259269	10.73202434	10.68793749	11.18155415	10.51838067	10.750151	10.84856475	10.99097404	10.33024842	10.37751657	10.75090731	10.57249495	11.38829893	10.35059694	10.78838419	11.18444346	11.18326022
AK2	9.04920904	9.235056228	9.05561754	9.143405279	8.810951157	9.273807732	9.196553573	8.721381278	8.958296207	9.350433689	9.4159257	9.335495652	9.338965548	9.080671036	9.537488374	9.262139034	9.04731306	9.116727089
AK3	10.12427953	10.49455991	10.06425019	10.27375782	9.873766456	10.85180791	10.30633862	10.03706935	10.45342257	11.13849291	11.32886895	11.44365825	11.37893172	11.34536682	11.6430322	11.47420914	11.48337648	11.56827839
AK5	9.236353657	9.170231356	8.741290733	8.740243535	9.512013166	8.954030982	8.883930752	9.863732776	9.29216832	9.254689529	9.014922165	8.555598045	8.918499705	9.476731248	9.07900188	8.732994301	9.942448477	9.410623075
AK7	8.517677711	8.517677711	8.51767771	8.51767771	8.51767771	8.51767771	8.51767771	8.51767771	8.51767771	8.51767771	8.51767771	8.51767771	8.517677711	8.517677711	8.517677711	8.517677711	8.51767771	8.517677711
AKAP1	8.905346854	8.961969744	8.836472018	8.804222931	8.623728827	8.928176246	8.803173342	8.577783472	8.874200678	9.073077483	9.10455256	9.080509803	9.0140301	8.867049958	9.055776172	9.012698304	8.829875971	9.005376047
AKAP10	8.481132246	8.481132254	8.481132252	8.481132254	8.481132248	8.481132257	8.481132254	8.481132251	8.481132253	8.481132253	8.481132253	8.481132254	8.481132253	8.48113225	8.481132254	8.481132255	8.481132252	8.481132251
AKAP11	9.606333894	9.6185735	9.907098562	9.865574255	9.613573343	9.746129653	9.986563763	9.69486668	9.594071387	9.590713233	9.644400994	9.807264677	9.836855685	9.471540905	9.760608802	9.919186342	9.452458315	9.364742242
AKAP12	10.81632665	10.75950626	10.0455372	9.723306994	11.734762	11.15567477	9.51456401	11.39738993	12.34452747	10.36918052	10.08647389	10.34140631	10.02648914	11.28953812	10.68348866	9.993188222	11.06708788	11.67518097
AKAP13	9.153717797	9.156118709	9.164945215	9.182001535	9.179910916	9.162888692	9.17682487	9.183696971	9.181941781	9.115856814	9.118489663	9.113594493	9.126674362	9.128474142	9.126327155	9.121672145	9.127418679	9.131650742
AKAP14	7.718007474	7.718007474	7.718007474	7.718007474	7.718007475	7.718007475	7.718007475	7.718007475	7.718007474	7.718007473	7.718007472	7.718007472	7.718007472	7.718007472	7.718007471	7.718007473	7.718007472	7.718007473
AKAP3	8.190707542	8.190707542	8.190707543	8.190707542	8.190707542	8.190707543	8.190707543	8.190707543	8.190707542	8.190707542	8.190707542	8.190707542	8.190707542	8.190707542	8.190707542	8.190707542	8.190707541	8.190707541
AKAP4	8.247203258	8.247203258	8.247203258	8.247203258	8.247203258	8.247203258	8.247203258	8.247203258	8.247203258	8.247203258	8.247203258	8.247203258	8.247203257	8.247203258	8.247203258	8.247203257	8.247203257	8.247203257
AKAP5	8.177649363	8.177649363	8.177649363	8.177649363	8.177649363	8.177649363	8.177649362	8.177649363	8.177649363	8.177649363	8.177649363	8.177649365	8.177649363	8.177649364	8.177649363	8.177649363	8.177649363	8.177649363
AKAP6	8.122234335	8.122234332	8.122234337	8.122234335	8.122234336	8.122234334	8.122234339	8.122234337	8.122234331	8.122234332	8.122234331	8.122234332	8.122234329	8.122234331	8.122234331	8.122234332	8.12223433	8.12223433
AKAP7	8.869735944	8.869735959	8.869735973	8.869735967	8.869735973	8.86973596	8.869735975	8.869735982	8.869735953	8.86973596	8.869735961	8.869735973	8.869735965	8.869735984	8.869735976	8.869735987	8.869736001	8.869735968
AKAP8	9.217735919	9.217735919	9.217735919	9.217735919	9.21773592	9.217735918	9.217735918	9.217735919	9.217735918	9.217735918	9.217735918	9.217735918	9.217735917	9.217735917	9.217735918	9.217735918	9.217735918	9.217735917
AKAP8L	9.082784983	9.082784982	9.082784983	9.082784981	9.082784981	9.082784982	9.082784982	9.082784982	9.08278498	9.082784982	9.082784982	9.082784982	9.082784981	9.082784981	9.082784981	9.082784984	9.082784982	9.082784981
AKAP9	8.890602838	8.890602837	8.890602844	8.890602839	8.890602846	8.89060284	8.890602841	8.890602845	8.890602843	8.89060284	8.890602839	8.890602842	8.890602841	8.890602837	8.890602839	8.890602845	8.890602837	8.890602837
AKNA	9.09316196	9.093161956	9.09316196	9.093161965	9.093161959	9.093161964	9.093161963	9.093161956	9.093161958	9.093161965	9.093161969	9.093161969	9.093161967	9.09316196	9.093161967	9.093161966	9.09316196	9.093161959
AKR1A1	11.47125252	11.4335298	10.94140861	10.97668736	11.36619192	11.20436398	11.05446678	10.95703399	11.53900279	11.3617698	11.3955906	11.23526581	11.21882182	11.91564401	11.43774686	11.37246857	11.5977916	12.09614227
AKR1B1	12.42590471	12.42590471	12.42590471	12.42590471	12.42590471	12.42590471	12.42590471	12.42590471	12.42590471	12.42590471	12.42590471	12.42590471	12.42590471	12.42590471	12.42590471	12.42590471	12.42590471	12.42590471
AKR1B10	8.704818931	8.704818928	8.704818927	8.704818927	8.704818926	8.704818928	8.704818926	8.704818925	8.704818926	8.704818928	8.704818927	8.704818927	8.704818926	8.704818926	8.704818926	8.704818926	8.704818925	8.704818928
AKR1C1	10.35088887	10.35088887	10.35088887	10.35088887	10.35088887	10.35088887	10.35088887	10.35088887	10.35088887	10.35088887	10.35088887	10.35088887	10.35088887	10.35088887	10.35088887	10.35088887	10.35088887	10.35088887
AKR1C2	9.770975321	9.770975321	9.770975321	9.770975321	9.770975322	9.770975322	9.770975321	9.770975322	9.770975321	9.77097532	9.77097532	9.770975321	9.770975321	9.770975321	9.770975321	9.770975321	9.770975321	9.770975322
AKR1C3	12.09334125	11.09521976	10.48904964	10.72751718	11.11020796	12.02960963	10.52363701	11.15099734	11.83457156	9.793484364	9.448142398	9.952940717	10.78522264	11.34157302	10.68409201	11.13869956	10.76825295	12.39335182
AKR1C4	7.927590928	7.927590928	7.927590929	7.927590928	7.927590929	7.927590928	7.927590928	7.927590928	7.927590929	7.927590928	7.927590928	7.927590928	7.927590928	7.927590928	7.927590928	7.927590928	7.927590928	7.927590928
AKR1CL2	8.498407852	8.498407852	8.498407863	8.498407864	8.498407864	8.498407857	8.498407863	8.498407866	8.498407861	8.498407848	8.498407848	8.498407848	8.498407853	8.498407852	8.498407848	8.498407849	8.498407854	8.498407852
AKR1D1	7.598104404	7.598104404	7.598104404	7.598104404	7.598104404	7.598104404	7.598104404	7.598104404	7.598104404	7.598104404	7.598104404	7.598104404	7.598104404	7.598104404	7.598104404	7.598104404	7.598104404	7.598104404
AKR7A2	10.94269344	10.7529332	10.79169576	10.71204009	10.85109753	10.76441887	10.77378849	10.78048382	10.78004018	10.93223268	10.95036264	11.05907928	10.89682196	11.05409876	10.98067233	11.00893875	11.08937771	11.00392711
AKR7A3	8.997629672	8.997629671	8.997629672	8.997629672	8.997629672	8.99762967	8.997629671	8.997629672	8.997629672	8.997629671	8.997629671	8.997629672	8.997629671	8.997629672	8.997629672	8.997629671	8.997629672	8.997629672
AKT1	10.29477564	10.29477564	10.29477565	10.29477565	10.29477565	10.29477564	10.29477565	10.29477565	10.29477565	10.29477564	10.29477564	10.29477565	10.29477564	10.29477565	10.29477564	10.29477564	10.29477566	10.29477565
AKT1S1	8.916889402	8.667082107	8.772708018	8.92939989	8.567087707	8.511119935	8.855266191	8.467533434	9.389578981	9.592779512	9.624175401	9.773412413	9.131871762	9.693791938	9.519686748	9.438235421	9.974314076	9.909651392
AKT2	8.407468591	8.407468586	8.407468586	8.407468593	8.407468592	8.407468588	8.407468589	8.407468592	8.407468612	8.407468592	8.40746859	8.40746859	8.407468587	8.407468597	8.407468585	8.407468593	8.407468597	8.407468596
AKT3	8.365776769	8.585504009	8.800734766	8.488643084	8.282487486	8.646915808	8.737580774	8.295008874	8.688681091	9.318275864	9.191560036	9.333462823	9.373556874	8.943995027	9.063303674	9.223479646	8.856671387	8.954000573
ALAD	9.601393535	9.601393542	9.601393535	9.60139352	9.601393536	9.601393535	9.601393534	9.601393532	9.601393574	9.60139354	9.601393522	9.601393525	9.601393536	9.601393633	9.601393534	9.601393576	9.601393625	9.60139362
ALAS1	10.29941717	10.29941717	10.29941717	10.29941717	10.29941717	10.29941717	10.29941717	10.29941717	10.29941717	10.29941717	10.29941717	10.29941717	10.29941717	10.29941717	10.29941717	10.29941717	10.29941717	10.29941717
ALAS2	8.371661452	8.371661451	8.371661452	8.371661452	8.371661452	8.371661452	8.371661452	8.371661452	8.371661452	8.371661452	8.371661452	8.371661452	8.371661452	8.371661452	8.371661452	8.371661452	8.371661452	8.371661452
ALB	7.668721786	7.668721785	7.668721786	7.668721786	7.668721786	7.668721787	7.668721787	7.668721786	7.668721787	7.668721784	7.668721784	7.668721784	7.668721784	7.668721784	7.668721784	7.668721784	7.668721783	7.668721783
ALCAM	12.15749864	12.07526666	12.07435896	11.79053583	12.05920836	11.97810153	11.76411313	11.97645716	12.18971991	12.18735595	12.10241196	12.16477058	12.24109023	12.10424655	12.05411553	12.02581773	11.9524226	12.20510378
ALDH16A1	9.012642703	9.012642701	9.012642701	9.012642701	9.0126427	9.012642701	9.0126427	9.0126427	9.012642701	9.012642701	9.012642702	9.012642702	9.0126427	9.012642701	9.0126427	9.012642702	9.012642702	9.012642702
ALDH18A1	11.04033117	11.13779359	10.9936275	11.02146828	11.60971879	11.17132067	11.11039349	11.40095187	11.61369069	11.15368943	11.19156716	11.11005645	11.21642295	11.64420861	11.21871518	11.18553726	11.62138109	11.52434992
ALDH1A1	7.70046343	7.70046343	7.70046343	7.70046343	7.70046343	7.70046343	7.70046343	7.70046343	7.70046343	7.70046343	7.70046343	7.70046343	7.70046343	7.70046343	7.70046343	7.70046343	7.70046343	7.70046343
ALDH1A2	8.220475852	8.220475852	8.220475853	8.220475853	8.220475853	8.220475852	8.220475852	8.220475853	8.220475852	8.220475852	8.220475852	8.220475852	8.220475852	8.220475852	8.220475852	8.220475852	8.220475852	8.220475852
ALDH1A3	8.795605134	9.392870573	8.529374347	10.54848016	13.10895249	9.743092794	11.07446512	14.44647149	8.296673698	8.80050305	9.014174478	8.831453012	10.27862587	12.65872865	9.773162825	10.35424541	14.42201715	8.944915734
ALDH1B1	9.47718632	9.486763079	8.887239238	8.761610962	9.43969751	9.091235627	8.949512732	8.854619578	9.86854107	9.907086394	9.859357218	9.287199468	8.967462739	9.397776545	9.200808339	8.677744999	9.171478057	9.541755764
ALDH1L1	8.227643555	8.227643555	8.227643554	8.227643554	8.227643555	8.227643555	8.227643555	8.227643554	8.227643554	8.227643555	8.227643555	8.227643555	8.227643554	8.227643555	8.227643555	8.227643555	8.227643555	8.227643555
ALDH1L2	9.551205258	9.660309203	9.648931814	9.659448457	9.404197491	9.653942441	9.853847419	9.47547838	9.499074505	10.17898611	10.11210689	10.1243861	10.07176201	9.437202513	9.969644322	9.930014394	9.510782405	9.464435074
ALDH2	10.79090919	10.79090918	10.79090918	10.79090918	10.79090918	10.79090918	10.79090918	10.79090918	10.79090918	10.79090919	10.79090919	10.79090919	10.79090918	10.79090918	10.79090918	10.79090919	10.79090918	10.79090918
ALDH3A1	8.280585272	8.280585272	8.280585272	8.280585272	8.280585272	8.280585272	8.280585272	8.280585272	8.280585272	8.280585272	8.280585272	8.280585272	8.280585272	8.280585272	8.280585272	8.280585272	8.280585272	8.280585272
ALDH3A2	11.06326835	10.18986489	10.57499423	10.89415145	9.973030675	11.25457837	10.7819836	9.699988125	11.03909834	10.006058	9.833528455	10.09599422	10.50724619	10.35024174	10.56794526	10.47570229	9.95361355	10.96820502
ALDH3B1	9.205832268	9.173625278	9.139070936	9.218823689	9.079661276	8.992882409	9.192060552	9.001839514	9.047615937	9.283216326	9.241471149	9.369140311	9.284435078	9.166494323	9.178455134	9.382716337	9.154769509	9.225352573
ALDH3B2	8.09102031	8.091020306	8.091020308	8.091020309	8.091020313	8.091020314	8.09102031	8.091020307	8.09102031	8.091020298	8.091020296	8.091020297	8.091020304	8.091020302	8.091020302	8.0910203	8.0910203	8.0910203
ALDH4A1	8.911008817	8.878070726	8.901197567	8.890689444	8.911400965	8.889668818	8.889040796	8.900094198	8.935986101	8.90655765	8.901489149	8.909767036	8.886208062	8.910285338	8.886178098	8.883861985	8.91186834	8.922407234
ALDH5A1	8.180053935	8.180053936	8.180053937	8.180053937	8.180053935	8.180053937	8.180053937	8.180053935	8.180053936	8.180053937	8.180053936	8.180053937	8.180053937	8.180053936	8.180053938	8.180053937	8.180053937	8.180053937
ALDH6A1	9.872394898	9.885671067	9.800620371	9.791854845	10.37959558	9.886779102	9.910377949	10.66117641	9.948784595	9.716650528	9.663600971	9.824048816	9.76645596	10.53011586	9.709552401	9.822623422	10.72071558	10.11750712
ALDH7A1	10.20584021	10.20584021	10.20584021	10.20584021	10.20584021	10.20584021	10.20584021	10.20584021	10.20584021	10.20584021	10.20584021	10.20584021	10.20584021	10.20584021	10.20584021	10.20584021	10.20584021	10.20584021
ALDH8A1	7.935080421	7.935080421	7.935080421	7.935080421	7.935080421	7.935080421	7.935080421	7.935080421	7.935080421	7.935080421	7.935080421	7.935080421	7.935080421	7.935080421	7.935080421	7.935080421	7.935080421	7.935080421
ALDH9A1	11.90107364	11.64442744	10.5876338	10.43726444	10.56973099	11.51185987	10.5081782	10.58144868	11.82800965	13.07575796	13.21853112	12.2737656	11.85231378	12.14011269	12.95277439	11.64016119	12.31290302	13.06513739
ALDOA	13.31009969	13.05891923	13.15957837	13.21013581	12.38861859	13.02768811	13.28995471	12.06737181	12.61287824	13.39550945	13.54095873	13.53157505	13.23623862	12.42812357	13.25455662	13.2265667	12.23220987	12.40489954
ALDOB	8.130324987	8.104881954	8.094926133	8.12107656	8.12013868	8.100412324	8.122788698	8.135255586	8.125520501	8.086766732	8.103501845	8.096470822	8.089583395	8.093026775	8.072828224	8.076934931	8.075572962	8.087097495
ALDOC	8.93121734	9.035674287	9.134309306	9.310405609	9.050026279	9.072679229	9.311265258	8.87425735	8.993147831	9.349941571	9.821149411	9.865421981	9.829505106	9.566975414	9.650454514	9.809518492	9.590192026	9.331533663
ALF	8.058722767	8.059585766	8.078718287	8.071075223	8.073461983	8.065196494	8.088052404	8.092219249	8.05660499	8.064003279	8.059097987	8.070890901	8.079450576	8.086934361	8.063392173	8.091175233	8.094036439	8.062929953
ALG10	7.969920046	7.969920046	7.969920046	7.969920046	7.969920046	7.969920046	7.969920046	7.969920046	7.969920046	7.969920046	7.969920046	7.969920046	7.969920046	7.969920046	7.969920046	7.969920046	7.969920046	7.969920046
ALG12	9.104494394	9.104494393	9.104494391	9.104494391	9.104494394	9.10449439	9.104494392	9.104494392	9.104494392	9.104494393	9.104494393	9.104494392	9.104494393	9.104494393	9.104494392	9.104494393	9.104494393	9.104494393
ALG13	9.42603718	9.572597651	9.468468185	9.320544625	9.289061836	9.499285693	9.345324147	9.32610334	9.393634795	9.614538433	9.614037185	9.554726494	9.549363942	9.501482811	9.616330577	9.435013724	9.393724199	9.577062784
ALG14	9.800189656	9.800189656	9.800189656	9.800189655	9.800189656	9.800189656	9.800189656	9.800189656	9.800189655	9.800189656	9.800189656	9.800189656	9.800189656	9.800189656	9.800189656	9.800189655	9.800189656	9.800189656
ALG2	10.76644724	10.76644725	10.76644724	10.76644722	10.76644722	10.76644725	10.76644723	10.76644722	10.76644722	10.76644725	10.76644726	10.76644725	10.76644724	10.76644723	10.76644725	10.76644723	10.76644723	10.76644723
ALG3	9.887957853	9.887957853	9.887957853	9.887957853	9.887957853	9.887957853	9.887957853	9.887957853	9.887957853	9.887957853	9.887957853	9.887957853	9.887957853	9.887957853	9.887957853	9.887957853	9.887957853	9.887957853
ALG5	11.67279766	11.67279766	11.67279766	11.67279766	11.67279766	11.67279766	11.67279766	11.67279766	11.67279766	11.67279766	11.67279766	11.67279766	11.67279766	11.67279766	11.67279766	11.67279766	11.67279766	11.67279766
ALG6	9.520908061	9.520908058	9.52090806	9.520908059	9.520908058	9.520908059	9.520908058	9.52090806	9.520908062	9.520908059	9.520908059	9.520908058	9.520908057	9.520908059	9.520908061	9.520908056	9.520908059	9.52090806
ALG8	10.38303464	10.38303464	10.38303464	10.38303464	10.38303464	10.38303464	10.38303464	10.38303464	10.38303464	10.38303464	10.38303464	10.38303464	10.38303464	10.38303464	10.38303464	10.38303464	10.38303464	10.38303464
ALG9	9.914323077	9.914323077	9.914323078	9.914323077	9.914323078	9.914323077	9.914323078	9.914323079	9.914323077	9.914323077	9.914323076	9.914323078	9.914323078	9.914323079	9.914323077	9.914323079	9.914323078	9.914323077
ALK	8.341240175	8.341912353	8.373625233	8.373345503	8.359228006	8.37575961	8.384476571	8.363876182	8.379545025	8.353851213	8.358261782	8.354026502	8.353646095	8.361420688	8.360796852	8.362675507	8.358048243	8.35482519
ALKBH1	9.703073502	9.703073502	9.703073501	9.703073503	9.703073501	9.703073503	9.703073503	9.703073504	9.703073502	9.703073503	9.703073503	9.703073503	9.703073503	9.703073503	9.703073503	9.703073503	9.703073503	9.703073503
ALKBH2	9.188197229	9.188197228	9.188197228	9.188197226	9.188197225	9.188197229	9.188197228	9.188197225	9.188197225	9.188197229	9.188197229	9.188197228	9.188197227	9.188197228	9.188197228	9.188197228	9.188197227	9.188197227
ALKBH3	9.883923321	9.883923321	9.883923321	9.883923319	9.883923314	9.883923323	9.883923319	9.883923317	9.883923315	9.883923322	9.883923323	9.883923322	9.883923318	9.883923314	9.883923323	9.883923318	9.883923313	9.883923317
ALKBH4	8.806684848	8.806684848	8.806684847	8.806684847	8.806684848	8.806684848	8.806684848	8.806684848	8.806684847	8.806684848	8.806684848	8.806684848	8.806684848	8.806684849	8.806684848	8.806684849	8.806684849	8.806684849
ALKBH5	10.47286092	10.51837884	10.68126645	10.734043	10.49969943	10.64414168	10.73324565	10.38482673	10.70434374	10.582606	10.59419111	10.64462392	10.50061445	10.47183507	10.5075809	10.59517895	10.52633403	10.61503666
ALKBH6	9.416189572	9.416189571	9.416189571	9.416189568	9.416189571	9.416189569	9.416189568	9.41618957	9.416189568	9.416189572	9.416189571	9.416189571	9.416189571	9.41618957	9.41618957	9.416189571	9.41618957	9.416189569
ALKBH7	9.536079552	9.53868831	9.505367012	9.50741637	9.524583047	9.510897385	9.517566124	9.504214973	9.510925686	9.537320119	9.543443515	9.554027412	9.544098476	9.548845857	9.534966766	9.55892186	9.541183101	9.549476784
ALKBH8	8.808090453	8.808090453	8.808090453	8.808090453	8.808090453	8.808090453	8.808090453	8.808090453	8.808090453	8.808090453	8.808090453	8.808090453	8.808090453	8.808090453	8.808090453	8.808090453	8.808090453	8.808090453
ALLC	8.529320425	8.529320425	8.529320424	8.529320424	8.529320425	8.529320425	8.529320424	8.529320424	8.529320424	8.529320424	8.529320423	8.529320423	8.529320423	8.529320422	8.529320423	8.529320423	8.529320423	8.529320423
ALMS1	8.658182527	8.658182651	8.658183635	8.658183032	8.658182656	8.658183341	8.658183079	8.658182725	8.658182406	8.658182355	8.658182546	8.658182966	8.658182619	8.65818217	8.658182602	8.658182583	8.65818232	8.658181982
ALOX12	8.080671646	8.080671645	8.080671645	8.080671645	8.080671645	8.080671645	8.080671645	8.080671645	8.080671645	8.080671645	8.080671645	8.080671645	8.080671645	8.080671645	8.080671645	8.080671645	8.080671645	8.080671645
ALOX12B	8.586895785	8.586895787	8.586895787	8.586895787	8.586895785	8.586895788	8.586895789	8.586895785	8.586895787	8.586895787	8.586895786	8.586895789	8.586895789	8.586895789	8.586895789	8.586895791	8.586895788	8.58689579
ALOX12P2	7.982638175	7.982638175	7.982638175	7.982638175	7.982638175	7.982638175	7.982638175	7.982638175	7.982638175	7.982638175	7.982638175	7.982638175	7.982638175	7.982638175	7.982638175	7.982638175	7.982638175	7.982638175
ALOX15	8.044005017	8.044005017	8.044005016	8.044005017	8.044005016	8.044005016	8.044005016	8.044005016	8.044005016	8.044005016	8.044005017	8.044005017	8.044005017	8.044005017	8.044005017	8.044005017	8.044005017	8.044005017
ALOX15B	8.408572379	8.408572898	8.40857547	8.408573644	8.408575274	8.408570547	8.408571098	8.408574321	8.408573734	8.408568934	8.408569205	8.408568555	8.408569998	8.40857093	8.408568811	8.408568853	8.408570505	8.40856977
ALOX5	8.057337704	8.057337016	8.05733719	8.05733533	8.057339496	8.05733373	8.057337486	8.05733789	8.05733577	8.057332197	8.057332902	8.057332623	8.057333323	8.057334556	8.057333425	8.057333686	8.057333528	8.05733235
ALOX5AP	8.239760841	8.239760841	8.239760841	8.239760841	8.239760841	8.239760841	8.239760841	8.239760841	8.239760841	8.239760841	8.239760841	8.239760841	8.239760841	8.239760841	8.239760841	8.239760841	8.239760841	8.239760841
ALOXE3	8.177924921	8.177924921	8.177924921	8.177924922	8.177924922	8.177924921	8.177924921	8.177924922	8.177924921	8.17792492	8.177924921	8.177924921	8.177924921	8.17792492	8.17792492	8.177924919	8.177924921	8.177924921
ALPI	8.193818685	8.214569899	8.224961102	8.257763515	8.247205838	8.202670701	8.176331411	8.255641785	8.181796562	8.152863033	8.143342794	8.135651073	8.139411042	8.107175301	8.130768765	8.158538287	8.174583886	8.160334533
ALPK1	9.265406557	9.265406554	9.265406557	9.265406553	9.265406553	9.265406555	9.265406557	9.265406554	9.265406552	9.265406555	9.265406556	9.265406556	9.265406556	9.265406551	9.265406559	9.265406558	9.265406551	9.26540655
ALPK2	11.00874513	10.7870709	10.66491399	10.34962074	9.384041795	10.25329935	10.49172442	10.28830938	9.312579225	11.13442773	10.89306594	10.86590824	11.06704231	9.238407905	10.77483518	10.77023314	9.51187889	9.590681418
ALPL	8.225417195	8.277108183	8.378050427	8.441133413	10.54764785	8.28623019	8.745010267	11.83075104	9.364356746	8.289238022	8.354239457	8.362382031	8.141249907	9.467337868	8.227270804	8.508324177	12.11784543	8.529923562
ALPP	8.431546988	8.431546982	8.431546989	8.431546986	8.431547001	8.431546983	8.431546976	8.431546997	8.431546983	8.431546978	8.431546973	8.431546975	8.431546983	8.431546979	8.431546981	8.431546977	8.431546985	8.431546977
ALPPL2	8.415901017	8.415901017	8.415901017	8.415901018	8.415901022	8.415901014	8.415901016	8.415901018	8.415901019	8.415901014	8.415901013	8.415901012	8.415901013	8.415901013	8.415901013	8.415901014	8.415901016	8.415901012
ALS2	9.854697517	9.854697524	9.854697525	9.85469752	9.854697503	9.854697525	9.854697529	9.854697531	9.854697508	9.854697533	9.854697531	9.854697527	9.854697535	9.854697514	9.854697529	9.854697536	9.854697522	9.854697506
ALS2CL	8.607300922	8.520537073	8.667979715	8.639897823	8.728764444	8.513988929	8.560772461	8.645939724	8.586281418	8.458523571	8.436253068	8.452722051	8.473031793	8.461591296	8.420307144	8.432801248	8.443786413	8.43165688
ALS2CR11	7.439913675	7.483758646	7.563924935	7.523306082	7.588846996	7.522318991	7.525976985	7.523608291	7.591576518	7.714201309	7.728729896	8.030136602	8.131255479	7.730408621	7.902301777	8.223930436	7.753587297	7.664682803
ALS2CR12	8.018904708	8.018904709	8.018904709	8.018904708	8.018904709	8.018904708	8.018904708	8.018904709	8.018904709	8.018904708	8.018904708	8.018904708	8.018904708	8.018904708	8.018904708	8.018904708	8.018904708	8.018904708
ALS2CR13	8.393534027	8.386182873	8.467614852	8.419633827	8.401794665	8.440460873	8.42556738	8.466373279	8.349551817	8.366360167	8.345808377	8.373233618	8.354111034	8.363695662	8.374093196	8.370953702	8.432286854	8.350963409
ALS2CR16	8.176227699	8.194306416	8.214420776	8.246890367	8.186787147	8.229979062	8.264880825	8.199200394	8.216432772	8.225629087	8.218545232	8.266676782	8.312828586	8.242200233	8.260444612	8.292235878	8.260627074	8.260455645
ALS2CR2	9.489179432	9.489179433	9.489179433	9.489179432	9.489179432	9.489179432	9.489179432	9.489179432	9.489179432	9.489179433	9.489179433	9.489179433	9.489179432	9.489179432	9.489179433	9.489179432	9.489179432	9.489179432
ALS2CR4	9.997747712	9.997747713	9.997747707	9.997747704	9.997747711	9.997747712	9.997747703	9.997747698	9.997747721	9.997747722	9.997747719	9.997747716	9.997747713	9.997747724	9.997747719	9.997747708	9.997747713	9.997747725
ALS2CR7	9.047011356	9.047011355	9.047011355	9.047011356	9.047011355	9.047011355	9.047011355	9.047011356	9.047011355	9.047011355	9.047011355	9.047011355	9.047011355	9.047011355	9.047011355	9.047011355	9.047011355	9.047011355
ALS2CR8	8.218018794	8.218018796	8.218018796	8.218018796	8.218018794	8.218018796	8.218018798	8.218018794	8.218018794	8.218018797	8.218018796	8.218018798	8.218018798	8.218018795	8.218018798	8.218018799	8.218018795	8.218018794
ALX3	8.317211647	8.317211647	8.317211647	8.317211647	8.317211647	8.317211647	8.317211647	8.317211647	8.317211647	8.317211647	8.317211647	8.317211647	8.317211647	8.317211647	8.317211647	8.317211647	8.317211647	8.317211647
ALX4	8.446108896	8.446108907	8.446108908	8.446108901	8.446108912	8.446108882	8.446108894	8.446108889	8.4461089	8.446108877	8.446108879	8.446108897	8.446108884	8.446108888	8.446108879	8.446108892	8.446108887	8.446108895
AMAC1	7.908481092	7.908481093	7.908481092	7.908481092	7.908481092	7.908481092	7.908481092	7.908481092	7.908481092	7.908481092	7.908481092	7.908481092	7.908481092	7.908481092	7.908481092	7.908481092	7.908481092	7.908481092
AMACR	8.726360756	8.675958175	8.589304786	8.703487103	9.288432714	8.83361919	8.665489259	8.940926087	10.33544458	8.63138652	8.730750973	8.50028192	8.662668689	10.10738533	8.813190743	8.452390595	9.201016178	10.61815551
AMBN	8.482934121	8.482934121	8.482934121	8.482934121	8.482934122	8.482934121	8.482934121	8.482934122	8.482934121	8.482934121	8.482934121	8.482934121	8.482934121	8.482934121	8.482934121	8.482934121	8.482934121	8.482934121
AMBP	8.411025796	8.411025795	8.411025796	8.411025796	8.411025796	8.411025796	8.411025796	8.411025795	8.411025796	8.411025795	8.411025796	8.411025796	8.411025796	8.411025795	8.411025796	8.411025796	8.411025795	8.411025795
AMD1	9.064592952	9.064592464	9.064593285	9.06459321	9.064593717	9.064592985	9.064593696	9.06459343	9.064592689	9.0645918	9.064591984	9.064592528	9.064592887	9.064592001	9.064591959	9.064592387	9.064591794	9.064591651
AMDD	8.328317738	8.328317738	8.328317737	8.328317737	8.328317738	8.328317736	8.328317738	8.328317737	8.328317738	8.328317737	8.328317737	8.328317737	8.328317737	8.328317737	8.328317736	8.328317736	8.328317736	8.328317737
AMDHD1	7.986340071	7.986340072	7.986340072	7.986340071	7.986340071	7.986340073	7.986340071	7.98634007	7.986340071	7.986340072	7.986340072	7.986340071	7.986340071	7.986340071	7.986340072	7.986340071	7.986340071	7.986340071
AMDHD2	8.701652974	8.70165297	8.701652973	8.701652977	8.701652978	8.701652968	8.701652975	8.701652975	8.701652967	8.701652962	8.701652964	8.701652964	8.701652955	8.701652964	8.701652962	8.701652964	8.701652967	8.701652965
AMELX	8.091097153	8.091097153	8.091097153	8.091097153	8.091097153	8.091097153	8.091097153	8.091097154	8.091097153	8.091097152	8.091097152	8.091097152	8.091097153	8.091097152	8.091097153	8.091097153	8.091097153	8.091097152
AMELY	8.229087233	8.229087234	8.229087232	8.229087232	8.229087232	8.229087231	8.229087231	8.229087232	8.229087232	8.229087231	8.229087231	8.229087232	8.229087231	8.229087231	8.229087231	8.229087231	8.229087231	8.229087231
AMFR	9.325747581	9.437892781	9.637998186	9.556388537	8.860017337	9.675661506	9.703188601	9.241335743	9.329736568	9.361249344	9.368485571	9.385077486	9.329075309	8.808987214	9.25167144	9.036639494	8.841304448	8.936979765
AMH	8.529457115	8.529457118	8.529457114	8.529457111	8.529457113	8.529457112	8.529457113	8.529457113	8.529457112	8.529457115	8.529457115	8.529457115	8.529457116	8.529457115	8.529457114	8.529457116	8.529457119	8.529457117
AMHR2	8.630923727	8.630923725	8.630923726	8.630923726	8.630923726	8.630923726	8.630923725	8.630923726	8.630923726	8.630923725	8.630923725	8.630923724	8.630923725	8.630923724	8.630923725	8.630923725	8.630923725	8.630923725
AMICA1	8.097655225	8.097655225	8.097655225	8.097655225	8.097655225	8.097655225	8.097655225	8.097655225	8.097655225	8.097655225	8.097655225	8.097655225	8.097655225	8.097655225	8.097655225	8.097655225	8.097655225	8.097655225
AMIGO2	12.70051998	12.61804669	14.22876922	14.20612431	12.38733188	12.34338924	14.33939326	12.54571624	9.742933496	12.92762736	12.56643246	13.61816669	13.4128379	12.03191423	12.30929411	13.59871924	11.94188816	10.09728724
AMMECR1	9.570461625	9.510941061	8.907514067	8.748661425	8.56199148	9.254826941	8.653711186	8.797012388	8.801398793	10.39089176	10.29735462	9.658722059	9.524676691	9.089862854	10.24204275	9.137006063	9.114388593	9.523438454
AMN	8.718373932	8.71837394	8.718373921	8.718373906	8.718373952	8.718373917	8.718373914	8.718373942	8.718373906	8.718373913	8.718373909	8.718373911	8.718373915	8.718373911	8.718373904	8.71837392	8.718373927	8.718373918
AMN1	8.678210816	8.678210819	8.678210818	8.678210822	8.678210819	8.678210821	8.678210823	8.678210821	8.678210817	8.678210819	8.678210818	8.67821082	8.678210823	8.678210822	8.678210823	8.678210824	8.678210822	8.678210819
AMOT	10.54684719	10.54684719	10.54684719	10.54684719	10.54684719	10.54684719	10.54684719	10.54684719	10.54684719	10.54684719	10.54684719	10.54684719	10.54684719	10.54684719	10.54684719	10.54684719	10.54684719	10.54684719
AMOTL1	8.914561933	8.913530076	8.9283611	8.90780013	9.022260929	8.899263721	8.926893419	8.949518419	8.920867752	8.837247102	8.820565478	8.814685169	8.795882612	8.817677816	8.818458568	8.82589368	8.843541646	8.838669439
AMOTL2	11.35278781	11.35278781	11.35278782	11.35278782	11.35278781	11.35278782	11.35278782	11.35278781	11.35278782	11.35278782	11.35278782	11.35278782	11.35278782	11.35278781	11.35278782	11.35278782	11.35278781	11.35278782
AMPD1	7.927347076	7.927347076	7.927347076	7.927347076	7.927347076	7.927347076	7.927347076	7.927347076	7.927347076	7.927347076	7.927347075	7.927347076	7.927347076	7.927347076	7.927347076	7.927347076	7.927347076	7.927347076
AMPD2	10.04079178	10.04079178	10.04079178	10.04079178	10.04079178	10.04079178	10.04079178	10.04079178	10.04079178	10.04079178	10.04079178	10.04079178	10.04079178	10.04079178	10.04079178	10.04079178	10.04079179	10.04079178
AMPD3	8.63319099	8.633190989	8.633190983	8.633190981	8.633190985	8.633190984	8.633190983	8.633190985	8.633190982	8.633190996	8.633190994	8.633190992	8.633190992	8.63319099	8.633190995	8.633190991	8.633190991	8.633190991
AMPH	8.335239834	8.335239834	8.335239834	8.335239833	8.335239835	8.335239833	8.335239834	8.335239835	8.335239834	8.335239835	8.335239835	8.335239834	8.335239834	8.335239835	8.335239834	8.335239834	8.335239835	8.335239835
AMT	9.224785155	9.224785161	9.224785178	9.224785185	9.224785158	9.224785176	9.224785177	9.224785158	9.224785168	9.224785164	9.224785171	9.224785182	9.224785202	9.224785183	9.224785204	9.22478521	9.224785185	9.224785164
AMY2B	9.059278455	9.059278456	9.059278456	9.059278454	9.059278451	9.059278461	9.059278454	9.059278453	9.059278448	9.059278458	9.059278462	9.059278463	9.059278464	9.059278457	9.059278461	9.059278463	9.059278453	9.059278455
AMZ1	8.882753677	8.801341645	8.768639471	8.740424492	8.948666596	8.615669359	8.673760586	8.900804813	8.765146875	8.568966786	8.670091534	8.550611613	8.715071644	8.650585723	8.565507041	8.595942899	8.616400576	8.645611704
AMZ2	11.52462191	11.52462191	11.52462192	11.52462191	11.52462191	11.52462191	11.52462191	11.52462191	11.52462191	11.52462191	11.52462191	11.52462192	11.52462191	11.52462191	11.52462192	11.52462192	11.52462191	11.52462191
ANAPC10	9.615287344	9.615287344	9.615287344	9.615287344	9.615287344	9.615287344	9.615287344	9.615287344	9.615287343	9.615287344	9.615287344	9.615287344	9.615287344	9.615287344	9.615287344	9.615287344	9.615287344	9.615287344
ANAPC11	9.04825589	9.048255889	9.04825589	9.048255889	9.048255891	9.048255891	9.048255888	9.048255889	9.048255888	9.048255888	9.048255889	9.048255889	9.04825589	9.048255888	9.048255888	9.048255887	9.048255889	9.048255888
ANAPC13	12.44483509	12.44483509	12.44483509	12.44483509	12.44483509	12.44483509	12.44483509	12.44483509	12.44483509	12.44483509	12.44483509	12.44483509	12.44483509	12.44483509	12.44483509	12.44483509	12.44483509	12.44483509
ANAPC2	9.197186741	9.124696829	9.170267161	9.207845782	9.135570066	9.180486139	9.191978712	9.13162683	9.348155416	9.253982968	9.222622854	9.23832004	9.212397829	9.290065678	9.247466046	9.248680038	9.312339222	9.314678505
ANAPC4	9.958231054	9.958231059	9.958231046	9.958231033	9.958231027	9.958231064	9.958231033	9.95823103	9.958230999	9.958231046	9.958231035	9.958231038	9.958231045	9.958231011	9.958231041	9.958231036	9.958231015	9.958231003
ANAPC5	10.81459858	10.81223872	10.70291579	10.59239084	10.93117448	10.63646902	10.75493451	10.77824439	10.95524313	11.09809869	11.11522743	11.18147704	11.20063681	11.45336494	11.17122331	11.31378496	11.45250665	11.38301176
ANG	8.853560609	8.879547182	8.95982644	8.979584551	9.124038043	9.220656462	8.972062807	8.854592179	9.360136654	8.919217127	8.872913586	8.921023252	9.014430593	9.318859892	9.027949202	8.986308458	9.01148296	9.483080455
ANGEL1	8.916057408	8.91605739	8.916057396	8.916057368	8.916057371	8.91605738	8.916057379	8.916057414	8.916057401	8.916057428	8.916057446	8.91605743	8.91605744	8.916057441	8.916057472	8.916057426	8.916057455	8.916057459
ANGEL2	9.40377824	9.405926728	9.403259134	9.401007973	9.373146596	9.431509502	9.406037609	9.391972034	9.390719987	9.427923748	9.418292223	9.421740789	9.419717692	9.401078984	9.428450451	9.419353509	9.397090969	9.398100077
ANGPT1	8.711453829	9.273400913	9.789066617	10.57272179	11.79948706	9.827320565	10.94768555	12.30595678	9.610691063	9.600266929	9.510562187	10.45284691	11.35092855	12.20323704	10.26179778	11.54360447	12.72508522	10.33094598
ANGPT2	7.866500489	7.894728826	8.040206369	8.052200589	8.675708816	7.8885225	8.053868522	8.453585493	7.980570027	7.78143347	7.788315511	7.982145122	7.887039286	8.52207176	7.791428279	7.972786642	8.624630565	7.860117341
ANGPT4	8.675035649	8.720116173	8.811752537	8.848889775	8.883185167	8.754631435	8.738012103	9.045971892	8.735997926	8.629907944	8.643025937	8.675968865	8.763561285	8.795950453	8.678237396	8.786423232	8.994171575	8.637729392
ANGPTL1	8.454729736	8.675801203	8.399771011	8.397270853	8.269282377	8.908103503	8.218481405	7.848926402	8.882088235	8.831884279	8.981805568	8.910669497	8.903663321	8.897871878	9.15273234	8.640645888	8.399591984	9.306657896
ANGPTL2	8.520612298	8.510148335	9.052008513	9.189448701	9.983395101	8.973689305	9.487037892	10.00902662	9.471863907	8.495589834	8.628588326	9.905815674	9.078613407	10.21177813	9.08484497	10.06975574	10.98989512	9.526635168
ANGPTL3	7.864830682	7.864830682	7.864830682	7.864830682	7.864830682	7.864830682	7.864830682	7.864830682	7.864830682	7.864830682	7.864830682	7.864830682	7.864830682	7.864830682	7.864830682	7.864830682	7.864830682	7.864830682
ANGPTL4	9.529564593	8.894176697	8.788801006	9.12949255	8.707543844	9.15548189	9.135054655	8.748193777	8.585200578	8.849771882	8.535001986	8.808012096	8.608810956	8.42756197	8.560421448	9.068428245	8.530896646	8.454325142
ANGPTL6	8.62263871	8.623013535	8.6219785	8.623030776	8.61932743	8.617103915	8.621068438	8.626886078	8.615013576	8.611588066	8.61120571	8.609051167	8.613647914	8.611269341	8.611997204	8.615254703	8.612277523	8.611576983
ANGPTL7	8.045211301	8.0452113	8.045211301	8.0452113	8.045211301	8.0452113	8.0452113	8.045211301	8.0452113	8.0452113	8.0452113	8.0452113	8.0452113	8.0452113	8.0452113	8.0452113	8.0452113	8.0452113
ANK1	8.682427548	8.645576431	8.748478511	8.790551687	8.810193492	8.597868411	8.66037473	8.798088146	8.634665759	8.52769005	8.520620138	8.544555976	8.533541972	8.544791888	8.517051551	8.489968449	8.577258474	8.544610497
ANK2	9.347077481	9.674498336	9.406462903	9.04712317	8.911332462	9.485246561	9.08984504	9.117660796	9.033780054	9.643509455	9.7644555	9.260514322	9.123644341	8.711044128	9.493446649	8.85851263	8.76720342	9.01894116
ANK3	8.621288987	8.504198036	8.564061607	8.583353914	8.739741996	8.456596043	8.534681884	8.891505178	8.743681924	8.955966869	8.731407488	8.877672555	8.880943101	9.1823959	8.84302894	8.956484401	9.408909442	9.169483258
ANKDD1A	8.370945711	8.370945708	8.370945712	8.370945703	8.370945708	8.370945712	8.370945713	8.370945705	8.370945719	8.370945723	8.370945725	8.370945718	8.370945728	8.370945741	8.370945731	8.370945731	8.370945727	8.370945741
ANKFN1	8.028965103	8.028965103	8.028965103	8.028965103	8.028965103	8.028965103	8.028965103	8.028965103	8.028965103	8.028965103	8.028965103	8.028965103	8.028965103	8.028965103	8.028965103	8.028965103	8.028965103	8.028965103
ANKFY1	9.738545989	9.752081504	9.756719498	9.771048033	9.77392319	9.7853141	9.793657778	9.783863082	9.78374704	9.746724632	9.755085126	9.756897371	9.748541971	9.760755917	9.752446882	9.767994792	9.776425551	9.760702745
ANKH	11.00673916	11.15865454	11.71913862	11.61386219	10.27371066	11.68258561	11.83465252	10.61757901	10.9969092	10.77488265	10.76708519	11.64870909	11.47199988	11.05613446	11.36044496	12.18901176	10.79191107	11.32069611
ANKHD1	9.227337167	9.307937514	9.295448791	9.289877255	9.145628064	9.355408792	9.313358961	9.148654088	9.268501268	9.443162826	9.427704326	9.409718015	9.448281862	9.298603357	9.474425552	9.455822535	9.278137559	9.325862886
ANKIB1	10.32496526	10.35354167	10.41395759	10.42241134	10.41398666	10.37797984	10.49925252	10.43290227	10.29806142	10.20993618	10.20209738	10.25811582	10.28407245	10.20449719	10.23922858	10.25871846	10.25007516	10.14061777
ANKMY1	8.166033844	8.166033844	8.166033844	8.166033844	8.166033844	8.166033843	8.166033844	8.166033844	8.166033844	8.166033843	8.166033843	8.166033843	8.166033844	8.166033843	8.166033843	8.166033843	8.166033843	8.166033843
ANKMY2	11.01273437	11.01273437	11.01273437	11.01273437	11.01273437	11.01273437	11.01273437	11.01273437	11.01273437	11.01273437	11.01273437	11.01273437	11.01273437	11.01273437	11.01273437	11.01273437	11.01273437	11.01273437
ANKRA2	10.30033505	10.23669094	10.44089744	10.00493784	9.073569861	10.24471941	9.912237456	9.702197187	9.012598203	9.865453595	9.910891827	10.28409316	10.32626486	9.541235584	10.40426626	10.31944912	9.363211275	9.217010261
ANKRD1	8.466187909	8.675795142	8.792508439	8.582148343	8.179385495	8.561479958	8.669511955	8.385646561	8.578578373	9.384454752	8.759466634	8.861970741	8.641122668	8.285381748	8.677546743	8.420107809	8.177872773	8.317604994
ANKRD10	9.621846084	9.599143505	9.998373385	9.912880742	9.231951456	9.865604534	9.941408959	9.453283117	9.400555932	9.545434567	9.674351385	10.11129487	10.42975517	9.627159407	10.14802379	10.45637543	9.727749159	9.350483766
ANKRD11	8.647026525	8.706447424	8.677280582	8.603496673	8.267824323	8.580991615	8.847624933	8.36257652	8.180297374	10.27133066	10.22863318	10.29809444	10.20588887	9.016996491	9.935188019	10.24413387	9.232096744	9.152524932
ANKRD12	8.743521376	8.947821297	9.053971376	9.043058307	8.940469892	9.118323912	9.135172369	9.149032955	8.942072478	8.915835061	8.93777265	9.02101832	9.025223475	8.889024721	8.964290121	8.977796639	8.941939931	8.838526608
ANKRD13A	11.68739535	11.20422195	10.62860545	10.53296321	10.67010763	11.02774366	10.59266304	10.63806334	10.95880762	11.80790592	11.60091101	11.04456051	11.04612883	10.92527644	11.3573218	10.81754606	10.82036064	11.26450011
ANKRD13B	8.789811847	8.789811847	8.789811847	8.789811847	8.789811847	8.789811846	8.789811846	8.789811847	8.789811847	8.789811847	8.789811847	8.789811847	8.789811846	8.789811847	8.789811847	8.789811847	8.789811847	8.789811847
ANKRD13C	9.463173595	9.463173596	9.463173597	9.463173595	9.463173596	9.463173599	9.463173595	9.463173598	9.463173598	9.463173597	9.463173596	9.463173596	9.463173594	9.463173596	9.463173596	9.463173593	9.463173595	9.463173596
ANKRD13D	8.434101216	8.434101216	8.434101215	8.434101215	8.434101216	8.434101215	8.434101216	8.434101215	8.434101216	8.434101216	8.434101216	8.434101216	8.434101216	8.434101216	8.434101216	8.434101216	8.434101217	8.434101216
ANKRD15	9.639131913	9.678408641	10.7299912	10.99152046	10.37883388	9.98974503	11.0910247	10.39337216	10.3437129	9.896403914	9.720659712	10.39401303	10.71755237	10.47146211	10.05354279	10.85000757	10.24764984	10.26834927
ANKRD16	8.557559	8.557559	8.557559	8.557559	8.557559	8.557559	8.557559	8.557559	8.557559	8.557558999	8.557559	8.557558999	8.557559	8.557558999	8.557559	8.557558999	8.557559	8.557559
ANKRD17	10.32770395	10.3291504	10.33579797	10.31979344	10.3551594	10.3483515	10.35449385	10.35738538	10.35485892	10.36239712	10.36438588	10.34389239	10.34635016	10.29580528	10.35427804	10.36551495	10.35361862	10.32409112
ANKRD18B	7.989697315	7.989697316	7.989697315	7.989697316	7.989697315	7.989697315	7.989697315	7.989697315	7.989697316	7.989697315	7.989697315	7.989697315	7.989697315	7.989697315	7.989697315	7.989697315	7.989697315	7.989697315
ANKRD19	8.379159224	8.379159224	8.379159224	8.379159224	8.379159224	8.379159224	8.379159224	8.379159224	8.379159224	8.379159224	8.379159224	8.379159224	8.379159224	8.379159224	8.379159224	8.379159224	8.379159224	8.379159224
ANKRD2	8.389632898	8.389632898	8.389632898	8.389632898	8.389632898	8.389632898	8.389632898	8.389632898	8.389632898	8.389632898	8.389632898	8.389632898	8.389632898	8.389632898	8.389632898	8.389632898	8.389632898	8.389632898
ANKRD22	8.134606203	8.134606203	8.134606204	8.134606204	8.134606203	8.134606204	8.134606204	8.134606204	8.134606203	8.134606203	8.134606203	8.134606203	8.134606203	8.134606203	8.134606203	8.134606203	8.134606203	8.134606203
ANKRD23	8.470175395	8.470175395	8.470175395	8.470175395	8.470175395	8.470175394	8.470175395	8.470175394	8.470175395	8.470175394	8.470175394	8.470175394	8.470175395	8.470175394	8.470175394	8.470175394	8.470175394	8.470175394
ANKRD24	8.336553787	8.324836962	8.310007448	8.304682972	8.395673798	8.264756385	8.296540446	8.345794579	8.265676766	8.219603164	8.223647628	8.231496562	8.249604166	8.194015234	8.194205474	8.245796687	8.194612595	8.19749076
ANKRD25	9.913630788	9.913630818	9.913630773	9.913630789	9.91363072	9.913630714	9.913630844	9.913630672	9.913630637	9.913631027	9.913631003	9.913631056	9.913630922	9.91363085	9.913630935	9.913631116	9.913630972	9.913630808
ANKRD26	8.712983514	8.712983514	8.712983514	8.712983514	8.712983513	8.712983514	8.712983514	8.712983513	8.712983513	8.712983514	8.712983514	8.712983514	8.712983514	8.712983514	8.712983514	8.712983514	8.712983514	8.712983514
ANKRD27	10.07528282	10.07528282	10.07528282	10.07528282	10.07528282	10.07528282	10.07528282	10.07528282	10.07528282	10.07528282	10.07528282	10.07528282	10.07528282	10.07528282	10.07528282	10.07528282	10.07528282	10.07528282
ANKRD28	10.85501085	11.1033227	10.18359585	10.06692629	9.443746367	11.33070812	10.08855918	9.749086072	10.54824702	10.72076442	10.48367501	9.915694459	10.19664788	9.500432898	10.98819135	9.862560265	9.024858283	10.64521322
ANKRD29	8.077709408	8.07770941	8.077709408	8.077709408	8.077709407	8.07770941	8.077709408	8.077709407	8.077709408	8.077709407	8.077709408	8.077709407	8.077709407	8.077709406	8.077709408	8.077709406	8.077709406	8.077709408
ANKRD30A	7.828847999	7.828847999	7.828847999	7.828847999	7.828847999	7.828847999	7.828847999	7.828847999	7.828848	7.828847999	7.828847998	7.828847999	7.828847999	7.828847999	7.828847999	7.828847999	7.828847999	7.828847999
ANKRD31	7.913797122	7.913797122	7.913797122	7.913797123	7.913797123	7.913797123	7.913797122	7.913797122	7.913797123	7.913797122	7.913797122	7.913797122	7.913797122	7.913797122	7.913797122	7.913797122	7.913797122	7.913797122
ANKRD32	8.562991185	8.562991185	8.562991185	8.562991186	8.562991186	8.562991187	8.562991186	8.562991187	8.562991186	8.562991186	8.562991187	8.562991186	8.562991187	8.562991187	8.562991187	8.562991187	8.562991187	8.562991187
ANKRD33	7.953747635	7.953747635	7.953747635	7.953747635	7.953747635	7.953747635	7.953747635	7.953747635	7.953747635	7.953747635	7.953747635	7.953747635	7.953747635	7.953747635	7.953747635	7.953747635	7.953747635	7.953747635
ANKRD34	8.525131767	8.525131767	8.525131768	8.525131767	8.525131768	8.525131767	8.525131768	8.525131768	8.525131768	8.525131768	8.525131768	8.525131768	8.525131768	8.525131768	8.525131767	8.525131767	8.525131768	8.525131768
ANKRD35	9.346106073	9.346106064	9.34610603	9.346106046	9.346106049	9.34610608	9.346106058	9.346106014	9.346106067	9.346106065	9.346106067	9.346106036	9.346106066	9.346106121	9.346106095	9.34610608	9.346106067	9.346106122
ANKRD37	8.802717759	9.988266962	10.26788381	10.21033684	7.968269325	9.974645827	10.50020157	8.225770146	8.195549812	9.829521561	10.55962017	11.51309485	10.81470055	8.526050769	10.40235739	10.99058113	8.161126279	8.59005364
ANKRD38	8.163683083	8.163683083	8.163683084	8.163683084	8.163683084	8.163683084	8.163683083	8.163683085	8.163683083	8.163683082	8.163683083	8.163683084	8.163683083	8.163683085	8.163683083	8.163683083	8.163683088	8.163683082
ANKRD39	8.944827931	8.944827931	8.944827931	8.94482793	8.944827931	8.94482793	8.944827931	8.94482793	8.944827931	8.944827931	8.944827931	8.944827931	8.944827931	8.944827931	8.944827931	8.944827931	8.944827931	8.944827931
ANKRD41	8.339562459	8.324399309	8.336268133	8.293074949	8.364435653	8.288779621	8.331853793	8.317533645	8.359524183	8.301918179	8.280988653	8.254230658	8.27241477	8.287600188	8.282593676	8.33268231	8.301694532	8.279217572
ANKRD43	8.028567555	8.028567555	8.028567555	8.028567555	8.028567555	8.028567556	8.028567556	8.028567556	8.028567555	8.028567555	8.028567555	8.028567555	8.028567555	8.028567555	8.028567555	8.028567555	8.028567555	8.028567554
ANKRD44	8.109977369	8.109977369	8.10997737	8.109977369	8.10997737	8.10997737	8.10997737	8.10997737	8.109977369	8.10997737	8.10997737	8.10997737	8.10997737	8.10997737	8.10997737	8.10997737	8.10997737	8.10997737
ANKRD45	7.851317571	7.851317571	7.851317571	7.851317571	7.851317571	7.851317571	7.851317571	7.851317571	7.851317571	7.85131757	7.851317571	7.85131757	7.85131757	7.85131757	7.85131757	7.85131757	7.851317571	7.85131757
ANKRD46	9.317111809	9.317111811	9.317111811	9.317111813	9.317111813	9.317111816	9.317111814	9.317111813	9.317111813	9.317111812	9.31711181	9.317111812	9.317111812	9.317111813	9.317111814	9.317111811	9.317111813	9.317111812
ANKRD47	8.502505705	8.500378713	8.496869557	8.482419233	8.51021098	8.492871628	8.497237925	8.502000958	8.490530071	8.472720967	8.479700517	8.477856682	8.489067982	8.477795769	8.481285948	8.482000205	8.47373299	8.489152984
ANKRD49	9.791707696	9.791707695	9.791707694	9.791707694	9.791707695	9.791707696	9.791707695	9.791707697	9.791707696	9.791707698	9.791707698	9.791707697	9.791707698	9.791707698	9.791707698	9.791707698	9.791707698	9.791707697
ANKRD5	8.364863095	8.315285964	8.352468712	8.377565399	8.436169011	8.320594385	8.367156224	8.440430112	8.363995572	8.304227502	8.330255808	8.346948764	8.302506127	8.351824155	8.324063841	8.33707645	8.378367079	8.326095993
ANKRD50	8.952450416	8.991781085	9.158977415	9.228914413	9.537808944	9.120454082	9.375024707	9.694099896	9.111058535	8.941531238	8.976169573	9.089261509	9.115161046	9.280041857	9.063466989	9.278600128	9.481975674	9.057716787
ANKRD53	8.207406862	8.207406862	8.207406861	8.207406862	8.207406861	8.207406861	8.207406862	8.207406862	8.207406862	8.207406862	8.207406861	8.207406861	8.207406862	8.207406862	8.207406861	8.207406862	8.207406861	8.207406862
ANKRD54	9.343461049	9.343461049	9.343461049	9.343461049	9.343461049	9.343461049	9.343461049	9.343461049	9.343461049	9.343461049	9.343461049	9.34346105	9.343461049	9.34346105	9.343461049	9.343461049	9.34346105	9.343461049
ANKRD55	7.993654268	7.993654268	7.993654268	7.993654268	7.993654268	7.993654268	7.993654268	7.993654268	7.993654268	7.993654268	7.993654268	7.993654268	7.993654268	7.993654268	7.993654268	7.993654268	7.993654268	7.993654268
ANKRD57	10.25960857	10.02511955	10.04774824	10.03735299	9.433813852	10.21635943	10.07124839	9.745781461	9.753693479	10.02553608	10.04005726	9.951171642	10.01206482	9.653866649	10.1213698	9.865077974	9.60348791	9.781532744
ANKRD6	7.932363997	8.040638837	8.219861221	8.369779379	8.880136825	8.21197894	8.418924105	9.273179114	8.736049351	8.457202886	8.325045625	8.594370626	9.375013444	9.155134986	9.012554976	8.853593145	9.234409431	8.88327805
ANKRD7	8.191270154	8.191270154	8.191270154	8.191270154	8.191270154	8.191270154	8.191270154	8.191270154	8.191270154	8.191270154	8.191270154	8.191270154	8.191270154	8.191270154	8.191270154	8.191270154	8.191270154	8.191270154
ANKRD9	9.525984573	9.525984572	9.525984563	9.525984567	9.525984595	9.525984577	9.525984571	9.525984587	9.525984589	9.52598458	9.525984581	9.525984565	9.525984575	9.525984584	9.52598458	9.525984566	9.525984579	9.525984586
ANKS1A	9.065219879	9.065219879	9.065219879	9.065219879	9.065219878	9.065219879	9.065219879	9.065219878	9.065219879	9.065219878	9.065219878	9.065219879	9.065219879	9.065219878	9.065219879	9.065219878	9.065219877	9.065219879
ANKS1B	7.975743107	7.975743077	7.975743099	7.975743081	7.97574312	7.97574311	7.975743166	7.975743161	7.975743173	7.975743033	7.975743042	7.975743039	7.975743009	7.975743025	7.975743039	7.975743054	7.975743044	7.975743031
ANKS3	9.293332766	9.293332766	9.293332765	9.293332765	9.293332767	9.293332765	9.293332764	9.293332766	9.293332766	9.293332766	9.293332766	9.293332766	9.293332767	9.293332766	9.293332767	9.293332767	9.293332767	9.293332767
ANKS4B	8.015485938	8.015485938	8.015485938	8.015485938	8.015485938	8.015485938	8.015485938	8.015485938	8.015485938	8.015485938	8.015485938	8.015485938	8.015485938	8.015485938	8.015485938	8.015485938	8.015485938	8.015485938
ANKS6	8.624463334	8.624463335	8.624463333	8.624463334	8.624463334	8.624463335	8.624463334	8.624463334	8.624463334	8.624463334	8.624463335	8.624463335	8.624463335	8.624463335	8.624463334	8.624463335	8.624463334	8.624463335
ANKZF1	9.117350755	9.117350754	9.117350755	9.117350755	9.117350755	9.117350755	9.117350755	9.117350755	9.117350755	9.117350755	9.117350755	9.117350755	9.117350755	9.117350755	9.117350755	9.117350755	9.117350755	9.117350755
ANLN	8.325048035	7.97808526	7.506455154	7.683591628	9.288661862	7.886664572	7.812828128	8.649642422	9.808572323	8.311685851	8.088841352	7.738296917	7.84219023	8.967579465	7.970671067	7.795473682	8.987152738	9.097934257
ANP32A	9.946266678	10.18351001	10.12699142	9.926493097	10.17503844	10.21587658	9.871126044	10.36379693	10.03125692	10.03786491	9.549376051	9.66032402	9.533808177	9.642877582	9.244230594	9.600705324	9.705087605	9.080885853
ANP32B	12.76257656	12.72283712	12.72893764	12.72233091	12.00153749	12.74647006	12.70646741	12.0124413	11.67045494	12.67261544	12.65451341	12.55965837	12.56470512	11.96091075	12.63267754	12.56319542	11.9196136	11.95878772
ANP32C	7.975817822	7.975817822	7.975817822	7.975817822	7.975817822	7.975817822	7.975817822	7.975817822	7.975817822	7.975817822	7.975817822	7.975817822	7.975817822	7.975817822	7.975817822	7.975817822	7.975817822	7.975817822
ANP32D	8.443909855	8.443909855	8.443909853	8.443909855	8.443909855	8.443909853	8.443909854	8.443909853	8.443909853	8.443909852	8.44390985	8.443909851	8.443909851	8.443909852	8.443909851	8.443909851	8.443909851	8.443909852
ANP32E	10.07640536	9.958750147	9.74014371	9.447639061	9.774443955	9.68482849	9.474071972	9.654748661	9.809110686	10.25436881	10.15255422	9.95577329	9.799598572	9.916539146	9.92657098	9.553260407	9.911376877	10.04882244
ANPEP	11.89263886	11.01172522	10.83886801	9.84944431	8.691579981	10.49495662	9.738689479	8.115747898	10.58476226	12.27916842	11.61629979	11.33417851	10.43884439	10.44958343	11.01369411	10.66945886	9.508598473	11.41929465
ANTXR1	9.884843226	9.891200197	10.75899354	10.62819292	11.74650186	10.17512848	11.02695221	11.65618035	11.06766408	10.13463829	10.07997999	11.24953538	11.25446343	11.81098949	10.63863648	12.2074769	12.07216293	11.03170239
ANTXR2	10.75852255	11.25302392	11.34300709	11.00602149	10.53173953	11.59844723	11.19538679	10.74477032	10.50803775	11.38942399	11.38409566	11.46089967	11.41719747	10.73936182	11.89170711	11.54550923	10.93502518	10.97889757
ANUBL1	8.226573182	8.226573182	8.226573182	8.226573182	8.226573182	8.226573182	8.226573182	8.226573182	8.226573182	8.226573182	8.226573182	8.226573182	8.226573182	8.226573182	8.226573182	8.226573182	8.226573182	8.226573182
ANXA1	13.26014493	13.26014493	13.26014493	13.26014493	13.26014493	13.26014493	13.26014493	13.26014493	13.26014493	13.26014493	13.26014493	13.26014493	13.26014493	13.26014493	13.26014493	13.26014493	13.26014493	13.26014493
ANXA10	8.074758131	8.074758131	8.074758131	8.074758127	8.074758128	8.074758129	8.074758127	8.074758129	8.074758128	8.07475814	8.074758133	8.074758138	8.074758131	8.07475813	8.074758131	8.074758129	8.07475813	8.07475813
ANXA11	10.26883865	10.34457073	10.37633894	10.21982352	9.915381235	10.17955518	10.27988096	9.80743155	10.02498129	10.56833901	10.45715625	10.53902687	10.583979	10.2198311	10.38704675	10.43869226	10.02565656	10.25163252
ANXA13	8.170110955	8.170110955	8.170110955	8.170110955	8.170110955	8.170110955	8.170110955	8.170110955	8.170110955	8.170110955	8.170110955	8.170110955	8.170110955	8.170110955	8.170110955	8.170110955	8.170110955	8.170110955
ANXA2	14.57108487	14.55380119	14.44291031	14.32540593	14.38004806	14.48318974	14.2377082	14.35724169	14.49393783	14.6360123	14.58518532	14.34560898	14.29689972	14.47431653	14.4874334	14.14237823	14.30724813	14.61773398
ANXA2P1	9.316658308	9.316658308	9.316658308	9.316658308	9.316658308	9.316658308	9.316658307	9.316658307	9.316658308	9.316658308	9.316658308	9.316658308	9.316658308	9.316658308	9.316658308	9.316658307	9.316658307	9.316658308
ANXA2P3	9.192925003	9.192925003	9.192925003	9.192925002	9.192925002	9.192925002	9.192925003	9.192925002	9.192925002	9.192925002	9.192925002	9.192925002	9.192925003	9.192925002	9.192925002	9.192925002	9.192925002	9.192925002
ANXA3	8.151920092	8.151920069	8.151919981	8.151920006	8.151920046	8.151920012	8.151919976	8.151920008	8.151920059	8.151920136	8.1519202	8.151919996	8.151919966	8.151919994	8.151920111	8.151919901	8.151919956	8.151920094
ANXA4	11.52176506	11.29751567	10.89317006	10.87939012	10.99401929	11.37769201	10.92088399	10.50852926	11.5517595	11.51478513	11.54844734	11.33427473	11.31722856	11.52710933	11.47074984	11.08485144	11.13632241	11.90627154
ANXA5	13.45740047	13.38030614	13.48830433	13.4341744	13.51779027	13.44940835	13.40340933	13.43286181	13.52623501	13.32104085	13.32237828	13.40403007	13.31595735	13.41642392	13.32109558	13.28527837	13.39659364	13.42086318
ANXA6	11.91164783	11.44443847	11.19856899	11.24286608	12.36210058	10.76803394	11.37992372	12.28616963	12.1095853	12.43682974	12.50916964	12.26354644	11.7669447	12.92337064	11.67827888	11.99885865	13.19751222	12.64464552
ANXA7	11.97421189	11.87615716	11.77508327	11.61549184	11.44702436	11.88975584	11.53539201	11.36043802	11.52346358	11.95098899	11.8534041	11.72637737	11.85165428	11.62182807	11.83005161	11.59474262	11.46364329	11.67095404
ANXA9	8.146912875	8.146912875	8.146912875	8.146912875	8.146912875	8.146912875	8.146912875	8.146912875	8.146912875	8.146912875	8.146912876	8.146912875	8.146912876	8.146912876	8.146912875	8.146912875	8.146912875	8.146912875
AOAH	8.395255826	8.395255826	8.395255826	8.395255826	8.395255827	8.395255825	8.395255825	8.395255826	8.395255825	8.395255826	8.395255824	8.395255825	8.395255826	8.395255824	8.395255825	8.395255825	8.395255825	8.395255825
AOC2	7.94372028	7.94372028	7.94372028	7.94372028	7.94372028	7.94372028	7.94372028	7.94372028	7.94372028	7.94372028	7.94372028	7.94372028	7.94372028	7.94372028	7.94372028	7.94372028	7.94372028	7.94372028
AOC3	8.076534829	8.076534829	8.076534829	8.076534829	8.07653483	8.076534828	8.076534829	8.076534829	8.076534829	8.076534829	8.07653483	8.076534829	8.076534829	8.07653483	8.076534829	8.076534829	8.076534829	8.07653483
AOF1	8.253412006	8.262081948	8.296973584	8.292339359	8.29881327	8.303184863	8.292748892	8.299911579	8.388498976	8.408589645	8.38567922	8.405003749	8.349678211	8.356758669	8.372077729	8.376926727	8.399619666	8.35447521
AOF2	10.04464954	10.04464954	10.04464954	10.04464954	10.04464954	10.04464954	10.04464954	10.04464954	10.04464954	10.04464954	10.04464954	10.04464954	10.04464954	10.04464954	10.04464954	10.04464954	10.04464954	10.04464954
AOX1	10.27066337	10.76073287	9.279206283	8.898921879	7.577386875	10.71109181	8.648253602	7.40736975	10.21384778	10.7915054	10.57367026	9.322382014	9.067519717	8.314963912	10.85547585	8.420953466	7.323062562	10.9382976
AP1B1	9.507732904	9.507732905	9.507732903	9.507732904	9.507732904	9.507732903	9.507732903	9.507732903	9.507732904	9.507732905	9.507732905	9.507732905	9.507732904	9.507732904	9.507732904	9.507732905	9.507732904	9.507732904
AP1G1	9.987984732	9.989137764	9.988993734	9.986089295	9.987868305	9.989642097	9.988699166	9.98726106	9.989818591	9.989549141	9.987917476	9.988136217	9.987241596	9.98628778	9.987557202	9.986307137	9.985848549	9.98813631
AP1G2	8.543474528	8.543474527	8.543474531	8.543474527	8.543474525	8.543474525	8.543474528	8.543474527	8.543474524	8.543474531	8.543474529	8.543474532	8.543474531	8.543474527	8.543474529	8.54347453	8.543474528	8.543474525
AP1GBP1	8.859427152	8.865753587	8.888892678	8.886397807	8.842206882	8.837681714	8.915544361	9.036604004	8.847722419	9.050055773	9.039317229	9.07558118	9.023806234	8.985673407	9.000259691	9.011225741	9.000412389	8.925420959
AP1M1	9.890353248	9.838836647	9.653887613	9.739078046	9.939534592	9.729887605	9.864863723	9.63154832	10.29073927	10.19405347	10.24587658	10.04220651	9.848299225	10.48034982	9.996476025	10.09988682	10.62521654	10.67041113
AP1M2	8.79227363	8.799232625	8.755090488	8.769974517	8.798457854	8.731281782	8.763254338	8.743269166	8.78719368	8.751049406	8.750828248	8.760053431	8.772332944	8.77703253	8.746063248	8.75249392	8.756550735	8.767673371
AP1S1	8.96597141	8.921502384	9.130117622	8.861237935	8.831649007	8.782166397	8.798292026	8.729493298	8.861525865	10.68330085	10.56332045	10.64903233	10.25101256	10.44222658	10.34646122	10.12471203	9.987333386	10.3295859
AP1S2	10.12130894	10.15665472	10.53269397	10.72520723	10.26706155	10.27978517	11.36064838	10.15148625	10.27252525	10.03131926	10.00257797	10.08533968	10.36974262	10.00488708	10.18582648	10.65825767	9.813090563	9.954635933
AP1S3	8.09649106	8.151196066	8.037675995	8.057131834	8.078784919	8.076126304	8.10369516	8.075077707	8.150601529	8.270092351	8.179462456	8.165524391	8.125450526	8.110156763	8.130667852	8.093661128	8.057432916	8.178034811
AP2A1	9.349024213	9.34111094	9.371745971	9.463893625	9.392970591	9.256551237	9.424679927	9.373759338	9.388678181	9.306773054	9.323201714	9.347889488	9.348510902	9.26728714	9.302332272	9.284891596	9.282480227	9.292568545
AP2A2	9.618973086	9.428060446	9.681258812	9.455756282	9.30872184	9.48664897	9.573083859	9.334348356	9.419604552	10.02578265	10.0240313	10.07021654	9.84085911	9.644700994	9.91630271	9.912157754	9.818701644	9.688112245
AP2B1	10.90317579	10.79778532	10.72598944	10.555525	10.60487683	10.61583577	10.56655941	10.54034743	10.69819622	10.9926633	10.97992772	10.89891692	10.60733683	10.73457876	10.77934073	10.67171442	10.69823677	10.82622249
AP2M1	12.5497962	12.06963846	12.41432633	12.13818343	12.08630088	11.97809587	12.20807017	11.88404784	12.14380214	12.98451708	12.84028415	13.04941757	12.68431567	12.77516893	12.66374256	12.7340504	12.83505663	12.65686999
AP2S1	12.14015254	11.84780498	11.74586582	11.52408619	10.97447098	11.67575027	11.59190079	10.97206076	11.21002534	12.39192631	12.33988309	12.23246085	12.06013164	11.5953109	12.12728231	12.06110193	11.56075818	11.78174945
AP3B1	9.908883914	9.908883916	9.908883922	9.908883906	9.90888393	9.908883915	9.908883914	9.908883923	9.908883927	9.90888392	9.908883926	9.908883926	9.908883919	9.908883939	9.908883918	9.908883919	9.908883941	9.908883937
AP3D1	10.0995773	10.09957669	10.09957738	10.0995773	10.09957593	10.0995757	10.09957688	10.09957563	10.0995769	10.09957935	10.09957628	10.09957602	10.09957776	10.09957442	10.099575	10.09957725	10.09957419	10.09957588
AP3M1	10.60884333	10.60884333	10.60884332	10.60884332	10.60884332	10.60884332	10.60884332	10.60884332	10.60884332	10.60884333	10.60884333	10.60884332	10.60884333	10.60884332	10.60884333	10.60884332	10.60884332	10.60884333
AP3M2	9.911861878	9.911861882	9.911861883	9.911861886	9.911861876	9.91186188	9.911861887	9.911861885	9.91186187	9.911861883	9.911861881	9.911861886	9.911861885	9.911861878	9.911861883	9.911861887	9.911861879	9.911861871
AP3S2	9.772250913	9.772250895	9.772250882	9.772250879	9.77225088	9.772250898	9.772250888	9.772250885	9.772250881	9.772250907	9.7722509	9.772250893	9.772250884	9.772250891	9.772250894	9.772250882	9.772250894	9.772250897
AP4B1	9.389574279	9.389574279	9.389574279	9.389574279	9.38957428	9.389574279	9.389574279	9.38957428	9.389574279	9.38957428	9.389574279	9.389574279	9.38957428	9.389574281	9.389574279	9.389574279	9.38957428	9.389574279
AP4E1	8.98539283	9.079315545	9.077486874	9.016720553	8.903168809	9.091294618	9.042651608	8.999468721	8.94900186	9.133116309	9.083614488	9.081070639	9.01680047	8.900443219	9.037705253	8.95560946	8.921220769	8.917199626
AP4M1	9.685435011	9.68543501	9.68543501	9.68543501	9.685435007	9.68543501	9.68543501	9.685435005	9.685435008	9.685435013	9.685435013	9.685435013	9.68543501	9.685435013	9.685435011	9.685435014	9.685435011	9.685435013
AP4S1	8.665467277	8.665467277	8.665467277	8.665467277	8.665467277	8.665467277	8.665467277	8.665467277	8.665467277	8.665467277	8.665467277	8.665467277	8.665467277	8.665467277	8.665467277	8.665467277	8.665467277	8.665467277
APAF1	8.558561298	8.558561303	8.55856131	8.558561309	8.55856131	8.558561312	8.558561308	8.558561304	8.558561312	8.558561308	8.558561308	8.558561311	8.558561316	8.558561309	8.558561313	8.558561308	8.558561308	8.558561306
APBA1	8.621434474	8.621434473	8.621434473	8.621434473	8.621434474	8.621434474	8.621434473	8.621434474	8.621434474	8.621434473	8.621434473	8.621434473	8.621434473	8.621434473	8.621434473	8.621434474	8.621434474	8.621434474
APBA2	8.61515667	8.615156674	8.615156671	8.615156672	8.615156675	8.615156673	8.615156673	8.615156674	8.615156672	8.615156669	8.615156669	8.615156666	8.615156668	8.615156667	8.615156668	8.615156666	8.615156668	8.615156668
APBA2BP	8.898545369	8.895552143	8.946049302	8.95607005	8.954197773	8.929251831	8.924935228	8.96995496	8.916627865	8.875320659	8.880939604	8.887741502	8.884399455	8.870461587	8.861396015	8.893566609	8.901899492	8.874235409
APBA3	9.230146078	9.230146078	9.230146078	9.230146078	9.230146078	9.230146078	9.230146078	9.230146078	9.230146078	9.230146078	9.230146078	9.230146078	9.230146078	9.230146078	9.230146078	9.230146078	9.230146078	9.230146078
APBB1	9.331074917	9.331074916	9.331074915	9.331074914	9.331074915	9.331074914	9.331074915	9.331074914	9.331074915	9.331074916	9.331074916	9.331074915	9.331074916	9.331074916	9.331074915	9.331074916	9.331074916	9.331074917
APBB1IP	9.601441698	9.48678876	9.309943692	9.412476296	9.423511482	9.572975517	9.443380751	9.581116334	9.626611017	10.08868918	10.04928564	10.02355465	9.918113001	10.14922723	10.18568203	10.13424742	10.20084004	10.0655813
APBB2	9.464841218	9.642586517	9.120498544	9.046748479	9.124130904	9.669711972	9.067160801	9.297516258	9.42675998	10.13614306	9.912836599	9.499294099	9.456153903	9.244023898	9.808276707	9.213422066	9.136849986	9.421877614
APBB3	9.099858065	9.099858065	9.099858065	9.099858066	9.099858065	9.099858064	9.099858065	9.099858065	9.099858065	9.099858065	9.099858065	9.099858066	9.099858066	9.099858065	9.099858066	9.099858066	9.099858066	9.099858065
APC	8.675624238	8.892485889	8.871591051	8.840856107	9.242738909	8.951977322	8.96659069	9.352731415	9.04214689	8.783427283	8.721295371	8.787068597	8.718440539	8.863670608	8.73583315	8.69211838	8.914660937	8.736169101
APC2	8.4952542	8.495254198	8.495254212	8.495254196	8.495254206	8.495254184	8.495254187	8.495254208	8.495254203	8.49525419	8.495254181	8.495254188	8.49525419	8.495254176	8.495254178	8.495254189	8.495254189	8.495254184
APCDD1	8.321381887	8.321381886	8.321381889	8.321381887	8.32138189	8.321381888	8.321381887	8.321381894	8.321381893	8.321381886	8.321381887	8.321381885	8.321381886	8.321381885	8.321381889	8.321381884	8.321381893	8.321381893
APCDD1L	11.20712586	10.71973876	11.20001163	10.33930932	9.489480756	10.46403778	10.32982846	9.093678815	10.21389355	11.65696219	11.45071905	11.31190586	10.60231632	10.16246322	11.37293774	10.7595418	10.0932282	11.09594707
APCS	8.521022134	8.521022125	8.52102212	8.521022131	8.521022121	8.521022122	8.52102213	8.521022129	8.521022126	8.521022118	8.521022114	8.521022117	8.521022114	8.521022116	8.521022117	8.521022118	8.521022114	8.521022119
APEH	10.11997042	9.814175225	9.794249687	9.750688668	9.369404361	9.743766657	9.854691947	9.196969687	9.665916597	10.23076754	10.30780173	10.28330701	10.00592984	10.01037996	10.12596153	10.34826107	10.11842905	10.10299878
APEX1	12.17926316	12.17926316	12.17926315	12.17926315	12.17926314	12.17926316	12.17926316	12.17926314	12.17926313	12.17926315	12.17926316	12.17926315	12.17926315	12.17926315	12.17926316	12.17926316	12.17926316	12.17926315
APEX2	9.28385508	9.28385508	9.28385508	9.283855081	9.283855081	9.28385508	9.283855081	9.28385508	9.283855081	9.28385508	9.28385508	9.28385508	9.28385508	9.283855081	9.28385508	9.28385508	9.283855081	9.283855081
APH1A	9.773936878	9.773936911	9.773936912	9.773936938	9.773936861	9.773936946	9.773936998	9.773936889	9.773937032	9.773936986	9.773936948	9.773936941	9.77393692	9.773936941	9.773936955	9.773936936	9.773936958	9.773936948
APH1B	9.658440412	9.658440411	9.658440409	9.658440408	9.658440411	9.658440409	9.658440409	9.65844041	9.658440408	9.658440412	9.658440411	9.658440411	9.658440409	9.658440412	9.658440409	9.658440409	9.65844041	9.658440412
API5	9.947828295	9.947828295	9.947828294	9.947828294	9.947828294	9.947828295	9.947828295	9.947828294	9.947828294	9.947828295	9.947828295	9.947828295	9.947828295	9.947828295	9.947828295	9.947828295	9.947828295	9.947828295
APITD1	9.059522791	9.05952279	9.059522791	9.05952279	9.05952279	9.059522791	9.05952279	9.05952279	9.05952279	9.059522789	9.059522789	9.059522789	9.059522789	9.059522789	9.05952279	9.059522789	9.059522789	9.059522789
APLN	9.01580954	9.015760064	9.015592275	9.015432779	9.016246231	9.015452581	9.015998813	9.01649502	9.015709623	9.015728258	9.015640568	9.01560031	9.01599225	9.016150419	9.015733781	9.01579031	9.016909558	9.015786031
APLP1	9.231394886	9.231394944	9.231394887	9.231394928	9.231394938	9.231394897	9.231394947	9.231394908	9.231394953	9.231394941	9.231394969	9.23139497	9.231394954	9.231394989	9.231394923	9.231394965	9.231395037	9.231394968
APLP2	11.40861559	11.3294875	11.32841084	11.37762235	11.09481073	11.11717905	11.65919375	11.19122393	11.07383234	11.48614041	11.37789031	11.52637647	11.65605158	11.59738302	11.28132043	11.87182306	11.56541756	11.50013805
APOA1BP	10.83233541	10.83233541	10.83233541	10.83233541	10.83233541	10.83233541	10.83233541	10.83233541	10.83233541	10.83233541	10.83233541	10.83233541	10.83233541	10.83233541	10.83233541	10.83233541	10.83233541	10.83233541
APOA2	7.912225003	7.912225001	7.912225002	7.912225002	7.912225004	7.912225002	7.912225002	7.912225002	7.912225003	7.912225	7.912225001	7.912225001	7.912225001	7.912225	7.912225	7.912225001	7.912225001	7.912225
APOA5	8.61967234	8.619672286	8.619672329	8.61967234	8.619672393	8.619672304	8.619672356	8.61967237	8.61967239	8.619672285	8.619672267	8.619672282	8.619672268	8.619672272	8.619672275	8.619672284	8.619672252	8.619672271
APOB	7.979141646	7.979141646	7.979141647	7.979141647	7.979141647	7.979141647	7.979141647	7.979141647	7.979141647	7.979141646	7.979141646	7.979141646	7.979141646	7.979141646	7.979141646	7.979141646	7.979141646	7.979141646
APOB48R	8.377809499	8.377809498	8.377809499	8.377809499	8.377809499	8.377809498	8.377809499	8.377809499	8.377809499	8.377809498	8.377809498	8.377809498	8.377809498	8.377809498	8.377809498	8.377809498	8.377809498	8.377809498
APOBEC1	8.065001614	8.065001614	8.065001614	8.065001614	8.065001614	8.065001613	8.065001614	8.065001614	8.065001614	8.065001613	8.065001614	8.065001613	8.065001614	8.065001614	8.065001613	8.065001614	8.065001614	8.065001614
APOBEC2	8.361863253	8.36186325	8.361863247	8.361863249	8.361863253	8.361863252	8.361863249	8.36186325	8.36186324	8.361863248	8.361863244	8.361863247	8.36186325	8.361863246	8.361863247	8.361863252	8.361863247	8.361863245
APOBEC3A	7.88426066	7.88426066	7.88426066	7.88426066	7.88426066	7.88426066	7.88426066	7.88426066	7.88426066	7.88426066	7.88426066	7.88426066	7.88426066	7.88426066	7.88426066	7.88426066	7.88426066	7.88426066
APOBEC3B	8.214798948	8.214798925	8.214798921	8.214798926	8.214798947	8.214798914	8.21479892	8.214798941	8.21479896	8.214798936	8.21479892	8.214798926	8.214798906	8.21479894	8.214798917	8.214798917	8.214798957	8.214798942
APOBEC3C	9.687656817	9.687656818	9.687656817	9.687656817	9.687656817	9.687656817	9.687656817	9.687656817	9.687656816	9.687656818	9.687656818	9.687656818	9.687656818	9.687656818	9.687656818	9.687656818	9.687656818	9.687656819
APOBEC3D	8.486470503	8.486470503	8.486470503	8.486470503	8.486470503	8.486470502	8.486470503	8.486470503	8.486470503	8.486470502	8.486470502	8.486470501	8.486470502	8.486470502	8.486470502	8.486470502	8.486470502	8.486470502
APOBEC3F	8.425849793	8.425849794	8.425849787	8.425849786	8.425849791	8.425849792	8.425849788	8.425849788	8.425849785	8.425849789	8.42584979	8.42584979	8.425849787	8.425849788	8.425849788	8.42584979	8.42584979	8.425849789
APOBEC3G	8.826533828	8.826533828	8.826533828	8.826533827	8.826533826	8.826533829	8.826533827	8.826533826	8.826533825	8.826533827	8.826533827	8.826533828	8.826533828	8.826533826	8.826533828	8.826533827	8.826533827	8.826533825
APOBEC4	8.033566389	8.033566388	8.033566389	8.033566388	8.033566388	8.033566388	8.033566388	8.033566388	8.033566389	8.033566389	8.033566389	8.033566389	8.033566389	8.033566389	8.033566389	8.033566389	8.033566389	8.033566389
APOC1	8.977508429	8.977508429	8.977508429	8.97750843	8.977508429	8.977508431	8.977508429	8.977508429	8.977508429	8.977508429	8.977508429	8.977508429	8.97750843	8.977508428	8.977508429	8.977508429	8.977508429	8.977508429
APOC2	9.09932187	9.09932187	9.099321871	9.099321872	9.099321874	9.099321869	9.099321872	9.099321872	9.099321869	9.099321869	9.099321869	9.099321869	9.099321868	9.099321867	9.099321866	9.099321867	9.099321872	9.099321869
APOC4	8.870040405	8.870040404	8.870040403	8.870040403	8.870040403	8.870040402	8.8700404	8.870040402	8.870040403	8.870040403	8.870040404	8.870040403	8.870040404	8.870040404	8.870040403	8.870040403	8.870040403	8.870040404
APOD	8.478474602	8.478474603	8.478474602	8.478474603	8.4784746	8.478474609	8.478474606	8.478474602	8.478474608	8.478474601	8.478474602	8.478474601	8.478474602	8.478474603	8.478474605	8.478474602	8.478474603	8.478474608
APOE	8.2947568	8.303637932	8.293027754	8.637449189	8.786435056	9.841564912	8.464843125	8.819414478	10.71698776	8.425157578	8.377573886	8.368690554	8.494926686	9.326134957	8.661035024	8.705200551	9.459195066	10.00576089
APOF	7.797413411	7.797413411	7.797413411	7.797413411	7.797413411	7.797413411	7.797413411	7.797413411	7.797413411	7.797413411	7.797413411	7.797413411	7.797413411	7.797413411	7.797413411	7.797413411	7.797413411	7.797413411
APOH	7.994750631	7.994750632	7.994750631	7.994750632	7.994750631	7.994750631	7.994750631	7.994750632	7.994750631	7.994750631	7.994750631	7.994750631	7.994750631	7.994750631	7.994750631	7.994750631	7.994750631	7.994750631
APOL1	9.420930448	9.420930464	9.420930408	9.420930385	9.420930365	9.420930459	9.420930369	9.420930359	9.420930401	9.420930421	9.420930454	9.42093042	9.420930417	9.4209304	9.420930472	9.420930436	9.420930372	9.420930469
APOL2	9.345290619	9.34529062	9.345290616	9.345290616	9.345290617	9.345290617	9.345290617	9.345290616	9.345290616	9.34529062	9.34529062	9.345290619	9.34529062	9.34529062	9.345290619	9.345290621	9.34529062	9.34529062
APOL3	9.245138343	9.245138377	9.245138322	9.245138202	9.245138207	9.245138269	9.24513825	9.245138202	9.245138258	9.245138337	9.245138344	9.245138289	9.245138273	9.245138247	9.245138304	9.245138273	9.245138161	9.245138312
APOL4	8.285542544	8.285540642	8.285570648	8.285559596	8.285610285	8.28555206	8.2855648	8.285589519	8.285550617	8.28551455	8.28552915	8.285514862	8.285522387	8.285542156	8.285492078	8.285504666	8.285530008	8.285534783
APOL5	8.410574685	8.410574684	8.410574684	8.410574685	8.410574684	8.410574684	8.410574684	8.410574684	8.410574684	8.410574684	8.410574684	8.410574684	8.410574685	8.410574684	8.410574684	8.410574685	8.410574684	8.410574684
APOL6	8.927173335	8.927173339	8.927173338	8.927173336	8.927173333	8.927173337	8.927173337	8.927173336	8.927173335	8.927173339	8.927173339	8.927173338	8.927173337	8.927173334	8.927173338	8.927173337	8.927173334	8.927173334
APOLD1	8.793334696	8.793334696	8.793334695	8.793334693	8.793334696	8.793334695	8.793334695	8.793334697	8.793334695	8.793334699	8.793334698	8.793334697	8.793334697	8.793334698	8.793334697	8.793334698	8.793334699	8.793334696
APP	10.72894759	11.01511333	11.13597899	10.82701142	11.45008632	11.12935201	10.82799053	11.39350322	10.91502574	11.55053004	11.61654023	11.55399481	11.45033954	11.69627485	11.60545699	11.35780471	11.72790016	11.42297214
APPBP1	11.55726501	11.55726501	11.55726501	11.55726501	11.557265	11.55726501	11.55726501	11.55726501	11.557265	11.557265	11.55726501	11.557265	11.55726501	11.557265	11.55726501	11.55726501	11.55726501	11.557265
APPBP2	10.01956789	10.04032993	9.974496437	9.937742605	9.974240597	10.01361903	9.964645203	10.01301228	9.962871828	10.08544171	10.06213299	10.02878525	10.02711928	9.990169337	10.05396984	10.01968489	10.030978	10.01651344
APPL	9.27487128	9.487044098	9.441961029	9.349708679	9.26228507	9.578689804	9.41179328	9.28020644	9.42707234	9.446647981	9.47795871	9.451735053	9.472154135	9.403109186	9.52331376	9.444554006	9.371059977	9.494996942
APRIN	9.175311175	9.264069936	9.402487317	9.363452785	9.356089258	9.49780822	9.457716676	9.406602277	9.374473618	9.259530847	9.199280113	9.291829475	9.330565435	9.359686146	9.325809691	9.34420145	9.325958769	9.318363322
APRT	10.53109309	10.25985032	9.86278812	9.683948711	9.662318198	9.790379964	9.775194007	9.359419698	9.744521762	10.50940301	10.56484155	10.49441669	10.06912991	10.31879801	10.34483498	10.18576259	10.11487694	10.43779382
APTX	9.621982819	9.621979259	9.621977446	9.62197177	9.621965605	9.621987136	9.621977974	9.621971575	9.621968188	9.621985126	9.621984826	9.621983045	9.621975417	9.621975368	9.621985212	9.621978173	9.621977996	9.621975824
AQP1	8.006407035	7.884386129	8.052996234	8.234539014	8.91263987	7.904101425	8.028849382	8.646962299	9.068949592	7.966211914	7.915117887	7.887952035	8.023347591	9.121413915	7.972867627	7.870572577	8.722218422	9.084162558
AQP10	8.42354546	8.423528207	8.423546419	8.42354986	8.423546666	8.423521922	8.423555173	8.423552683	8.423534215	8.423530492	8.423523067	8.423519191	8.423528866	8.4235111	8.423513325	8.423507255	8.423515382	8.423524897
AQP11	8.3013699	8.3013699	8.3013699	8.3013699	8.3013699	8.3013699	8.3013699	8.3013699	8.3013699	8.3013699	8.3013699	8.3013699	8.3013699	8.3013699	8.3013699	8.3013699	8.3013699	8.3013699
AQP2	8.402339517	8.399910982	8.383506092	8.386349338	8.395675355	8.380538128	8.388866961	8.392649812	8.385456956	8.366264662	8.368307843	8.36696379	8.375121003	8.376266175	8.356154337	8.371250593	8.371545858	8.37396598
AQP3	8.708339158	8.446691588	8.5150528	8.593822903	8.719933309	8.64161506	8.567903288	8.681289829	8.913333829	8.610592065	8.473146001	8.336517901	8.392373089	8.571970449	8.410308129	8.409061262	8.58028563	8.656863001
AQP4	7.72806529	7.728065253	7.728065299	7.728065279	7.728065292	7.728065254	7.728065285	7.728065296	7.728065277	7.728065197	7.728065212	7.728065203	7.728065173	7.72806517	7.728065211	7.728065229	7.728065185	7.728065196
AQP6	8.598686399	8.612741217	8.598552438	8.617853665	8.657988802	8.597567796	8.557084283	8.618034947	8.587333146	8.54773358	8.552073549	8.538462737	8.52857829	8.562230324	8.547476693	8.553994237	8.558039128	8.551112691
AQP7	8.83002926	8.83002926	8.83002926	8.83002926	8.83002926	8.83002926	8.83002926	8.83002926	8.83002926	8.83002926	8.83002926	8.83002926	8.83002926	8.83002926	8.83002926	8.83002926	8.83002926	8.83002926
AQP8	8.753139866	8.753139865	8.753139865	8.753139865	8.753139866	8.753139865	8.753139865	8.753139865	8.753139866	8.753139866	8.753139866	8.753139865	8.753139866	8.753139865	8.753139865	8.753139865	8.753139866	8.753139866
AQP9	8.558278367	8.558278367	8.558278368	8.558278368	8.558278367	8.558278367	8.558278367	8.558278368	8.558278367	8.558278367	8.558278367	8.558278367	8.558278367	8.558278367	8.558278367	8.558278367	8.558278367	8.558278367
AQR	9.724588805	9.724588806	9.724588806	9.724588805	9.724588805	9.724588806	9.724588805	9.724588805	9.724588805	9.724588806	9.724588806	9.724588806	9.724588806	9.724588805	9.724588806	9.724588806	9.724588805	9.724588805
AR	8.619964941	8.619964938	8.61996494	8.619964937	8.61996494	8.619964938	8.619964938	8.619964941	8.619964937	8.619964939	8.61996494	8.619964943	8.619964941	8.619964941	8.619964942	8.619964944	8.619964944	8.619964936
ARAF	10.06248039	10.06248039	10.06248039	10.06248039	10.06248038	10.06248039	10.06248039	10.06248038	10.06248039	10.06248039	10.06248039	10.06248039	10.06248039	10.06248039	10.06248039	10.06248039	10.06248039	10.06248039
ARC	8.193265647	8.193265646	8.193265646	8.193265647	8.193265646	8.193265647	8.193265646	8.193265646	8.193265646	8.193265646	8.193265646	8.193265646	8.193265647	8.193265647	8.193265646	8.193265647	8.193265646	8.193265647
ARCN1	11.77264099	11.77264099	11.77264099	11.77264099	11.77264099	11.77264099	11.77264099	11.77264099	11.77264099	11.77264099	11.77264099	11.77264099	11.77264099	11.77264099	11.77264099	11.77264099	11.77264099	11.77264099
ARD1A	10.05005202	10.05005202	10.05005202	10.05005202	10.05005202	10.05005202	10.05005202	10.05005202	10.05005202	10.05005202	10.05005202	10.05005203	10.05005202	10.05005202	10.05005202	10.05005202	10.05005202	10.05005202
ARF1	11.50002956	11.45328497	11.48563983	11.44003057	11.37719549	11.44026182	11.50943101	11.1886041	11.38651071	11.73733881	11.68357139	11.69138304	11.65923598	11.72774809	11.61761367	11.78875818	11.67627488	11.71886589
ARF3	11.14127728	10.66358498	10.46629571	10.27201973	10.48506304	10.20127169	10.4369058	10.28626115	10.91312266	11.24407016	11.0884702	10.81613497	10.29125149	10.75458958	10.51112631	10.31107846	10.84383082	11.05768161
ARF4	13.10389244	13.06145648	13.17150358	13.05446802	13.4117658	12.99789384	13.07127725	13.3128236	13.38311095	13.07180707	13.08183769	13.20363257	13.11794985	13.35834178	13.12342911	13.14598987	13.3332435	13.27250284
ARF5	10.97122696	10.84619697	10.85622866	10.89226702	11.01509926	10.93213288	10.92024751	10.91337841	11.01772185	10.93618156	10.89042576	10.88541077	10.80628287	11.05012338	10.90147016	10.9018803	11.0788106	11.12149651
ARF6	10.54957834	10.54957829	10.54957834	10.54957835	10.5495783	10.54957836	10.54957836	10.54957826	10.54957842	10.54957834	10.54957825	10.54957828	10.54957828	10.54957829	10.54957821	10.54957821	10.54957826	10.54957833
ARFGAP1	9.448434241	9.263685174	9.260255792	9.247755295	9.50087995	9.217917325	9.312253909	9.292850771	9.483918768	9.480243165	9.501424896	9.495553474	9.448472707	9.654264035	9.454244898	9.529243211	9.6785894	9.657693951
ARFGAP3	10.89074143	10.89074143	10.89074143	10.89074143	10.89074143	10.89074143	10.89074143	10.89074143	10.89074143	10.89074143	10.89074143	10.89074143	10.89074143	10.89074143	10.89074143	10.89074143	10.89074144	10.89074143
ARFGEF1	9.577457754	9.633379781	9.681891751	9.433712396	9.48033132	9.716650667	9.589506907	9.667655285	9.690077525	9.877138759	9.818452489	9.724754111	9.705979758	9.593830515	9.814757378	9.676914473	9.573794185	9.712880637
ARFGEF2	8.471559098	8.471559099	8.471559099	8.471559098	8.471559098	8.4715591	8.4715591	8.4715591	8.471559101	8.471559099	8.471559099	8.471559098	8.471559098	8.471559098	8.471559098	8.471559098	8.471559098	8.471559098
ARFIP1	9.854485135	10.09309645	9.968021007	9.96219281	10.10156768	10.14526083	10.08162719	10.12963831	9.990010541	10.07692221	10.05831494	10.02467641	10.06494104	10.19532055	10.1060826	10.03560739	10.15505776	10.15030845
ARFIP2	10.72014739	10.51664392	10.40266805	10.38551482	10.67871915	10.37517693	10.49830859	10.45556049	10.89067691	10.99215886	11.11304188	10.94897387	10.71218078	11.22200506	10.89275676	10.79701712	11.23076785	11.28051608
ARFRP1	9.584652315	9.571110275	9.390473943	9.450383938	9.388275327	9.496299508	9.44454013	9.357210602	9.421641813	9.74187486	9.684785167	9.617382977	9.594121012	9.675943037	9.682990569	9.669286743	9.714171053	9.75186594
ARG1	8.021239862	8.021239863	8.021239863	8.021239864	8.021239864	8.021239863	8.021239863	8.021239864	8.021239862	8.021239862	8.021239861	8.021239863	8.021239863	8.021239861	8.02123986	8.021239861	8.021239861	8.021239861
ARG2	8.672352895	8.674282272	8.698651279	8.693628422	8.573189589	8.704181221	8.662445411	8.591500239	8.521933946	8.678949478	8.729691443	8.685044266	8.693523796	8.550050626	8.711202126	8.617995391	8.522909464	8.544310022
ARHGAP1	11.00075051	11.00075051	11.0007505	11.0007505	11.00075052	11.00075051	11.0007505	11.00075052	11.00075051	11.0007505	11.00075049	11.0007505	11.0007505	11.0007505	11.00075049	11.00075049	11.0007505	11.0007505
ARHGAP10	9.462641012	9.462641012	9.462641012	9.462641012	9.462641012	9.462641012	9.462641012	9.462641012	9.462641012	9.462641012	9.462641012	9.462641012	9.462641011	9.462641011	9.462641012	9.462641011	9.462641011	9.462641011
ARHGAP11A	7.926694083	7.926694084	7.926694083	7.926694084	7.926694083	7.926694084	7.926694083	7.926694084	7.926694084	7.926694083	7.926694082	7.926694083	7.926694083	7.926694083	7.926694083	7.926694082	7.926694083	7.926694083
ARHGAP12	9.385580702	9.385580705	9.385580702	9.3855807	9.385580698	9.385580705	9.385580702	9.385580698	9.3855807	9.385580702	9.385580703	9.385580703	9.385580702	9.385580701	9.385580704	9.385580703	9.385580699	9.385580702
ARHGAP15	8.125352274	8.125352274	8.125352274	8.125352274	8.125352274	8.125352274	8.125352273	8.125352274	8.125352274	8.125352273	8.125352273	8.125352273	8.125352273	8.125352274	8.125352273	8.125352274	8.125352273	8.125352273
ARHGAP17	10.29810955	10.29810955	10.29810955	10.29810955	10.29810955	10.29810955	10.29810955	10.29810955	10.29810955	10.29810955	10.29810955	10.29810955	10.29810955	10.29810955	10.29810955	10.29810955	10.29810955	10.29810955
ARHGAP18	10.48058648	11.26579495	9.499261431	9.179511885	9.003007447	10.94359547	9.190397624	8.998289884	9.715751235	11.36313228	11.08783574	9.812756096	10.31740327	9.442602161	11.57335762	9.725985417	9.176407185	10.71790615
ARHGAP19	8.457713618	8.586622732	8.550475434	8.6592542	8.389038995	8.878672415	8.670552913	8.483354156	8.387600424	8.584859003	8.641571194	8.679506892	8.738809264	8.58844157	8.948524985	8.935710949	8.572340129	8.656061066
ARHGAP20	8.054181017	8.054181016	8.054181018	8.054181017	8.054181018	8.054181019	8.054181017	8.054181018	8.054181019	8.054181015	8.054181016	8.054181016	8.054181016	8.054181016	8.054181016	8.054181016	8.054181015	8.054181016
ARHGAP21	9.178815833	9.201010501	9.406179992	9.449181748	9.361813301	9.231242437	9.597425561	9.415375672	9.399309538	9.260553865	9.196543823	9.462609659	9.523328349	9.452772352	9.237235854	9.750095577	9.508233381	9.197038428
ARHGAP22	9.840175617	10.3637147	8.851459909	9.155944849	8.7921529	10.724928	9.072036373	8.167780362	10.29165131	10.4909769	10.52087711	9.121328855	9.461622101	9.457156449	10.84697957	9.310821863	9.006919559	10.98990096
ARHGAP23	9.085714882	9.080423463	9.072558425	9.076330415	9.096989927	9.076697103	9.06507096	9.08583709	9.089282586	9.055345994	9.053852814	9.057433158	9.053392242	9.063068771	9.052610998	9.056416615	9.063128779	9.061451898
ARHGAP24	9.128101724	9.268843111	9.643823776	9.324887263	9.130060814	9.386688471	9.476180546	9.212938765	9.177504253	9.269928278	9.253164589	9.689117187	9.556920341	9.329318902	9.242514277	9.586892169	9.31113773	9.326940294
ARHGAP25	8.273478137	8.264507257	8.271890294	8.28822867	8.285016343	8.267239021	8.269400435	8.274164451	8.278669493	8.229127778	8.224759908	8.225517248	8.232610621	8.230743722	8.23668501	8.236955127	8.225650906	8.227790626
ARHGAP26	8.371018045	8.370079198	8.354995359	8.344843439	8.273016063	8.416932286	8.353635009	8.305022048	8.262261551	8.448988517	8.423453429	8.369125384	8.372598011	8.298771335	8.470148114	8.351060143	8.265726658	8.297691488
ARHGAP27	8.181012038	8.181012038	8.181012038	8.181012038	8.181012038	8.181012038	8.181012038	8.181012038	8.181012038	8.181012038	8.181012038	8.181012038	8.181012038	8.181012038	8.181012038	8.181012038	8.181012038	8.181012038
ARHGAP28	8.636326799	8.581891526	7.911092628	7.980194476	9.565121335	9.07466428	8.021586846	9.93956449	9.698018669	8.183604175	8.337231359	7.779287505	7.759653139	9.106502015	8.565839449	7.580212041	9.390927046	9.366472203
ARHGAP29	10.29539945	10.52219883	8.386152463	8.92228277	8.866385105	10.67880047	8.791626432	8.249794991	11.69410224	9.651389699	9.498856183	8.018453891	8.718409987	9.195209174	9.82639422	8.168298486	7.946865334	11.04861521
ARHGAP30	8.423849261	8.423849264	8.423849258	8.423849262	8.423849277	8.423849265	8.423849255	8.423849266	8.42384926	8.423849248	8.423849251	8.423849246	8.423849246	8.423849245	8.423849248	8.42384925	8.423849248	8.423849252
ARHGAP4	9.103182468	9.076867793	9.050780069	9.070881111	9.09184681	9.070939914	9.036865485	9.080846818	9.063570228	9.064573204	9.064085426	9.058257062	9.076024512	9.048399822	9.045797027	9.066482645	9.063357267	9.066787729
ARHGAP5	9.18464083	9.511835108	10.13056856	10.1219511	9.835222732	9.794963932	10.34393325	10.20970856	9.381669453	9.464625325	9.528892107	9.970954325	9.955817025	9.449471215	9.67953562	9.994634356	9.656992644	9.13120887
ARHGAP6	8.147063689	8.148739187	8.150348765	8.14848926	8.151720289	8.152865748	8.150550687	8.14827499	8.15191418	8.143175921	8.14221086	8.13784485	8.139311023	8.137826207	8.140371652	8.139759208	8.138156318	8.142624404
ARHGAP8	8.134098665	8.122285066	8.10829305	8.130156988	8.110487571	8.160556363	8.122568208	8.114209001	8.121573374	8.078212724	8.093882535	8.073639163	8.1213047	8.091085952	8.170768126	8.11815161	8.062854689	8.085223727
ARHGAP9	8.326957544	8.326618966	8.311325298	8.31387824	8.318366011	8.308216481	8.316004271	8.320525094	8.309348925	8.339833958	8.339990566	8.330457985	8.326611645	8.32549165	8.328389286	8.316201137	8.321530584	8.318477991
ARHGDIA	9.284981939	9.284981934	9.284981935	9.284981939	9.284981943	9.284981942	9.284981941	9.28498194	9.284981957	9.284981955	9.284981951	9.284981953	9.284981951	9.284981948	9.284981944	9.284981944	9.284981947	9.284981957
ARHGDIB	8.484625478	8.387336716	8.417679223	8.44993931	8.81989094	8.363801288	8.389506077	8.792854957	8.972794514	8.665244641	8.636971958	8.650350411	8.363589851	9.080555858	8.443526611	8.386463285	9.066900931	9.108715235
ARHGDIG	8.686910332	8.685812887	8.680644282	8.684149719	8.688905799	8.680565836	8.675965879	8.683052861	8.678892618	8.673131164	8.676193474	8.673597523	8.676653216	8.674184027	8.670476672	8.680421719	8.671542576	8.676790333
ARHGEF1	9.273787248	9.273787248	9.273787248	9.273787248	9.273787248	9.273787248	9.273787248	9.273787248	9.273787248	9.273787249	9.273787249	9.273787249	9.273787248	9.273787249	9.273787248	9.273787249	9.273787249	9.273787249
ARHGEF10	10.88839522	10.88839522	10.88839522	10.88839522	10.88839522	10.88839523	10.88839522	10.88839521	10.88839523	10.88839522	10.88839522	10.88839521	10.88839522	10.88839523	10.88839523	10.88839521	10.88839521	10.88839523
ARHGEF10L	9.420621908	9.420621908	9.420621908	9.420621908	9.420621907	9.420621908	9.420621908	9.420621907	9.420621908	9.420621908	9.420621908	9.420621908	9.420621908	9.420621908	9.420621908	9.420621908	9.420621908	9.420621908
ARHGEF11	8.759695849	8.759695848	8.759695863	8.759695866	8.759695858	8.759695867	8.759695869	8.759695865	8.75969587	8.759695864	8.759695862	8.759695859	8.759695855	8.759695866	8.759695856	8.759695862	8.759695872	8.759695864
ARHGEF12	9.768243246	9.863135526	9.89758371	9.77410769	9.6839445	9.879323027	9.876159013	9.848600984	9.861375475	9.419096103	9.374870468	9.42393638	9.301613538	9.276321485	9.310482272	9.324280854	9.251936632	9.333430032
ARHGEF15	8.231731163	8.231731163	8.231731163	8.231731163	8.231731164	8.231731163	8.231731163	8.231731164	8.231731163	8.231731163	8.231731163	8.231731163	8.231731163	8.231731163	8.231731163	8.231731163	8.231731163	8.231731163
ARHGEF16	8.804958223	8.804958224	8.804958222	8.804958223	8.804958225	8.80495822	8.80495822	8.804958223	8.804958221	8.804958221	8.804958222	8.80495822	8.804958223	8.804958221	8.804958221	8.804958222	8.804958221	8.804958221
ARHGEF17	9.799879371	9.686383893	9.98989473	10.17974477	10.57667096	9.532641937	10.04801437	10.45220122	9.94095577	10.07626648	10.06623701	10.38829736	10.25410063	10.82651195	9.931118724	10.47790499	11.17784545	10.18273099
ARHGEF18	10.48143939	10.48143939	10.48143939	10.48143938	10.4814394	10.48143938	10.48143939	10.4814394	10.48143937	10.48143939	10.48143938	10.48143938	10.48143939	10.48143939	10.48143939	10.48143939	10.48143939	10.48143938
ARHGEF19	9.119285163	9.119285155	9.119285155	9.119285159	9.119285188	9.119285154	9.119285179	9.119285195	9.119285161	9.119285165	9.119285175	9.119285174	9.119285174	9.119285196	9.11928517	9.119285197	9.119285206	9.119285171
ARHGEF2	10.82027991	10.45134618	10.37944029	10.48219199	9.020143451	10.40107722	10.4788048	9.874965822	9.255650507	10.38342499	10.39228871	10.36459696	10.11848177	8.86181369	10.0475896	10.27135858	8.898513316	9.069818633
ARHGEF3	9.863880571	10.23113204	9.499164773	9.690512019	8.556937332	10.47196605	9.850020982	9.364710785	9.052372062	10.10080125	9.997164556	9.154401051	9.349652765	8.91336916	10.55592012	9.930937118	9.028955241	9.410474686
ARHGEF4	8.320460841	8.320460841	8.320460842	8.320460842	8.320460843	8.320460841	8.320460841	8.320460843	8.320460842	8.320460839	8.32046084	8.32046084	8.320460841	8.320460841	8.32046084	8.32046084	8.320460841	8.32046084
ARHGEF5	9.331005612	9.331005611	9.331005612	9.331005612	9.331005613	9.331005612	9.331005611	9.331005612	9.331005611	9.33100561	9.331005612	9.331005612	9.331005612	9.331005612	9.331005611	9.331005611	9.331005612	9.331005612
ARHGEF6	10.07143298	10.01061061	10.02037611	10.22979435	11.11645731	10.44480569	10.35305074	11.334267	10.3069592	9.99524494	10.03996427	10.01361039	10.3323654	10.8220446	10.40331257	10.23848843	11.01844433	10.31046917
ARHGEF7	8.769045003	8.743532697	8.782519862	8.771673762	8.76487123	8.81232247	8.798917133	8.792760494	8.815553993	8.810322605	8.842804528	8.836868535	8.82434489	8.809918372	8.845174974	8.819915779	8.813142985	8.791972946
ARHGEF9	9.019740476	8.944828078	8.9466589	8.843348475	8.920549562	8.925232605	8.980818032	8.951908218	8.973242917	9.048167909	9.058691311	9.0544782	9.048685778	9.047818548	9.089202132	8.959197556	9.03853458	9.064075509
ARID1A	9.41043308	9.433818092	9.543611326	9.545044592	9.410362349	9.441594713	9.593738951	9.427736447	9.664998616	9.575588369	9.560425414	9.601702852	9.506759479	9.442890387	9.522930029	9.599066469	9.556892853	9.45178825
ARID1B	8.189341663	8.189341663	8.189341662	8.189341663	8.189341663	8.189341662	8.189341662	8.189341662	8.189341662	8.189341662	8.189341663	8.189341662	8.189341663	8.189341663	8.189341663	8.189341663	8.189341663	8.189341663
ARID2	9.016014557	9.127348696	9.192287676	9.106200807	8.911708515	9.22404559	9.14830883	9.027561856	8.963955685	9.296283517	9.212236898	9.291980156	9.404582916	9.076468731	9.319993234	9.322306277	9.021953518	9.037570571
ARID3A	8.637902784	8.637902783	8.637902783	8.637902783	8.637902783	8.637902783	8.637902783	8.637902783	8.637902783	8.637902784	8.637902784	8.637902784	8.637902784	8.637902784	8.637902784	8.637902784	8.637902784	8.637902784
ARID4A	9.127110694	9.127110697	9.127110697	9.127110696	9.127110695	9.127110697	9.127110697	9.127110695	9.127110698	9.127110703	9.1271107	9.127110702	9.1271107	9.1271107	9.1271107	9.127110699	9.127110702	9.127110702
ARID4B	9.688563946	9.655973073	9.644456516	9.548582567	9.53433986	9.821931931	9.775465128	9.64630415	9.518577182	9.748611667	9.772190068	9.908329999	9.802904339	9.665516492	9.907493108	10.00597378	9.719272594	9.765142054
ARID5A	8.938116475	8.938116475	8.938116473	8.938116473	8.938116474	8.938116473	8.938116474	8.938116474	8.938116474	8.938116475	8.938116475	8.938116475	8.938116475	8.938116475	8.938116474	8.938116475	8.938116474	8.938116475
ARID5B	9.381531675	9.382268346	9.39733471	9.477585759	9.404791169	9.318202229	9.417679692	9.456628987	9.342429737	9.324350235	9.318063366	9.304443904	9.295463817	9.227824018	9.296360864	9.299838596	9.219983409	9.25636661
ARIH1	10.0112668	10.0112668	10.0112668	10.0112668	10.0112668	10.0112668	10.0112668	10.0112668	10.0112668	10.0112668	10.0112668	10.0112668	10.0112668	10.0112668	10.0112668	10.0112668	10.0112668	10.0112668
ARIH2	9.24191324	9.203260668	9.277413575	9.257242969	8.998605792	9.368294195	9.285028126	9.045601946	9.096285369	9.48425121	9.599637023	9.580778551	9.501992768	9.263277725	9.596917801	9.675563218	9.381299139	9.360252781
ARL1	10.56439743	10.82385667	10.64096885	10.65532271	11.25571139	10.95057792	10.79639889	11.00271365	11.26098981	10.88877771	10.84720401	10.82346691	11.05143571	11.4556085	11.0695328	10.90936507	11.33383423	11.5363171
ARL10	8.359620712	8.359620712	8.359620712	8.359620712	8.359620713	8.359620713	8.359620712	8.359620712	8.359620712	8.359620712	8.359620712	8.359620712	8.359620711	8.359620712	8.359620711	8.359620711	8.359620712	8.359620711
ARL11	7.696670262	7.696670262	7.696670262	7.696670262	7.696670262	7.696670262	7.696670262	7.696670262	7.696670262	7.696670262	7.696670262	7.696670262	7.696670262	7.696670262	7.696670262	7.696670262	7.696670262	7.696670262
ARL13B	9.174322969	9.174322986	9.174322978	9.174322993	9.174322984	9.174323002	9.174322993	9.174322993	9.174322998	9.174322988	9.174322999	9.174323	9.174323004	9.174323002	9.174323007	9.174323006	9.174323002	9.174322999
ARL14	7.840124796	7.840124796	7.840124796	7.840124796	7.840124796	7.840124796	7.840124796	7.840124796	7.840124796	7.840124795	7.840124795	7.840124795	7.840124795	7.840124795	7.840124795	7.840124795	7.840124795	7.840124795
ARL15	8.164355034	8.164355033	8.164355031	8.164355028	8.16435503	8.164355034	8.164355032	8.164355034	8.164355031	8.164355038	8.164355034	8.164355031	8.164355031	8.164355033	8.164355035	8.164355033	8.164355034	8.164355033
ARL16	9.238014475	9.238014475	9.238014475	9.238014475	9.238014475	9.238014475	9.238014475	9.238014475	9.238014475	9.238014475	9.238014475	9.238014475	9.238014475	9.238014475	9.238014475	9.238014475	9.238014475	9.238014475
ARL2	10.88348286	10.88348286	10.88348286	10.88348286	10.88348286	10.88348286	10.88348286	10.88348286	10.88348286	10.88348286	10.88348286	10.88348286	10.88348286	10.88348286	10.88348286	10.88348286	10.88348286	10.88348286
ARL2BP	11.42326571	11.32628226	10.83919578	11.14995102	12.02668594	11.59228053	11.34671998	11.62337983	12.30431399	11.46185539	11.35423727	10.89123115	11.2151142	12.21263345	11.36758996	11.24756767	11.99500039	12.35054135
ARL3	9.935479066	9.935479062	9.935479059	9.935479061	9.935479062	9.935479062	9.935479061	9.93547906	9.935479063	9.935479065	9.935479065	9.935479064	9.935479065	9.935479067	9.935479066	9.935479068	9.935479067	9.93547907
ARL4C	11.4314266	11.35116515	9.730496294	10.19470387	10.15045913	11.45362816	10.17643507	10.39381629	11.22551551	11.78980595	11.86726309	10.29862985	11.27661772	11.20734247	12.09964118	11.13352276	11.00766136	11.86841344
ARL4D	9.898657904	9.859498089	9.617259036	9.72893319	9.865305663	9.883177732	9.720809565	9.698147343	9.885503414	10.01659464	10.11076109	9.898571117	9.869684091	9.886014894	10.02273112	9.728407804	9.799673588	9.974436773
ARL5A	11.20224724	11.20224726	11.20224724	11.20224721	11.20224723	11.20224722	11.20224722	11.20224725	11.20224722	11.20224725	11.20224727	11.20224727	11.20224728	11.20224729	11.20224729	11.20224728	11.2022473	11.20224729
ARL5B	8.149199853	8.149199841	8.149199863	8.149199865	8.149199848	8.149199858	8.149199872	8.149199866	8.149199861	8.149199893	8.149199886	8.149199896	8.149199879	8.149199865	8.149199876	8.149199879	8.149199882	8.149199872
ARL6	8.48578146	8.48578146	8.48578146	8.48578146	8.48578146	8.48578146	8.48578146	8.48578146	8.485781461	8.485781461	8.485781461	8.485781461	8.485781461	8.485781461	8.485781461	8.485781461	8.485781461	8.485781461
ARL6IP1	11.28970465	11.28970464	11.28970464	11.28970464	11.28970466	11.28970465	11.28970464	11.28970467	11.28970463	11.28970464	11.28970463	11.28970464	11.28970464	11.28970465	11.28970464	11.28970464	11.28970468	11.28970464
ARL6IP2	8.401358545	8.401358547	8.401358547	8.401358547	8.401358547	8.401358549	8.401358549	8.401358548	8.401358548	8.401358551	8.401358549	8.40135855	8.40135855	8.401358549	8.401358551	8.401358551	8.40135855	8.401358548
ARL6IP4	10.47294218	10.26380762	10.06215929	9.943380903	10.07001718	10.14530572	10.17045533	9.82456837	9.812072013	10.86858507	10.90175267	10.9008032	10.79495034	10.56838105	10.84083786	10.9936077	10.57135869	10.59996295
ARL6IP5	12.27776751	12.29803301	12.12545109	12.19773685	12.45785542	12.56801224	12.3717403	12.48910264	12.55937081	12.55808409	12.48202347	12.30403843	12.58850386	12.83733813	12.64523853	12.62973115	12.71214993	12.9921545
ARL6IP6	9.489888396	9.504129815	9.480993883	9.477900036	9.45098157	9.477863998	9.481380571	9.448755579	9.463332963	9.501139848	9.511753026	9.508567021	9.506050175	9.48360408	9.509280887	9.506693497	9.485009152	9.501744738
ARL8A	9.663145784	9.663145784	9.663145784	9.663145785	9.663145784	9.663145784	9.663145785	9.663145784	9.663145784	9.663145784	9.663145784	9.663145784	9.663145784	9.663145783	9.663145784	9.663145784	9.663145784	9.663145784
ARL8B	11.41652595	11.40752982	11.412287	11.40798224	11.37855858	11.41787042	11.41902819	11.38541742	11.36998856	11.42724937	11.42281521	11.42410434	11.42996719	11.40634806	11.42750817	11.41614209	11.414989	11.40172702
ARL9	8.231246277	8.231246277	8.231246277	8.231246277	8.231246278	8.231246277	8.231246277	8.231246278	8.231246277	8.231246277	8.231246276	8.231246277	8.231246277	8.231246277	8.231246277	8.231246277	8.231246277	8.231246277
ARMC1	10.26462115	10.40193214	10.41342916	10.32032448	10.11332013	10.4018579	10.35545138	10.25796928	10.2274368	10.33974371	10.41713332	10.5098526	10.48148027	10.3027995	10.45054646	10.4310182	10.36034942	10.26779085
ARMC2	7.983408542	7.983408542	7.983408542	7.983408542	7.983408542	7.983408542	7.983408542	7.983408542	7.983408542	7.983408542	7.983408542	7.983408542	7.983408542	7.983408542	7.983408542	7.983408542	7.983408542	7.983408542
ARMC3	8.265866303	8.2658663	8.265866306	8.265866309	8.265866305	8.265866307	8.265866305	8.265866306	8.26586631	8.265866293	8.265866299	8.265866297	8.265866296	8.265866299	8.265866305	8.265866306	8.265866298	8.265866301
ARMC4	8.217045399	8.217045398	8.217045398	8.217045398	8.217045399	8.217045399	8.217045398	8.217045399	8.217045399	8.217045398	8.217045398	8.217045398	8.217045398	8.217045398	8.217045398	8.217045398	8.217045398	8.217045398
ARMC5	8.863461334	8.863461332	8.863461329	8.863461327	8.863461333	8.863461327	8.863461326	8.863461327	8.863461325	8.863461329	8.863461329	8.863461328	8.863461331	8.863461328	8.863461327	8.863461331	8.863461329	8.86346133
ARMC6	9.400982954	9.400982954	9.400982952	9.400982952	9.400982954	9.400982953	9.400982952	9.400982953	9.400982954	9.400982955	9.400982955	9.400982954	9.400982954	9.400982955	9.400982954	9.400982954	9.400982956	9.400982955
ARMC7	9.598336996	9.598336995	9.598336996	9.598336996	9.598336996	9.598336996	9.598336995	9.598336996	9.598336996	9.598336996	9.598336996	9.598336995	9.598336995	9.598336995	9.598336995	9.598336996	9.598336996	9.598336996
ARMC8	8.52264954	8.531674112	8.51111626	8.503314938	8.506279692	8.551194117	8.508656436	8.50886927	8.524748943	8.564429582	8.561084016	8.542725773	8.54310217	8.540928356	8.571741182	8.530525561	8.528534282	8.542965142
ARMC9	10.46587187	10.01520018	8.987907934	8.687738469	8.693285332	9.74082789	8.685508003	8.558196183	9.456003996	9.813216062	9.887191543	9.116881514	8.878085898	8.759274916	9.690186596	8.781570723	8.68576219	9.628969534
ARMCX1	11.06189072	10.95021312	10.7806541	10.7533735	11.36870141	11.050394	10.88657512	11.04117518	11.18611615	10.79012435	10.76908748	10.91067878	11.10841652	11.68643408	11.11337819	11.20962991	11.69254291	11.63012254
ARMCX2	11.72594275	11.84795041	12.10192657	12.07394112	12.70701699	11.76854248	12.36525827	12.39383184	12.42844901	11.87466147	11.89256562	12.42392771	12.17236856	12.76994745	11.92892756	12.39417164	12.89385133	12.49123794
ARMCX3	10.57733838	10.83347508	10.79191894	10.85993836	11.23024308	10.78742518	10.90327833	11.3267235	11.02449	11.13024999	11.1062272	11.40334845	11.60493779	11.92904834	11.30684427	11.70292498	11.86177763	11.67622817
ARMCX4	8.323674451	8.318773908	8.324369597	8.322063267	8.355867493	8.295182336	8.347269162	8.336798352	8.3632443	8.423067047	8.408437356	8.449425401	8.467148045	8.466844487	8.440916296	8.484358578	8.466518251	8.402483938
ARMCX5	9.006988772	9.006988773	9.006988772	9.006988772	9.006988773	9.006988773	9.006988773	9.006988775	9.006988771	9.006988773	9.006988773	9.006988773	9.006988772	9.006988774	9.006988773	9.006988773	9.006988774	9.006988773
ARMET	11.73606329	11.73606329	11.73606332	11.73606328	11.7360633	11.73606327	11.73606329	11.7360633	11.73606329	11.73606331	11.7360633	11.73606333	11.73606331	11.73606333	11.7360633	11.73606331	11.73606332	11.73606332
ARMETL1	7.742231649	7.742231649	7.742231649	7.742231649	7.742231649	7.742231649	7.742231649	7.742231649	7.742231649	7.742231649	7.742231649	7.742231649	7.742231649	7.742231649	7.742231649	7.742231649	7.742231649	7.742231649
ARNT	8.903144726	8.967592525	8.915038664	8.971810177	8.945039271	9.082205052	9.120491303	8.991708539	9.134801578	9.253380465	9.203733433	9.190519624	9.155277571	9.283721187	9.241393155	9.204924913	9.33623402	9.317908021
ARNT2	9.496942764	9.763017634	8.20777284	8.188413028	8.35662959	9.296034279	8.269800073	8.31307237	9.630572822	10.08881601	9.944870976	8.589850241	8.381853913	8.680109426	9.80941319	8.389359059	8.398912886	10.17202705
ARNTL	9.705447554	9.07055332	9.017900301	9.311265018	9.539338266	9.560413852	9.395058754	9.770161714	9.537208587	10.01026641	9.685305261	9.788326679	9.787443378	9.782378309	9.73686697	9.716231782	9.789222551	9.753894452
ARNTL2	8.877588417	8.800239932	8.660203249	8.44810627	8.747488595	8.832481577	8.538714482	8.587354838	9.498013145	9.840061534	9.508600712	9.047995508	9.264514621	9.347623579	9.331034762	8.782013738	8.758359462	9.840563723
ARPC1A	12.21411457	12.21411457	12.21411457	12.21411457	12.21411457	12.21411457	12.21411457	12.21411456	12.21411457	12.21411457	12.21411457	12.21411457	12.21411457	12.21411457	12.21411457	12.21411457	12.21411457	12.21411457
ARPC1B	11.81159804	11.81159804	11.81159804	11.81159804	11.81159804	11.81159804	11.81159804	11.81159803	11.81159804	11.81159805	11.81159805	11.81159805	11.81159805	11.81159805	11.81159805	11.81159805	11.81159804	11.81159805
ARPC2	12.85765166	12.76760716	12.80548249	12.6083071	12.76807628	12.65086907	12.67375724	12.76603142	12.72076848	13.00855656	13.01609463	12.98556505	12.89511228	13.01120874	12.87299706	12.87519913	13.00119441	12.98417411
ARPC4	9.94308521	9.871389003	9.692257368	9.822398807	9.929550893	9.891141273	10.09317168	9.943665103	10.20151887	10.43564317	10.28198862	10.22551083	10.13352654	10.39769041	10.11255104	10.11156769	10.5035494	10.32492023
ARPC5	12.66800522	12.75354202	12.74030442	12.61909794	12.62016513	12.6302482	12.66361418	12.65223878	12.5778989	12.88085924	12.93554213	12.9577006	12.86169835	12.75259338	12.84047171	12.78098637	12.82066834	12.69297772
ARPC5L	10.48597213	10.37925117	10.13165798	10.0432238	10.1307651	10.23883486	10.03572009	10.14685117	10.08575723	10.68495342	10.66120148	10.46489415	10.41975644	10.4556306	10.55972978	10.39774354	10.46975078	10.54030584
ARPM1	8.724627977	8.724627989	8.724627994	8.72462798	8.724627995	8.72462799	8.724627994	8.724627984	8.724627997	8.724627993	8.724627984	8.724627991	8.724627985	8.724628005	8.724627993	8.724627996	8.724627998	8.724628004
ARPP-19	10.33575837	10.35779088	10.34845711	10.36635802	10.37374089	10.41283047	10.4048354	10.37999809	10.40366164	10.40205607	10.38729372	10.39637812	10.39375165	10.42248204	10.39930232	10.36812798	10.40913409	10.41643917
ARPP-21	7.916873981	7.916873981	7.916873984	7.916873983	7.916873983	7.916873986	7.916873984	7.916873983	7.916873983	7.916873978	7.916873977	7.91687398	7.916873978	7.916873979	7.916873977	7.916873978	7.916873979	7.916873978
ARR3	8.78279437	8.78279437	8.78279437	8.78279437	8.78279437	8.78279437	8.78279437	8.78279437	8.78279437	8.78279437	8.78279437	8.78279437	8.78279437	8.78279437	8.78279437	8.78279437	8.78279437	8.78279437
ARRB1	8.222787589	8.219757518	8.225315189	8.222216012	8.225546089	8.229817585	8.222751031	8.220907341	8.229549323	8.22212286	8.223087906	8.218456061	8.219210202	8.223075569	8.22452786	8.216992267	8.217364498	8.228136143
ARRB2	8.517031366	8.517031366	8.517031365	8.517031366	8.517031366	8.517031365	8.517031366	8.517031366	8.517031366	8.517031365	8.517031365	8.517031365	8.517031365	8.517031365	8.517031365	8.517031365	8.517031365	8.517031365
ARRDC1	9.004046095	9.004046094	9.004046095	9.004046094	9.004046094	9.004046094	9.004046094	9.004046094	9.004046095	9.004046095	9.004046095	9.004046095	9.004046094	9.004046095	9.004046095	9.004046095	9.004046094	9.004046095
ARRDC2	9.277592203	9.277592203	9.277592204	9.277592204	9.277592203	9.277592202	9.277592204	9.277592203	9.277592203	9.277592203	9.277592202	9.277592204	9.277592204	9.277592204	9.277592203	9.277592205	9.277592204	9.277592203
ARRDC3	9.712510851	9.712510871	9.71251087	9.712510844	9.712510826	9.712510861	9.712510856	9.712510802	9.712510843	9.71251085	9.712510861	9.712510886	9.712510861	9.712510838	9.712510861	9.712510867	9.712510848	9.712510843
ARRDC4	9.753437497	9.496000462	9.143159212	10.02881012	8.149231534	10.97179666	9.938803095	7.96932312	9.837569323	10.47184327	10.97230941	10.12570813	11.57082134	9.286935384	12.41961648	10.75608499	8.193729633	10.32963086
ARS2	10.09881654	10.09881656	10.09881653	10.09881657	10.09881667	10.09881652	10.09881658	10.0988166	10.09881646	10.09881656	10.09881654	10.09881653	10.09881644	10.09881649	10.09881652	10.09881644	10.09881657	10.09881641
ARSA	9.209271463	9.209271465	9.209271464	9.209271464	9.209271463	9.209271459	9.209271465	9.209271461	9.209271475	9.209271472	9.209271473	9.209271475	9.209271469	9.209271479	9.209271473	9.209271477	9.209271478	9.20927148
ARSB	8.877610091	8.976117287	9.241928787	9.085658525	9.158865107	8.981402786	9.124070668	9.270843894	9.216008358	8.954389237	8.87935782	9.091699445	9.014471058	9.031784827	8.899295204	8.920964293	9.003357981	8.924353045
ARSD	8.713084021	8.696131623	8.717747913	8.726893285	8.743987614	8.686677861	8.707714971	8.733893626	8.712929397	8.697459054	8.700235574	8.696230711	8.68514094	8.691042239	8.694506374	8.694243111	8.707603229	8.697558464
ARSE	8.163732512	8.163732511	8.163732512	8.163732512	8.163732512	8.163732511	8.163732512	8.163732512	8.163732511	8.163732511	8.163732511	8.163732511	8.163732511	8.163732511	8.16373251	8.163732511	8.163732511	8.163732511
ARSF	8.605154071	8.60515407	8.60515407	8.605154069	8.60515407	8.605154069	8.60515407	8.605154069	8.605154069	8.605154068	8.605154069	8.605154068	8.60515407	8.605154069	8.605154069	8.605154069	8.605154069	8.605154069
ARSG	8.552744008	8.55274401	8.552744002	8.55274401	8.552744017	8.552744015	8.552744007	8.552744012	8.552744008	8.552744016	8.552744017	8.552744017	8.552744019	8.552744032	8.552744023	8.552744022	8.552744025	8.552744032
ARSJ	9.666557796	9.73223722	9.321379923	9.130466068	9.772714979	9.188092947	9.187455842	9.147800425	10.10597354	10.34715514	10.41431837	10.11327986	10.22386739	10.28292447	9.881694243	9.680520162	9.582136656	10.40063077
ARSK	9.134590425	9.134590426	9.134590427	9.134590426	9.134590425	9.134590427	9.134590426	9.134590427	9.134590426	9.134590426	9.134590426	9.134590425	9.134590428	9.134590428	9.134590427	9.134590428	9.134590428	9.134590429
ART1	8.270431778	8.295459458	8.264594394	8.293556877	8.277087744	8.263630657	8.266480695	8.298845658	8.272998588	8.246973861	8.222748858	8.2349701	8.266731736	8.237356961	8.251847766	8.262538707	8.224013351	8.236396386
ART3	7.848683196	7.848683196	7.848683196	7.848683196	7.848683196	7.848683196	7.848683196	7.848683196	7.848683196	7.848683196	7.848683196	7.848683196	7.848683196	7.848683196	7.848683196	7.848683196	7.848683196	7.848683196
ART4	8.172131802	8.172131801	8.172131802	8.172131801	8.172131802	8.172131802	8.172131802	8.172131802	8.172131802	8.172131804	8.172131804	8.172131803	8.172131804	8.172131804	8.172131802	8.172131803	8.172131802	8.172131803
ART5	8.610393228	8.610393223	8.610393223	8.610393222	8.610393228	8.610393216	8.610393214	8.610393231	8.610393225	8.610393215	8.610393215	8.610393216	8.610393218	8.610393217	8.610393212	8.610393215	8.610393214	8.610393212
ARTN	8.479552621	8.467309085	8.428930448	8.483332852	8.591861564	8.275166818	8.375546912	8.55891819	8.338922201	8.234235859	8.261988092	8.216185725	8.273111967	8.204583028	8.224565086	8.200368596	8.249769452	8.233965352
ARTS-1	8.802851455	8.844100745	8.792409564	8.837994272	8.651699795	8.898304969	8.70798999	8.60411072	8.77693147	8.89217344	8.937698008	8.984455334	8.916715763	8.736745239	9.082618553	8.929083035	8.681101427	8.873031028
ARV1	10.38910953	10.38910952	10.38910953	10.38910952	10.38910953	10.38910952	10.38910953	10.38910952	10.38910952	10.38910953	10.38910953	10.38910953	10.38910952	10.38910954	10.38910953	10.38910952	10.38910953	10.38910953
ARVCF	9.653086114	9.698511786	9.337194127	9.365695808	9.3245687	9.465933197	9.351160895	9.376191209	9.400172263	9.749917648	9.813349952	9.715974399	9.749987997	9.772069337	9.70174556	9.820922543	9.798337837	9.822001421
ARX	8.239004547	8.239004546	8.239004547	8.239004547	8.239004547	8.239004546	8.239004547	8.239004547	8.239004547	8.239004547	8.239004547	8.239004547	8.239004547	8.239004547	8.239004547	8.239004547	8.239004547	8.239004547
AS3MT	8.742564644	8.742564643	8.742564644	8.742564644	8.742564645	8.742564644	8.742564644	8.742564646	8.742564644	8.742564644	8.742564644	8.742564644	8.742564645	8.742564645	8.742564644	8.742564644	8.742564646	8.742564644
ASAH1	11.22655287	11.26371719	11.19770988	11.30395164	11.34784433	11.35464972	11.35685134	11.47055959	11.0965956	11.38441717	11.36038412	11.37051115	11.46082539	11.63577884	11.41859888	11.46291786	11.66538237	11.45451048
ASAHL	9.04996401	9.04996401	9.04996401	9.04996401	9.049964012	9.04996401	9.04996401	9.049964011	9.049964011	9.049964011	9.049964011	9.04996401	9.049964011	9.049964013	9.049964011	9.049964011	9.049964012	9.049964012
ASAM	11.13068174	11.28489134	11.61386814	11.34725838	10.98506497	11.35670815	11.31660086	11.00674147	10.66901775	11.6399428	11.77173859	12.0732518	11.87559673	11.70777351	11.65764009	12.29131537	11.82875745	11.49733892
ASB1	9.041054048	9.050181434	9.451891805	9.16163338	8.856790483	9.058023903	9.324424689	8.846305419	8.619777895	9.583852649	9.555689552	9.690968965	9.479019035	9.063404453	9.591326114	9.478840786	9.201822779	9.022533084
ASB10	8.688964286	8.68896424	8.688964294	8.688964281	8.688964315	8.68896427	8.688964287	8.688964297	8.688964279	8.688964212	8.688964216	8.68896421	8.688964241	8.688964237	8.688964224	8.688964199	8.68896422	8.688964196
ASB11	8.025294384	8.025294384	8.025294384	8.025294384	8.025294384	8.025294384	8.025294384	8.025294384	8.025294384	8.025294383	8.025294384	8.025294383	8.025294383	8.025294383	8.025294383	8.025294383	8.025294383	8.025294383
ASB12	8.61598647	8.615986471	8.615986466	8.61598647	8.615986468	8.615986465	8.61598647	8.615986467	8.615986465	8.615986465	8.615986467	8.615986467	8.615986468	8.615986465	8.615986466	8.615986466	8.615986465	8.615986465
ASB13	9.181362569	9.181362568	9.181362571	9.181362574	9.181362575	9.181362572	9.181362569	9.181362572	9.181362572	9.181362569	9.181362569	9.181362571	9.181362569	9.181362566	9.181362571	9.181362569	9.181362572	9.181362572
ASB14	8.203648999	8.203648999	8.203648999	8.203648999	8.203648999	8.203648999	8.203648999	8.203648999	8.203648999	8.203648999	8.203648999	8.203648999	8.203648999	8.203648999	8.203648999	8.203648999	8.203648999	8.203648998
ASB15	8.253649766	8.253649765	8.253649765	8.253649766	8.253649766	8.253649765	8.253649766	8.253649766	8.253649766	8.253649766	8.253649765	8.253649766	8.253649765	8.253649766	8.253649766	8.253649765	8.253649765	8.253649765
ASB16	9.218528825	9.218528811	9.21852882	9.218528814	9.218528828	9.218528801	9.218528818	9.218528826	9.218528818	9.218528786	9.21852879	9.218528793	9.218528803	9.218528797	9.218528802	9.218528801	9.218528794	9.218528789
ASB17	7.743932232	7.743932232	7.743932232	7.743932232	7.743932232	7.743932232	7.743932232	7.743932232	7.743932232	7.743932232	7.743932232	7.743932232	7.743932232	7.743932232	7.743932232	7.743932232	7.743932232	7.743932232
ASB2	8.29685409	8.296853664	8.296853464	8.296853583	8.296856355	8.296853393	8.296853847	8.296855528	8.296853782	8.296852925	8.296852863	8.2968519	8.296852436	8.296852534	8.296851833	8.296851954	8.296854076	8.29685271
ASB3	9.739178172	9.741750762	9.837903499	9.996758351	9.856999123	9.854603615	10.03622817	10.21668675	9.614611822	9.668506977	9.758787306	9.865388755	9.965920808	10.02494202	9.909732423	10.07862821	10.11324295	9.756960802
ASB4	8.104969675	8.112949195	8.115567644	8.114555443	8.118525881	8.114609518	8.118788694	8.112738365	8.116946677	8.096751289	8.096393837	8.095988167	8.100922038	8.096849683	8.096660334	8.093023022	8.096793632	8.092001033
ASB5	7.962193162	7.962193158	7.962193154	7.962193154	7.962193155	7.962193159	7.962193158	7.962193154	7.96219316	7.962193167	7.962193166	7.96219316	7.962193158	7.962193157	7.962193165	7.962193156	7.962193157	7.962193159
ASB6	9.114262061	9.109663062	9.119265266	9.113230209	9.126087617	9.110276091	9.131454832	9.118355997	9.106340626	9.119875848	9.118342834	9.133021199	9.130118395	9.128649656	9.120035585	9.138617911	9.13526957	9.119939603
ASB7	8.720706111	8.720706111	8.720706109	8.720706109	8.720706108	8.72070611	8.720706108	8.72070611	8.720706108	8.720706113	8.720706112	8.720706112	8.720706111	8.720706111	8.720706112	8.720706111	8.720706111	8.720706112
ASB8	9.203000991	9.189544996	9.027861041	8.95408159	8.795340785	9.135460138	9.071045437	8.889769699	9.034907507	9.681898927	9.787466376	9.642237044	9.711155218	9.963812332	9.83504697	9.886824024	9.879727977	10.11144644
ASB9	8.157953114	8.157953114	8.157953114	8.157953113	8.157953115	8.157953114	8.157953115	8.157953116	8.157953114	8.157953114	8.157953114	8.157953114	8.157953113	8.157953114	8.157953113	8.157953114	8.157953115	8.157953114
ASCC1	10.34816328	10.35533228	10.18097127	9.986373157	9.862136603	10.29629126	9.992478468	10.018762	9.605012509	10.34906231	10.3911467	10.29261261	10.26975834	10.23088373	10.35839363	10.30349524	10.26149281	10.06367062
ASCC2	8.99007583	8.990075829	8.990075828	8.990075829	8.990075829	8.99007583	8.99007583	8.990075829	8.99007583	8.99007583	8.99007583	8.99007583	8.990075829	8.99007583	8.99007583	8.990075831	8.990075831	8.99007583
ASCC3	9.573982593	9.573982595	9.573982596	9.573982594	9.573982594	9.573982595	9.573982594	9.573982597	9.573982594	9.573982593	9.573982593	9.573982592	9.573982591	9.573982592	9.573982593	9.573982591	9.573982591	9.573982591
ASCC3L1	11.33541274	11.33541274	11.33541274	11.33541274	11.33541274	11.33541274	11.33541274	11.33541274	11.33541273	11.33541274	11.33541274	11.33541274	11.33541274	11.33541273	11.33541274	11.33541274	11.33541274	11.33541273
ASCIZ	10.19184175	10.19158381	10.19049538	10.1885522	10.18766978	10.19096228	10.18997612	10.18769838	10.18718826	10.19136133	10.19097215	10.19018167	10.19020393	10.18759157	10.19051447	10.19013748	10.18782622	10.18816513
ASCL1	8.167610385	8.158498808	8.197442046	8.196831823	8.233803171	8.146200631	8.165256541	8.196733981	8.168938845	8.105227942	8.124979524	8.10653213	8.125192945	8.118311872	8.092146371	8.098600071	8.114060667	8.1170342
ASCL2	8.018949345	8.018514634	8.018879257	8.018476649	8.019391597	8.019099853	8.018490907	8.019356654	8.018568033	8.016789952	8.017428172	8.01629523	8.016320705	8.017300774	8.016665879	8.016944344	8.017241893	8.017758321
ASCL3	8.286543945	8.286543945	8.286543945	8.286543945	8.286543945	8.286543945	8.286543945	8.286543945	8.286543945	8.286543945	8.286543945	8.286543945	8.286543945	8.286543945	8.286543945	8.286543945	8.286543945	8.286543945
ASF1A	10.10904236	10.14801781	10.13793285	10.03437759	10.06502286	10.25447205	10.21503417	10.04270859	9.879569526	10.23962497	10.17250486	10.22264883	10.15832922	10.04315854	10.17380279	10.10682522	10.07857901	10.01910338
ASF1B	8.737908497	8.737908497	8.737908497	8.737908497	8.737908497	8.737908497	8.737908497	8.737908497	8.737908497	8.737908497	8.737908497	8.737908497	8.737908497	8.737908497	8.737908497	8.737908497	8.737908497	8.737908497
ASGR1	8.217267908	8.217267908	8.217267908	8.217267908	8.217267909	8.217267909	8.217267908	8.217267909	8.217267908	8.217267907	8.217267907	8.217267908	8.217267907	8.217267907	8.217267907	8.217267907	8.217267907	8.217267907
ASGR2	8.431046889	8.431046888	8.431046888	8.431046888	8.431046889	8.431046887	8.431046888	8.431046888	8.431046888	8.431046887	8.431046888	8.431046887	8.431046888	8.431046887	8.431046888	8.431046887	8.431046887	8.431046887
ASH1L	8.103695266	8.414554192	8.27026819	8.410024827	8.192797135	8.521808567	8.503463401	8.622148594	8.649283169	9.762584268	9.822750196	9.893183485	9.972876992	9.674965982	9.898234257	10.06645062	9.816086556	9.840822052
ASH2L	10.48660407	10.48660407	10.48660407	10.48660407	10.48660407	10.48660407	10.48660407	10.48660407	10.48660407	10.48660407	10.48660407	10.48660407	10.48660407	10.48660407	10.48660407	10.48660407	10.48660407	10.48660407
ASIP	8.109648975	8.109648975	8.109648975	8.109648975	8.109648975	8.109648975	8.109648975	8.109648975	8.109648975	8.109648975	8.109648975	8.109648975	8.109648975	8.109648975	8.109648975	8.109648975	8.109648975	8.109648975
ASL	9.920410976	9.422409892	9.480554015	9.5133284	9.743476525	9.06775538	9.67350874	9.821665687	9.349662087	10.30582092	10.04925558	10.08190182	9.451249716	10.1977452	9.589897947	9.615460462	10.5697547	9.85817738
ASNA1	10.26718906	10.26718905	10.26718905	10.26718905	10.26718905	10.26718905	10.26718905	10.26718904	10.26718905	10.26718906	10.26718906	10.26718906	10.26718905	10.26718906	10.26718906	10.26718906	10.26718906	10.26718906
ASNS	13.86632616	14.01662459	13.81582697	13.38795408	8.251920659	13.33404765	13.41302246	11.27301	8.407804295	13.98587055	14.22183002	14.10961933	13.80052496	8.832415275	13.96556026	13.66442855	8.664024995	9.749036594
ASNSD1	10.8905311	10.8905311	10.8905311	10.8905311	10.89053109	10.89053111	10.8905311	10.89053109	10.89053108	10.8905311	10.8905311	10.8905311	10.8905311	10.89053109	10.8905311	10.8905311	10.89053109	10.89053109
ASPA	8.025949889	8.025949889	8.025949889	8.025949889	8.025949889	8.025949889	8.025949889	8.025949889	8.025949889	8.025949889	8.025949889	8.025949888	8.025949889	8.025949888	8.025949889	8.025949888	8.025949889	8.025949889
ASPH	9.874152297	9.76852184	9.467626791	9.489865943	9.71884387	9.69777329	9.525120255	9.761493783	9.743320467	10.10841368	9.994322517	9.823912344	9.940262749	9.830908096	10.00535177	9.820474845	10.00885542	9.988775296
ASPHD1	9.318085459	9.100425656	9.13328543	9.010416019	9.151843995	9.039239527	9.07249151	9.126099925	9.020565653	9.49153698	9.365557574	9.385040512	9.024303003	9.247087757	9.171351768	9.087693067	9.138794268	9.075628873
ASPHD2	9.89642333	10.00129987	8.900130225	8.906972051	8.100774562	9.645277267	8.942532871	8.365189431	9.210413302	10.49510722	10.32511749	9.514818589	9.537829593	8.767385457	10.24731394	9.29098684	8.591226004	9.845241099
ASPM	8.060741489	7.944907768	7.969237584	7.982642018	8.111742622	8.053840759	7.97121035	8.16159023	8.16620783	8.01918007	7.956645894	7.986327566	7.878870616	8.066104264	7.934166939	7.981411405	8.072402672	8.096451225
ASPN	7.129990307	8.851342689	7.151241159	8.904183018	16.83956894	12.21440824	10.25621413	17.3164029	14.65940928	5.98863502	6.361005731	6.035472303	6.735282466	15.21930531	8.244467411	6.843362858	16.31529335	13.87565831
ASPSCR1	8.688291183	8.688291183	8.688291183	8.688291183	8.688291183	8.688291183	8.688291183	8.688291183	8.688291183	8.688291184	8.688291183	8.688291184	8.688291183	8.688291184	8.688291183	8.688291184	8.688291185	8.688291184
ASRGL1	8.641869169	8.641869168	8.641869169	8.641869169	8.641869168	8.641869168	8.641869167	8.641869169	8.641869168	8.641869168	8.641869169	8.641869168	8.641869168	8.641869168	8.641869168	8.641869168	8.641869168	8.641869167
ASS1	12.04341124	12.04341124	12.04341124	12.04341124	12.04341124	12.04341124	12.04341124	12.04341124	12.04341124	12.04341124	12.04341124	12.04341124	12.04341124	12.04341124	12.04341124	12.04341124	12.04341124	12.04341124
ASTE1	8.912692496	8.912692496	8.912692495	8.912692495	8.912692495	8.912692496	8.912692495	8.912692496	8.912692495	8.912692497	8.912692497	8.912692497	8.912692497	8.912692497	8.912692497	8.912692497	8.912692497	8.912692497
ASTN1	8.503380339	8.503380333	8.503380285	8.503380287	8.503380299	8.503380334	8.503380312	8.503380291	8.503380309	8.50338034	8.503380355	8.503380334	8.503380344	8.503380341	8.50338033	8.50338036	8.503380342	8.503380355
ASTN2	8.678364317	8.67836431	8.678364368	8.678364348	8.678364207	8.678364501	8.678364349	8.678364325	8.67836422	8.678364249	8.678364304	8.678364361	8.678364301	8.678364282	8.678364426	8.678364338	8.678364298	8.678364286
ASXL1	9.307560306	9.256917064	9.206712186	9.168547906	9.186369649	9.281218884	9.21452985	9.207158662	9.211064336	9.412684586	9.429482245	9.350286058	9.362462232	9.352452227	9.413522321	9.383700247	9.391497526	9.399152478
ASXL2	9.300563406	9.234712531	9.349026335	9.345484595	9.355271374	9.379956535	9.350862301	9.167694094	9.577738203	8.851067048	8.880973259	8.804327567	8.782648005	8.781279434	8.911545935	8.87080374	8.779651502	8.872454764
ASZ1	7.545620049	7.545620049	7.545620049	7.545620049	7.545620049	7.545620049	7.545620049	7.545620049	7.545620049	7.545620049	7.545620049	7.545620049	7.545620049	7.545620049	7.545620049	7.545620049	7.545620049	7.545620049
ATAD1	10.8737732	10.8737732	10.8737732	10.8737732	10.8737732	10.87377321	10.8737732	10.8737732	10.87377319	10.8737732	10.8737732	10.8737732	10.8737732	10.8737732	10.8737732	10.8737732	10.8737732	10.8737732
ATAD2	8.284067713	8.302964409	8.323652597	8.280825638	8.382602847	8.433312424	8.318478108	8.48639391	8.538800433	8.433104568	8.403819807	8.40804831	8.389848413	8.526140273	8.51801685	8.369752199	8.565660234	8.541645372
ATAD3A	9.098134338	9.098134335	9.098134326	9.098134327	9.098134331	9.098134326	9.098134327	9.098134327	9.09813433	9.098134337	9.098134337	9.098134335	9.098134335	9.098134336	9.098134336	9.098134336	9.098134338	9.098134339
ATAD4	8.362738571	8.362738571	8.362738571	8.362738572	8.362738571	8.362738571	8.362738571	8.362738571	8.362738571	8.362738571	8.362738571	8.362738571	8.362738571	8.36273857	8.362738571	8.36273857	8.36273857	8.362738571
ATBF1	8.307285584	8.307285584	8.307285583	8.307285585	8.307285584	8.307285584	8.307285585	8.307285584	8.307285584	8.307285585	8.307285585	8.307285584	8.307285585	8.307285585	8.307285585	8.307285587	8.307285585	8.307285586
ATE1	9.055875928	9.05587596	9.055875966	9.055875975	9.055875972	9.055876016	9.055875991	9.055876011	9.055875991	9.055875986	9.055875952	9.055875961	9.055875953	9.055875937	9.055875955	9.055875946	9.055875957	9.055875948
ATF1	9.394656175	9.394656175	9.394656166	9.394656169	9.394656166	9.394656178	9.394656174	9.39465617	9.394656172	9.394656183	9.394656182	9.394656177	9.394656179	9.394656173	9.394656182	9.39465618	9.394656174	9.394656176
ATF2	9.523320242	9.523320245	9.523320242	9.523320242	9.523320242	9.523320246	9.523320245	9.523320246	9.523320244	9.523320245	9.523320243	9.523320243	9.523320243	9.523320241	9.523320243	9.523320242	9.523320242	9.523320242
ATF3	8.716532351	8.69241332	8.490941014	8.468188468	8.364613781	8.710304525	8.517431385	8.71460437	8.373659375	8.790340658	8.959504208	8.580866231	8.499246222	8.259445522	8.779118709	8.385944631	8.274598695	8.501783215
ATF5	8.693050807	8.784862409	8.992227014	8.932478086	8.714658512	8.943521642	8.889289688	8.711487455	8.582888535	8.709661045	8.802951737	8.760138036	8.661214935	8.451288359	8.740837315	8.715590803	8.53774698	8.517315299
ATF6	10.49431739	10.49431739	10.49431739	10.49431739	10.49431739	10.49431739	10.49431739	10.49431739	10.49431739	10.4943174	10.4943174	10.4943174	10.49431739	10.49431739	10.49431739	10.49431739	10.49431739	10.49431739
ATF7	8.568278345	8.568278346	8.568278343	8.568278344	8.568278344	8.568278347	8.568278346	8.568278344	8.568278346	8.56827835	8.56827835	8.568278349	8.568278347	8.568278349	8.568278349	8.56827835	8.568278351	8.568278351
ATF7IP	10.17734527	10.17734533	10.1773453	10.17734524	10.17734537	10.17734536	10.17734532	10.17734537	10.17734537	10.17734535	10.17734532	10.17734534	10.17734532	10.17734536	10.17734537	10.17734535	10.17734535	10.17734539
ATF7IP2	8.7203679	8.7203679	8.720367901	8.7203679	8.720367901	8.720367901	8.720367902	8.720367901	8.720367901	8.7203679	8.7203679	8.7203679	8.720367901	8.720367901	8.720367901	8.720367901	8.720367901	8.7203679
ATG10	8.770989611	8.770446081	8.772519182	8.771409485	8.771968544	8.772186712	8.772500659	8.771219639	8.771480345	8.772926104	8.773442628	8.775105161	8.773224753	8.775514701	8.773992171	8.774167939	8.776167691	8.774548552
ATG12	10.30425068	10.34054779	10.23908737	10.13635432	10.04963421	10.27230521	10.05403063	10.0885374	9.890648372	10.94356414	10.93036407	11.04537337	11.12171362	10.876345	10.98127076	11.14481049	10.93530376	10.8719713
ATG16L1	8.368227208	8.36822721	8.368227205	8.368227205	8.368227203	8.368227207	8.368227202	8.368227204	8.368227202	8.368227208	8.368227208	8.368227209	8.368227206	8.368227208	8.368227206	8.368227208	8.368227206	8.368227208
ATG16L2	8.512079527	8.512079526	8.512079527	8.512079527	8.512079527	8.512079527	8.512079527	8.512079527	8.512079527	8.512079527	8.512079527	8.512079528	8.512079528	8.512079528	8.512079528	8.512079529	8.512079527	8.512079527
ATG3	11.39396339	11.3939634	11.39396339	11.39396339	11.39396339	11.39396339	11.39396339	11.39396339	11.39396339	11.39396339	11.39396339	11.39396339	11.39396339	11.39396339	11.39396339	11.39396339	11.39396339	11.39396339
ATG4A	9.247733286	9.247733283	9.247733293	9.247733293	9.247733301	9.247733297	9.247733299	9.247733303	9.247733301	9.247733287	9.247733288	9.247733292	9.247733294	9.247733308	9.247733294	9.247733298	9.247733306	9.247733304
ATG4D	8.737437782	8.737437781	8.737437781	8.737437777	8.737437779	8.737437779	8.737437779	8.737437778	8.737437781	8.737437783	8.737437783	8.737437781	8.73743778	8.73743778	8.737437781	8.737437781	8.737437781	8.737437781
ATG5	10.03903612	9.991462443	9.97129031	9.846069253	9.771264047	10.08520053	9.992402971	9.805568716	9.871360733	10.20966264	10.23618802	10.17650249	10.07174507	10.05752607	10.17377309	10.09312725	10.04434762	10.14368991
ATG7	9.454762442	9.441365003	9.615907381	9.614766726	9.353273423	9.601603422	9.46937804	9.383494336	9.40395115	9.411264359	9.333162083	9.240769197	9.151710635	9.053479891	9.256641786	9.150030411	8.971486369	9.072709605
ATG9A	9.728256153	9.728256151	9.728256152	9.728256153	9.728256151	9.728256149	9.728256152	9.72825615	9.728256153	9.728256152	9.728256152	9.728256153	9.728256151	9.728256153	9.728256151	9.728256152	9.728256154	9.728256154
ATG9B	8.242306043	8.242306042	8.242306043	8.242306042	8.242306043	8.242306042	8.242306043	8.242306043	8.242306043	8.242306042	8.242306042	8.242306042	8.242306042	8.242306043	8.242306042	8.242306042	8.242306042	8.242306042
ATHL1	8.742186919	8.742186918	8.742186918	8.742186918	8.742186918	8.742186918	8.742186918	8.742186918	8.742186917	8.742186918	8.742186918	8.742186918	8.742186918	8.742186918	8.742186918	8.742186918	8.742186918	8.742186918
ATIC	11.3666517	11.2503093	11.22171341	11.14183162	11.06464988	11.18168694	11.40692406	11.18073291	10.88567789	11.59763011	11.532591	11.50405672	11.22506607	11.18285286	11.26128961	11.44961286	11.5675643	11.13934058
ATM	8.891274394	9.110340922	9.166818998	8.874125656	9.020933323	9.167353999	9.025954063	9.072741071	9.175431586	9.698812321	9.676314793	9.701203778	9.871486808	9.506275854	9.827066321	9.830400504	9.413931108	9.509235692
ATN1	9.004929001	8.977320842	9.017422399	9.067816407	9.168737075	8.894290185	8.974020259	9.095379962	9.09452552	8.804318415	8.826642082	8.829544485	8.914149641	8.830863701	8.758581479	8.844501818	8.861220535	8.832644523
ATOH1	8.402300586	8.402300586	8.402300587	8.402300587	8.402300587	8.402300587	8.402300586	8.402300587	8.402300587	8.402300586	8.402300586	8.402300586	8.402300586	8.402300586	8.402300586	8.402300586	8.402300586	8.402300586
ATOH7	8.034769065	8.034769065	8.034769067	8.034769066	8.034769067	8.034769066	8.034769068	8.034769066	8.034769066	8.034769066	8.034769065	8.034769065	8.034769065	8.034769064	8.034769064	8.034769065	8.034769065	8.034769065
ATOH8	8.690860329	8.577846241	10.33832928	10.24045436	9.412910824	8.219925095	10.4460875	9.381923131	8.375160398	8.380298441	8.483046347	10.86013363	10.00237642	9.539482474	8.303667621	10.975551	10.00444797	8.358712717
ATOX1	11.74697026	11.25474786	11.03768702	11.09000034	11.72712436	10.88158334	11.15492027	11.42314365	11.42365687	11.69188555	11.71168938	11.55207685	11.25742687	12.03968197	11.32244304	11.33099194	12.22999294	12.06311812
ATP10A	9.462581326	9.462447498	9.462408588	9.462727916	9.462443136	9.462710627	9.462493492	9.462349994	9.462742118	9.462656664	9.46266558	9.462485545	9.462820664	9.462760713	9.462731225	9.46250864	9.462279683	9.462865924
ATP10B	8.274835982	8.274835983	8.274835985	8.274835988	8.274835986	8.274835983	8.274835986	8.274835983	8.274835988	8.274835982	8.274835983	8.274835983	8.274835983	8.274835982	8.274835981	8.274835982	8.274835982	8.27483598
ATP10D	10.7397203	10.82244781	10.08014228	10.03342162	10.05482517	10.84595654	9.879531298	10.2210397	10.44064597	11.16715677	10.77376957	10.44500417	10.79575128	10.25660795	11.16821323	10.1047337	9.837182285	10.55260631
ATP11A	8.414880432	8.414880433	8.414880431	8.414880432	8.414880432	8.414880431	8.414880431	8.414880432	8.414880432	8.414880433	8.414880432	8.414880432	8.414880433	8.414880432	8.414880432	8.414880432	8.414880432	8.414880432
ATP11B	9.427650837	9.501897454	9.566890442	9.411506407	9.323583007	9.562374713	9.536470856	9.442618551	9.502756882	9.594370489	9.595091619	9.578183483	9.528427856	9.410806188	9.569566897	9.470176355	9.393203749	9.493914019
ATP11C	8.942218119	8.945966815	8.944298582	8.940341283	8.946876223	8.944125847	8.942888876	8.94909463	8.943696903	8.947611529	8.946224606	8.945924299	8.945716821	8.944940596	8.945422878	8.945574762	8.948746012	8.944770913
ATP12A	8.7435539	8.743553899	8.743553901	8.7435539	8.743553901	8.7435539	8.743553901	8.7435539	8.7435539	8.7435539	8.7435539	8.743553899	8.7435539	8.7435539	8.7435539	8.7435539	8.743553899	8.743553899
ATP13A1	9.673204359	9.673204359	9.673204359	9.673204359	9.673204359	9.673204359	9.673204359	9.673204359	9.673204359	9.673204359	9.673204359	9.673204359	9.673204359	9.673204359	9.673204359	9.673204359	9.673204359	9.673204359
ATP13A2	8.96016103	8.960161029	8.960161022	8.960161022	8.960161026	8.960161023	8.960161022	8.960161023	8.960161026	8.960161039	8.960161038	8.960161027	8.96016102	8.96016102	8.960161027	8.960161023	8.960161021	8.960161026
ATP13A3	9.31096916	9.719212039	9.550980954	9.509872618	9.397753338	9.567929134	9.88656692	9.645256503	9.789645431	10.7489136	10.41497686	10.47054075	10.03132755	9.582768924	10.06445146	9.967901939	9.735881126	9.972823592
ATP13A4	7.932272583	7.932272583	7.932272583	7.932272583	7.932272583	7.932272583	7.932272583	7.932272583	7.932272583	7.932272583	7.932272583	7.932272583	7.932272583	7.932272583	7.932272583	7.932272583	7.932272583	7.932272583
ATP13A5	8.981990017	8.981990016	8.981990018	8.981990016	8.981990018	8.981990017	8.981990017	8.981990019	8.981990015	8.981990015	8.981990016	8.981990017	8.981990016	8.981990016	8.981990017	8.981990015	8.981990016	8.981990015
ATP1A1	11.0532429	11.0532429	11.0532429	11.0532429	11.0532429	11.0532429	11.0532429	11.0532429	11.0532429	11.0532429	11.0532429	11.0532429	11.0532429	11.0532429	11.0532429	11.0532429	11.0532429	11.0532429
ATP1A2	8.087629994	8.087630028	8.087630013	8.087630117	8.087630327	8.087629935	8.087630043	8.087630479	8.087629908	8.087629763	8.087629829	8.087629829	8.087629924	8.087629952	8.08762979	8.087629866	8.087630282	8.087629783
ATP1A3	8.115839726	8.115839727	8.115839726	8.115839726	8.115839727	8.115839725	8.115839724	8.115839725	8.115839725	8.115839726	8.115839726	8.115839726	8.115839726	8.115839726	8.115839726	8.115839725	8.115839727	8.115839726
ATP1A4	8.153035722	8.142420406	8.135817548	8.160529473	8.149483728	8.15321111	8.166602777	8.141732378	8.126580647	8.125614772	8.105985351	8.110359326	8.112845547	8.1214209	8.123396878	8.114130311	8.124734403	8.108983252
ATP1B1	10.96085998	9.457570238	10.74896858	10.1734906	10.99436266	9.463573985	10.22104846	10.16932483	10.65827568	9.824007647	9.317070398	10.43882265	9.908496227	10.50778935	9.315531867	9.258753397	9.857101377	9.615447686
ATP1B2	8.595078608	8.595078607	8.595078606	8.595078605	8.595078606	8.595078605	8.595078606	8.595078607	8.595078607	8.595078608	8.595078608	8.595078608	8.595078608	8.595078608	8.595078608	8.595078608	8.595078608	8.595078608
ATP1B3	11.67730072	11.67730071	11.67730071	11.67730071	11.67730072	11.67730071	11.67730071	11.67730072	11.67730071	11.67730071	11.67730071	11.67730072	11.67730071	11.67730071	11.67730071	11.67730071	11.67730072	11.67730071
ATP1B4	7.789649152	7.789649152	7.789649152	7.789649152	7.789649152	7.789649152	7.789649152	7.789649152	7.789649152	7.789649152	7.789649152	7.789649152	7.789649152	7.789649152	7.789649152	7.789649152	7.789649152	7.789649152
ATP2A1	8.609057392	8.609057392	8.609057392	8.609057392	8.609057392	8.609057392	8.609057392	8.609057392	8.609057392	8.609057392	8.609057392	8.609057392	8.609057392	8.609057392	8.609057392	8.609057392	8.609057392	8.609057392
ATP2A2	10.59040477	10.79884682	10.85100055	10.78180736	10.68026286	10.81567221	10.92892572	10.49279246	10.8115766	11.14536042	11.18960508	11.18126312	11.04643021	10.92349765	11.15837395	11.25158381	10.94646573	11.07584196
ATP2A3	8.468307631	8.380315216	8.447871388	8.41940431	8.529163129	8.351231901	8.374244542	8.473117444	8.405333391	8.353783797	8.351108056	8.299129564	8.346760231	8.304620479	8.328040625	8.334557441	8.329717035	8.318495394
ATP2B1	10.5812297	11.59524566	10.05656472	10.09235106	10.02904136	11.35808249	9.986535651	10.46016596	10.31730706	11.71559781	11.43342399	10.14915225	10.24604602	9.732327528	11.2325905	9.711211834	9.621757868	10.27853959
ATP2B2	8.546594689	8.546594742	8.546594558	8.546594518	8.54659468	8.54659464	8.546594526	8.546594555	8.546594537	8.546594827	8.546594851	8.54659474	8.546594813	8.546594908	8.546594816	8.5465948	8.54659484	8.546594893
ATP2B3	8.12127838	8.121278371	8.121278392	8.121278388	8.121278396	8.121278385	8.121278391	8.121278392	8.121278375	8.12127835	8.121278355	8.121278349	8.121278359	8.121278347	8.121278347	8.121278352	8.121278356	8.121278355
ATP2B4	10.23551812	9.868332254	9.801702534	9.579056449	9.876758736	9.675291468	9.618430344	9.52137996	10.25748313	10.55650357	10.41275623	10.20280641	10.15722301	10.22289698	10.12485987	10.00445327	9.941635147	10.4705383
ATP2C1	9.845853046	9.818343619	9.899784575	9.544247914	9.536593642	9.489445001	9.518437999	9.709210459	9.309094182	10.10808188	9.990869702	10.30565807	9.80585093	9.677871537	9.717243041	9.620642134	9.821640818	9.544397194
ATP2C2	8.308966857	8.308966857	8.308966856	8.308966857	8.308966857	8.308966856	8.308966855	8.308966856	8.308966855	8.308966854	8.308966855	8.308966855	8.308966854	8.308966854	8.308966855	8.308966856	8.308966855	8.308966854
ATP4A	8.181088583	8.181088583	8.181088583	8.181088583	8.181088583	8.181088582	8.181088583	8.181088583	8.181088583	8.181088582	8.181088583	8.181088583	8.181088582	8.181088583	8.181088583	8.181088582	8.181088583	8.181088583
ATP4B	8.16583179	8.165831791	8.165831795	8.165831793	8.165831795	8.165831793	8.165831794	8.165831794	8.165831794	8.165831791	8.165831791	8.165831791	8.165831792	8.16583179	8.165831792	8.16583179	8.165831791	8.165831791
ATP5A1	13.22453592	13.22453592	13.22453592	13.22453591	13.22453592	13.22453592	13.22453592	13.22453591	13.22453591	13.22453592	13.22453592	13.22453592	13.22453592	13.22453592	13.22453592	13.22453592	13.22453592	13.22453592
ATP5B	12.89095894	12.65619099	12.69504869	12.55795396	12.64199293	12.52196669	12.64350019	12.53201822	12.47676077	13.15643207	13.18323931	13.07642254	12.87569475	12.9975823	12.95873283	12.97214847	13.17495207	12.98488488
ATP5C1	12.74069855	12.63209203	12.34625602	12.17853635	12.26468209	12.45197829	12.33238861	12.32365877	12.18077282	12.65815747	12.62671049	12.39630437	12.46830797	12.35558265	12.65178352	12.41115705	12.38608092	12.4068596
ATP5D	9.743622364	9.479066011	9.542925279	9.751547455	9.615388313	9.61173303	9.766245188	9.448127671	9.880186647	9.899106418	9.991811885	9.915865129	9.764998363	9.792009356	9.959017973	9.891353903	9.93064017	9.907747075
ATP5E	12.89916982	12.89916982	12.89916981	12.89916981	12.89916981	12.89916982	12.89916981	12.89916981	12.89916981	12.89916981	12.89916981	12.89916981	12.89916981	12.8991698	12.89916981	12.89916981	12.8991698	12.89916981
ATP5F1	12.64627819	12.64627819	12.64627819	12.64627819	12.64627819	12.64627819	12.64627819	12.64627819	12.64627819	12.64627819	12.64627819	12.64627819	12.64627819	12.64627819	12.64627819	12.64627819	12.64627819	12.64627819
ATP5G1	11.03093313	11.03093313	11.03093313	11.03093313	11.03093313	11.03093313	11.03093313	11.03093313	11.03093313	11.03093313	11.03093313	11.03093313	11.03093313	11.03093313	11.03093313	11.03093313	11.03093313	11.03093313
ATP5G2	12.01890419	12.01890419	12.01890418	12.01890418	12.01890418	12.01890419	12.01890419	12.01890418	12.01890418	12.01890419	12.01890418	12.01890418	12.01890418	12.01890418	12.01890419	12.01890419	12.01890418	12.01890418
ATP5G3	12.26615941	12.21442966	12.1967538	12.14320245	12.26377052	12.17392825	12.14617516	12.19862332	12.14125376	12.27840095	12.24638943	12.25390167	12.22992092	12.30208145	12.22111382	12.24805839	12.29531232	12.27823495
ATP5H	13.30890647	13.30890647	13.30890647	13.30890647	13.30890647	13.30890647	13.30890647	13.30890647	13.30890647	13.30890647	13.30890647	13.30890647	13.30890647	13.30890647	13.30890647	13.30890647	13.30890647	13.30890647
ATP5I	11.67138625	11.67138625	11.67138624	11.67138624	11.67138624	11.67138624	11.67138624	11.67138624	11.67138624	11.67138624	11.67138624	11.67138624	11.67138624	11.67138624	11.67138624	11.67138624	11.67138624	11.67138625
ATP5J	12.55637159	12.55637159	12.55637159	12.55637159	12.5563716	12.55637159	12.55637159	12.55637159	12.55637159	12.5563716	12.55637159	12.55637159	12.55637159	12.5563716	12.55637159	12.55637159	12.5563716	12.5563716
ATP5J2	12.71606749	12.71606749	12.71606749	12.71606749	12.71606749	12.71606749	12.71606749	12.71606749	12.71606749	12.71606749	12.71606749	12.71606749	12.71606749	12.71606749	12.71606749	12.71606749	12.71606749	12.71606749
ATP5L	11.16120678	11.10709027	10.98364526	11.05799439	11.17246786	11.16217971	11.12815089	11.28304471	10.89865505	11.37574189	11.34556722	11.33622814	11.42542753	11.45399235	11.47277497	11.47447282	11.49036745	11.29201137
ATP5O	12.41210549	12.41210549	12.41210549	12.41210549	12.41210549	12.41210549	12.41210549	12.41210549	12.41210549	12.41210549	12.4121055	12.41210549	12.41210549	12.4121055	12.41210549	12.41210549	12.4121055	12.4121055
ATP5S	8.86042624	8.860426175	8.860422938	8.860417434	8.860414915	8.860421304	8.860417864	8.860421435	8.860401714	8.860438893	8.860438912	8.860435142	8.860432894	8.860430504	8.860428808	8.860426545	8.860438671	8.86042741
ATP6AP1	11.18358371	10.78737694	11.13289739	11.22793383	11.35892359	10.82271348	11.19701003	11.3169852	11.34168137	11.0765459	11.09606554	11.18006657	10.97687434	11.5402803	10.80375246	11.07507405	11.58418319	11.31323258
ATP6AP2	12.60466198	12.60466198	12.60466198	12.60466198	12.60466198	12.60466199	12.60466198	12.60466197	12.60466198	12.60466199	12.604662	12.604662	12.604662	12.604662	12.604662	12.604662	12.604662	12.604662
ATP6V0A1	9.254349853	9.254349817	9.254349827	9.254349866	9.254349829	9.254349858	9.25434984	9.254349809	9.25434991	9.254349902	9.25434989	9.254349848	9.254349865	9.254349834	9.254349847	9.254349848	9.254349829	9.254349881
ATP6V0A2	8.755982705	8.755982705	8.755982704	8.755982704	8.755982705	8.755982707	8.755982705	8.755982707	8.755982704	8.755982707	8.755982706	8.755982706	8.755982705	8.755982706	8.755982706	8.755982704	8.755982706	8.755982706
ATP6V0A4	7.940694903	7.940694903	7.940694902	7.940694902	7.940694902	7.940694902	7.940694902	7.940694902	7.940694903	7.940694902	7.940694902	7.940694902	7.940694903	7.940694902	7.940694902	7.940694902	7.940694903	7.940694902
ATP6V0B	10.98295696	10.98295695	10.98295696	10.98295696	10.98295696	10.98295695	10.98295696	10.98295696	10.98295695	10.98295696	10.98295695	10.98295696	10.98295695	10.98295696	10.98295695	10.98295695	10.98295695	10.98295695
ATP6V0C	11.76612747	11.56183618	11.81029131	11.88195967	11.68485478	11.77674721	11.93826266	11.46990249	12.14991124	12.24811243	12.096538	12.16598287	11.91081431	12.13070527	11.9545064	12.01620544	12.10025173	12.18290905
ATP6V0D1	11.78527621	11.78527621	11.78527621	11.7852762	11.78527621	11.7852762	11.7852762	11.7852762	11.7852762	11.78527621	11.78527621	11.78527621	11.7852762	11.78527621	11.7852762	11.7852762	11.78527621	11.78527621
ATP6V0D2	8.010577879	8.010577879	8.010577882	8.010577883	8.010577883	8.010577881	8.010577881	8.010577884	8.010577884	8.010577879	8.010577878	8.010577879	8.01057788	8.010577879	8.010577878	8.010577879	8.010577879	8.010577877
ATP6V0E1	12.55078203	12.42341938	12.58557974	12.53542887	12.64047732	12.51856756	12.58735588	12.63212517	12.5228318	12.54191059	12.51843442	12.65834441	12.49904683	12.78831753	12.4537687	12.59251973	12.72994181	12.73169398
ATP6V0E2	9.31887497	9.318874966	9.318874961	9.318874962	9.318874957	9.318874969	9.31887496	9.318874956	9.318874964	9.318874969	9.31887497	9.318874963	9.318874963	9.318874961	9.318874971	9.318874963	9.318874958	9.318874972
ATP6V1A	11.01828059	11.00228731	10.90211795	10.95456672	11.00859101	10.99533316	10.99693329	11.03775882	10.97316484	11.08339467	10.99483783	10.96433985	11.04593691	11.03651455	11.0133113	11.04116771	11.0745338	11.0689162
ATP6V1B1	8.203868692	8.203868685	8.203868683	8.203868687	8.203868707	8.203868678	8.20386867	8.203868694	8.203868681	8.203868654	8.203868657	8.203868643	8.203868659	8.203868658	8.20386865	8.203868652	8.203868657	8.203868653
ATP6V1B2	10.80792762	10.96690519	10.63774495	10.62206481	10.36084402	11.23896738	10.57221102	10.55884561	10.45657738	10.89722135	10.82595661	10.45667324	10.48279841	10.45586255	10.88756176	10.37019006	10.35636855	10.51222207
ATP6V1C1	9.346363873	9.498602324	9.410321965	9.372181431	9.344670846	9.594247135	9.432142498	9.531408987	9.360336537	9.556079474	9.535797514	9.486865718	9.402652221	9.481957392	9.556625869	9.407066487	9.513816928	9.529679945
ATP6V1C2	8.062802952	8.062802952	8.062802954	8.062802954	8.062802954	8.062802954	8.062802953	8.062802953	8.062802954	8.062802951	8.062802951	8.06280295	8.062802951	8.062802951	8.06280295	8.062802951	8.062802952	8.062802951
ATP6V1D	11.70289593	11.70289597	11.70289598	11.70289583	11.70289586	11.70289595	11.70289583	11.70289581	11.70289579	11.70289597	11.70289599	11.70289595	11.70289586	11.70289592	11.70289589	11.70289581	11.70289587	11.70289595
ATP6V1E1	12.02016183	12.02016182	12.02016184	12.02016183	12.02016182	12.02016183	12.02016184	12.02016181	12.0201618	12.02016183	12.02016183	12.02016185	12.02016184	12.02016184	12.02016184	12.02016185	12.02016182	12.02016184
ATP6V1E2	8.896917354	8.896917359	8.896917362	8.896917351	8.896917347	8.896917354	8.896917352	8.896917345	8.896917355	8.896917349	8.896917353	8.896917352	8.896917348	8.896917347	8.896917355	8.896917346	8.896917339	8.89691735
ATP6V1F	11.16608766	11.16608766	11.16608766	11.16608766	11.16608766	11.16608766	11.16608766	11.16608766	11.16608766	11.16608766	11.16608766	11.16608766	11.16608766	11.16608766	11.16608766	11.16608766	11.16608766	11.16608766
ATP6V1G1	12.05781959	12.05781958	12.05781961	12.05781962	12.05781963	12.05781961	12.05781963	12.05781964	12.05781959	12.05781962	12.05781961	12.05781963	12.05781961	12.05781963	12.05781961	12.05781962	12.05781963	12.05781961
ATP6V1G3	8.468235977	8.47152745	8.468252015	8.469572398	8.469505914	8.467694033	8.46873225	8.469471421	8.473066337	8.469281939	8.468769217	8.46705159	8.466874224	8.467958956	8.466085362	8.466101293	8.465680025	8.47348676
ATP6V1H	10.72409468	10.72409467	10.72409468	10.72409467	10.72409466	10.72409467	10.72409467	10.72409466	10.72409466	10.72409467	10.72409467	10.72409468	10.72409467	10.72409466	10.72409467	10.72409468	10.72409467	10.72409467
ATP7B	8.360035903	8.360035903	8.360035904	8.360035903	8.360035903	8.360035903	8.360035903	8.360035904	8.360035903	8.360035903	8.360035903	8.360035904	8.360035903	8.360035904	8.360035903	8.360035903	8.360035904	8.360035903
ATP8A1	8.026546774	8.026546774	8.026546774	8.026546774	8.026546774	8.026546774	8.026546774	8.026546774	8.026546774	8.026546773	8.026546774	8.026546774	8.026546774	8.026546774	8.026546774	8.026546773	8.026546774	8.026546774
ATP8A2	8.403462813	8.403462812	8.403462813	8.403462811	8.403462813	8.403462812	8.403462813	8.403462815	8.403462812	8.403462813	8.403462813	8.403462813	8.403462812	8.403462813	8.403462812	8.403462812	8.403462813	8.403462812
ATP8B2	10.48763398	10.37264644	10.32568833	10.45082172	10.61102424	10.44807741	10.40032835	10.35369099	10.64579036	10.43513687	10.34717201	10.29534533	10.41909537	10.59991857	10.35815612	10.33893404	10.41017273	10.61087007
ATP8B3	8.120566273	8.126539612	8.120244037	8.121870865	8.168957468	8.154629435	8.123724573	8.15354662	8.113798617	8.063903059	8.079497583	8.044467285	8.052276266	8.057942032	8.068170182	8.071519257	8.087236779	8.080776926
ATP8B4	7.863131299	7.863131299	7.8631313	7.8631313	7.863131301	7.863131301	7.863131301	7.863131302	7.8631313	7.8631313	7.863131299	7.8631313	7.8631313	7.863131303	7.8631313	7.863131302	7.863131304	7.863131301
ATP9A	10.65631756	10.73748239	11.09845795	11.27188403	10.71823044	10.706682	11.45896956	10.8374637	9.999028842	10.46860387	10.26426659	10.68004447	10.94681631	10.49785975	10.6044934	11.07219301	10.54665832	10.07779462
ATP9B	8.84237112	8.811224004	8.842177244	8.82384018	8.818757158	8.873219771	8.841356131	8.809505378	8.757666965	8.786866229	8.766364506	8.780057344	8.794340584	8.717973826	8.784541308	8.777487069	8.743799804	8.744223142
ATPAF1	10.19305789	10.19305789	10.19305788	10.19305788	10.19305788	10.19305788	10.19305788	10.19305788	10.19305788	10.19305788	10.19305788	10.19305788	10.19305788	10.19305788	10.19305788	10.19305788	10.19305788	10.19305788
ATPAF2	8.888008604	8.888008604	8.888008604	8.888008604	8.888008604	8.888008604	8.888008604	8.888008604	8.888008604	8.888008604	8.888008604	8.888008604	8.888008604	8.888008604	8.888008604	8.888008604	8.888008604	8.888008604
ATPBD1B	9.297644052	9.297644051	9.297644051	9.297644051	9.297644051	9.297644051	9.297644051	9.297644052	9.297644051	9.297644052	9.297644051	9.297644051	9.29764405	9.297644051	9.297644051	9.297644051	9.297644051	9.297644051
ATPBD1C	9.729235624	9.729235625	9.729235625	9.729235625	9.729235624	9.729235625	9.729235627	9.729235624	9.729235625	9.729235626	9.729235626	9.729235628	9.729235629	9.729235628	9.729235628	9.729235628	9.729235627	9.729235627
ATPBD4	8.834998095	8.813281917	8.906315275	8.68604889	8.447544208	8.998287443	8.853012343	8.499569875	8.618316075	9.175289473	9.187466543	9.218499134	9.07178967	8.886510049	9.213301432	8.967610894	8.781502277	8.929781965
ATPIF1	10.16036658	10.10849763	10.21134077	10.08747686	10.28854926	10.14010302	10.06095271	10.280482	10.16185708	10.10165334	10.06561735	10.07892038	10.04312836	10.19944627	10.0855756	9.995309993	10.19144284	10.15940367
ATR	9.301230089	9.323830898	9.32618096	9.304703354	9.299776259	9.360464352	9.339691514	9.326914179	9.337106314	9.371321016	9.346515868	9.33954557	9.354222429	9.284345867	9.375928678	9.358328421	9.283242087	9.292371583
ATRN	9.619291586	9.619291568	9.619291604	9.619291592	9.619291585	9.619291588	9.619291597	9.619291605	9.6192916	9.619291634	9.619291631	9.619291662	9.619291643	9.61929166	9.619291647	9.619291664	9.619291658	9.61929163
ATRNL1	7.909298173	7.909298174	7.909298173	7.909298173	7.909298173	7.909298173	7.909298173	7.909298173	7.909298173	7.909298173	7.909298173	7.909298173	7.909298173	7.909298173	7.909298173	7.909298173	7.909298173	7.909298173
ATXN1	9.883589806	10.1964976	10.52740981	10.17695739	9.933214324	10.21943221	10.27045228	9.846893487	9.717940304	9.890034196	9.96580901	10.26356853	10.25078833	9.777497439	10.09261055	10.0192677	9.621573204	9.592954492
ATXN10	10.84937203	10.86913305	10.71189728	10.7348139	10.70250552	10.80797131	10.82631207	10.61834135	10.76283134	10.99888287	10.99257694	10.94607646	10.90636809	10.92174599	10.9615925	10.93594029	10.95822405	10.98789
ATXN2	9.715814698	9.715814698	9.715814698	9.715814698	9.715814697	9.715814698	9.715814699	9.715814698	9.715814698	9.715814699	9.715814699	9.715814699	9.715814699	9.715814698	9.715814699	9.715814699	9.715814698	9.715814698
ATXN2L	8.620850355	8.620850354	8.620850349	8.620850354	8.620850354	8.620850354	8.620850355	8.620850354	8.620850358	8.620850358	8.620850366	8.62085036	8.620850357	8.620850347	8.620850359	8.62085037	8.620850354	8.620850352
ATXN3	8.939879778	8.939879705	8.939879757	8.939879619	8.939879606	8.93987979	8.939879734	8.939879847	8.939879559	8.939879772	8.939879739	8.939879766	8.939879656	8.939879594	8.939879647	8.939879602	8.939879687	8.939879548
ATXN3L	7.906913702	7.906913703	7.906913704	7.906913704	7.906913703	7.906913703	7.906913702	7.906913704	7.906913704	7.906913702	7.906913702	7.906913703	7.906913702	7.906913702	7.906913702	7.906913702	7.906913701	7.906913702
ATXN7	8.691221643	8.691221651	8.691221721	8.69122172	8.69122163	8.691221752	8.691221705	8.691221608	8.69122171	8.691221585	8.691221638	8.691221664	8.691221658	8.691221577	8.691221642	8.691221659	8.691221566	8.691221626
ATXN7L2	8.307597162	8.307597162	8.307597162	8.307597162	8.307597163	8.307597162	8.307597162	8.307597163	8.307597162	8.307597162	8.307597162	8.307597162	8.307597161	8.307597162	8.307597162	8.307597162	8.307597162	8.307597162
ATXN7L4	8.182563851	8.182563851	8.182563852	8.182563851	8.182563852	8.182563851	8.182563852	8.182563852	8.182563851	8.182563851	8.182563851	8.182563851	8.18256385	8.182563851	8.18256385	8.182563851	8.182563851	8.182563851
AUH	9.620199578	9.620199547	9.620199543	9.620199544	9.620199496	9.620199566	9.620199529	9.620199491	9.620199518	9.620199555	9.620199556	9.620199555	9.620199561	9.620199543	9.620199581	9.620199553	9.620199533	9.620199563
AUP1	10.0377403	9.95645701	10.0124142	10.08702936	9.916881522	10.14786015	10.18998814	9.976307636	10.16846623	10.17186063	10.14494087	10.16675463	10.12191522	10.26841129	10.22355247	10.22727557	10.26743406	10.25524387
AURKA	8.461736421	8.304842955	8.175940372	8.127476317	8.718602546	8.275377092	8.257529413	8.632601384	8.824005154	8.424974032	8.286486145	8.112680304	8.117934431	8.587574526	8.220296022	8.150065143	8.741354669	8.64274371
AURKB	8.190772733	8.190772731	8.19077273	8.190772732	8.190772732	8.19077273	8.190772729	8.190772732	8.190772733	8.190772731	8.19077273	8.19077273	8.190772729	8.190772732	8.190772731	8.190772731	8.190772733	8.190772732
AURKC	8.739146841	8.739146841	8.739146845	8.739146856	8.739146851	8.739146843	8.739146848	8.739146849	8.739146841	8.739146832	8.739146833	8.739146833	8.739146839	8.73914683	8.739146831	8.739146833	8.739146831	8.739146833
AUTS2	9.266608699	9.25616369	9.272920232	9.280887386	9.296682434	9.257560784	9.268599944	9.285007863	9.249374229	9.246723033	9.255326366	9.257968391	9.248931474	9.261268198	9.244671343	9.246950133	9.250882617	9.244754961
AVEN	10.99921293	10.55563106	9.864806759	9.498663322	9.423171185	9.837629695	9.702356432	9.056260772	10.04020245	11.30284189	11.24824634	10.62027779	10.15825345	9.861044642	10.72750893	9.758221174	9.363171666	10.30354928
AVIL	8.47556993	8.47681838	8.472283444	8.4573136	8.492517073	8.456820017	8.457650397	8.49881772	8.439709681	8.441939038	8.445441638	8.45524231	8.451756738	8.443723396	8.439483617	8.450874964	8.443731666	8.439577403
AVP	8.643428737	8.643428737	8.643428737	8.643428737	8.643428737	8.643428737	8.643428737	8.643428737	8.643428737	8.643428737	8.643428737	8.643428737	8.643428737	8.643428737	8.643428737	8.643428737	8.643428737	8.643428737
AVPI1	9.852029864	9.852029859	9.852029847	9.852029849	9.852029835	9.852029865	9.85202985	9.852029833	9.852029854	9.852029844	9.852029849	9.852029843	9.852029843	9.852029845	9.852029851	9.852029834	9.852029831	9.852029856
AVPR1A	8.2048215	8.2048215	8.204821502	8.204821487	8.204821511	8.20482149	8.204821489	8.204821493	8.204821491	8.20482147	8.204821475	8.204821474	8.204821475	8.204821467	8.204821477	8.204821468	8.204821461	8.20482148
AVPR1B	9.109008362	9.159592914	9.20801783	9.232744386	9.251477745	9.160621704	9.185761876	9.205191299	9.195412515	9.125323516	9.141942397	9.102822324	9.1463341	9.163375303	9.123550159	9.114768446	9.135290583	9.132530136
AVPR2	8.48996134	8.439558228	8.451382899	8.45542216	8.544936945	8.42399345	8.403199451	8.475013137	8.341950015	8.249274729	8.28949465	8.237864213	8.299647419	8.276075409	8.234980458	8.301326313	8.23764768	8.219821811
AXIN1	9.242017335	9.242017335	9.242017336	9.242017336	9.242017336	9.242017335	9.242017336	9.242017336	9.242017336	9.242017335	9.242017335	9.242017335	9.242017335	9.242017335	9.242017335	9.242017335	9.242017335	9.242017335
AXIN2	8.476655896	8.438137322	8.629921477	8.6718782	8.687011854	8.536646141	8.549383322	8.668440348	8.655621515	8.367889561	8.365079548	8.346624063	8.416094515	8.380495727	8.32718682	8.343074765	8.361725159	8.39520568
AXL	11.34313374	11.2324262	11.21062626	10.68143774	10.34709115	11.21071627	10.78457116	9.939326881	10.92210016	10.82820067	10.89712557	10.62730823	10.43306346	10.11137118	10.75365458	10.38105062	9.756378262	10.67062588
AXUD1	9.086156657	9.086156655	9.086156656	9.086156656	9.086156656	9.086156657	9.086156654	9.086156655	9.086156657	9.086156656	9.086156655	9.086156655	9.086156654	9.086156654	9.086156654	9.086156653	9.086156653	9.086156654
AYTL1	8.561340972	8.561340973	8.561340972	8.561340973	8.561340972	8.561340973	8.561340972	8.561340972	8.561340972	8.561340973	8.561340972	8.561340972	8.561340973	8.561340972	8.561340972	8.561340972	8.561340972	8.561340972
AYTL2	9.374350468	9.374350468	9.374350469	9.374350469	9.374350469	9.374350468	9.374350469	9.374350469	9.374350469	9.374350469	9.374350469	9.374350469	9.374350469	9.374350469	9.374350468	9.374350469	9.37435047	9.374350469
AZGP1	7.746801365	7.746801365	7.746801365	7.746801365	7.746801365	7.746801365	7.746801365	7.746801365	7.746801365	7.746801365	7.746801365	7.746801365	7.746801365	7.746801365	7.746801365	7.746801365	7.746801365	7.746801365
AZI1	8.564112702	8.564112702	8.564112702	8.564112702	8.564112702	8.564112702	8.564112702	8.564112702	8.564112702	8.564112702	8.564112702	8.564112702	8.564112702	8.564112702	8.564112702	8.564112702	8.564112702	8.564112702
AZI2	9.529008196	9.926041909	9.566441935	9.672670391	9.19558567	9.894970369	9.718840169	9.22781682	9.304605487	9.992985731	10.13269359	10.13484841	10.10987752	9.783738523	10.24611461	9.993722482	9.756150624	9.870918962
AZIN1	11.21007923	11.35796697	11.53020539	11.45736507	11.53550686	11.50293971	11.59559347	11.78400461	11.26502904	11.29612232	11.26115093	11.31664295	11.43389742	11.34650389	11.32254135	11.38441904	11.56550822	11.26288735
AZU1	7.938693298	7.938693298	7.938693298	7.938693298	7.938693298	7.938693298	7.938693298	7.938693298	7.938693298	7.938693298	7.938693298	7.938693298	7.938693298	7.938693298	7.938693298	7.938693298	7.938693298	7.938693298
B2M	13.90360783	13.90439732	14.02566462	13.84518845	13.80188941	14.02482149	13.78821486	13.75267517	13.92955137	13.62274165	13.63177967	13.73502194	13.58711952	13.66038628	13.64418318	13.61363202	13.54271316	13.65974357
B3GALNT1	8.760180035	8.925593508	9.13525662	8.89138368	9.677968929	8.931775111	8.953978904	9.653382889	9.469387202	8.916321354	8.69952566	9.203588879	9.270726791	9.855116084	8.899130214	9.204636815	9.964277936	9.481021112
B3GALT1	7.963345325	7.963345325	7.963345325	7.963345325	7.963345325	7.963345325	7.963345326	7.963345326	7.963345325	7.963345324	7.963345325	7.963345325	7.963345325	7.963345325	7.963345325	7.963345325	7.963345325	7.963345324
B3GALT2	8.02919688	9.450784033	7.879873786	7.722307322	7.309484588	8.630329556	7.874966414	7.31837308	8.111621001	9.107971075	9.144385524	7.899315812	8.260912378	7.794327063	9.313206287	7.746100526	7.3610142	8.640787363
B3GALT5	8.011273213	8.011273213	8.011273213	8.011273213	8.011273213	8.011273213	8.011273213	8.011273213	8.011273213	8.011273213	8.011273213	8.011273213	8.011273213	8.011273213	8.011273213	8.011273213	8.011273213	8.011273213
B3GALT6	10.21416357	10.19785375	10.22664678	10.21136725	10.23437858	10.19590584	10.23610738	10.26771865	10.18226134	10.23884613	10.21381949	10.23095103	10.22084952	10.21255974	10.20514401	10.20635894	10.27056791	10.20528777
B3GALTL	9.476039977	9.476039977	9.476039978	9.476039978	9.476039977	9.476039978	9.476039978	9.476039978	9.476039978	9.476039978	9.476039977	9.476039978	9.476039978	9.476039978	9.476039977	9.476039978	9.476039978	9.476039978
B3GAT1	8.260013528	8.260013528	8.260013529	8.260013528	8.260013528	8.260013528	8.260013528	8.260013529	8.260013528	8.260013528	8.260013528	8.260013528	8.260013528	8.260013528	8.260013528	8.260013528	8.260013528	8.260013528
B3GAT3	9.598802076	9.598802064	9.598802064	9.598802067	9.598802082	9.598802082	9.598802069	9.598802082	9.598802091	9.598802091	9.598802086	9.598802094	9.598802082	9.598802112	9.598802076	9.5988021	9.598802114	9.598802095
B3GNT1	10.22854371	10.2285437	10.22854369	10.22854369	10.22854368	10.2285437	10.22854369	10.22854367	10.22854369	10.2285437	10.22854369	10.22854369	10.22854369	10.22854369	10.22854371	10.22854369	10.22854368	10.22854369
B3GNT2	9.146880989	9.246356572	9.199954448	9.132723368	9.12569895	9.224458627	9.179570288	9.21911044	9.332875139	9.302956818	9.260331742	9.267866431	9.238881948	9.281056815	9.209786251	9.184388379	9.269827094	9.335107556
B3GNT3	8.73353697	8.733536974	8.733536969	8.733536968	8.733536972	8.733536968	8.733536966	8.73353697	8.733536972	8.73353697	8.733536967	8.733536965	8.733536965	8.733536969	8.733536965	8.733536967	8.733536964	8.733536968
B3GNT4	9.12046297	9.120462966	9.120462967	9.120462974	9.120462975	9.120462965	9.120462968	9.12046297	9.120462971	9.120462955	9.120462953	9.120462952	9.120462959	9.12046296	9.120462951	9.12046296	9.120462954	9.120462957
B3GNT5	8.340614199	8.340614199	8.340614199	8.340614199	8.3406142	8.340614199	8.340614199	8.3406142	8.340614199	8.340614198	8.340614198	8.340614198	8.340614198	8.340614198	8.340614198	8.340614198	8.340614198	8.340614198
B3GNT6	8.640121187	8.640106473	8.6401275	8.640122353	8.640134672	8.640105358	8.640112118	8.640133075	8.64011503	8.640088862	8.640090344	8.640087364	8.640095132	8.640095714	8.640078001	8.640096576	8.640091908	8.640092419
B3GNT7	8.224709972	8.224709972	8.224709973	8.224709972	8.224709973	8.224709972	8.224709973	8.224709972	8.224709972	8.224709971	8.224709971	8.224709971	8.224709972	8.224709972	8.224709972	8.224709971	8.224709971	8.224709971
B3GNT8	8.434216444	8.434216445	8.434216442	8.434216442	8.434216444	8.434216443	8.434216443	8.434216443	8.434216442	8.434216444	8.434216445	8.434216445	8.434216444	8.434216444	8.434216444	8.434216445	8.434216445	8.434216445
B3GNTL1	8.658376507	8.658376507	8.658376507	8.658376507	8.658376507	8.658376507	8.658376506	8.658376507	8.658376506	8.658376506	8.658376506	8.658376506	8.658376506	8.658376506	8.658376506	8.658376506	8.658376506	8.658376506
B4GALNT1	8.763407334	8.763407333	8.763407334	8.763407334	8.763407334	8.763407333	8.763407334	8.763407334	8.763407334	8.763407334	8.763407334	8.763407334	8.763407334	8.763407334	8.763407333	8.763407334	8.763407334	8.763407334
B4GALNT2	8.340828931	8.34082893	8.34082893	8.340828931	8.340828931	8.34082893	8.340828929	8.34082893	8.34082893	8.340828931	8.34082893	8.340828931	8.340828931	8.340828931	8.340828931	8.340828931	8.340828931	8.340828931
B4GALNT3	8.781446372	8.671165759	8.825893488	8.80204405	8.910629916	8.631728506	8.751214267	8.897986897	8.619999129	8.545222428	8.55136002	8.562035387	8.612107986	8.554322898	8.461562046	8.667369228	8.605682191	8.523028528
B4GALNT4	8.159385797	8.159385795	8.159385795	8.159385795	8.159385797	8.159385796	8.159385795	8.159385797	8.159385794	8.159385793	8.159385793	8.159385794	8.159385794	8.159385793	8.159385793	8.159385794	8.159385795	8.159385793
B4GALT1	8.985370104	8.969843519	8.999543753	9.017035029	8.998377055	9.019226903	9.017438761	9.014410046	9.020504004	8.940567293	8.944981663	8.957189243	8.97292509	8.932453187	8.943802487	8.976740019	8.936467326	8.93836284
B4GALT2	10.03113609	10.02580463	10.03212958	10.03657676	10.0444863	10.02490251	10.03314959	10.03522247	10.0540486	10.03006324	10.03651555	10.0387637	10.04210904	10.04829671	10.03695292	10.04139924	10.05027785	10.04789714
B4GALT3	9.852049688	9.852049671	9.852049678	9.852049669	9.852049674	9.852049667	9.852049674	9.852049677	9.852049661	9.852049696	9.852049692	9.852049697	9.85204969	9.852049699	9.852049695	9.852049699	9.852049699	9.852049688
B4GALT4	9.291556217	9.373533303	9.341340782	9.280629147	9.2362056	9.443600923	9.28081517	9.108231796	9.456152209	9.676234276	9.609547361	9.596582108	9.616075175	9.567373265	9.685824721	9.57254416	9.429962032	9.697829414
B4GALT5	9.979927126	9.706441576	9.437870717	9.553879153	9.410478774	9.57760056	9.698300498	9.514488961	9.549510497	10.35291194	10.33327484	10.28689479	10.20957097	10.20883911	10.3177184	10.43461527	10.49942924	10.26357133
B4GALT6	8.208416462	8.323462516	8.248105045	8.267995397	8.359859112	8.410352022	8.306243747	8.494376424	8.379331706	8.415757109	8.351807037	8.282729158	8.303091536	8.394944157	8.445538239	8.296498117	8.473431298	8.451698182
B4GALT7	8.991197568	8.96609922	8.887703065	8.960090354	9.187523688	9.047458699	9.00752807	9.123544713	9.186155624	9.390023354	9.382623016	9.308339883	9.184719169	9.524351073	9.383424973	9.313564506	9.643221145	9.600797042
BAALC	9.656409811	8.994767282	8.58828646	9.062488753	9.502079764	9.138011536	9.402760538	9.889782516	8.766790112	9.849079917	9.643532443	9.181105131	9.053952904	9.565006419	9.033108335	9.262927144	10.19377486	9.021349575
BAAT	8.369227847	8.369227846	8.369227846	8.369227846	8.369227847	8.369227845	8.369227846	8.369227846	8.369227847	8.369227846	8.369227847	8.369227847	8.369227847	8.369227847	8.369227847	8.369227846	8.369227846	8.369227846
BACE1	10.08462017	10.06041987	10.41260264	10.33166442	10.29900362	10.12753107	10.35229977	10.44994018	10.34874511	10.01284537	9.956336302	10.13607942	10.02375586	10.11856655	9.865165389	10.16976823	10.21698973	10.08439115
BACE2	10.70359151	10.72267198	10.18627585	9.910872926	9.895114242	11.1497119	9.623720647	9.201589362	11.79782821	11.33565962	11.70166076	11.11858815	10.79022463	11.16468949	12.06914092	10.50310009	10.54111736	12.81866503
BACH1	9.825022169	10.17521499	8.821583835	8.890371796	8.459207349	10.08926586	8.942217032	8.690499128	9.755870279	10.22055036	10.12272835	9.129789365	9.085112481	8.659782518	10.04318234	8.777282911	8.292777074	9.71557785
BACH2	8.456459789	8.433063244	8.493273898	8.4766752	8.47174784	8.564527391	8.467714937	8.50433364	8.572619034	8.470756283	8.503753381	8.493997967	8.510817783	8.579987544	8.560505877	8.448589305	8.525897911	8.580796705
BAD	9.922446015	9.576403618	9.676111286	9.741671027	9.752186539	9.750674813	9.894127791	9.622315626	9.993232956	10.06946118	10.0521352	10.07050279	10.0083226	10.25354725	10.03679208	10.14775463	10.1184997	10.44332899
BAG1	8.99926782	8.924107297	8.877743966	8.973495243	8.961448283	9.118722648	9.024815216	8.908166657	9.144376314	9.080974195	9.048966503	9.028412893	9.094737842	9.219183255	9.152041452	9.150450851	9.188879673	9.341677987
BAG2	11.30562491	11.26097003	10.33902751	10.6939497	11.44000817	10.74792704	11.1388256	11.21439083	11.60410408	11.85160574	11.79205352	11.32989738	11.21977289	11.73249774	11.21119309	11.35594228	11.7704266	11.78341899
BAG3	10.96789203	10.96789203	10.96789203	10.96789203	10.96789203	10.96789203	10.96789203	10.96789202	10.96789203	10.96789203	10.96789203	10.96789203	10.96789203	10.96789203	10.96789203	10.96789203	10.96789203	10.96789203
BAG4	8.710267322	8.710267322	8.710267322	8.710267322	8.710267322	8.710267322	8.710267322	8.710267322	8.710267322	8.710267322	8.710267322	8.710267322	8.710267322	8.710267322	8.710267322	8.710267322	8.710267322	8.710267322
BAG5	9.598736011	9.572578633	9.731414074	9.708430123	9.724527582	9.704590154	9.76946673	9.709817065	9.713969976	9.645211714	9.627781006	9.694683123	9.665518099	9.718061327	9.61829234	9.631789998	9.722732279	9.654821583
BAGE	7.635446515	7.635446515	7.635446515	7.635446515	7.635446515	7.635446515	7.635446515	7.635446515	7.635446515	7.635446515	7.635446515	7.635446515	7.635446515	7.635446515	7.635446515	7.635446515	7.635446515	7.635446515
BAGE4	7.920862923	7.920862923	7.920862923	7.920862923	7.920862923	7.920862923	7.920862923	7.920862923	7.920862923	7.920862923	7.920862923	7.920862923	7.920862923	7.920862923	7.920862923	7.920862923	7.920862923	7.920862923
BAHCC1	8.637368422	8.637368422	8.637368421	8.637368421	8.637368423	8.637368422	8.637368421	8.637368421	8.637368422	8.63736842	8.63736842	8.63736842	8.63736842	8.63736842	8.63736842	8.637368421	8.63736842	8.637368421
BAHD1	9.282098106	9.282098106	9.282098105	9.282098104	9.282098108	9.282098105	9.282098104	9.282098107	9.282098107	9.282098104	9.282098103	9.282098104	9.282098103	9.282098104	9.282098101	9.282098102	9.282098105	9.282098104
BAI1	8.950751385	8.89600469	8.868634239	8.905607173	8.982182349	8.850803854	8.84908208	8.952121046	8.818867822	8.89186294	8.875015553	8.855543639	8.877069752	8.906506436	8.884976052	8.882551711	8.887517101	8.885871591
BAI2	8.734676922	8.734676923	8.734676923	8.734676925	8.734676924	8.734676925	8.734676925	8.734676925	8.734676929	8.734676925	8.734676927	8.734676925	8.734676922	8.734676927	8.734676928	8.734676924	8.734676927	8.73467693
BAI3	7.838268231	7.838268231	7.838268231	7.838268231	7.838268232	7.838268231	7.838268231	7.838268232	7.838268232	7.838268231	7.838268231	7.838268231	7.838268231	7.838268231	7.838268231	7.838268231	7.838268231	7.838268231
BAIAP2	8.802819617	8.725455121	8.608673303	8.650188152	8.762173619	8.558897814	8.58468966	8.640945237	8.622966662	8.629933857	8.638409769	8.61151793	8.615367974	8.596745692	8.569038299	8.630495176	8.616966311	8.622027745
BAIAP2L1	9.310436457	9.282924743	9.228623972	8.723739036	8.089438498	9.070704197	8.636707924	7.909875557	8.403159882	9.856028684	9.88877781	9.836235913	9.597021583	8.550684385	9.806012202	9.347370813	8.203072846	9.084911638
BAIAP2L2	8.644292707	8.644292703	8.644292706	8.644292707	8.644292708	8.644292709	8.64429271	8.644292711	8.644292704	8.644292708	8.644292708	8.644292706	8.644292704	8.644292709	8.644292706	8.64429271	8.644292705	8.644292706
BAIAP3	8.884856369	8.875500355	8.844815394	8.870529509	8.891268209	8.827593157	8.859177801	8.875900019	8.839171925	8.785387489	8.816722361	8.801867048	8.842961464	8.80496745	8.787925754	8.820559881	8.798684765	8.808104758
BAK1	9.828268071	9.828268071	9.828268071	9.828268071	9.828268071	9.828268071	9.828268071	9.828268071	9.828268071	9.828268071	9.828268071	9.828268071	9.828268071	9.828268071	9.828268071	9.828268071	9.828268071	9.828268071
BAMBI	8.787671436	8.574536081	10.64394363	11.57117432	12.8779005	8.571706743	12.55223472	14.05534759	9.723462986	9.457915217	9.43120925	11.15832725	10.50504228	12.29381608	8.807216998	12.1788527	14.28791262	10.04828767
BANF1	11.49397831	11.4939783	11.4939783	11.4939783	11.4939783	11.4939783	11.49397831	11.4939783	11.49397831	11.49397831	11.49397831	11.49397831	11.49397831	11.49397831	11.49397831	11.49397831	11.49397831	11.49397831
BANK1	8.356749441	8.583245121	8.324474302	8.399069333	8.276181334	8.536074185	8.317367972	8.329290382	8.350299359	8.626420248	8.643939422	8.553923608	8.556451317	8.508228863	8.779696752	8.488256173	8.493390276	8.622164068
BANP	9.487151158	9.487151155	9.487151159	9.487151161	9.487151157	9.487151161	9.48715116	9.487151162	9.487151153	9.487151155	9.487151153	9.487151154	9.487151157	9.487151153	9.487151155	9.487151155	9.48715115	9.487151152
BAP1	9.129533806	9.115941726	9.123667364	9.148865736	9.122081493	9.118571881	9.148516579	9.117466815	9.164127508	9.117603897	9.124800784	9.116202053	9.116474296	9.190024892	9.120830991	9.133261576	9.188547132	9.177752919
BAPX1	8.824340136	8.824340137	8.824340136	8.824340137	8.824340137	8.824340137	8.824340137	8.824340137	8.824340136	8.824340136	8.824340136	8.824340136	8.824340136	8.824340136	8.824340136	8.824340136	8.824340136	8.824340136
BARD1	8.642740893	8.642740893	8.642740889	8.642740895	8.642740913	8.642740888	8.642740895	8.64274092	8.642740905	8.642740891	8.642740892	8.642740889	8.642740884	8.642740894	8.642740886	8.642740887	8.642740903	8.642740889
BARHL1	8.972454576	8.972454571	8.972454572	8.972454572	8.972454576	8.972454573	8.972454573	8.972454573	8.972454572	8.97245457	8.97245457	8.97245457	8.97245457	8.97245457	8.972454568	8.972454572	8.972454572	8.972454569
BARX1	8.215662075	8.215662075	8.215662075	8.215662075	8.215662075	8.215662075	8.215662075	8.215662075	8.215662075	8.215662075	8.215662075	8.215662075	8.215662075	8.215662075	8.215662075	8.215662075	8.215662075	8.215662075
BARX2	8.313068299	8.313068299	8.313068299	8.3130683	8.313068299	8.313068299	8.313068298	8.313068301	8.313068297	8.313068299	8.313068298	8.313068298	8.313068299	8.313068298	8.313068298	8.313068299	8.313068298	8.313068298
BASP1	12.71678974	12.12684047	11.13370054	11.15007844	12.04829746	11.83746887	11.42832282	12.48404882	12.72015191	12.49576371	12.54223418	11.68341481	11.0771602	11.63921598	12.2169523	11.04622161	12.39080543	12.90366625
BAT2D1	10.19637274	10.06690134	9.961154796	9.862245392	9.911248512	10.02508174	9.93396445	9.806462717	9.900074311	10.30339364	10.36028206	10.27185039	10.39910446	9.88322137	10.32599189	10.35163614	10.12600465	10.09224779
BAT3	12.52239911	12.52239911	12.52239911	12.52239911	12.52239911	12.52239911	12.52239911	12.52239911	12.52239911	12.52239911	12.52239911	12.52239911	12.52239911	12.52239911	12.52239911	12.52239911	12.52239911	12.52239911
BATF	8.681761773	8.681761771	8.681761776	8.681761779	8.681761777	8.681761775	8.681761775	8.681761777	8.681761772	8.681761773	8.681761771	8.68176177	8.681761771	8.68176177	8.68176177	8.681761773	8.681761769	8.681761771
BATF2	8.364502744	8.364502744	8.364502744	8.364502745	8.364502745	8.364502742	8.364502744	8.364502745	8.364502742	8.364502743	8.364502741	8.364502741	8.364502742	8.364502741	8.364502742	8.364502742	8.36450274	8.364502742
BAX	8.795742378	8.928900016	9.015094416	8.866565145	8.802588739	8.897760551	9.474084146	9.259821741	8.793593595	11.27623954	11.13161838	11.45459704	11.25027267	11.11725828	11.22149071	11.4418468	11.07290004	10.89716008
BAZ1A	9.251705506	9.167462839	9.087528171	8.701571018	8.618136584	9.062149713	8.741058313	8.826528228	8.875569609	9.629054542	9.640408395	9.553620176	9.189992871	8.963273876	9.440026981	9.20780778	9.147412033	9.143256062
BAZ1B	10.35565363	10.35565363	10.35565363	10.35565363	10.35565363	10.35565363	10.35565364	10.35565363	10.35565363	10.35565363	10.35565364	10.35565364	10.35565364	10.35565363	10.35565364	10.35565364	10.35565364	10.35565363
BAZ2A	9.185391154	9.185391157	9.185391199	9.185391173	9.185391212	9.185391187	9.185391187	9.185391176	9.185391172	9.185391125	9.185391142	9.185391146	9.185391161	9.185391129	9.185391149	9.185391156	9.185391129	9.185391127
BAZ2B	9.513606192	9.513606192	9.513606193	9.513606192	9.513606193	9.513606195	9.513606194	9.513606198	9.513606192	9.513606193	9.513606194	9.513606195	9.513606195	9.513606194	9.513606195	9.513606196	9.513606196	9.513606194
BBC3	9.751654464	9.754954835	9.68809582	9.696473681	9.690460944	9.682957346	9.693548402	9.701501847	9.679400405	9.755128386	9.743849401	9.724204722	9.744558446	9.741242865	9.733667386	9.77058728	9.751809705	9.767504649
BBOX1	7.971633883	7.971633883	7.971633884	7.971633885	7.971633885	7.971633882	7.971633884	7.971633884	7.971633884	7.97163388	7.971633879	7.971633881	7.971633881	7.971633882	7.971633881	7.971633881	7.971633882	7.97163388
BBS1	9.262914823	9.262914823	9.262914822	9.262914826	9.262914824	9.262914826	9.262914826	9.262914823	9.262914824	9.262914824	9.262914825	9.262914825	9.262914826	9.262914826	9.262914826	9.262914828	9.262914827	9.262914826
BBS10	9.784495375	9.784495375	9.784495375	9.784495375	9.784495375	9.784495375	9.784495375	9.784495374	9.784495375	9.784495375	9.784495375	9.784495375	9.784495374	9.784495375	9.784495375	9.784495374	9.784495374	9.784495375
BBS2	9.787795169	9.787795169	9.787795168	9.787795168	9.787795166	9.78779517	9.787795169	9.787795165	9.787795168	9.787795169	9.787795168	9.787795169	9.78779517	9.787795168	9.78779517	9.78779517	9.787795166	9.787795169
BBS4	9.193668281	9.236942297	9.307095938	9.211774257	9.357220646	9.54362929	9.255694041	9.385509488	9.155808949	9.547243093	9.660629077	9.850965302	9.907326928	9.904764131	9.950519123	10.06417828	10.11549348	10.07466989
BBS5	8.130651816	8.130651815	8.130651815	8.130651816	8.130651815	8.130651815	8.130651816	8.130651816	8.130651817	8.130651816	8.130651815	8.130651816	8.130651815	8.130651815	8.130651815	8.130651816	8.130651816	8.130651816
BBS7	8.866203244	8.928328832	8.991278841	8.817310324	8.688053653	8.945326764	8.837509065	8.608813943	8.730873917	9.094368735	9.077674678	9.200679909	9.051510381	8.85791684	9.06162006	8.862545552	8.782646586	8.909596965
BBX	9.969309657	10.07479061	10.10553194	9.81675512	9.527182758	10.02712659	9.923256554	9.660091326	9.358822131	10.86901455	10.62756221	10.62682754	10.80533555	10.21405316	10.63703701	10.82115331	10.20200533	10.45762483
BCAM	8.903311891	8.873351633	8.740963651	8.671952475	8.81126374	8.500652716	8.642765923	8.704551246	8.692163648	8.675027537	8.755283512	8.700737896	8.731485862	8.718422951	8.635563612	8.723545282	8.703278301	8.712503597
BCAN	8.712388243	8.644097768	8.687656118	8.669379161	8.83792117	8.552473497	8.582376675	8.775940332	8.747367924	8.433454598	8.496759999	8.444542648	8.515045024	8.505703231	8.426280366	8.460354578	8.480952186	8.480829988
BCAP29	9.11547211	9.346452339	9.139406002	9.104833099	9.13992331	9.350277247	9.163081452	9.178116463	9.21410133	9.393533264	9.367287369	9.281105336	9.272258664	9.320618094	9.406254681	9.311331045	9.326302937	9.402114384
BCAP31	12.0110037	12.0110037	12.0110037	12.0110037	12.0110037	12.0110037	12.0110037	12.0110037	12.0110037	12.0110037	12.0110037	12.0110037	12.0110037	12.0110037	12.0110037	12.0110037	12.0110037	12.0110037
BCAR1	9.379684471	9.379684471	9.37968447	9.37968447	9.37968447	9.37968447	9.37968447	9.37968447	9.37968447	9.379684471	9.379684471	9.379684471	9.379684471	9.379684471	9.37968447	9.379684471	9.379684471	9.379684471
BCAR3	9.955208784	9.955208783	9.955208778	9.955208779	9.955208775	9.95520878	9.955208777	9.955208779	9.95520878	9.955208785	9.955208784	9.955208782	9.955208781	9.955208778	9.955208781	9.955208779	9.955208777	9.955208782
BCAS1	8.254824671	8.254824671	8.254824672	8.254824672	8.254824673	8.254824671	8.254824672	8.254824673	8.254824671	8.254824671	8.254824671	8.254824671	8.254824671	8.254824671	8.254824671	8.254824671	8.254824671	8.254824671
BCAS2	10.38698225	10.38698234	10.38698203	10.38698191	10.38698226	10.38698226	10.3869821	10.38698231	10.3869818	10.38698222	10.38698235	10.38698238	10.38698223	10.38698234	10.38698237	10.38698225	10.38698246	10.38698214
BCAS3	9.588013849	9.58801385	9.588013851	9.58801385	9.588013849	9.588013847	9.588013848	9.588013846	9.588013848	9.588013847	9.588013847	9.588013848	9.588013848	9.58801385	9.588013848	9.588013849	9.588013849	9.588013849
BCAS4	8.997472473	8.962169813	8.948539625	8.920307587	8.867169883	8.933420736	8.907911077	8.876802561	8.891908585	8.934072813	8.916778343	8.886946465	8.843590123	8.819632577	8.877188318	8.817137113	8.791750033	8.865066228
BCAT1	11.46904468	11.92880579	11.6977329	11.33670363	10.06403379	11.61425336	11.39438936	10.18354981	10.28975821	11.8942724	11.8598572	11.60609509	11.43441318	10.1162588	11.61804031	11.05881461	9.776229957	10.44109703
BCAT2	9.671630188	9.671630187	9.671630184	9.671630185	9.671630186	9.671630186	9.671630184	9.671630184	9.671630186	9.671630188	9.671630188	9.671630187	9.671630187	9.671630188	9.671630187	9.671630187	9.671630187	9.671630189
BCCIP	9.493487764	9.583266655	9.54687123	9.438973431	9.455491339	9.565098595	9.491713315	9.477917048	9.34715536	9.59885956	9.582775002	9.544377195	9.490485002	9.486028168	9.533921703	9.460123802	9.466651348	9.433409971
BCDIN3	8.737396067	8.737396054	8.737396084	8.737396087	8.737396102	8.737396088	8.737396089	8.737396073	8.737396086	8.737396048	8.737396054	8.737396055	8.73739605	8.737396054	8.737396038	8.737396041	8.737396053	8.737396037
BCDO2	8.107325046	8.107325046	8.107325046	8.107325046	8.107325046	8.107325046	8.107325046	8.107325046	8.107325046	8.107325046	8.107325046	8.107325046	8.107325047	8.107325046	8.107325046	8.107325046	8.107325046	8.107325046
BCHE	7.769647883	7.769647882	7.769647883	7.769647883	7.769647884	7.769647883	7.769647883	7.769647883	7.769647884	7.769647883	7.769647883	7.769647883	7.769647883	7.769647883	7.769647883	7.769647883	7.769647883	7.769647883
BCKDHA	9.707681061	9.70768106	9.70768106	9.70768106	9.707681058	9.70768106	9.70768106	9.707681059	9.707681059	9.70768106	9.707681061	9.70768106	9.70768106	9.70768106	9.707681061	9.70768106	9.70768106	9.70768106
BCKDHB	8.810203556	8.871574204	9.045804911	9.010429426	9.139658354	8.934269016	9.177606203	9.20624576	9.015777243	8.811668013	8.828534371	8.867436224	8.957638787	9.25017181	8.86763575	9.035973268	9.171374407	9.020427331
BCL10	11.21911223	11.24412263	11.14669831	10.85068303	10.61467842	11.1817159	10.72416163	10.86254453	10.790944	10.82212167	10.52841419	10.49826926	10.42253786	10.08507354	10.64163485	9.901138638	9.856554366	10.24821352
BCL11A	8.281419273	8.306501489	8.360894349	8.375522764	8.323099747	8.388165305	8.359221424	8.381347778	8.351926857	8.351396754	8.34661636	8.352934937	8.321653097	8.346439684	8.354515698	8.322497431	8.364381566	8.302019296
BCL11B	7.927096704	7.927098192	7.927100281	7.9271023	7.927105677	7.927100415	7.927102987	7.927108223	7.927100449	7.927090634	7.927091591	7.927093461	7.927090506	7.927090741	7.927090487	7.927092091	7.927094925	7.927090958
BCL2	8.391065789	8.40420717	8.406554131	8.411915424	8.424197448	8.480201608	8.393551479	8.446421879	8.399824447	8.384838409	8.395821886	8.371573187	8.384243742	8.398141223	8.396819113	8.379185721	8.408827972	8.380541712
BCL2A1	7.873529206	7.873529207	7.873529204	7.873529205	7.873529205	7.873529211	7.873529207	7.873529205	7.873529205	7.873529206	7.873529206	7.873529204	7.873529204	7.873529203	7.873529208	7.873529206	7.873529204	7.873529203
BCL2L1	8.98237452	9.026045957	8.81031178	8.835822099	8.753451153	8.959997178	8.815896659	8.603026552	9.133127274	9.501291023	9.298134001	9.270428358	9.067555256	8.939813309	9.240715614	9.173188466	8.944619202	9.214917675
BCL2L10	8.268617105	8.268617107	8.268617103	8.268617108	8.268617115	8.268617099	8.268617093	8.268617107	8.2686171	8.268617095	8.268617094	8.268617092	8.268617095	8.268617096	8.26861709	8.268617094	8.268617096	8.268617092
BCL2L11	8.796125589	8.848624894	8.846978433	8.891694763	8.885907755	8.814475389	8.784634276	8.868598388	8.818848469	8.599874255	8.66802367	8.635722698	8.663855342	8.696654378	8.602672645	8.648831509	8.707968061	8.663561311
BCL2L12	9.088803166	9.088803166	9.088803165	9.088803166	9.088803166	9.088803166	9.088803166	9.088803166	9.088803166	9.088803166	9.088803166	9.088803166	9.088803166	9.088803166	9.088803166	9.088803166	9.088803166	9.088803166
BCL2L13	9.712551762	9.631512167	9.595022973	9.484741735	9.256638875	9.62967383	9.572762288	9.283700659	9.437840556	9.61764016	9.588628317	9.638375505	9.571207759	9.442584066	9.625166738	9.573725919	9.361491479	9.509621124
BCL2L14	7.970453948	7.970453949	7.97045395	7.970453949	7.970453949	7.970453949	7.970453949	7.970453949	7.970453949	7.970453948	7.970453948	7.970453948	7.970453949	7.970453948	7.970453948	7.970453948	7.970453948	7.970453948
BCL2L2	8.877408203	8.979286139	9.055496356	9.079042607	9.232331533	9.053382961	9.197809836	9.090584693	9.346543124	9.295933272	9.369367731	9.425345581	9.30571171	9.591861196	9.290658236	9.445648979	9.594915011	9.587946882
BCL3	9.1158643	9.093617392	9.070531433	9.075586905	9.064274664	9.086262239	9.061647608	9.050075308	9.097964398	9.131806327	9.127699197	9.09631771	9.075955575	9.064225735	9.112146741	9.082077428	9.056913381	9.104485127
BCL6	10.20037469	10.06692936	10.00034546	10.29204659	9.806354769	10.39173143	10.29087887	10.12512226	10.12070499	10.1364481	10.18386469	10.1979999	10.3456333	10.01081996	10.43162062	10.42754231	9.792978124	10.08367825
BCL6B	8.743954962	8.739958042	8.718681899	8.770054894	8.825806225	8.696539926	8.709843173	8.784722552	8.668135282	8.626429793	8.63515723	8.619503785	8.662462292	8.624249142	8.62201403	8.633464485	8.630479427	8.641167883
BCL7A	8.57401439	8.574014391	8.574014389	8.574014389	8.57401439	8.574014391	8.574014389	8.574014389	8.574014391	8.574014391	8.57401439	8.57401439	8.574014389	8.574014391	8.574014391	8.57401439	8.574014391	8.574014391
BCL7B	9.472977402	9.472977402	9.472977401	9.472977402	9.472977401	9.472977402	9.472977402	9.472977401	9.472977402	9.472977402	9.472977402	9.472977402	9.472977401	9.472977402	9.472977402	9.472977402	9.472977402	9.472977403
BCL7C	10.19076919	10.19076919	10.19076919	10.19076919	10.1907692	10.19076919	10.19076919	10.1907692	10.1907692	10.19076919	10.19076919	10.19076919	10.19076919	10.1907692	10.19076919	10.19076919	10.1907692	10.1907692
BCL9	9.686091657	9.686091657	9.686091657	9.686091657	9.686091657	9.686091657	9.686091657	9.686091657	9.686091657	9.686091657	9.686091657	9.686091657	9.686091657	9.686091657	9.686091657	9.686091657	9.686091657	9.686091657
BCL9L	8.897783423	8.840503327	8.800554911	8.917654865	8.826314556	8.929671402	8.929684723	8.926682111	8.976530697	9.711046856	9.579254428	9.657505158	9.332055052	9.506239399	9.441646136	9.453547496	9.492911867	9.561533665
BCLAF1	10.71761324	10.74123705	10.72734353	10.71538758	10.74665117	10.7730402	10.78190374	10.76404345	10.73647382	10.8469435	10.8171969	10.82272847	10.82299364	10.83556837	10.83415033	10.8600544	10.85838727	10.83117619
BCMO1	8.133514381	8.133514381	8.133514381	8.133514381	8.133514381	8.133514381	8.133514381	8.133514381	8.133514381	8.133514381	8.133514381	8.133514381	8.133514381	8.133514381	8.133514381	8.133514381	8.133514381	8.133514381
BCMP11	7.72843739	7.72843739	7.72843739	7.72843739	7.72843739	7.72843739	7.72843739	7.72843739	7.72843739	7.72843739	7.72843739	7.72843739	7.72843739	7.72843739	7.72843739	7.72843739	7.72843739	7.72843739
BCNP1	8.947486288	8.947486287	8.947486289	8.94748629	8.947486289	8.947486288	8.947486288	8.947486289	8.947486288	8.947486287	8.947486288	8.947486287	8.947486287	8.947486287	8.947486287	8.947486288	8.947486287	8.947486287
BCOR	8.434223148	8.447847078	8.831102781	8.811746567	8.447265216	8.554743964	9.017022577	8.594591198	8.312904946	8.693687091	8.724701696	9.073916276	8.858313439	8.623533884	8.721093831	9.040808767	8.747445681	8.458395849
BCORL1	8.871645096	8.819136395	8.831794098	8.843813945	8.924230441	8.829940387	8.799657136	8.873751668	8.868092048	8.740640053	8.730508936	8.720560765	8.74775314	8.737098761	8.741541801	8.744070978	8.772994649	8.739982682
BCORL2	8.194109349	8.194109349	8.194109349	8.194109349	8.194109349	8.19410935	8.194109349	8.194109349	8.19410935	8.194109349	8.194109349	8.194109349	8.194109349	8.194109349	8.194109349	8.194109349	8.194109349	8.194109348
BCR	9.019059269	9.019059267	9.019059268	9.019059268	9.019059268	9.019059269	9.019059268	9.019059268	9.019059269	9.019059269	9.019059268	9.019059268	9.019059267	9.019059267	9.019059268	9.019059267	9.019059267	9.019059268
BCS1L	9.82072837	9.820728369	9.820728369	9.820728369	9.82072837	9.820728369	9.820728371	9.82072837	9.820728368	9.82072837	9.82072837	9.82072837	9.820728369	9.820728371	9.82072837	9.82072837	9.820728371	9.820728369
BDH1	8.162598245	8.162598244	8.162598246	8.162598246	8.162598248	8.162598246	8.162598244	8.162598248	8.162598247	8.162598243	8.162598244	8.162598244	8.162598245	8.162598244	8.162598243	8.162598243	8.162598245	8.162598243
BDH2	9.140347872	9.140347874	9.140347873	9.140347877	9.140347874	9.140347878	9.140347878	9.140347875	9.140347874	9.140347875	9.140347873	9.140347875	9.140347876	9.14034788	9.140347878	9.140347882	9.140347881	9.140347879
BDKRB1	8.553301195	8.553301192	8.553301196	8.553301183	8.553301179	8.55330119	8.553301183	8.553301173	8.553301188	8.553301189	8.553301187	8.553301193	8.553301182	8.553301183	8.553301197	8.553301185	8.553301175	8.553301187
BDKRB2	8.941801499	8.941801496	8.941801403	8.941801393	8.941801344	8.941801548	8.941801439	8.941801351	8.941801372	8.94180145	8.941801505	8.941801457	8.941801431	8.941801405	8.941801471	8.941801511	8.941801356	8.941801481
BDNF	8.722354406	9.485237076	9.203862932	8.897053143	7.744986417	9.023100866	8.859106605	7.856919755	8.272955134	10.67473344	10.49788325	10.52217107	10.6571046	8.452677609	10.29332914	10.1638785	7.916351255	8.938010489
BEAN	7.941924797	7.941924797	7.941924797	7.941924797	7.941924797	7.941924797	7.941924797	7.941924797	7.941924797	7.941924797	7.941924797	7.941924797	7.941924797	7.941924797	7.941924797	7.941924797	7.941924797	7.941924797
BECN1	10.62294022	10.66925025	10.40856648	10.268994	10.21860593	10.42729486	10.35025656	10.17942817	10.25046302	10.82115066	10.78451789	10.72909237	10.66960221	10.72439383	10.78536149	10.73937161	10.74438522	10.78450976
BEST1	8.761352244	8.761352244	8.761352244	8.761352244	8.761352244	8.761352244	8.761352244	8.761352244	8.761352243	8.761352244	8.761352244	8.761352244	8.761352244	8.761352244	8.761352244	8.761352244	8.761352244	8.761352244
BEST2	8.601820588	8.601820588	8.601820588	8.601820588	8.601820588	8.601820588	8.601820588	8.601820589	8.601820588	8.601820587	8.601820588	8.601820587	8.601820588	8.601820588	8.601820587	8.601820588	8.601820587	8.601820588
BEST3	8.292864134	8.292864133	8.292864133	8.292864133	8.292864133	8.292864133	8.292864133	8.292864133	8.292864133	8.292864133	8.292864133	8.292864133	8.292864133	8.292864133	8.292864133	8.292864133	8.292864133	8.292864133
BEST4	7.993517241	7.993517238	7.993517242	7.993517243	7.993517242	7.993517238	7.993517242	7.993517242	7.993517238	7.993517237	7.993517238	7.993517239	7.993517237	7.993517237	7.993517237	7.993517237	7.993517237	7.993517237
BET1	10.50973382	10.50973382	10.50973382	10.50973382	10.50973382	10.50973382	10.50973382	10.50973382	10.50973382	10.50973382	10.50973383	10.50973383	10.50973382	10.50973383	10.50973383	10.50973382	10.50973382	10.50973383
BET1L	9.50711556	9.442251828	9.613506568	9.547283382	9.751556734	9.516186697	9.601676572	9.606939015	10.01424	9.712320247	9.733024015	9.787803694	9.670666522	9.902618205	9.695189463	9.734951505	9.987069841	9.963640341
BEX1	11.6454452	9.266796469	9.583935092	8.514955892	8.686931432	8.182501482	8.700477291	8.93168589	8.043176665	12.67592012	10.74662404	11.65691445	9.882939103	9.834916198	9.434983063	10.04545998	10.0823412	8.796399334
BEX2	8.466363483	8.580557094	8.627334107	8.367131709	8.203085799	8.455725299	8.332587557	8.17859775	8.191706061	8.495204055	8.520092987	8.548101917	8.356359803	8.20575909	8.461109366	8.333640316	8.162115236	8.239670768
BEXL1	10.19082019	10.1908202	10.19082019	10.19082018	10.19082017	10.1908202	10.19082019	10.19082017	10.19082017	10.19082019	10.19082019	10.19082019	10.19082019	10.19082019	10.19082019	10.19082019	10.19082019	10.19082019
BFAR	10.48353528	10.48353528	10.48353528	10.48353528	10.48353528	10.48353528	10.48353528	10.48353528	10.48353528	10.48353528	10.48353528	10.48353528	10.48353528	10.48353528	10.48353528	10.48353528	10.48353528	10.48353528
BFSP1	8.702875279	8.702875281	8.702875287	8.702875287	8.702875282	8.702875278	8.702875286	8.702875278	8.702875273	8.70287528	8.702875274	8.702875287	8.70287529	8.702875286	8.70287528	8.702875295	8.702875286	8.702875274
BFSP2	8.467692229	8.467673141	8.467664847	8.467686316	8.467682202	8.467699904	8.467686311	8.467685571	8.467665616	8.467669735	8.467656887	8.467654539	8.467648388	8.467654657	8.467650841	8.46764795	8.467658243	8.467672042
BGLAP	9.276809558	9.676718416	9.289765943	10.03680522	10.40472543	9.573652264	9.968542901	11.09167859	9.251529361	8.792350919	8.751795186	8.482564607	9.221246576	9.840132909	8.992972756	9.46927849	9.447807908	9.273898492
BGN	10.65454933	10.64035122	10.9356489	11.69897306	10.88519748	11.11582352	11.82997976	10.67120857	12.39794449	11.93513385	12.0688158	12.26644232	12.0367731	12.29315766	12.23718513	12.53649686	12.41438518	12.38916172
BHLHB2	11.02913825	10.8619814	10.15468169	10.20112308	9.139468291	10.58640845	10.25259719	9.143147043	10.57604623	10.82190761	10.74071521	10.43012213	10.01295371	9.452421547	10.48544703	9.735440908	8.823659663	10.54898029
BHLHB3	8.425999725	8.475298612	8.506597142	8.599743204	8.59181487	8.830144278	8.622560118	8.624561754	8.890826495	8.483269225	8.564047345	8.750993555	8.65284251	9.057808997	8.823883725	8.7589502	9.005776918	9.255352047
BHLHB4	7.826094662	7.826094662	7.826094662	7.826094662	7.826094662	7.826094662	7.826094662	7.826094662	7.826094662	7.826094662	7.826094662	7.826094662	7.826094662	7.826094662	7.826094662	7.826094662	7.826094662	7.826094662
BHLHB5	8.097506242	8.097506232	8.09750625	8.09750625	8.097506253	8.097506252	8.097506253	8.097506254	8.097506253	8.097506231	8.09750623	8.097506233	8.097506232	8.097506238	8.097506227	8.097506231	8.097506228	8.097506231
BHLHB9	8.780883427	8.780883423	8.780883426	8.780883425	8.78088343	8.780883431	8.780883429	8.780883431	8.780883425	8.780883423	8.780883422	8.780883424	8.780883422	8.780883426	8.780883421	8.780883422	8.780883427	8.780883426
BHMT	8.165213813	8.165213813	8.165213813	8.165213813	8.165213813	8.165213813	8.165213813	8.165213813	8.165213813	8.165213813	8.165213813	8.165213813	8.165213813	8.165213813	8.165213813	8.165213813	8.165213813	8.165213813
BHMT2	9.139385424	9.064383538	9.104752152	9.08012832	9.141472322	9.100514023	9.086787446	9.206472914	9.15504469	9.124403588	9.086674767	9.12490923	9.073141069	9.163857888	9.089478373	9.145746519	9.218648562	9.215040807
BIC	7.865893783	7.865893782	7.865893784	7.865893783	7.865893782	7.865893783	7.865893781	7.865893782	7.865893782	7.865893784	7.865893783	7.865893786	7.865893782	7.865893783	7.865893782	7.865893782	7.865893782	7.865893782
BICC1	9.0339475	9.033947499	9.0339475	9.0339475	9.033947499	9.033947499	9.033947499	9.0339475	9.0339475	9.033947502	9.033947502	9.033947502	9.033947502	9.033947501	9.033947503	9.033947502	9.033947502	9.033947501
BICD1	8.964592076	8.964592079	8.964592071	8.964592067	8.964592069	8.964592072	8.964592072	8.964592067	8.964592069	8.964592078	8.964592077	8.964592083	8.964592078	8.964592073	8.964592079	8.964592081	8.964592075	8.964592078
BICD2	9.357150808	9.475674166	9.67653124	9.665186725	9.898150876	9.63049018	9.778562035	9.942795711	9.713409438	9.619781606	9.734091551	9.826365566	9.763837	9.986453742	9.749358065	9.862666131	10.3048867	9.938027795
BID	9.784168709	9.939395508	9.277104009	9.192932631	9.446070362	9.71740208	9.108462332	9.467715064	9.271406944	10.16278529	9.980919439	9.515987024	9.348903637	9.691779985	9.654811138	9.144777599	9.685755439	9.744707189
BIK	8.776802261	8.776802261	8.776802264	8.776802259	8.776802267	8.776802262	8.776802255	8.776802267	8.776802255	8.776802255	8.776802253	8.776802256	8.776802258	8.776802257	8.776802257	8.776802254	8.776802255	8.776802257
BIN1	9.903128427	9.684044925	9.674789453	9.612891495	9.294908048	9.702943012	9.623413424	9.198537392	9.703656898	9.965870984	9.979467502	9.904628805	9.741277975	9.46100182	9.885491817	9.724060114	9.416022661	9.731948876
BIN2	8.213237081	8.213237083	8.213237082	8.213237082	8.213237082	8.213237082	8.21323708	8.213237081	8.213237081	8.213237083	8.213237083	8.213237082	8.213237083	8.213237083	8.213237082	8.213237083	8.213237083	8.213237083
BIN3	9.680770223	9.680770222	9.68077022	9.680770219	9.680770217	9.680770221	9.68077022	9.680770219	9.68077022	9.680770222	9.680770222	9.680770221	9.680770222	9.680770221	9.680770222	9.680770222	9.68077022	9.680770221
BIRC2	11.90805331	11.90805331	11.90805333	11.90805333	11.90805332	11.90805332	11.90805333	11.90805333	11.90805331	11.90805332	11.90805332	11.90805333	11.90805333	11.90805332	11.90805332	11.90805333	11.90805332	11.90805331
BIRC3	8.267266414	8.267266421	8.267266413	8.267266411	8.267266411	8.267266419	8.267266414	8.267266411	8.267266416	8.267266417	8.267266417	8.267266414	8.267266412	8.267266412	8.267266419	8.267266414	8.267266409	8.267266415
BIRC4	9.446649938	9.522258453	9.609230664	9.441720743	9.301952243	9.5233435	9.353225395	9.202106831	9.374472828	9.861586822	10.00600552	10.09494593	9.949439454	9.87305882	10.01253378	10.13493387	9.992507415	9.932563758
BIRC4BP	9.380173887	10.01224125	9.435665659	9.041624921	8.709269218	9.923193081	9.153750543	8.958130083	8.986599973	10.97794216	11.25243913	10.96598554	10.79898566	9.574636233	10.74509179	10.48492396	9.489043556	9.922214506
BIRC5	8.683832558	8.211724629	8.249676552	8.192707233	8.928178038	8.038681616	8.04738907	8.594980861	9.068445547	8.30609359	8.116407721	8.057262685	8.103829458	8.640208221	8.039563662	7.980478257	8.737026932	8.663065262
BIRC6	10.71901264	10.84894543	10.39143915	10.07921633	10.37170328	10.41670002	10.23417856	10.48083923	10.48093338	10.274507	10.20182054	9.932461313	10.32151169	9.633890095	10.13278481	10.06972025	9.470951766	9.941765004
BIRC7	8.439939336	8.439939306	8.439939323	8.439939308	8.439939317	8.439939296	8.439939287	8.439939317	8.439939301	8.439939303	8.439939289	8.439939298	8.439939299	8.439939288	8.439939278	8.439939288	8.439939289	8.439939287
BIRC8	8.325260458	8.325260458	8.325260458	8.325260458	8.325260458	8.325260458	8.325260458	8.325260458	8.325260458	8.325260459	8.325260459	8.325260459	8.325260459	8.325260458	8.325260458	8.325260459	8.325260459	8.325260459
BIVM	9.066063851	9.1496093	9.05311295	9.079987102	9.015363324	9.350954355	9.119034595	9.177308311	9.172617387	9.668849302	9.736735192	9.701645892	9.822860328	9.702749716	9.892082142	9.850733686	9.904394053	9.885675402
BLCAP	11.09073095	11.09073095	11.09073095	11.09073095	11.09073095	11.09073095	11.09073095	11.09073095	11.09073095	11.09073096	11.09073096	11.09073096	11.09073095	11.09073096	11.09073096	11.09073096	11.09073096	11.09073096
BLK	8.079464912	8.079464911	8.079464914	8.079464915	8.079464917	8.07946491	8.079464913	8.079464917	8.079464914	8.07946491	8.079464906	8.079464909	8.079464911	8.079464909	8.079464909	8.07946491	8.079464909	8.07946491
BLM	8.378979011	8.378979011	8.378979012	8.378979011	8.378979011	8.378979011	8.378979011	8.378979012	8.378979011	8.378979011	8.378979011	8.378979011	8.378979011	8.378979011	8.378979011	8.378979011	8.378979011	8.378979011
BLMH	9.937921745	9.937921744	9.937921744	9.937921743	9.937921742	9.937921744	9.937921745	9.937921744	9.937921741	9.937921743	9.937921743	9.937921742	9.937921742	9.937921742	9.937921743	9.937921744	9.937921743	9.937921741
BLNK	7.697142212	7.697142212	7.697142212	7.697142212	7.697142212	7.697142212	7.697142212	7.697142212	7.697142212	7.697142212	7.697142212	7.697142212	7.697142212	7.697142212	7.697142212	7.697142212	7.697142212	7.697142212
BLOC1S1	10.56612279	10.4353945	10.31494728	10.51207377	10.4524714	10.45988546	10.59915278	10.33429141	10.41469866	10.62810038	10.49037045	10.58094314	10.45445756	10.65208574	10.54791862	10.63385507	10.69159177	10.60262926
BLOC1S2	11.51022744	11.51022745	11.51022744	11.51022744	11.51022744	11.51022745	11.51022744	11.51022744	11.51022744	11.51022744	11.51022744	11.51022744	11.51022744	11.51022744	11.51022745	11.51022744	11.51022744	11.51022745
BLR1	8.396318328	8.396572991	8.394939146	8.395976478	8.397342159	8.393873778	8.393833517	8.396567593	8.393389694	8.390771389	8.390565956	8.390126149	8.391773495	8.390218426	8.391421096	8.391957085	8.391384261	8.390897101
BLVRA	10.89511804	10.67652585	10.64534524	10.4957885	10.97931417	10.6443599	10.64377491	10.73444273	10.5815293	10.79754337	10.70605906	10.55453037	10.78574531	10.8141207	10.6970788	10.46019616	10.71768294	10.72695035
BLVRB	10.43012307	10.43012307	10.43012307	10.43012306	10.43012306	10.43012307	10.43012306	10.43012306	10.43012306	10.43012307	10.43012307	10.43012307	10.43012307	10.43012306	10.43012307	10.43012307	10.43012306	10.43012307
BLZF1	8.134645728	8.134645728	8.134645728	8.134645727	8.134645728	8.134645728	8.134645728	8.134645728	8.134645728	8.134645728	8.134645728	8.134645728	8.134645728	8.134645728	8.134645728	8.134645728	8.134645728	8.134645728
BMF	9.162417725	9.099693078	9.252957706	9.327892955	9.260945243	9.053293232	9.209501195	9.287688772	9.149214172	9.09270417	9.011052991	9.109695494	9.146102509	9.234568748	9.046897189	9.272721237	9.365925652	9.058406975
BMI1	11.54965487	11.54965487	11.54965487	11.54965487	11.54965487	11.54965487	11.54965487	11.54965487	11.54965487	11.54965487	11.54965487	11.54965487	11.54965487	11.54965487	11.54965487	11.54965487	11.54965487	11.54965487
BMP1	10.6771001	10.19395436	10.29493472	9.696391279	10.02747743	9.774046173	9.579309065	9.693959371	10.90538098	11.06172487	10.87098214	10.79025123	10.21626292	10.91448039	10.13309236	10.10101366	10.71506343	11.05532034
BMP10	8.190842139	8.190842139	8.190842138	8.190842139	8.190842139	8.190842139	8.190842139	8.190842139	8.190842138	8.190842139	8.190842139	8.190842139	8.190842139	8.190842139	8.190842138	8.190842139	8.190842139	8.190842138
BMP15	8.659609766	8.659609748	8.659609764	8.659609782	8.659609779	8.659609767	8.65960975	8.659609772	8.659609757	8.659609747	8.65960974	8.65960975	8.659609746	8.659609744	8.659609747	8.659609739	8.659609737	8.659609744
BMP2	7.915633756	7.854616291	8.073398985	8.225012297	8.847114488	8.542813193	8.588148312	8.981776557	8.723857932	8.10969848	8.075015894	8.9022256	8.568471101	10.26849702	8.293730784	9.242851684	10.209366	9.402043987
BMP2K	8.627227958	8.627228169	8.627228078	8.627228167	8.627227992	8.62722822	8.627227949	8.627228126	8.627227928	8.627228354	8.627228457	8.627228232	8.627228246	8.627228387	8.627228536	8.62722827	8.627228287	8.627228267
BMP3	8.357752321	8.357752321	8.357752321	8.357752321	8.357752321	8.357752321	8.357752321	8.357752321	8.357752321	8.357752321	8.357752321	8.357752321	8.357752321	8.357752321	8.357752321	8.357752321	8.357752321	8.357752321
BMP4	9.303369876	9.488332615	8.210187515	8.329280457	8.259987455	9.659661869	8.143570114	8.172342178	10.12138769	10.03836018	10.1116756	8.007319247	8.118678864	8.344980274	10.50697713	8.031053493	7.984144239	12.11976538
BMP5	8.099894764	8.099894764	8.099894764	8.099894764	8.099894764	8.099894764	8.099894764	8.099894764	8.099894764	8.099894764	8.099894764	8.099894764	8.099894764	8.099894764	8.099894764	8.099894764	8.099894764	8.099894764
BMP6	8.44446588	8.444465881	8.444465881	8.444465881	8.444465883	8.444465881	8.444465882	8.444465884	8.444465882	8.444465881	8.444465881	8.444465881	8.444465881	8.444465882	8.444465881	8.444465881	8.444465883	8.444465882
BMP7	8.401640731	8.399409744	8.395348555	8.398711427	8.402040606	8.394223408	8.394351972	8.402924292	8.395769599	8.39545103	8.392227273	8.391614863	8.395305869	8.396304481	8.393139842	8.39582218	8.393756384	8.394967147
BMP8A	7.745747891	7.745747891	7.745747892	7.745747891	7.745747891	7.745747891	7.745747891	7.745747891	7.745747892	7.745747891	7.745747891	7.745747891	7.745747891	7.745747891	7.745747891	7.745747891	7.745747891	7.745747891
BMP8B	8.319699534	8.319699535	8.319699531	8.319699531	8.319699533	8.319699532	8.319699529	8.319699532	8.319699529	8.319699532	8.319699531	8.31969953	8.319699531	8.31969953	8.319699531	8.319699532	8.31969953	8.31969953
BMPER	9.174336745	9.511902975	8.117182931	8.337641162	7.882033796	10.57224933	8.543808744	7.826567978	10.57698182	9.714175533	9.361415182	8.387780179	8.612717538	9.068402742	9.789124065	9.008710566	8.022616101	11.12656567
BMPR1A	9.931497753	9.931497753	9.931497753	9.931497753	9.931497753	9.931497753	9.931497753	9.931497754	9.931497753	9.931497753	9.931497753	9.931497753	9.931497754	9.931497754	9.931497753	9.931497754	9.931497754	9.931497753
BMPR1B	8.067202476	8.067202473	8.067202473	8.067202472	8.067202474	8.067202471	8.067202474	8.067202474	8.067202472	8.067202473	8.067202473	8.067202473	8.067202473	8.067202473	8.067202472	8.067202472	8.067202472	8.067202472
BMPR2	9.264977672	9.620079262	10.13548387	9.952248065	9.577414763	9.824063116	10.34208345	10.16811588	9.690852089	10.14294151	10.04083215	10.42444891	10.58797947	9.733752218	10.06418623	10.74913607	9.978764299	9.620354475
BMS1L	9.609655738	9.609655739	9.609655738	9.609655737	9.609655738	9.609655739	9.609655738	9.609655738	9.609655737	9.609655739	9.609655739	9.609655738	9.609655739	9.609655738	9.609655739	9.609655738	9.609655738	9.609655738
BMX	7.921644025	7.921644025	7.921644026	7.921644025	7.921644025	7.921644025	7.921644025	7.921644025	7.921644025	7.921644025	7.921644025	7.921644025	7.921644026	7.921644025	7.921644025	7.921644025	7.921644025	7.921644025
BNC1	8.9077596	8.679513703	8.734771977	8.641651866	8.223016998	8.873211966	8.726988889	8.388189771	8.432328243	8.667537932	8.665084721	8.532418787	8.480731919	8.22124536	8.719773968	8.465363263	8.199838375	8.399342126
BNC2	9.101142482	9.136582365	9.014673413	8.979564081	8.977984201	9.15033705	8.932071669	8.943582679	9.113643032	9.174287483	9.166379681	9.081349215	9.031012434	9.016158101	9.166498359	9.058520005	8.941358962	9.155688788
BNIP1	8.966206472	8.948025519	8.959956286	8.919678974	8.914989185	8.956085774	8.942704701	8.922361695	8.94763276	9.040427798	9.039546448	9.044416322	9.01535002	9.096044661	9.05245306	9.071119036	9.040405087	9.081790889
BNIP2	10.06204901	10.06204901	10.06204901	10.06204901	10.06204901	10.06204901	10.06204901	10.06204901	10.062049	10.06204902	10.06204902	10.06204902	10.06204902	10.06204901	10.06204902	10.06204901	10.06204901	10.06204901
BNIP3	10.83935134	11.46996075	11.10679995	11.58702342	10.29777505	11.57760896	11.72244009	10.09428641	10.29690969	10.98654503	12.19417807	12.24323128	11.71377667	10.48066599	11.80304657	11.46834832	10.18193196	10.51066301
BNIP3L	11.89584258	12.23604153	12.10585169	11.99894369	11.17720723	12.27233647	12.17317105	11.27963197	10.99950167	12.27074713	12.87430908	12.84372669	12.82454893	11.59005007	12.71397106	12.74008885	11.79344144	11.86938373
BNIPL	8.063379497	8.063379497	8.063379497	8.063379497	8.063379498	8.063379497	8.063379497	8.063379497	8.063379497	8.063379497	8.063379497	8.063379497	8.063379497	8.063379497	8.063379497	8.063379497	8.063379497	8.063379497
BOC	9.000901686	9.023054044	9.161669832	9.36091133	9.266995583	9.390373877	9.318911998	9.420023986	9.172558276	8.952521133	8.898157743	8.929285948	8.965968942	9.067903043	9.023870178	9.215461855	9.045957868	9.158182456
BOK	9.708209565	9.328757083	9.176223492	9.435152456	9.11300106	9.195050256	9.527983422	8.662897331	10.00909484	10.62287785	10.69246311	10.30130178	9.843950572	9.829750084	10.09394071	9.776564914	9.811203268	10.35476734
BOLA1	9.124819651	9.124819651	9.124819651	9.124819651	9.124819651	9.124819651	9.124819651	9.124819651	9.124819651	9.124819651	9.124819651	9.124819651	9.124819651	9.124819652	9.124819651	9.124819651	9.124819651	9.124819652
BOLA3	11.0308988	11.0308988	11.0308988	11.0308988	11.0308988	11.0308988	11.0308988	11.0308988	11.0308988	11.0308988	11.0308988	11.0308988	11.0308988	11.0308988	11.0308988	11.0308988	11.0308988	11.0308988
BOLL	8.22414022	8.22414022	8.22414022	8.22414022	8.22414022	8.22414022	8.22414022	8.22414022	8.22414022	8.22414022	8.22414022	8.22414022	8.224140219	8.22414022	8.22414022	8.22414022	8.22414022	8.22414022
BPESC1	7.826950045	7.826950045	7.826950045	7.826950045	7.826950045	7.826950045	7.826950045	7.826950045	7.826950045	7.826950045	7.826950045	7.826950045	7.826950045	7.826950045	7.826950045	7.826950045	7.826950045	7.826950045
BPGM	11.2522961	10.97960199	11.35377949	11.18190938	10.68204002	11.06072101	11.01884134	10.47719999	11.20874261	10.23374009	10.22886445	10.4734019	10.92709437	10.90364211	10.61983204	10.49378185	10.28871351	11.21905126
BPHL	9.184981989	9.184981989	9.18498199	9.18498199	9.18498199	9.184981989	9.184981989	9.18498199	9.184981988	9.18498199	9.184981989	9.18498199	9.184981991	9.184981991	9.18498199	9.184981991	9.184981992	9.184981991
BPI	8.292552795	8.292552796	8.292552795	8.292552796	8.292552794	8.292552795	8.292552795	8.292552795	8.292552795	8.292552795	8.292552795	8.292552795	8.292552796	8.292552795	8.292552796	8.292552796	8.292552794	8.292552795
BPIL1	8.652637559	8.652637559	8.652637559	8.652637559	8.652637559	8.652637559	8.652637559	8.65263756	8.652637559	8.652637559	8.652637559	8.652637559	8.652637559	8.652637559	8.652637558	8.652637558	8.652637559	8.652637559
BPIL3	8.274941211	8.274941213	8.274941213	8.274941213	8.274941213	8.274941212	8.274941215	8.274941212	8.274941213	8.27494121	8.27494121	8.274941211	8.274941211	8.274941211	8.274941211	8.274941211	8.274941211	8.27494121
BPNT1	9.018810184	9.018810186	9.018810183	9.018810174	9.018810166	9.018810187	9.018810174	9.018810168	9.018810171	9.018810195	9.01881019	9.018810198	9.018810193	9.018810178	9.018810193	9.018810184	9.018810173	9.018810192
BRAF	8.628375467	8.628375467	8.628375467	8.628375467	8.628375467	8.628375467	8.628375467	8.628375467	8.628375467	8.628375467	8.628375467	8.628375467	8.628375467	8.628375467	8.628375467	8.628375467	8.628375467	8.628375467
BRAP	8.892439976	8.892439978	8.892439976	8.892439975	8.892439975	8.892439979	8.892439977	8.892439976	8.892439975	8.892439977	8.892439977	8.892439976	8.892439976	8.892439976	8.892439977	8.892439976	8.892439976	8.892439977
BRCA1	8.319910005	8.319910004	8.319910005	8.319910005	8.319910005	8.319910005	8.319910005	8.319910005	8.319910005	8.319910004	8.319910004	8.319910004	8.319910004	8.319910004	8.319910004	8.319910004	8.319910004	8.319910004
BRCA2	7.940699213	7.940699213	7.940699213	7.940699213	7.940699213	7.940699213	7.940699213	7.940699213	7.940699213	7.940699213	7.940699213	7.940699213	7.940699213	7.940699213	7.940699213	7.940699213	7.940699213	7.940699213
BRCC2	7.938284614	7.855063215	8.113811055	8.077686652	7.822420224	7.871163233	8.148557796	7.874401676	7.894337245	8.585824298	8.59067723	9.45068198	9.195936029	7.834364389	8.456185908	9.239095305	7.847624444	7.772972287
BRCC3	9.139979241	9.158272782	9.130928987	9.106072122	9.104005519	9.158575193	9.103794506	9.103590654	9.10508174	9.148072853	9.164638332	9.146474968	9.132290524	9.142135465	9.15131418	9.129918218	9.163963579	9.160128183
BRD1	9.584834531	9.584834531	9.584834531	9.584834531	9.584834531	9.584834531	9.584834531	9.584834531	9.584834531	9.584834531	9.584834531	9.584834531	9.584834531	9.584834531	9.584834531	9.584834531	9.584834531	9.584834531
BRD3	10.32122257	10.32122257	10.32122257	10.32122257	10.32122257	10.32122257	10.32122257	10.32122257	10.32122257	10.32122257	10.32122257	10.32122257	10.32122257	10.32122257	10.32122257	10.32122257	10.32122257	10.32122257
BRD4	9.226706046	9.08163367	9.205740377	9.243581437	9.093837918	9.131596542	9.247610146	9.166624012	9.257423834	9.808893771	9.92552114	9.854497912	9.732975058	9.419633061	9.75808773	9.86493626	9.62614428	9.611110408
BRD7	9.836423003	9.836423002	9.836423003	9.836423003	9.836423002	9.836423003	9.836423003	9.836423002	9.836423003	9.836423003	9.836423003	9.836423003	9.836423002	9.836423002	9.836423003	9.836423003	9.836423003	9.836423003
BRD8	9.238826336	9.238826335	9.238826335	9.238826335	9.238826334	9.238826337	9.238826335	9.238826334	9.238826335	9.238826336	9.238826336	9.238826336	9.238826336	9.238826335	9.238826337	9.238826337	9.238826335	9.238826335
BRD9	9.798494675	9.798494665	9.798494664	9.798494656	9.798494668	9.798494669	9.798494656	9.798494647	9.798494655	9.798494676	9.79849468	9.798494675	9.798494684	9.798494675	9.798494678	9.79849469	9.798494679	9.798494674
BRDG1	7.793187381	7.793187381	7.793187382	7.793187381	7.793187381	7.793187381	7.793187381	7.793187381	7.793187381	7.793187381	7.793187381	7.793187381	7.793187381	7.79318738	7.793187381	7.793187381	7.793187381	7.793187381
BRDT	7.780517246	7.780517246	7.780517246	7.780517246	7.780517246	7.780517246	7.780517246	7.780517246	7.780517246	7.780517246	7.780517246	7.780517246	7.780517246	7.780517246	7.780517246	7.780517246	7.780517246	7.780517246
BRE	10.03663419	10.03243143	9.892340594	9.871478878	9.976453201	10.01044033	9.889901603	9.87965895	9.94858446	10.13196635	10.13430948	10.04491283	10.07925513	10.08714973	10.14916309	10.05235028	10.05700436	10.12503968
BRF1	8.626744643	8.606192592	8.562412115	8.649724993	8.68154164	8.616868156	8.627904944	8.621040897	8.578224274	8.496489454	8.521272882	8.519098892	8.541680646	8.541782287	8.511633391	8.558777604	8.54391752	8.516706961
BRF2	9.498387678	9.432583867	9.616335084	9.702830884	9.790217954	9.561585951	9.619594555	9.749579351	9.722787544	9.400824954	9.397516033	9.410799659	9.466194045	9.52184532	9.468851333	9.425892251	9.555037547	9.505684823
BRI3	11.48091774	11.48091774	11.48091774	11.48091774	11.48091774	11.48091774	11.48091774	11.48091774	11.48091774	11.48091774	11.48091774	11.48091774	11.48091774	11.48091774	11.48091774	11.48091774	11.48091774	11.48091774
BRIP1	8.631623559	8.544599887	8.745655067	8.706757684	9.185067794	8.748088739	8.762801405	8.788879976	9.282243789	9.262167536	9.241568404	9.337753302	9.473240389	9.798594075	9.242004966	9.394794028	9.765524359	9.856729893
BRMS1	9.728693882	9.728693734	9.728693713	9.728693665	9.728693605	9.728693719	9.728693667	9.728693617	9.72869371	9.728693907	9.728693935	9.72869381	9.728693721	9.728693653	9.728693806	9.728693743	9.728693688	9.728693695
BRMS1L	9.097800368	9.099552558	9.10261101	9.098104566	9.107216529	9.1053334	9.100513233	9.107346258	9.10283927	9.104083781	9.101464192	9.104704337	9.102768463	9.106693571	9.103062703	9.101220741	9.10951262	9.103307048
BRP44	11.51566084	11.39330957	12.08673483	11.84435164	11.9868418	11.42336636	11.95581065	12.12292265	11.23114622	11.46519629	11.45668168	12.06821941	11.842946	11.8949158	11.56925379	11.91262026	12.12880995	11.42215055
BRP44L	10.17388012	10.17388012	10.17388012	10.17388012	10.17388013	10.17388013	10.17388012	10.17388013	10.17388012	10.17388012	10.17388012	10.17388012	10.17388012	10.17388013	10.17388012	10.17388011	10.17388013	10.17388012
BRPF1	8.827241882	8.827241882	8.827241883	8.827241882	8.827241882	8.827241883	8.827241882	8.827241882	8.827241882	8.827241882	8.827241882	8.827241882	8.827241882	8.827241882	8.827241882	8.827241882	8.827241882	8.827241882
BRPF3	8.75677362	8.756773617	8.75677362	8.756773618	8.756773617	8.756773618	8.756773616	8.756773616	8.756773621	8.756773624	8.756773623	8.756773622	8.756773618	8.756773623	8.756773622	8.756773617	8.756773622	8.75677362
BRS3	7.770564228	7.770564229	7.770564228	7.770564228	7.770564228	7.770564228	7.770564228	7.770564228	7.770564228	7.770564228	7.770564228	7.770564228	7.770564228	7.770564228	7.770564228	7.770564228	7.770564228	7.770564229
BRSK1	9.074376369	9.07437637	9.074376364	9.074376365	9.074376366	9.074376365	9.074376365	9.074376365	9.074376368	9.07437637	9.074376371	9.074376369	9.074376371	9.07437637	9.07437637	9.074376371	9.074376371	9.07437637
BRSK2	8.073160788	8.073160788	8.073160788	8.073160788	8.073160788	8.073160788	8.073160788	8.073160788	8.073160788	8.073160788	8.073160788	8.073160788	8.073160788	8.073160788	8.073160788	8.073160788	8.073160788	8.073160788
BRUNOL4	8.273446156	8.273446149	8.273446167	8.273446156	8.273446158	8.273446164	8.273446187	8.273446176	8.273446147	8.273446124	8.273446117	8.273446117	8.273446107	8.273446128	8.273446125	8.273446147	8.27344612	8.273446118
BRUNOL5	8.154161398	8.1541614	8.154161404	8.154161395	8.154161398	8.1541614	8.154161389	8.154161406	8.154161395	8.154161394	8.15416139	8.15416139	8.154161398	8.154161387	8.154161387	8.154161392	8.154161382	8.154161391
BRUNOL6	8.15831756	8.158317561	8.158317561	8.158317561	8.158317561	8.158317561	8.158317561	8.15831756	8.15831756	8.158317561	8.158317561	8.158317561	8.158317561	8.158317561	8.158317561	8.158317561	8.158317561	8.158317561
BRWD1	8.485403577	8.517646032	8.515766259	8.428716587	8.344122449	8.652198517	8.513960018	8.492909287	8.381211864	8.579151496	8.567603758	8.558689213	8.551494785	8.330227565	8.658915064	8.507144142	8.306662924	8.353668894
BRWD2	10.48889195	10.48889195	10.48889195	10.48889195	10.48889195	10.48889195	10.48889195	10.48889195	10.48889195	10.48889195	10.48889195	10.48889195	10.48889195	10.48889195	10.48889195	10.48889195	10.48889195	10.48889195
BRWD3	8.280738895	8.280738896	8.280738892	8.280738897	8.280738891	8.280738891	8.280738897	8.280738894	8.280738893	8.28073891	8.280738915	8.280738913	8.280738913	8.280738901	8.280738908	8.280738909	8.280738906	8.280738905
BSCL2	10.68759565	10.68759565	10.68759565	10.68759565	10.68759565	10.68759565	10.68759565	10.68759565	10.68759565	10.68759565	10.68759565	10.68759565	10.68759565	10.68759565	10.68759565	10.68759565	10.68759565	10.68759565
BSDC1	9.757314413	9.623999881	9.619950425	9.646469167	9.628228979	9.582312038	9.80671639	9.742702678	9.690461656	9.946810612	10.0154996	10.08136534	10.02504968	10.1652314	10.0122535	10.24101575	10.17383819	10.1557922
BSG	11.58720527	11.54590939	11.55924008	11.4941526	10.5012026	11.69975592	11.58754341	10.29506816	11.93129601	11.76516302	11.28955626	11.38224729	11.16562144	11.04883821	11.06518209	11.16782631	10.4610424	11.12007921
BSN	8.194080059	8.194080059	8.194080059	8.194080059	8.194080059	8.194080059	8.194080059	8.194080059	8.194080059	8.194080059	8.194080059	8.194080059	8.194080059	8.194080059	8.194080059	8.194080059	8.194080059	8.194080059
BSND	8.378145685	8.377941545	8.397269469	8.392020668	8.411335856	8.394292426	8.374320237	8.397890151	8.382205548	8.349550675	8.354923603	8.355928216	8.363767383	8.35343462	8.352631791	8.35547131	8.350873663	8.34880403
BSPRY	8.241705456	8.241705456	8.241705457	8.241705458	8.241705457	8.241705457	8.241705457	8.241705457	8.241705457	8.241705456	8.241705456	8.241705456	8.241705456	8.241705456	8.241705456	8.241705456	8.241705456	8.241705456
BST1	10.37427496	9.88765878	9.38688463	8.689438804	8.706637725	9.183597016	8.702208478	8.129515334	10.09052424	10.54551905	10.28085936	9.973885563	9.477610021	9.887311897	9.706311196	9.159578069	8.639483882	10.80836579
BST2	8.577637131	8.577637131	8.577637128	8.577637129	8.577637128	8.577637131	8.57763713	8.577637128	8.57763713	8.577637133	8.577637134	8.577637131	8.577637132	8.577637131	8.57763713	8.577637134	8.577637132	8.577637132
BTAF1	9.511630346	9.511630359	9.511630357	9.511630348	9.511630345	9.511630362	9.511630351	9.511630355	9.511630345	9.511630368	9.511630368	9.511630368	9.51163037	9.51163035	9.51163037	9.511630369	9.511630347	9.511630343
BTBD1	11.50264749	11.50264749	11.50264749	11.50264749	11.50264749	11.50264749	11.50264749	11.50264749	11.50264749	11.50264749	11.50264749	11.50264749	11.50264749	11.50264749	11.50264749	11.50264749	11.50264749	11.50264749
BTBD10	10.07176671	10.07176671	10.07176671	10.07176671	10.07176671	10.07176671	10.07176671	10.07176671	10.07176671	10.07176671	10.07176671	10.07176671	10.07176671	10.07176671	10.07176671	10.07176671	10.07176671	10.07176671
BTBD11	8.095411075	8.071520338	8.227776136	8.211205933	8.191127919	8.125468494	8.259061388	8.178121183	8.230676898	8.075029875	8.067643064	8.257871448	8.083911334	8.181989811	8.028146487	8.196729139	8.219001068	8.157477471
BTBD12	8.663273956	8.663273956	8.663273956	8.663273956	8.663273956	8.663273956	8.663273956	8.663273956	8.663273956	8.663273956	8.663273956	8.663273956	8.663273956	8.663273956	8.663273956	8.663273956	8.663273956	8.663273956
BTBD14A	8.675766961	8.67576696	8.675766964	8.675766963	8.675766964	8.675766959	8.675766963	8.675766963	8.675766961	8.675766959	8.675766961	8.675766967	8.67576696	8.675766959	8.675766958	8.675766964	8.67576696	8.675766958
BTBD14B	8.943994485	8.943994484	8.943994485	8.943994484	8.943994485	8.943994484	8.943994484	8.943994484	8.943994484	8.943994484	8.943994484	8.943994484	8.943994484	8.943994484	8.943994484	8.943994484	8.943994484	8.943994484
BTBD16	8.064108559	8.064108559	8.064108559	8.064108559	8.064108559	8.064108559	8.064108559	8.064108559	8.064108559	8.064108559	8.064108559	8.064108559	8.064108559	8.064108559	8.064108559	8.064108559	8.064108559	8.064108559
BTBD2	9.193572483	9.193572483	9.193572483	9.193572484	9.193572483	9.193572482	9.193572483	9.193572483	9.193572483	9.193572483	9.193572483	9.193572483	9.193572483	9.193572483	9.193572483	9.193572483	9.193572483	9.193572483
BTBD3	9.52997465	9.529974646	9.529974638	9.529974626	9.529974621	9.529974645	9.529974635	9.529974626	9.529974635	9.529974673	9.529974664	9.529974667	9.529974657	9.52997464	9.529974666	9.52997465	9.529974637	9.529974644
BTBD5	9.553704268	9.553704268	9.553704268	9.553704269	9.553704269	9.553704268	9.553704269	9.55370427	9.553704269	9.553704267	9.553704267	9.553704268	9.553704268	9.553704267	9.553704267	9.553704267	9.553704267	9.553704267
BTBD6	11.07483236	11.07483236	11.07483236	11.07483236	11.07483237	11.07483236	11.07483236	11.07483236	11.07483236	11.07483236	11.07483236	11.07483236	11.07483237	11.07483237	11.07483236	11.07483237	11.07483237	11.07483237
BTBD7	9.258095236	9.281854696	9.517861256	9.468563195	9.543466981	9.468071915	9.617347542	9.769426417	9.46779346	9.370204348	9.381098488	9.482486428	9.421607447	9.497661182	9.357341759	9.522682588	9.770146897	9.427263297
BTBD8	7.882302212	7.882302212	7.882302212	7.882302212	7.882302212	7.882302212	7.882302212	7.882302212	7.882302212	7.882302212	7.882302212	7.882302212	7.882302212	7.882302212	7.882302212	7.882302212	7.882302212	7.882302212
BTBD9	8.115787117	8.115787117	8.115787118	8.115787118	8.115787117	8.115787118	8.115787118	8.115787118	8.115787118	8.115787117	8.115787117	8.115787117	8.115787117	8.115787116	8.115787116	8.115787117	8.115787117	8.115787117
BTC	7.757385262	7.757385262	7.757385262	7.757385262	7.757385262	7.757385262	7.757385262	7.757385262	7.757385262	7.757385262	7.757385262	7.757385262	7.757385262	7.757385262	7.757385262	7.757385262	7.757385262	7.757385262
BTD	9.342620446	9.353976604	9.191128723	9.168395597	9.410538676	9.386695288	9.199883026	9.359699021	9.508775339	9.339265426	9.193948294	9.223010229	9.385751795	9.843288788	9.450497313	9.427249457	9.601133718	9.957982368
BTF3	13.22215542	13.22215542	13.22215541	13.22215541	13.22215539	13.22215543	13.22215542	13.22215539	13.22215539	13.22215542	13.22215542	13.22215542	13.22215542	13.2221554	13.22215543	13.22215543	13.22215539	13.22215541
BTF3L4	11.15128959	11.15128959	11.15128959	11.15128959	11.15128959	11.15128959	11.15128959	11.15128959	11.15128959	11.15128959	11.15128959	11.15128959	11.15128959	11.15128959	11.15128959	11.15128959	11.15128959	11.15128959
BTG1	13.0038547	12.69808942	12.79364125	13.01418152	12.36387498	13.42760372	13.12501861	12.43184794	12.5295529	11.55923622	11.74718893	12.14568124	12.37966448	11.92594185	12.37387143	12.67613335	11.7203248	12.16176536
BTG2	9.129348414	9.129344808	9.12934516	9.129363577	9.129348443	9.129370654	9.129363609	9.129366613	9.129360534	9.129340608	9.129346993	9.129346368	9.129336664	9.129349815	9.129356235	9.129336829	9.129355583	9.129349896
BTG3	10.25050662	10.43657074	10.29649052	10.32272548	10.3953554	10.49548942	10.46908781	10.68318381	10.52456045	10.95253728	11.04856295	10.98546366	10.98119466	10.90524377	11.18234644	11.06631168	11.21134657	11.0775916
BTG4	8.088177708	8.088177708	8.088177708	8.088177708	8.088177708	8.088177708	8.088177708	8.088177708	8.088177708	8.088177708	8.088177708	8.088177708	8.088177708	8.088177708	8.088177708	8.088177708	8.088177708	8.088177708
BTK	8.651274387	8.651274387	8.651274387	8.651274387	8.651274387	8.651274387	8.651274387	8.651274387	8.651274387	8.651274387	8.651274387	8.651274387	8.651274387	8.651274387	8.651274387	8.651274387	8.651274387	8.651274387
BTLA	8.168845269	8.168845269	8.168845269	8.168845269	8.168845269	8.168845269	8.168845269	8.168845269	8.168845269	8.168845269	8.168845269	8.168845269	8.168845269	8.168845269	8.168845269	8.168845269	8.168845269	8.168845269
BTN1A1	7.966703328	7.966703328	7.966703328	7.966703328	7.966703328	7.966703328	7.966703328	7.966703328	7.966703328	7.966703328	7.966703328	7.966703328	7.966703328	7.966703328	7.966703328	7.966703328	7.966703328	7.966703328
BTN2A1	9.510667013	9.43389904	9.575701096	9.586704866	9.72025349	9.496788138	9.707374947	9.927204109	9.452993456	9.962556283	9.925363088	10.08843549	10.10794839	9.932741968	9.860855166	10.27202067	9.979370023	9.663396413
BTN2A2	8.762120278	8.762120278	8.762120276	8.762120274	8.762120274	8.762120276	8.762120276	8.762120275	8.762120277	8.762120279	8.762120279	8.762120278	8.762120277	8.762120278	8.762120279	8.762120277	8.762120276	8.762120279
BTN2A3	8.487135237	8.487135238	8.487135237	8.487135238	8.487135237	8.487135238	8.487135237	8.487135238	8.487135238	8.487135236	8.487135236	8.487135237	8.487135236	8.487135237	8.487135236	8.487135237	8.487135236	8.487135236
BTN3A1	9.442697141	9.442703661	9.442512191	9.442488136	9.442561365	9.442825116	9.442508818	9.442523118	9.44274178	9.442511018	9.442564039	9.442430847	9.442463852	9.442635311	9.442683011	9.442486415	9.442508736	9.442829168
BTN3A2	9.226164021	9.269892618	8.875713398	8.847226563	8.895005839	9.434778651	8.870735662	8.776743847	9.343981343	9.451771609	9.506271222	9.25654759	9.404630893	9.855836766	9.885880361	9.495186301	9.635657753	10.33164381
BTN3A3	9.548803848	9.72790728	9.441640211	8.998160447	9.675530397	9.913033551	9.206423193	9.376624875	10.3019247	9.498960932	9.430586976	9.41889684	9.118817876	10.00674177	9.551444032	9.219876713	9.696025292	10.15967172
BTNL3	8.775816099	8.775816099	8.775816099	8.775816099	8.775816099	8.775816099	8.775816099	8.775816099	8.775816099	8.7758161	8.7758161	8.7758161	8.7758161	8.7758161	8.775816099	8.7758161	8.7758161	8.7758161
BTNL9	8.029915312	8.029915312	8.029915312	8.029915312	8.029915312	8.029915312	8.029915312	8.029915312	8.029915312	8.029915312	8.029915312	8.029915312	8.029915312	8.029915312	8.029915312	8.029915312	8.029915312	8.029915312
BTRC	8.848383566	8.848383565	8.848383568	8.848383567	8.848383566	8.848383569	8.848383568	8.848383565	8.848383568	8.848383567	8.848383567	8.848383568	8.848383569	8.848383567	8.848383568	8.848383568	8.848383566	8.848383566
BUB1	7.983650391	7.983650384	7.983650382	7.983650383	7.983650391	7.983650387	7.983650387	7.983650389	7.983650398	7.983650385	7.983650383	7.983650384	7.983650385	7.983650388	7.983650383	7.98365038	7.983650392	7.983650388
BUB1B	8.479140435	8.235020199	8.38763027	8.498901431	8.926545627	8.326187252	8.450688507	8.713543008	8.969189129	8.470509744	8.335480525	8.190246059	8.229875663	8.849798217	8.258895841	8.305407814	9.073639302	8.71843279
BUB3	10.75837654	10.87007906	10.83572846	10.71795697	10.6913695	10.85270984	10.77260319	10.71281622	10.58598489	10.919742	10.86519625	10.87387466	10.85727053	10.75086427	10.85133048	10.83727507	10.8090111	10.71125534
BUD13	9.189182366	9.189182366	9.189182366	9.189182366	9.189182366	9.189182366	9.189182366	9.189182366	9.189182366	9.189182366	9.189182366	9.189182366	9.189182366	9.189182366	9.189182366	9.189182366	9.189182366	9.189182366
BUD31	12.05034456	11.94398549	11.92265006	11.31738859	10.57892098	11.75005848	11.33640343	10.52872595	10.32363422	12.05885109	12.28976654	12.11254532	11.84173559	10.96072031	12.08436834	11.78358161	10.85674299	11.31416904
BVES	8.938525415	8.938525435	8.938525554	8.938525516	8.938525482	8.938525447	8.938525549	8.938525579	8.938525523	8.938525612	8.938525594	8.938525569	8.938525552	8.938525618	8.938525464	8.938525565	8.938525647	8.938525576
BXDC1	10.78961111	10.78961111	10.78961111	10.78961111	10.78961111	10.78961111	10.78961111	10.78961111	10.78961111	10.78961112	10.78961112	10.78961112	10.78961112	10.78961111	10.78961112	10.78961111	10.78961111	10.78961111
BXDC2	9.433617705	9.433617706	9.433617706	9.433617708	9.433617705	9.433617708	9.433617711	9.433617707	9.433617705	9.433617707	9.433617706	9.433617708	9.433617709	9.433617707	9.433617707	9.433617711	9.433617709	9.433617706
BXDC5	11.14834304	11.14834304	11.14834301	11.14834297	11.14834294	11.14834303	11.14834298	11.14834296	11.14834289	11.14834301	11.148343	11.14834299	11.14834297	11.14834295	11.14834301	11.14834297	11.14834295	11.14834295
BYSL	9.581587743	9.581587741	9.581587741	9.581587741	9.58158774	9.581587739	9.581587741	9.581587739	9.581587741	9.581587752	9.58158775	9.581587747	9.581587742	9.581587743	9.581587745	9.581587744	9.581587745	9.581587743
BZRAP1	8.423147804	8.423147804	8.423147805	8.423147804	8.423147805	8.423147804	8.423147805	8.423147804	8.423147805	8.423147804	8.423147804	8.423147805	8.423147805	8.423147805	8.423147804	8.423147805	8.423147805	8.423147804
BZRPL1	8.362145473	8.362145472	8.362145473	8.362145472	8.362145473	8.362145473	8.362145472	8.362145474	8.362145473	8.362145472	8.362145472	8.362145472	8.362145472	8.362145472	8.362145472	8.362145472	8.362145472	8.362145471
BZW2	11.14724527	11.14724527	11.14724527	11.14724527	11.14724527	11.14724527	11.14724527	11.14724527	11.14724527	11.14724527	11.14724527	11.14724527	11.14724527	11.14724527	11.14724527	11.14724527	11.14724527	11.14724527
C10orf10	9.814381009	9.923316622	9.328448456	9.620995575	8.585970435	9.787110851	9.511540751	8.537049488	9.485864883	9.983216356	10.32603045	9.920415859	10.44129693	9.496382499	10.84149776	10.30180187	9.02877258	10.1220761
C10orf104	10.4084308	10.50323958	10.19854117	10.1335292	9.719189891	10.65847667	10.23033355	9.494037998	9.622756156	10.40284297	10.5127294	10.39911307	10.52885543	10.03276686	10.75043057	10.47712089	9.813218613	10.18066684
C10orf108	8.21955971	8.21955971	8.21955971	8.21955971	8.219559711	8.21955971	8.219559711	8.21955971	8.21955971	8.219559709	8.219559709	8.219559709	8.219559709	8.219559709	8.219559709	8.219559709	8.219559709	8.219559709
C10orf11	9.241894471	9.24189447	9.24189447	9.241894471	9.241894472	9.24189447	9.241894469	9.241894471	9.24189447	9.24189447	9.24189447	9.241894467	9.241894469	9.24189447	9.241894469	9.241894471	9.241894471	9.241894471
C10orf110	8.621313645	8.621313645	8.621313645	8.621313645	8.621313645	8.621313645	8.621313645	8.621313645	8.621313645	8.621313645	8.621313645	8.621313645	8.621313645	8.621313645	8.621313645	8.621313645	8.621313645	8.621313645
C10orf112	7.768320066	7.768320066	7.768320066	7.768320066	7.768320066	7.768320066	7.768320066	7.768320066	7.768320066	7.768320066	7.768320066	7.768320066	7.768320066	7.768320066	7.768320066	7.768320066	7.768320066	7.768320066
C10orf113	8.154709781	8.154709781	8.154709782	8.154709782	8.154709781	8.154709782	8.154709782	8.154709782	8.154709782	8.154709781	8.154709781	8.154709781	8.154709781	8.154709781	8.154709781	8.154709781	8.154709781	8.154709781
C10orf114	8.752971973	8.752971971	8.752971972	8.752971973	8.752971976	8.752971968	8.752971968	8.752971974	8.75297197	8.752971967	8.752971967	8.752971966	8.752971968	8.752971969	8.752971967	8.752971967	8.752971971	8.752971967
C10orf116	9.607450223	9.494861986	10.20395074	9.544220633	11.61621234	8.595727929	9.589240273	9.877736074	11.04609998	8.927272037	8.775148436	9.774708263	10.53089146	12.06988961	8.697239942	10.51128389	10.27183949	10.9138836
C10orf118	8.340426741	8.449774154	8.520300793	8.467065859	8.481049721	8.502369728	8.548778184	8.535195064	8.829810138	8.866296774	8.885933486	8.774499248	8.755359406	8.959992177	8.925871755	8.766514053	8.886527342	8.964662172
C10orf119	9.796583857	9.800364188	9.792147355	9.789073962	9.773866355	9.808869135	9.790276653	9.777840952	9.775016476	9.798242016	9.794129339	9.789173151	9.78859082	9.776751552	9.79794663	9.789922876	9.77260033	9.780553346
C10orf12	7.821626412	7.821626412	7.821626412	7.821626412	7.821626412	7.821626412	7.821626412	7.821626412	7.821626412	7.821626412	7.821626412	7.821626412	7.821626412	7.821626412	7.821626412	7.821626412	7.821626412	7.821626412
C10orf122	8.008574494	8.008574494	8.008574494	8.008574495	8.008574495	8.008574494	8.008574495	8.008574495	8.008574495	8.008574494	8.008574494	8.008574494	8.008574494	8.008574494	8.008574494	8.008574495	8.008574494	8.008574494
C10orf125	9.228945651	9.22894565	9.228945648	9.228945648	9.22894565	9.228945648	9.22894565	9.228945649	9.228945648	9.228945651	9.228945652	9.228945652	9.228945651	9.22894565	9.228945651	9.228945652	9.228945651	9.22894565
C10orf128	8.153196883	8.153196883	8.153196884	8.153196884	8.153196883	8.153196884	8.153196883	8.153196884	8.153196884	8.153196883	8.153196883	8.153196883	8.153196883	8.153196883	8.153196883	8.153196883	8.153196883	8.153196883
C10orf13	8.104482444	8.104482444	8.104482444	8.104482444	8.104482444	8.104482444	8.104482444	8.104482444	8.104482444	8.104482444	8.104482444	8.104482444	8.104482444	8.104482444	8.104482444	8.104482444	8.104482444	8.104482444
C10orf130	8.292677986	8.292677987	8.292677982	8.292677979	8.292677983	8.292677983	8.29267798	8.292677981	8.292677982	8.292677988	8.292677989	8.292677987	8.292677988	8.292677988	8.292677987	8.292677988	8.292677988	8.292677988
C10orf132	8.648627611	8.648627611	8.648627611	8.648627613	8.648627613	8.648627608	8.648627612	8.648627613	8.64862761	8.648627609	8.648627608	8.64862761	8.648627612	8.648627607	8.648627609	8.648627609	8.648627608	8.648627608
C10orf136	7.824388545	7.824388544	7.824388545	7.824388544	7.824388543	7.824388546	7.824388545	7.824388543	7.824388545	7.824388546	7.824388545	7.824388546	7.824388544	7.824388543	7.824388545	7.824388544	7.824388543	7.824388544
C10orf137	9.32423284	9.324232844	9.324232839	9.32423284	9.324232842	9.324232848	9.324232838	9.324232851	9.324232838	9.324232847	9.324232841	9.324232841	9.324232841	9.324232836	9.324232841	9.324232838	9.32423284	9.324232834
C10orf18	9.565039766	9.766995226	9.745996047	9.675369782	9.728573852	9.77684455	9.727840251	9.79781309	9.724744695	9.849884732	9.782302405	9.726902868	9.73912501	9.671465167	9.733009473	9.720561626	9.635626143	9.652265878
C10orf21	8.00799021	8.00799021	8.007990211	8.007990211	8.007990211	8.007990211	8.007990211	8.007990211	8.007990211	8.007990211	8.007990211	8.007990211	8.007990211	8.00799021	8.007990211	8.007990211	8.007990211	8.007990211
C10orf22	10.91502569	11.01743771	10.70094326	10.63052123	10.37659887	11.26977933	10.57916782	10.3882683	10.59819483	10.85215814	10.74813512	10.43185136	10.62689349	10.41406034	10.89754397	10.38695267	10.26530356	10.75951913
C10orf25	8.625802512	8.625802512	8.625802512	8.625802512	8.625802512	8.625802512	8.625802512	8.625802512	8.625802511	8.625802512	8.625802512	8.625802512	8.625802512	8.625802512	8.625802512	8.625802512	8.625802512	8.625802512
C10orf27	8.166349971	8.166349971	8.166349971	8.166349971	8.166349971	8.166349971	8.166349971	8.166349971	8.166349971	8.166349971	8.166349971	8.166349971	8.166349971	8.166349971	8.166349971	8.166349971	8.166349971	8.166349971
C10orf28	8.658789585	8.666056513	8.662482272	8.661347146	8.657851137	8.676612486	8.667406243	8.664899625	8.654288788	8.678989311	8.675002728	8.681118284	8.660888973	8.663782319	8.675429716	8.67296643	8.665702761	8.665931062
C10orf30	7.989881007	7.989881008	7.989881009	7.989881009	7.989881009	7.989881009	7.989881008	7.989881008	7.989881008	7.989881008	7.989881008	7.989881008	7.989881008	7.989881007	7.989881008	7.989881008	7.989881007	7.989881007
C10orf31	8.139358087	8.139358087	8.139358087	8.139358087	8.139358087	8.139358087	8.139358087	8.139358087	8.139358087	8.139358087	8.139358087	8.139358087	8.139358087	8.139358087	8.139358087	8.139358087	8.139358087	8.139358087
C10orf32	11.32112148	11.38400132	11.18272668	11.35008953	11.66637159	11.62893398	11.32113816	11.6805919	11.61833452	11.35060862	11.39940321	11.28396409	11.48882186	11.82231842	11.69174061	11.52849599	11.8875257	11.90102397
C10orf33	9.473609855	9.473609862	9.473609844	9.47360985	9.473609845	9.473609859	9.473609853	9.47360984	9.473609839	9.473609865	9.473609864	9.473609869	9.473609876	9.473609859	9.473609875	9.47360988	9.473609859	9.473609863
C10orf35	8.46548208	8.46548208	8.46548208	8.46548208	8.46548208	8.46548208	8.46548208	8.46548208	8.46548208	8.46548208	8.46548208	8.46548208	8.46548208	8.46548208	8.46548208	8.46548208	8.46548208	8.46548208
C10orf38	9.356277289	9.215229471	9.455181276	9.523749876	9.695756332	9.166504103	9.758467326	9.743762787	9.783092823	9.753113485	9.778098029	10.03894606	9.841104839	10.04932242	9.772509886	10.04238899	10.37615109	9.884674118
C10orf39	8.142498415	8.142498413	8.142498415	8.142498417	8.142498416	8.142498415	8.142498414	8.142498418	8.142498414	8.142498411	8.142498413	8.142498412	8.142498414	8.142498414	8.142498412	8.142498413	8.142498416	8.142498412
C10orf4	10.33493834	10.33493834	10.33493833	10.33493833	10.33493833	10.33493834	10.33493833	10.33493833	10.33493833	10.33493833	10.33493833	10.33493833	10.33493833	10.33493833	10.33493834	10.33493833	10.33493833	10.33493833
C10orf41	8.626306805	8.626306802	8.626306796	8.626306799	8.626306799	8.626306793	8.626306802	8.626306801	8.626306802	8.626306808	8.62630681	8.62630681	8.626306803	8.626306809	8.626306806	8.626306815	8.626306807	8.626306811
C10orf46	8.293751755	8.3552639	8.290250128	8.224575636	8.322858642	8.322834972	8.219894116	8.235090947	8.360339769	9.418355371	9.376854836	9.312719346	9.076995354	9.140784362	9.223472622	9.189055699	9.27272481	9.349484409
C10orf47	8.7315488	8.763759031	8.762421771	8.80875505	8.654896808	8.89455537	8.8202351	8.689439711	8.724988185	8.788082328	8.785943413	8.741566697	8.786199758	8.673311858	8.841087506	8.774815218	8.639538141	8.728102306
C10orf49	8.05075035	8.05075035	8.05075035	8.05075035	8.05075035	8.05075035	8.05075035	8.05075035	8.05075035	8.05075035	8.05075035	8.05075035	8.05075035	8.05075035	8.05075035	8.05075035	8.05075035	8.05075035
C10orf51	8.581438153	8.581438153	8.581438152	8.581438153	8.581438153	8.581438151	8.581438153	8.581438153	8.581438152	8.581438151	8.581438152	8.581438152	8.581438152	8.581438152	8.581438152	8.581438152	8.581438152	8.581438152
C10orf53	8.201764563	8.201764563	8.201764563	8.201764563	8.201764563	8.201764562	8.201764563	8.201764563	8.201764562	8.201764562	8.201764562	8.201764563	8.201764562	8.201764562	8.201764562	8.201764563	8.201764563	8.201764562
C10orf54	8.749697898	8.745976001	8.752861497	8.720635398	8.710681685	8.693365974	8.702326247	8.687725378	8.740508429	8.756918168	8.763577596	8.763457821	8.76928994	8.729844887	8.719949483	8.749239279	8.711647022	8.720574251
C10orf55	7.978227041	7.978227041	7.978227041	7.978227041	7.978227041	7.978227041	7.978227041	7.978227041	7.978227041	7.978227041	7.978227041	7.97822704	7.97822704	7.97822704	7.97822704	7.97822704	7.978227041	7.978227041
C10orf56	10.9613763	10.87878441	10.85145242	10.99988197	10.77431905	11.11975701	10.98614602	10.78776634	10.78956624	10.88214955	10.95638196	10.9695498	11.11052312	11.15697972	11.18469735	11.32279966	11.13049126	11.16955011
C10orf57	9.030091555	9.030091566	9.030091532	9.030091529	9.030091522	9.030091555	9.03009155	9.030091523	9.030091547	9.030091574	9.030091579	9.030091582	9.030091572	9.030091586	9.03009158	9.030091576	9.030091581	9.030091591
C10orf58	8.072577631	8.072577635	8.072577635	8.072577637	8.072577634	8.072577637	8.072577637	8.072577638	8.07257764	8.072577633	8.072577636	8.072577635	8.072577632	8.072577636	8.072577634	8.072577631	8.072577636	8.072577635
C10orf59	8.705033461	8.705033461	8.705033461	8.705033461	8.705033461	8.705033461	8.705033461	8.705033461	8.705033461	8.705033461	8.705033461	8.705033461	8.705033461	8.705033461	8.705033461	8.705033461	8.705033461	8.705033461
C10orf6	9.246085839	9.218565408	9.322127651	9.249199709	9.167193283	9.372172251	9.318524651	9.190994234	9.19555183	9.370027641	9.298860844	9.335338096	9.325873974	9.222742701	9.338418485	9.327859545	9.197786687	9.175007648
C10orf61	9.933934844	9.975898016	10.11811738	10.11136781	10.58601712	9.944360547	10.1121605	10.30110524	10.718947	10.28826883	10.15747004	10.19405429	10.13145024	11.1469699	10.13687883	10.22005835	10.89770328	11.02112193
C10orf62	8.67760174	8.67760174	8.67760174	8.677601741	8.677601741	8.677601739	8.677601739	8.677601741	8.677601742	8.677601738	8.677601739	8.677601737	8.677601737	8.677601739	8.677601738	8.677601738	8.677601739	8.677601739
C10orf63	8.172656676	8.172656676	8.172656677	8.172656677	8.172656677	8.172656677	8.172656677	8.172656678	8.172656677	8.172656676	8.172656676	8.172656676	8.172656677	8.172656678	8.172656676	8.172656677	8.172656678	8.172656676
C10orf64	8.416485072	8.416485071	8.416485071	8.416485072	8.416485071	8.416485072	8.416485071	8.416485071	8.41648507	8.41648507	8.41648507	8.416485069	8.416485069	8.41648507	8.416485071	8.416485071	8.41648507	8.41648507
C10orf65	8.165075695	8.165075694	8.165075695	8.165075695	8.165075696	8.165075695	8.165075695	8.165075696	8.165075695	8.165075695	8.165075695	8.165075695	8.165075695	8.165075695	8.165075694	8.165075695	8.165075695	8.165075694
C10orf67	8.493426905	8.49340083	8.493432139	8.493455164	8.493454841	8.493426374	8.493409176	8.493401065	8.493411525	8.493305866	8.493325567	8.49330975	8.493383166	8.493312068	8.493300543	8.493363706	8.493300818	8.493321011
C10orf68	8.242523956	8.242523956	8.242523956	8.242523956	8.242523956	8.242523956	8.242523956	8.242523956	8.242523956	8.242523956	8.242523956	8.242523956	8.242523956	8.242523956	8.242523956	8.242523956	8.242523956	8.242523956
C10orf71	8.401986086	8.401986086	8.401986086	8.401986086	8.401986086	8.401986085	8.401986086	8.401986086	8.401986086	8.401986085	8.401986086	8.401986086	8.401986085	8.401986085	8.401986084	8.401986085	8.401986085	8.401986085
C10orf72	8.697407077	8.695250903	8.718653947	8.734849785	8.759600238	8.737857803	8.739290901	8.785323181	8.751896004	8.725342545	8.709786759	8.7339804	8.718143586	8.799443982	8.713640957	8.752795736	8.834154401	8.75918604
C10orf73	8.034129421	8.034129421	8.034129421	8.034129421	8.034129421	8.034129421	8.034129421	8.034129421	8.034129421	8.034129421	8.034129421	8.034129421	8.034129421	8.034129421	8.034129421	8.034129421	8.034129421	8.034129421
C10orf76	8.936064486	8.832860049	8.840859939	8.817271207	8.864273704	8.842737988	9.02858108	8.778568228	8.960743212	9.139949168	9.157182681	9.18215562	9.079391111	9.084504731	9.226789682	9.166513733	9.162780368	9.100601596
C10orf78	8.597159848	8.972175661	9.732020935	9.415235852	9.766639481	9.176046209	9.762198865	9.825681066	8.66441001	8.727228528	8.757700247	9.257378726	9.035540185	9.497278922	8.974885442	9.09993952	9.904237147	8.995210899
C10orf79	7.776742201	7.7767422	7.776742204	7.776742201	7.776742203	7.776742206	7.776742208	7.776742207	7.776742207	7.776742195	7.776742191	7.776742195	7.77674219	7.776742197	7.776742192	7.776742192	7.776742193	7.77674219
C10orf80	8.033230498	8.033230498	8.033230497	8.033230497	8.033230498	8.033230498	8.033230498	8.033230498	8.033230498	8.033230498	8.033230497	8.033230497	8.033230498	8.033230497	8.033230497	8.033230497	8.033230497	8.033230497
C10orf81	7.753285648	7.753285648	7.753285648	7.753285649	7.753285648	7.753285649	7.753285648	7.753285648	7.753285649	7.753285647	7.753285647	7.753285647	7.753285648	7.753285649	7.753285648	7.753285648	7.753285648	7.753285648
C10orf82	8.512046639	8.512046639	8.512046638	8.51204664	8.512046642	8.512046636	8.512046638	8.512046639	8.512046637	8.512046633	8.512046635	8.512046635	8.512046636	8.512046633	8.512046633	8.512046635	8.512046634	8.512046635
C10orf83	9.37144638	9.371446362	9.371446355	9.371446366	9.371446293	9.37144638	9.371446376	9.371446281	9.371446288	9.371446399	9.371446408	9.371446401	9.371446415	9.371446342	9.371446415	9.371446397	9.371446342	9.371446354
C10orf84	9.425008589	9.42500863	9.425008591	9.425008427	9.425008325	9.425008658	9.425008387	9.425008337	9.425008211	9.425008436	9.425008519	9.425008488	9.42500851	9.42500842	9.425008505	9.425008301	9.425008421	9.425008435
C10orf85	8.603805821	8.603805821	8.603805821	8.603805821	8.603805821	8.603805821	8.603805821	8.603805821	8.603805821	8.603805821	8.603805821	8.603805821	8.603805821	8.603805821	8.603805821	8.603805821	8.603805821	8.603805821
C10orf86	9.173558609	9.173558612	9.173558604	9.173558601	9.1735586	9.173558614	9.173558601	9.173558604	9.173558605	9.173558615	9.173558613	9.173558607	9.173558607	9.173558609	9.173558613	9.173558608	9.173558609	9.173558612
C10orf88	8.973587514	8.973587515	8.973587516	8.973587515	8.973587516	8.973587516	8.973587517	8.973587517	8.973587516	8.973587516	8.973587515	8.973587516	8.973587515	8.973587516	8.973587516	8.973587515	8.973587516	8.973587516
C10orf89	8.357341568	8.357341568	8.357341568	8.357341567	8.357341567	8.357341568	8.357341567	8.357341567	8.357341567	8.357341568	8.357341568	8.357341567	8.357341567	8.357341568	8.357341568	8.357341567	8.357341568	8.357341568
C10orf9	10.24318382	10.16353989	10.14156946	10.04629391	10.05910177	10.13590561	10.07822978	10.03338468	10.13321595	10.33067471	10.34673742	10.27628669	10.18652855	10.21679483	10.25646162	10.264984	10.2604755	10.29017224
C10orf90	8.113761354	8.092317386	8.114891964	8.098351994	8.130874972	8.065376135	8.070730128	8.110674186	8.065143396	8.026332924	8.013790955	8.009334101	8.00855397	7.993982844	8.002820174	7.985889095	8.004307487	8.01332332
C10orf91	8.016045649	8.016045651	8.016045648	8.01604565	8.016045657	8.016045647	8.016045647	8.016045653	8.016045649	8.016045647	8.016045645	8.01604564	8.016045647	8.016045642	8.016045642	8.016045645	8.016045645	8.016045643
C10orf92	8.105033158	8.10503316	8.105033159	8.10503316	8.10503316	8.10503316	8.10503316	8.10503316	8.105033159	8.105033155	8.105033157	8.105033157	8.105033158	8.105033156	8.105033157	8.105033158	8.105033156	8.105033156
C10orf93	8.169759131	8.169759131	8.169759131	8.169759131	8.169759131	8.169759131	8.169759131	8.169759131	8.169759131	8.16975913	8.16975913	8.169759131	8.16975913	8.16975913	8.16975913	8.16975913	8.16975913	8.16975913
C10orf95	8.658811455	8.658811456	8.658811456	8.65881146	8.658811455	8.658811458	8.658811459	8.658811459	8.658811458	8.658811457	8.658811458	8.658811455	8.658811457	8.658811456	8.658811458	8.658811457	8.658811453	8.658811457
C10orf96	8.230117721	8.230117722	8.230117721	8.230117722	8.230117722	8.230117722	8.230117721	8.230117721	8.230117722	8.230117721	8.230117721	8.230117721	8.230117722	8.230117721	8.230117721	8.230117721	8.230117722	8.230117721
C10orf97	9.536648063	9.614428983	9.592477969	9.452281692	9.506995733	9.419880676	9.543303358	9.513109059	9.165690628	9.794767161	9.792957018	9.997407959	9.855214127	9.709894713	9.828530592	9.839661775	9.874134227	9.551317451
C10orf99	8.09273215	8.092732151	8.09273215	8.092732151	8.092732151	8.09273215	8.09273215	8.092732151	8.09273215	8.092732149	8.09273215	8.092732149	8.09273215	8.09273215	8.092732149	8.092732149	8.092732149	8.09273215
C11orf1	9.623872832	9.636704344	9.429148689	9.406216199	9.220868688	9.768861011	9.376303653	9.087862434	9.248069187	9.442977115	9.517378286	9.453004942	9.311814157	9.245174739	9.619381262	9.284518809	9.17397253	9.372447514
C11orf10	12.95847675	12.95847675	12.95847674	12.95847675	12.95847674	12.95847675	12.95847675	12.95847673	12.95847673	12.95847674	12.95847674	12.95847675	12.95847675	12.95847675	12.95847675	12.95847675	12.95847675	12.95847676
C11orf11	8.558560984	8.558560984	8.558560982	8.558560983	8.558560983	8.558560984	8.558560983	8.558560983	8.558560984	8.558560984	8.558560985	8.558560984	8.558560984	8.558560984	8.558560984	8.558560984	8.558560984	8.558560984
C11orf16	8.888551427	8.888551425	8.888551428	8.88855143	8.888551434	8.888551425	8.888551429	8.888551429	8.888551428	8.888551418	8.888551421	8.888551418	8.888551425	8.888551422	8.88855142	8.88855142	8.888551415	8.88855142
C11orf17	10.53589303	10.45454771	9.705216349	9.474927284	9.248764128	10.33491517	9.521827477	9.613187559	9.738838381	10.73897919	10.79097739	9.88930769	9.678618529	9.789297434	10.55634174	9.803647853	9.830019946	10.26275382
C11orf2	10.30940445	10.09362994	10.22331848	10.70115507	10.07880668	10.42737018	10.73368162	9.839537505	10.36817021	10.64685809	10.72532044	10.85721435	10.75683388	10.44395856	10.77046275	10.95053322	10.41617874	10.57257804
C11orf24	9.959710574	9.764223	9.541614001	9.889347288	10.74535944	9.582747432	10.1438068	10.11982349	11.21515931	10.67259107	10.69716124	10.48987144	10.61741595	11.46406831	10.40481929	10.67047275	11.62784543	11.42295381
C11orf30	8.021684824	8.097964453	8.106974484	8.111267094	8.056091955	8.155260183	8.221485785	8.204987274	8.302823872	9.143913191	9.006463548	9.147070183	9.094780716	8.991837452	9.155920177	9.132469064	8.984964891	9.099565899
C11orf31	10.82484979	10.78743471	10.663931	10.52386894	10.64091901	10.73608219	10.51193476	10.71119632	10.45744117	10.92072835	10.85459112	10.73535026	10.77951923	10.82327581	10.87865702	10.64565833	10.89219912	10.8185023
C11orf35	8.620510145	8.620510144	8.620510145	8.620510146	8.620510147	8.620510143	8.620510146	8.620510147	8.620510145	8.620510143	8.620510142	8.620510142	8.620510143	8.620510142	8.620510142	8.620510142	8.620510142	8.620510144
C11orf36	8.562491461	8.562491461	8.562491461	8.562491461	8.562491461	8.562491461	8.562491461	8.562491461	8.562491461	8.56249146	8.56249146	8.56249146	8.56249146	8.56249146	8.56249146	8.56249146	8.56249146	8.562491459
C11orf37	8.537463203	8.537463208	8.537463254	8.537463276	8.537463258	8.537463222	8.537463239	8.537463281	8.537463246	8.537463178	8.537463223	8.53746322	8.537463206	8.537463211	8.537463191	8.537463199	8.537463196	8.537463188
C11orf38	8.232277338	8.232277337	8.232277338	8.232277337	8.232277338	8.232277338	8.232277337	8.232277338	8.232277337	8.232277337	8.232277337	8.232277337	8.232277336	8.232277338	8.232277338	8.232277337	8.232277338	8.232277338
C11orf40	7.815354206	7.815354206	7.815354206	7.815354206	7.815354206	7.815354206	7.815354206	7.815354206	7.815354206	7.815354206	7.815354206	7.815354206	7.815354206	7.815354206	7.815354206	7.815354206	7.815354206	7.815354206
C11orf41	8.593009555	8.593009562	8.593009563	8.593009559	8.59300956	8.593009564	8.593009562	8.593009562	8.593009562	8.593009564	8.593009564	8.593009559	8.593009558	8.593009559	8.593009565	8.593009557	8.593009559	8.593009564
C11orf42	8.513199084	8.513199084	8.513199084	8.513199084	8.513199084	8.513199084	8.513199084	8.513199084	8.513199084	8.513199084	8.513199084	8.513199084	8.513199084	8.513199084	8.513199083	8.513199083	8.513199084	8.513199084
C11orf44	7.961480094	7.961480094	7.961480094	7.961480094	7.961480095	7.961480094	7.961480094	7.961480094	7.961480095	7.961480094	7.961480094	7.961480094	7.961480094	7.961480094	7.961480094	7.961480094	7.961480094	7.961480094
C11orf45	8.03707951	8.03707951	8.03707951	8.03707951	8.03707951	8.03707951	8.03707951	8.03707951	8.03707951	8.037079509	8.03707951	8.037079509	8.037079509	8.037079509	8.037079509	8.037079509	8.037079509	8.037079509
C11orf47	7.823177253	7.823177252	7.823177253	7.823177253	7.823177252	7.823177253	7.823177253	7.823177253	7.823177253	7.823177253	7.823177253	7.823177253	7.823177253	7.823177253	7.823177253	7.823177253	7.823177253	7.823177253
C11orf48	9.690256113	9.690256113	9.690256107	9.690256102	9.690256104	9.690256108	9.690256105	9.690256108	9.690256099	9.690256116	9.690256115	9.690256115	9.69025611	9.690256111	9.690256113	9.69025611	9.690256111	9.690256115
C11orf49	10.57788502	10.57788502	10.57788502	10.57788501	10.57788501	10.57788501	10.57788501	10.57788501	10.57788501	10.57788501	10.57788501	10.57788502	10.57788501	10.57788501	10.57788501	10.57788502	10.57788501	10.57788501
C11orf51	9.881580909	9.881580908	9.881580908	9.881580908	9.88158091	9.881580908	9.881580909	9.881580909	9.881580909	9.881580908	9.881580908	9.881580908	9.881580907	9.881580909	9.881580907	9.881580907	9.881580909	9.881580909
C11orf52	8.305533622	8.305533622	8.305533621	8.305533622	8.305533622	8.305533621	8.305533622	8.305533621	8.305533621	8.305533621	8.305533622	8.305533622	8.305533622	8.305533622	8.305533622	8.305533622	8.305533622	8.305533622
C11orf53	9.073867068	9.073867068	9.073867068	9.073867068	9.073867069	9.073867068	9.073867068	9.073867068	9.073867069	9.073867068	9.073867068	9.073867068	9.073867068	9.073867068	9.073867068	9.073867068	9.073867068	9.073867068
C11orf54	9.270615517	9.270615521	9.270615513	9.270615519	9.270615516	9.270615531	9.270615516	9.270615517	9.27061551	9.27061551	9.270615512	9.27061551	9.270615515	9.270615512	9.270615523	9.270615515	9.270615516	9.270615512
C11orf56	9.050791307	9.050791306	9.050791306	9.050791306	9.050791306	9.050791306	9.050791306	9.050791306	9.050791305	9.050791308	9.050791308	9.050791308	9.050791308	9.050791308	9.050791309	9.050791309	9.050791308	9.050791308
C11orf57	9.595558047	9.62215099	9.642440336	9.624128145	9.583894965	9.670278773	9.689450697	9.592338648	9.529058409	9.52266273	9.534457496	9.553793559	9.524471562	9.553401031	9.574741047	9.577719542	9.56864479	9.527760023
C11orf58	11.97895523	11.97895523	11.97895523	11.97895523	11.97895523	11.97895524	11.97895523	11.97895523	11.97895522	11.97895522	11.97895523	11.97895523	11.97895522	11.97895523	11.97895523	11.97895523	11.97895523	11.97895522
C11orf59	11.01873702	11.01873702	11.01873702	11.01873702	11.01873702	11.01873702	11.01873702	11.01873702	11.01873702	11.01873702	11.01873702	11.01873702	11.01873702	11.01873702	11.01873702	11.01873702	11.01873703	11.01873703
C11orf60	10.13463957	10.13463957	10.13463957	10.13463957	10.13463957	10.13463957	10.13463957	10.13463957	10.13463957	10.13463957	10.13463957	10.13463957	10.13463957	10.13463957	10.13463957	10.13463957	10.13463957	10.13463957
C11orf61	9.179607073	9.179607082	9.179607071	9.17960708	9.179607078	9.179607095	9.179607094	9.179607079	9.179607067	9.17960707	9.179607066	9.17960708	9.179607095	9.179607065	9.179607089	9.179607094	9.17960707	9.179607061
C11orf63	8.693830623	8.693830622	8.693830627	8.693830626	8.693830636	8.693830631	8.693830632	8.693830634	8.69383063	8.693830629	8.693830632	8.693830636	8.693830636	8.693830637	8.69383063	8.693830631	8.693830641	8.693830635
C11orf64	7.965636575	7.965636575	7.965636575	7.965636575	7.965636576	7.965636575	7.965636575	7.965636575	7.965636575	7.965636575	7.965636575	7.965636575	7.965636575	7.965636575	7.965636575	7.965636575	7.965636575	7.965636575
C11orf65	7.640760381	7.640760381	7.640760381	7.640760381	7.640760381	7.640760381	7.640760381	7.640760381	7.640760381	7.640760381	7.640760381	7.640760381	7.640760381	7.640760381	7.640760381	7.640760381	7.640760381	7.640760381
C11orf66	8.86467786	8.86467786	8.86467786	8.86467786	8.86467786	8.86467786	8.86467786	8.86467786	8.86467786	8.86467786	8.86467786	8.86467786	8.86467786	8.86467786	8.86467786	8.86467786	8.86467786	8.86467786
C11orf67	9.724779506	9.73066587	9.617229982	9.489989594	9.832625739	9.578424314	9.540386975	9.716848851	9.593166476	9.509677276	9.619790643	9.515109277	9.571961585	9.845723897	9.648277334	9.450552996	9.846309918	9.876793242
C11orf68	10.48705946	10.48705944	10.48705944	10.48705945	10.48705945	10.48705944	10.48705945	10.48705944	10.48705947	10.48705945	10.48705945	10.48705945	10.48705945	10.48705947	10.48705945	10.48705945	10.48705946	10.48705947
C11orf69	8.923823845	8.923823863	8.923823856	8.923823851	8.923823851	8.923823858	8.923823848	8.923823856	8.923823856	8.923823858	8.923823858	8.923823848	8.92382385	8.923823845	8.923823863	8.923823846	8.923823847	8.923823856
C11orf70	9.350162795	9.430526553	9.663799605	9.317874185	9.046224523	9.283582963	9.337707146	8.997229182	8.924833924	9.56700123	9.510890062	9.74780384	9.443731833	9.296202558	9.409783024	9.376434379	9.229143353	9.213359003
C11orf71	8.72856189	8.71644267	8.72864276	8.71669428	8.73128708	8.742897384	8.696065352	8.736528613	8.736399996	8.744293569	8.745864005	8.756397036	8.726547497	8.779380868	8.739216684	8.732042412	8.785219433	8.765662619
C11orf72	8.912226252	8.912226251	8.912226252	8.912226252	8.912226251	8.912226251	8.912226251	8.912226252	8.912226252	8.912226251	8.91222625	8.912226251	8.912226252	8.912226251	8.912226251	8.91222625	8.912226251	8.91222625
C11orf73	10.06928588	10.06928588	10.06928588	10.06928588	10.06928588	10.06928588	10.06928588	10.06928588	10.06928588	10.06928588	10.06928588	10.06928588	10.06928588	10.06928588	10.06928588	10.06928588	10.06928588	10.06928588
C11orf74	9.903032562	9.903032562	9.903032562	9.903032562	9.903032561	9.903032564	9.903032563	9.90303256	9.903032559	9.903032561	9.903032561	9.903032561	9.903032562	9.903032562	9.903032563	9.903032562	9.903032562	9.903032562
C11orf75	9.968807431	9.889792047	9.428322587	9.989984448	11.53925619	10.3761087	10.08530784	11.11121677	10.68344809	10.12324681	10.31159078	9.678512285	10.348959	11.82065552	10.81292846	10.24145491	11.38076544	11.28112884
C11orf76	8.51242508	8.512425073	8.512425077	8.512425078	8.51242508	8.512425079	8.512425081	8.512425075	8.512425088	8.512425086	8.512425087	8.512425078	8.512425081	8.512425084	8.512425083	8.512425088	8.512425082	8.51242509
C11orf77	8.848037072	8.848037073	8.848037073	8.848037071	8.848037073	8.848037073	8.848037072	8.848037074	8.848037072	8.848037072	8.848037071	8.848037072	8.848037072	8.848037073	8.848037072	8.848037072	8.848037073	8.848037072
C11orf9	8.18234798	8.181449204	8.183522882	8.183310447	8.184276331	8.183593274	8.179967475	8.187647785	8.181807029	8.173965471	8.176025544	8.176425535	8.179019609	8.17478229	8.178255022	8.175518409	8.178919251	8.174087865
C12orf10	9.982416312	9.982416302	9.982416308	9.982416312	9.982416296	9.982416311	9.982416319	9.982416293	9.982416301	9.982416308	9.982416307	9.982416313	9.982416306	9.982416305	9.982416311	9.982416316	9.982416304	9.982416306
C12orf11	10.50409203	10.50409203	10.50409203	10.50409201	10.50409203	10.50409203	10.50409201	10.50409202	10.50409201	10.50409202	10.50409203	10.50409203	10.50409202	10.50409202	10.50409201	10.50409201	10.50409202	10.50409201
C12orf12	8.129504113	8.129504113	8.129504113	8.129504113	8.129504113	8.129504113	8.129504113	8.129504113	8.129504113	8.129504113	8.129504113	8.129504113	8.129504113	8.129504113	8.129504112	8.129504113	8.129504113	8.129504113
C12orf22	9.388968806	9.390040071	9.392565727	9.391353962	9.391816803	9.390151714	9.396211756	9.40341504	9.389960163	9.394373184	9.394823028	9.396836069	9.394050086	9.396238474	9.393206709	9.398769953	9.404749284	9.389669015
C12orf23	12.03294054	12.03294055	12.03294056	12.03294055	12.03294057	12.03294055	12.03294055	12.03294056	12.03294055	12.03294055	12.03294055	12.03294056	12.03294055	12.03294056	12.03294055	12.03294055	12.03294056	12.03294055
C12orf24	9.554890211	9.554890218	9.554890194	9.554890143	9.554890158	9.554890209	9.55489014	9.554890125	9.554890168	9.554890269	9.554890249	9.554890226	9.554890184	9.554890189	9.554890244	9.554890162	9.554890164	9.554890204
C12orf25	8.414596766	8.414596764	8.41459675	8.414596749	8.41459676	8.41459675	8.414596747	8.414596753	8.414596753	8.414596761	8.414596754	8.414596756	8.414596756	8.414596754	8.414596754	8.414596753	8.414596758	8.414596756
C12orf26	9.508711267	9.508711267	9.508711267	9.508711267	9.508711267	9.508711268	9.508711267	9.508711267	9.508711267	9.508711267	9.508711266	9.508711267	9.508711267	9.508711267	9.508711267	9.508711267	9.508711267	9.508711267
C12orf28	8.197971693	8.197971693	8.197971693	8.197971693	8.197971693	8.197971693	8.197971693	8.197971693	8.197971693	8.197971693	8.197971693	8.197971693	8.197971693	8.197971693	8.197971693	8.197971693	8.197971693	8.197971693
C12orf29	9.534549022	9.534549154	9.534549076	9.534549076	9.534549036	9.534549214	9.534549072	9.534548988	9.534549031	9.534549275	9.534549187	9.534549212	9.534549185	9.534549185	9.534549232	9.534549108	9.534549157	9.534549203
C12orf30	8.241817548	8.327445412	8.338282851	8.279045282	8.207601657	8.449565352	8.369651114	8.306584867	8.340010313	9.412421748	9.346313766	9.329529056	9.276525809	9.066050512	9.313585824	9.250836939	9.098352943	9.065093641
C12orf31	10.05625644	10.05625644	10.05625644	10.05625644	10.05625644	10.05625644	10.05625644	10.05625644	10.05625644	10.05625644	10.05625644	10.05625644	10.05625644	10.05625644	10.05625644	10.05625644	10.05625644	10.05625644
C12orf32	9.422300288	9.382848263	9.426615254	9.346716733	9.250672913	9.4325935	9.36430405	9.229713763	9.233312651	9.3369702	9.364747642	9.344105027	9.345866082	9.298067399	9.426598691	9.29933804	9.29634853	9.326717364
C12orf33	8.175470231	8.175470231	8.175470232	8.175470232	8.175470232	8.175470232	8.175470232	8.175470232	8.175470231	8.175470231	8.175470232	8.175470231	8.175470231	8.175470231	8.175470231	8.175470231	8.175470231	8.175470231
C12orf34	8.311789827	8.311789823	8.311789827	8.311789828	8.311789827	8.311789827	8.311789826	8.311789827	8.311789827	8.311789825	8.311789825	8.311789827	8.311789826	8.311789825	8.311789825	8.311789825	8.311789827	8.311789826
C12orf35	8.725473549	8.813864522	8.709250367	8.715155102	8.675488034	8.800364859	8.712410763	8.74256629	8.676611884	8.756041925	8.720492186	8.672363596	8.738561993	8.649633923	8.80069987	8.710318246	8.670863703	8.675052163
C12orf37	8.010383808	8.010383808	8.010383808	8.010383808	8.010383808	8.010383808	8.010383808	8.010383808	8.010383808	8.010383808	8.010383808	8.010383808	8.010383808	8.010383808	8.010383808	8.010383808	8.010383808	8.010383808
C12orf38	9.288351337	9.412720179	9.47278636	9.574131303	9.691824388	9.462333291	9.499058827	9.650514643	9.722504474	8.902397689	8.890347876	8.84352813	9.01596551	9.110440556	8.91027595	8.955405432	9.020245908	9.058730589
C12orf39	8.584574273	8.584574274	8.584574275	8.584574275	8.584574274	8.584574272	8.584574272	8.584574273	8.58457427	8.584574274	8.584574274	8.584574274	8.584574274	8.584574272	8.584574273	8.584574275	8.584574272	8.584574271
C12orf4	9.495785034	9.495785051	9.495785039	9.495785029	9.495785033	9.495785044	9.495785053	9.495785047	9.495785033	9.495785057	9.495785046	9.495785051	9.495785045	9.495785047	9.495785053	9.49578505	9.495785056	9.495785042
C12orf40	7.928769273	7.928769273	7.928769272	7.928769272	7.928769272	7.928769272	7.928769273	7.928769273	7.928769273	7.928769273	7.928769272	7.928769272	7.928769272	7.928769272	7.928769272	7.928769272	7.928769272	7.928769271
C12orf41	10.12818473	10.12818474	10.12818473	10.12818473	10.12818473	10.12818474	10.12818473	10.12818473	10.12818473	10.12818474	10.12818474	10.12818474	10.12818474	10.12818473	10.12818474	10.12818474	10.12818474	10.12818473
C12orf42	8.528907195	8.528907195	8.528907194	8.528907196	8.528907196	8.528907195	8.528907194	8.528907196	8.528907194	8.528907194	8.528907194	8.528907194	8.528907195	8.528907194	8.528907194	8.528907194	8.528907194	8.528907194
C12orf43	9.360131456	9.360131454	9.360131454	9.360131453	9.360131453	9.360131456	9.360131456	9.360131453	9.360131453	9.360131455	9.360131456	9.360131453	9.360131451	9.360131455	9.360131456	9.360131451	9.360131456	9.360131457
C12orf44	10.5212854	10.52128539	10.52128539	10.52128538	10.52128538	10.52128539	10.52128539	10.52128537	10.52128539	10.5212854	10.5212854	10.5212854	10.52128538	10.52128539	10.52128539	10.52128538	10.52128538	10.52128539
C12orf45	9.184466558	9.184466558	9.184466558	9.184466558	9.184466558	9.184466558	9.184466558	9.184466558	9.184466557	9.184466558	9.184466558	9.184466558	9.184466558	9.184466558	9.184466558	9.184466558	9.184466558	9.184466557
C12orf46	7.99991431	7.99991431	7.99991431	7.99991431	7.99991431	7.99991431	7.99991431	7.99991431	7.99991431	7.99991431	7.99991431	7.99991431	7.99991431	7.99991431	7.99991431	7.99991431	7.99991431	7.99991431
C12orf47	9.135713768	9.155649813	9.010977711	8.949028392	8.648747715	9.224991355	9.00168385	8.781479929	8.721668699	9.156901867	9.21090838	9.163240909	9.184158413	8.934751867	9.30739072	9.229557471	8.895841182	9.002000388
C12orf48	8.368583908	8.368583907	8.368583908	8.368583908	8.368583908	8.368583908	8.368583908	8.368583908	8.368583908	8.368583907	8.368583907	8.368583907	8.368583908	8.368583908	8.368583908	8.368583908	8.368583908	8.368583908
C12orf49	9.271965297	9.271965391	9.271965458	9.27196527	9.27196513	9.271965402	9.271965496	9.271965459	9.271965324	9.271965192	9.271965005	9.271965191	9.271965057	9.271965067	9.271964955	9.271964852	9.27196505	9.27196505
C12orf5	10.24480343	10.24480343	10.24480343	10.24480343	10.24480343	10.24480343	10.24480343	10.24480343	10.24480343	10.24480343	10.24480343	10.24480343	10.24480343	10.24480343	10.24480343	10.24480343	10.24480343	10.24480343
C12orf50	7.851622986	7.851622986	7.851622986	7.851622986	7.851622986	7.851622986	7.851622986	7.851622986	7.851622986	7.851622986	7.851622985	7.851622986	7.851622986	7.851622986	7.851622986	7.851622986	7.851622986	7.851622986
C12orf51	8.295309141	8.295309141	8.295309141	8.295309141	8.295309141	8.295309141	8.295309141	8.295309141	8.295309141	8.295309141	8.295309141	8.295309141	8.295309141	8.295309141	8.295309141	8.295309141	8.295309141	8.295309141
C12orf52	9.294231761	9.260930181	9.264568455	9.282904239	9.239335857	9.322959	9.263541663	9.221459937	9.285957697	9.295455344	9.278685255	9.248310992	9.247562488	9.295806182	9.308323199	9.23834744	9.280394819	9.311883275
C12orf53	8.623697833	8.57538359	8.652764355	8.622993637	8.71687725	8.526018398	8.568738156	8.696395003	8.575790187	8.437667544	8.438531582	8.451562814	8.477002494	8.485153132	8.456812408	8.46033041	8.440977393	8.466885013
C12orf54	8.046714158	8.045681144	8.048007124	8.045217294	8.048759499	8.044854208	8.042847355	8.047894247	8.046722758	8.04064601	8.043941152	8.041759789	8.043079312	8.041201917	8.041690014	8.0418452	8.042448097	8.041526168
C12orf55	7.718224635	7.718224635	7.718224635	7.718224635	7.718224635	7.718224635	7.718224635	7.718224635	7.718224636	7.718224635	7.718224635	7.718224635	7.718224635	7.718224635	7.718224635	7.718224635	7.718224635	7.718224635
C12orf56	8.131964028	8.131964027	8.131964028	8.131964028	8.131964028	8.131964027	8.131964028	8.131964028	8.131964028	8.131964027	8.131964027	8.131964028	8.131964028	8.131964028	8.131964027	8.131964028	8.131964028	8.131964027
C12orf57	11.92611856	11.84844568	12.14252793	12.42892333	12.41773588	12.50939198	12.42945869	12.33576722	12.11432566	11.89616829	12.05299213	12.18956883	12.27664302	12.55870636	12.36116962	12.58848005	12.37632835	12.48634583
C12orf59	7.723641019	7.723641019	7.723641019	7.723641019	7.723641019	7.723641019	7.723641019	7.723641019	7.723641019	7.723641019	7.723641019	7.723641019	7.723641019	7.723641019	7.723641019	7.723641019	7.723641019	7.723641019
C12orf60	8.221618623	8.221618623	8.221618624	8.221618623	8.221618623	8.221618624	8.221618624	8.221618623	8.221618623	8.221618623	8.221618623	8.221618624	8.221618623	8.221618623	8.221618624	8.221618624	8.221618623	8.221618623
C12orf61	8.171107925	8.171107925	8.171107925	8.171107925	8.171107925	8.171107925	8.171107925	8.171107925	8.171107925	8.171107925	8.171107925	8.171107925	8.171107925	8.171107925	8.171107925	8.171107925	8.171107925	8.171107925
C12orf62	10.47651821	10.47651821	10.47651821	10.47651819	10.47651819	10.4765182	10.47651819	10.47651818	10.47651819	10.4765182	10.4765182	10.4765182	10.47651819	10.4765182	10.4765182	10.47651819	10.47651818	10.47651821
C13orf1	8.288118837	8.300343781	8.325074436	8.310273164	8.257515023	8.305141736	8.35580411	8.280902049	8.252246754	8.39439455	8.37975392	8.424598573	8.406114976	8.336110046	8.382622365	8.423076081	8.339596191	8.317489686
C13orf16	8.397599721	8.397599721	8.397599721	8.397599722	8.397599723	8.397599724	8.39759972	8.397599722	8.397599721	8.397599719	8.397599719	8.397599717	8.397599718	8.397599718	8.397599719	8.397599719	8.397599718	8.397599719
C13orf18	8.080994695	8.033546134	8.0360914	8.08020242	8.045006634	8.290746791	8.097073204	8.020388841	8.356534889	8.043161956	8.036553038	7.980654643	7.954548304	8.09530515	8.118586634	7.996903907	7.982116852	8.292422645
C13orf21	9.158753488	9.158753488	9.158753488	9.158753488	9.158753488	9.158753488	9.158753488	9.158753488	9.158753488	9.158753488	9.158753488	9.158753488	9.158753488	9.158753488	9.158753488	9.158753488	9.158753488	9.158753488
C13orf23	9.090696654	9.074205941	9.101272257	9.056189641	8.934594144	9.152512842	9.09928941	8.969658035	9.092709743	9.258365652	9.228762341	9.203107688	9.130280681	9.038468124	9.203611205	9.128191538	9.027312024	9.078790701
C13orf24	9.786248479	9.786248481	9.78624848	9.78624848	9.786248481	9.786248481	9.78624848	9.786248481	9.786248478	9.786248481	9.78624848	9.786248481	9.786248482	9.78624848	9.786248481	9.786248481	9.78624848	9.78624848
C13orf25	7.988473659	7.988473658	7.988473659	7.988473659	7.988473659	7.988473659	7.988473659	7.988473659	7.988473658	7.988473659	7.988473659	7.988473659	7.988473659	7.988473659	7.988473659	7.988473659	7.988473659	7.988473658
C13orf26	7.868969045	7.868969046	7.868969045	7.868969045	7.868969045	7.868969046	7.868969046	7.868969046	7.868969046	7.868969045	7.868969046	7.868969045	7.868969046	7.868969045	7.868969046	7.868969046	7.868969045	7.868969046
C13orf27	9.113131312	9.113131312	9.113131312	9.113131312	9.113131312	9.113131312	9.113131312	9.113131312	9.113131312	9.113131312	9.113131312	9.113131312	9.113131312	9.113131312	9.113131312	9.113131312	9.113131312	9.113131312
C13orf28	7.975889137	7.975889137	7.975889137	7.975889137	7.975889137	7.975889137	7.975889138	7.975889137	7.975889137	7.975889137	7.975889137	7.975889136	7.975889137	7.975889137	7.975889137	7.975889137	7.975889137	7.975889137
C13orf3	8.346433244	8.346433243	8.346433243	8.346433245	8.346433247	8.346433243	8.346433243	8.346433247	8.346433249	8.346433243	8.346433243	8.346433241	8.346433241	8.346433243	8.346433242	8.346433241	8.346433242	8.346433243
C13orf30	8.086166823	8.086166823	8.086166823	8.086166823	8.086166823	8.086166823	8.086166823	8.086166823	8.086166823	8.086166823	8.086166823	8.086166823	8.086166823	8.086166823	8.086166823	8.086166823	8.086166823	8.086166823
C13orf31	9.767987801	10.44196761	8.129072666	7.84104769	7.375611345	9.164770303	7.88788912	7.530195057	7.946829069	12.07644127	11.38172549	8.935456933	8.588533309	7.882598201	10.46717266	8.121076347	7.657787221	9.0873703
C13orf33	9.956645167	9.854244055	9.42557938	9.017319773	8.990507698	9.703414917	8.75441231	8.722146405	10.45958278	9.49717164	9.507967097	9.660341306	9.095945739	9.116375459	9.309961508	8.885336581	8.494423317	10.27029417
C13orf34	8.47787655	8.477876551	8.477876553	8.477876552	8.477876554	8.477876552	8.477876552	8.477876555	8.477876556	8.477876552	8.477876552	8.477876552	8.477876553	8.477876555	8.477876553	8.477876552	8.477876555	8.477876555
C13orf7	9.228518717	9.228518719	9.228518721	9.228518721	9.228518716	9.228518725	9.228518723	9.22851872	9.228518714	9.228518719	9.228518717	9.228518719	9.228518718	9.228518716	9.22851872	9.228518715	9.228518717	9.228518716
C13orf8	9.932686605	9.932686605	9.932686604	9.932686606	9.932686604	9.932686606	9.932686607	9.932686606	9.932686605	9.932686604	9.932686604	9.932686602	9.932686602	9.932686602	9.932686605	9.932686602	9.932686603	9.932686603
C14orf1	9.530491497	9.512309966	9.38159376	9.270055206	9.734209107	9.310075996	9.365329013	9.449847775	9.792297055	9.560133933	9.506794445	9.377933827	9.380129996	9.921289756	9.278003838	9.266704226	9.800779393	10.02331724
C14orf10	10.96956607	10.96956607	10.96956607	10.96956607	10.96956607	10.96956607	10.96956607	10.96956607	10.96956606	10.96956607	10.96956607	10.96956607	10.96956608	10.96956607	10.96956608	10.96956608	10.96956607	10.96956607
C14orf100	11.36066796	11.36066794	11.36066797	11.36066794	11.36066792	11.36066795	11.36066795	11.36066794	11.36066787	11.36066799	11.36066799	11.36066802	11.36066799	11.36066799	11.36066801	11.36066802	11.36066798	11.36066797
C14orf101	9.305661314	9.305661314	9.305661307	9.305661306	9.305661313	9.305661322	9.305661316	9.305661323	9.30566132	9.305661309	9.305661304	9.305661308	9.305661304	9.305661288	9.305661299	9.305661296	9.305661299	9.305661292
C14orf102	8.412435979	8.412435979	8.412435979	8.412435979	8.412435979	8.412435979	8.412435979	8.412435979	8.412435979	8.412435979	8.412435979	8.412435979	8.412435979	8.412435979	8.412435979	8.412435979	8.412435979	8.412435979
C14orf103	8.853435886	8.853435887	8.853435887	8.853435886	8.853435886	8.853435887	8.853435887	8.853435886	8.853435887	8.853435887	8.853435887	8.853435887	8.853435887	8.853435887	8.853435887	8.853435887	8.853435887	8.853435887
C14orf104	9.100683459	9.100683455	9.100683449	9.100683444	9.100683442	9.100683455	9.100683447	9.100683441	9.10068344	9.10068346	9.100683454	9.100683451	9.100683455	9.100683443	9.100683469	9.100683451	9.100683446	9.100683437
C14orf105	7.724261007	7.724261007	7.724261007	7.724261007	7.724261007	7.724261007	7.724261007	7.724261007	7.724261007	7.724261007	7.724261007	7.724261007	7.724261007	7.724261007	7.724261007	7.724261007	7.724261007	7.724261007
C14orf106	8.35558709	8.341453979	8.339615403	8.321087322	8.352457334	8.475361788	8.31131931	8.346331038	8.47751796	8.471387906	8.442424767	8.449339201	8.396499566	8.435286915	8.530667885	8.434305779	8.477771464	8.511017778
C14orf108	10.25680315	10.2451273	10.36066032	10.3047481	10.39603855	10.36637761	10.38324308	10.42789006	10.31851845	10.36671558	10.32238362	10.36465404	10.38546122	10.36874552	10.30073536	10.29257339	10.42853953	10.29685271
C14orf11	10.71807618	10.71807618	10.71807618	10.71807618	10.71807617	10.71807619	10.71807618	10.71807617	10.71807616	10.71807617	10.71807618	10.71807618	10.71807618	10.71807618	10.71807619	10.71807618	10.71807618	10.71807618
C14orf111	9.737431816	9.737431817	9.737431816	9.737431815	9.737431815	9.737431816	9.737431815	9.737431814	9.737431814	9.737431816	9.737431816	9.737431816	9.737431816	9.737431816	9.737431816	9.737431816	9.737431815	9.737431816
C14orf112	11.25994338	11.25994338	11.25994338	11.25994337	11.25994338	11.25994338	11.25994338	11.25994338	11.25994337	11.25994338	11.25994337	11.25994337	11.25994337	11.25994338	11.25994337	11.25994337	11.25994338	11.25994338
C14orf115	8.550938128	8.550938128	8.550938127	8.550938127	8.550938128	8.550938127	8.550938127	8.550938127	8.550938127	8.550938128	8.550938128	8.550938128	8.550938128	8.550938128	8.550938128	8.550938128	8.550938128	8.550938128
C14orf118	8.669933831	8.669933831	8.669933831	8.669933831	8.669933831	8.669933831	8.669933831	8.669933831	8.669933831	8.669933831	8.669933831	8.669933831	8.669933831	8.669933831	8.669933831	8.669933831	8.669933831	8.669933831
C14orf119	11.46735552	11.46735551	11.46735552	11.4673555	11.46735552	11.46735551	11.46735551	11.46735549	11.4673555	11.46735551	11.46735551	11.46735551	11.46735551	11.46735553	11.4673555	11.46735551	11.46735552	11.46735552
C14orf121	8.852035256	8.852035257	8.852035252	8.852035252	8.852035256	8.852035251	8.852035251	8.852035253	8.852035252	8.852035254	8.852035257	8.852035254	8.852035255	8.852035254	8.852035253	8.852035256	8.852035254	8.852035255
C14orf122	9.374302142	9.374302142	9.374302141	9.374302141	9.374302142	9.374302141	9.374302141	9.374302142	9.374302142	9.374302142	9.374302142	9.374302141	9.374302141	9.374302142	9.374302141	9.374302141	9.374302142	9.374302142
C14orf124	10.28353154	10.28353154	10.28353154	10.28353154	10.28353154	10.28353154	10.28353154	10.28353154	10.28353154	10.28353154	10.28353154	10.28353154	10.28353154	10.28353154	10.28353154	10.28353154	10.28353154	10.28353154
C14orf126	8.30699095	8.306990952	8.306990951	8.30699095	8.30699095	8.30699095	8.30699095	8.306990949	8.30699095	8.306990951	8.306990951	8.306990952	8.306990952	8.306990952	8.306990952	8.306990951	8.306990952	8.306990951
C14orf128	8.779331087	8.779331086	8.779331088	8.779331089	8.779331088	8.779331088	8.77933109	8.779331089	8.779331088	8.779331086	8.779331087	8.779331089	8.779331088	8.779331088	8.779331087	8.779331089	8.779331087	8.779331087
C14orf129	10.65092566	10.65092566	10.65092566	10.65092565	10.65092565	10.65092566	10.65092566	10.65092565	10.65092565	10.65092566	10.65092566	10.65092566	10.65092566	10.65092566	10.65092566	10.65092566	10.65092566	10.65092566
C14orf130	10.16769999	10.1676999	10.1676999	10.16769993	10.16769997	10.16770005	10.16769993	10.16769995	10.16770006	10.16769993	10.16769995	10.16769988	10.1676999	10.16770002	10.16769999	10.16769993	10.16770006	10.16770008
C14orf131	8.855105471	8.855105471	8.855105471	8.855105471	8.855105471	8.855105471	8.855105471	8.855105471	8.855105471	8.855105471	8.855105471	8.855105471	8.855105471	8.855105471	8.855105471	8.855105471	8.855105471	8.855105471
C14orf132	9.588527354	9.50157813	9.55231023	9.637035853	9.625910702	9.825252804	9.670732588	9.75453794	9.713774977	9.822454629	9.972402089	9.981395551	9.77968461	10.0111917	9.941173446	9.971920277	10.19863241	10.15338731
C14orf133	9.747867157	9.747867156	9.747867155	9.747867157	9.747867154	9.747867158	9.747867158	9.747867154	9.747867155	9.747867154	9.747867153	9.747867154	9.747867153	9.747867154	9.747867154	9.747867154	9.747867154	9.747867153
C14orf135	9.369908188	9.369908188	9.369908188	9.369908188	9.369908188	9.369908188	9.369908188	9.369908188	9.369908188	9.369908188	9.369908188	9.369908188	9.369908188	9.369908188	9.369908188	9.369908188	9.369908188	9.369908188
C14orf138	9.055568305	9.055568305	9.055568305	9.055568305	9.055568305	9.055568305	9.055568305	9.055568305	9.055568305	9.055568305	9.055568305	9.055568305	9.055568305	9.055568305	9.055568305	9.055568305	9.055568305	9.055568305
C14orf139	10.97233223	10.96438347	10.63178759	10.84563368	9.44767062	11.060091	11.00968197	9.267889502	10.20512092	10.65307064	10.73037766	10.63666976	10.81673629	9.936550409	10.89307474	10.63184011	9.377451425	10.39537463
C14orf140	8.271458187	8.271458188	8.271458188	8.271458188	8.271458188	8.271458188	8.271458188	8.271458188	8.271458187	8.271458187	8.271458187	8.271458188	8.271458187	8.271458187	8.271458187	8.271458187	8.271458187	8.271458187
C14orf142	9.350422293	9.350422293	9.35042229	9.350422285	9.350422291	9.350422292	9.350422284	9.35042229	9.350422291	9.350422296	9.350422296	9.350422294	9.35042229	9.350422298	9.350422294	9.350422287	9.3504223	9.350422301
C14orf143	8.577441803	8.577441804	8.577441804	8.577441803	8.577441804	8.577441803	8.577441804	8.577441804	8.577441803	8.577441804	8.577441803	8.577441804	8.577441804	8.577441804	8.577441803	8.577441804	8.577441805	8.577441804
C14orf145	8.197396793	8.197396788	8.197396829	8.197396871	8.197396842	8.197396833	8.197396892	8.197396892	8.197396866	8.197396811	8.197396792	8.197396812	8.197396838	8.197396831	8.197396836	8.197396888	8.197396831	8.197396818
C14orf147	9.771899659	9.885329489	9.831290043	9.755366994	9.864228468	9.993899932	9.784358605	9.833280387	9.872725933	9.907930176	9.87774148	9.881892683	10.00808102	10.06867623	10.0275916	9.820017029	9.963929578	10.02682598
C14orf148	8.214924586	8.214924588	8.214924594	8.214924592	8.214924589	8.214924583	8.214924589	8.214924589	8.214924586	8.214924581	8.214924585	8.214924583	8.214924585	8.214924585	8.214924585	8.214924587	8.214924584	8.214924582
C14orf149	9.844736374	9.844736371	9.844736371	9.84473637	9.844736377	9.844736376	9.844736372	9.844736376	9.844736378	9.84473638	9.844736377	9.844736377	9.844736378	9.844736382	9.844736378	9.844736376	9.84473638	9.844736383
C14orf151	9.290060011	9.290060015	9.290059581	9.290059817	9.290060515	9.290060086	9.290059668	9.290060864	9.29005998	9.290060443	9.290060336	9.290060468	9.290060018	9.290061022	9.290060013	9.290060232	9.290061339	9.290060804
C14orf152	8.307470607	8.307470607	8.307470608	8.307470607	8.307470608	8.307470607	8.307470607	8.307470608	8.307470608	8.307470606	8.307470606	8.307470606	8.307470607	8.307470606	8.307470607	8.307470607	8.307470606	8.307470607
C14orf153	9.942571965	9.942571965	9.942571964	9.942571963	9.942571963	9.942571963	9.942571964	9.942571963	9.942571962	9.942571964	9.942571964	9.942571964	9.942571964	9.942571964	9.942571964	9.942571965	9.942571964	9.942571964
C14orf155	8.379578791	8.37957879	8.37957879	8.37957879	8.379578791	8.379578791	8.37957879	8.37957879	8.379578791	8.37957879	8.379578791	8.37957879	8.37957879	8.37957879	8.37957879	8.37957879	8.37957879	8.37957879
C14orf156	11.71252181	11.71252181	11.71252181	11.7125218	11.71252181	11.71252181	11.7125218	11.71252181	11.7125218	11.71252181	11.71252181	11.7125218	11.7125218	11.7125218	11.7125218	11.7125218	11.71252181	11.7125218
C14orf159	8.915341574	8.915341573	8.915341574	8.915341574	8.915341573	8.915341575	8.915341574	8.915341573	8.915341573	8.915341573	8.915341573	8.915341573	8.915341573	8.915341573	8.915341574	8.915341574	8.915341573	8.915341573
C14orf161	7.895231059	7.895231059	7.895231059	7.895231059	7.895231059	7.895231059	7.895231059	7.895231059	7.895231059	7.895231059	7.895231059	7.895231059	7.895231059	7.895231059	7.895231059	7.895231059	7.895231059	7.895231059
C14orf162	8.09496934	8.094969341	8.094969339	8.094969338	8.094969341	8.094969339	8.094969339	8.09496934	8.09496934	8.094969339	8.094969338	8.094969338	8.094969337	8.094969338	8.094969338	8.094969338	8.094969337	8.094969336
C14orf166	12.65955165	12.65955161	12.65955162	12.65955159	12.65955161	12.65955165	12.6595516	12.65955158	12.65955156	12.65955164	12.65955165	12.65955165	12.65955163	12.65955162	12.65955166	12.65955162	12.65955164	12.65955162
C14orf166B	8.096052332	8.096052326	8.096052334	8.096052339	8.096052335	8.096052337	8.096052331	8.096052337	8.096052336	8.096052328	8.096052329	8.096052329	8.096052331	8.096052329	8.09605233	8.096052329	8.096052332	8.096052327
C14orf169	9.575570633	9.575570633	9.575570633	9.575570632	9.575570632	9.575570633	9.575570632	9.575570632	9.575570632	9.575570633	9.575570632	9.575570632	9.575570632	9.575570632	9.575570632	9.575570631	9.575570632	9.575570633
C14orf172	9.316496205	9.268815145	9.225050445	9.220106052	9.249635043	9.24078827	9.215106964	9.193354296	9.227554865	9.336415415	9.316567123	9.285535706	9.321241493	9.317708932	9.285529372	9.329451005	9.343159089	9.327606796
C14orf173	8.770465804	8.770465803	8.770465811	8.770465811	8.770465809	8.770465806	8.770465806	8.770465811	8.770465811	8.770465805	8.770465802	8.770465802	8.7704658	8.770465806	8.770465804	8.770465803	8.770465804	8.770465807
C14orf174	8.138104065	8.138104183	8.138103935	8.138104053	8.138104097	8.138104001	8.138104005	8.138104068	8.138103992	8.13810394	8.138103969	8.138103854	8.138103846	8.138103874	8.138103839	8.13810393	8.13810394	8.138103879
C14orf178	8.620103157	8.620103155	8.620103155	8.620103156	8.620103157	8.620103155	8.620103156	8.620103156	8.620103157	8.620103153	8.620103155	8.620103152	8.620103156	8.620103153	8.620103153	8.620103154	8.620103155	8.620103154
C14orf179	10.38809422	10.30555724	10.38554505	10.20984133	10.17509652	10.27077414	10.22874039	10.14063242	9.91967517	10.32282285	10.32707821	10.40136703	10.30870808	10.26833315	10.32169615	10.3310157	10.20190224	10.17118004
C14orf2	11.57626568	11.60958272	11.54139056	11.23463578	11.11722321	11.59893956	11.26620727	10.96849525	10.97023247	11.33108708	11.32553184	11.28679193	11.20447969	10.95951254	11.3381042	11.22094296	10.86856308	11.10344444
C14orf21	8.389083477	8.389083475	8.389083479	8.389083477	8.389083477	8.389083478	8.389083479	8.389083479	8.389083478	8.389083477	8.389083475	8.389083475	8.389083476	8.389083475	8.389083476	8.389083476	8.389083475	8.389083475
C14orf24	10.52254434	10.52254434	10.52254435	10.52254434	10.52254436	10.52254434	10.52254435	10.52254436	10.52254434	10.52254435	10.52254434	10.52254435	10.52254435	10.52254436	10.52254434	10.52254435	10.52254436	10.52254435
C14orf28	9.107133503	9.12700383	9.171225439	9.169617804	9.17977934	9.199064364	9.181908863	9.16776312	9.194824991	9.133764819	9.140725014	9.16605182	9.19358548	9.187548966	9.153546602	9.175301667	9.160840452	9.174608836
C14orf29	7.884478588	7.884478588	7.884478588	7.884478588	7.884478588	7.884478588	7.884478588	7.884478588	7.884478588	7.884478588	7.884478588	7.884478588	7.884478588	7.884478588	7.884478587	7.884478588	7.884478588	7.884478587
C14orf32	10.79377855	10.78571744	10.86502253	10.84346484	10.92054659	10.81867491	10.85083676	10.90502389	10.85289763	10.915877	10.86395704	10.90774455	10.85925975	10.87972179	10.89310017	10.82453718	10.91110908	10.86125867
C14orf37	9.024305411	9.118133585	8.924686878	8.935906014	9.660274602	8.942600574	9.090787622	9.86002406	9.405441657	8.958278761	8.837918072	8.916047869	8.854937559	9.425478654	8.695308233	9.039458888	9.512118649	9.080267597
C14orf39	7.711671126	7.711671126	7.711671126	7.711671127	7.711671126	7.711671127	7.711671127	7.711671126	7.711671126	7.711671126	7.711671126	7.711671126	7.711671126	7.711671126	7.711671126	7.711671126	7.711671126	7.711671126
C14orf4	9.771231646	9.712965055	9.938274423	10.0743186	10.49676275	10.03059283	10.22627226	10.82521259	10.18716393	9.860989285	9.764493261	9.935721356	9.978247536	10.59546756	9.947950324	10.17822428	10.84538756	10.22239894
C14orf43	8.871156421	8.871156416	8.871156431	8.871156383	8.871156322	8.871156438	8.871156437	8.871156384	8.871156484	8.871156372	8.871156398	8.871156385	8.871156347	8.871156357	8.871156358	8.871156353	8.871156368	8.871156383
C14orf45	9.458987255	9.547055041	9.39712781	9.352687215	9.559756108	9.384516527	9.32225251	9.43044591	9.739381712	9.623110006	9.528816523	9.73252012	9.52587358	9.767923144	9.513869285	9.431778735	9.602486102	9.734393288
C14orf48	8.551268063	8.551268063	8.551268063	8.551268063	8.551268063	8.551268062	8.551268063	8.551268063	8.551268063	8.551268062	8.551268062	8.551268062	8.551268063	8.551268062	8.551268062	8.551268062	8.551268062	8.551268062
C14orf49	8.247774195	8.247774195	8.247774195	8.247774195	8.247774195	8.247774195	8.247774195	8.247774195	8.247774195	8.247774195	8.247774195	8.247774195	8.247774195	8.247774195	8.247774195	8.247774195	8.247774195	8.247774195
C14orf50	8.592066415	8.592066415	8.592066415	8.592066415	8.592066415	8.592066415	8.592066415	8.592066415	8.592066415	8.592066415	8.592066415	8.592066415	8.592066415	8.592066415	8.592066415	8.592066415	8.592066415	8.592066415
C14orf54	8.240768325	8.240768324	8.240768325	8.240768325	8.240768325	8.240768325	8.240768325	8.240768325	8.240768325	8.240768325	8.240768325	8.240768325	8.240768325	8.240768325	8.240768325	8.240768325	8.240768325	8.240768325
C14orf58	8.199124798	8.199124797	8.199124798	8.199124798	8.199124798	8.199124798	8.199124797	8.199124798	8.199124797	8.199124798	8.199124797	8.199124797	8.199124797	8.199124797	8.199124797	8.199124797	8.199124798	8.199124797
C14orf68	8.392104764	8.392104741	8.392104763	8.392104745	8.392104761	8.392104739	8.392104695	8.392104783	8.392104729	8.392104711	8.392104698	8.39210468	8.392104695	8.392104683	8.392104672	8.392104683	8.392104688	8.392104698
C14orf70	8.669263841	8.669263842	8.669263843	8.669263842	8.669263845	8.66926384	8.669263842	8.669263844	8.669263843	8.669263839	8.669263839	8.669263839	8.66926384	8.669263839	8.669263839	8.669263839	8.669263839	8.669263839
C14orf73	8.379583887	8.379583881	8.379583884	8.379583882	8.379583892	8.379583876	8.379583885	8.37958389	8.379583878	8.379583878	8.379583874	8.379583873	8.379583877	8.379583874	8.379583872	8.379583878	8.379583875	8.379583877
C14orf78	11.12084487	10.65768201	8.822489816	8.826699981	9.239122567	10.98909332	8.204529103	7.587769355	12.48905848	9.303475185	9.507207999	8.155476912	8.102433543	9.036889816	9.118973353	7.441969681	7.491669597	11.0305208
C14orf79	9.155913383	9.155913384	9.155913383	9.155913383	9.155913383	9.155913383	9.155913383	9.155913383	9.155913383	9.155913384	9.155913384	9.155913384	9.155913384	9.155913383	9.155913384	9.155913384	9.155913384	9.155913384
C14orf8	8.025042237	8.025042237	8.025042237	8.025042237	8.025042237	8.025042237	8.025042237	8.025042237	8.025042237	8.025042237	8.025042236	8.025042237	8.025042237	8.025042237	8.025042237	8.025042236	8.025042237	8.025042237
C14orf80	8.614300352	8.614300346	8.61430032	8.61430032	8.614300464	8.614300341	8.614300353	8.614300376	8.614300328	8.61430028	8.614300263	8.614300263	8.614300273	8.614300254	8.614300268	8.614300263	8.614300303	8.614300285
C14orf82	7.953118744	8.097031007	8.096512914	7.994741371	8.076134403	8.094723455	8.185162249	7.863887612	7.982805642	8.851184162	8.96012903	9.208050096	9.419966779	8.696406701	8.890918068	9.619435695	8.734861748	8.540897886
C14orf83	8.262726372	8.262726371	8.262726374	8.262726375	8.262726374	8.262726374	8.262726373	8.262726376	8.262726374	8.262726369	8.262726368	8.262726368	8.26272637	8.26272637	8.262726369	8.262726369	8.262726368	8.262726368
C14orf93	8.613489683	8.613489684	8.613489684	8.613489685	8.613489683	8.613489685	8.613489685	8.613489683	8.613489683	8.613489684	8.613489684	8.613489685	8.613489685	8.613489685	8.613489685	8.613489685	8.613489685	8.613489685
C14orf94	9.99238938	9.99238938	9.992389379	9.992389381	9.99238938	9.992389382	9.992389383	9.992389379	9.99238938	9.992389379	9.99238938	9.99238938	9.992389383	9.992389383	9.992389384	9.992389384	9.992389383	9.992389384
C15orf15	12.2253319	12.4380424	12.37571294	12.12166559	10.84099139	12.53351634	12.14561276	11.31870445	10.4195465	12.0626053	12.16303061	12.18376209	12.22830101	10.75198996	12.29788116	12.17992652	10.73761986	10.85522509
C15orf17	8.906678855	8.924826885	8.926562818	9.088209617	9.001520454	9.017094361	9.135146587	9.092704975	9.042660061	9.124455844	9.157938866	9.175145778	9.088502328	9.219479492	9.118645858	9.262668677	9.301597273	9.166630342
C15orf2	8.194737861	8.194737861	8.194737861	8.194737861	8.194737861	8.194737861	8.194737861	8.194737861	8.194737861	8.19473786	8.194737861	8.19473786	8.194737861	8.194737861	8.194737861	8.194737861	8.19473786	8.194737861
C15orf24	11.94182374	11.94182369	11.94182373	11.94182369	11.94182364	11.94182372	11.9418237	11.94182361	11.94182358	11.94182371	11.94182373	11.94182377	11.94182374	11.9418237	11.94182375	11.94182375	11.94182367	11.94182374
C15orf26	7.819247484	7.819247484	7.819247484	7.819247484	7.819247484	7.819247484	7.819247484	7.819247484	7.819247484	7.819247484	7.819247484	7.819247484	7.819247484	7.819247484	7.819247484	7.819247484	7.819247484	7.819247484
C15orf27	8.234740214	8.234740214	8.234740214	8.234740214	8.234740214	8.234740214	8.234740214	8.234740214	8.234740214	8.234740214	8.234740214	8.234740214	8.234740214	8.234740214	8.234740214	8.234740214	8.234740214	8.234740214
C15orf28	7.798935635	7.798935635	7.798935635	7.798935635	7.798935635	7.798935635	7.798935635	7.798935635	7.798935635	7.798935635	7.798935635	7.798935635	7.798935635	7.798935635	7.798935635	7.798935635	7.798935635	7.798935635
C15orf29	8.936067057	8.974088564	8.899801447	8.995138885	8.983498147	9.023611466	8.993364015	9.028454235	9.13592683	9.093480882	9.170390312	9.135265043	9.102977739	9.093988834	9.131547221	9.146772421	9.12451255	9.100051195
C15orf32	8.077255107	8.077255107	8.077255109	8.077255109	8.077255109	8.077255108	8.077255107	8.077255109	8.077255109	8.077255108	8.077255108	8.077255106	8.077255108	8.077255109	8.077255108	8.077255108	8.077255106	8.077255107
C15orf33	7.728127097	7.728127097	7.728127096	7.728127096	7.728127097	7.728127097	7.728127097	7.728127097	7.728127096	7.728127096	7.728127096	7.728127095	7.728127096	7.728127096	7.728127096	7.728127096	7.728127096	7.728127096
C15orf37	8.73237502	8.73237502	8.73237502	8.73237502	8.73237502	8.73237502	8.73237502	8.73237502	8.73237502	8.73237502	8.73237502	8.73237502	8.73237502	8.73237502	8.73237502	8.73237502	8.73237502	8.73237502
C15orf38	9.377057199	9.377057199	9.377057199	9.3770572	9.377057199	9.3770572	9.3770572	9.377057199	9.3770572	9.3770572	9.3770572	9.3770572	9.3770572	9.3770572	9.377057199	9.3770572	9.3770572	9.3770572
C15orf39	8.941151274	8.941151273	8.941151273	8.941151273	8.941151273	8.941151273	8.941151273	8.941151273	8.941151273	8.941151273	8.941151273	8.941151273	8.941151273	8.941151273	8.941151273	8.941151273	8.941151273	8.941151273
C15orf40	9.671460798	9.6714608	9.6714608	9.671460801	9.671460798	9.671460803	9.671460801	9.671460801	9.671460798	9.6714608	9.6714608	9.671460801	9.671460802	9.6714608	9.671460802	9.671460801	9.671460801	9.671460799
C15orf41	8.642504157	8.642504154	8.642504205	8.642504172	8.642504106	8.642504167	8.642504191	8.642504124	8.642504133	8.642504227	8.642504208	8.642504296	8.642504198	8.642504182	8.642504152	8.642504192	8.642504225	8.642504171
C15orf42	8.340604651	8.34060465	8.340604651	8.340604651	8.340604651	8.340604651	8.340604651	8.340604652	8.340604651	8.34060465	8.34060465	8.34060465	8.34060465	8.34060465	8.34060465	8.34060465	8.340604651	8.34060465
C15orf43	7.576386968	7.576386968	7.576386968	7.576386968	7.576386968	7.576386968	7.576386968	7.576386968	7.576386968	7.576386968	7.576386968	7.576386968	7.576386968	7.576386968	7.576386968	7.576386968	7.576386968	7.576386968
C15orf44	9.871733847	9.871733847	9.871733847	9.871733846	9.871733846	9.871733847	9.871733846	9.871733846	9.871733846	9.871733847	9.871733847	9.871733847	9.871733846	9.871733848	9.871733847	9.871733846	9.871733846	9.871733847
C15orf48	7.888286484	7.888286484	7.888286484	7.888286484	7.888286484	7.888286484	7.888286484	7.888286484	7.888286484	7.888286484	7.888286484	7.888286484	7.888286484	7.888286484	7.888286484	7.888286484	7.888286484	7.888286484
C15orf5	7.702845388	7.776341925	7.879380776	7.898333083	7.818385225	7.806107926	7.760239847	7.777026209	7.855632484	7.900702146	8.153403969	8.486026519	8.594137968	7.847823817	8.378112907	8.515014359	7.705389152	7.810294982
C15orf51	8.667354458	8.667354458	8.667354459	8.667354461	8.667354459	8.667354459	8.667354456	8.667354461	8.667354456	8.667354451	8.667354454	8.667354453	8.667354457	8.667354455	8.667354453	8.667354456	8.667354453	8.667354454
C16orf14	9.36330232	9.363302311	9.363302299	9.363302294	9.363302306	9.363302298	9.363302293	9.363302279	9.363302338	9.363302333	9.363302333	9.363302322	9.363302313	9.363302338	9.363302329	9.363302325	9.363302296	9.363302346
C16orf24	9.48680774	9.48680774	9.486807739	9.48680774	9.486807741	9.48680774	9.48680774	9.48680774	9.48680774	9.486807741	9.486807741	9.48680774	9.48680774	9.486807741	9.486807741	9.486807741	9.486807741	9.486807741
C16orf28	8.760513033	8.760513032	8.760513032	8.760513032	8.760513032	8.760513032	8.760513032	8.760513032	8.760513032	8.760513032	8.760513033	8.760513033	8.760513033	8.760513033	8.760513033	8.760513033	8.760513033	8.760513033
C16orf3	8.013832069	8.013832069	8.013832069	8.013832069	8.013832069	8.013832069	8.013832069	8.013832069	8.013832069	8.013832069	8.013832069	8.013832069	8.013832069	8.013832069	8.013832069	8.013832069	8.013832069	8.013832069
C16orf30	9.219838766	9.206112583	9.171030308	9.19664969	9.303797889	9.160458167	9.214310601	9.2217428	9.180133575	9.106906113	9.111764324	9.097008466	9.094651867	9.112226807	9.080903421	9.157613874	9.085205003	9.137482032
C16orf33	10.47048251	10.04071241	9.874444441	10.10123402	11.01710757	10.17512342	10.25897004	10.8932774	10.61768643	10.23020955	10.20660705	10.08683768	10.30388121	11.00509814	10.22525779	10.24369621	10.90250978	10.73990339
C16orf34	9.376141273	9.33008629	9.159983609	9.085549298	9.210693353	9.136394799	9.154615956	9.049578165	9.259362691	9.778821462	9.682076397	9.50735892	9.406646429	9.509834436	9.40211794	9.272633322	9.459319684	9.469336016
C16orf35	9.155550394	9.09256936	9.079924762	9.141011482	9.135120852	9.094655846	9.184852359	9.117793503	9.109932149	9.27232197	9.270799296	9.246126807	9.256001944	9.235046417	9.267774957	9.308551925	9.30262328	9.237389045
C16orf42	9.366410787	9.366410742	9.366410707	9.366410744	9.366410739	9.366410727	9.366410789	9.366410674	9.36641074	9.366410808	9.366410815	9.366410859	9.366410777	9.366410799	9.366410785	9.366410803	9.366410855	9.366410802
C16orf44	8.476683381	8.476683382	8.476683381	8.476683381	8.476683382	8.476683381	8.476683381	8.476683382	8.476683381	8.476683381	8.476683381	8.476683381	8.476683381	8.476683381	8.476683381	8.476683381	8.476683381	8.476683381
C16orf45	9.964243782	9.964243786	9.964243786	9.964243799	9.964243801	9.964243789	9.964243801	9.964243804	9.964243782	9.964243793	9.964243788	9.964243792	9.964243799	9.964243805	9.964243795	9.964243812	9.964243818	9.96424379
C16orf46	8.256167347	8.256167347	8.256167347	8.256167347	8.256167347	8.256167346	8.256167348	8.256167347	8.256167346	8.256167347	8.256167347	8.256167346	8.256167347	8.256167347	8.256167347	8.256167347	8.256167347	8.256167346
C16orf48	9.134893848	9.13489386	9.134893848	9.13489385	9.134893845	9.134893858	9.134893855	9.134893843	9.134893856	9.134893865	9.134893866	9.134893866	9.134893865	9.134893864	9.134893867	9.134893867	9.134893862	9.134893869
C16orf5	9.146720658	9.146720642	9.146720648	9.146720652	9.146720656	9.146720647	9.146720658	9.146720651	9.146720655	9.146720669	9.146720668	9.146720677	9.146720657	9.146720661	9.146720664	9.146720671	9.14672067	9.146720661
C16orf50	8.237577596	8.237577596	8.237577596	8.237577597	8.237577596	8.237577596	8.237577597	8.237577596	8.237577596	8.237577596	8.237577596	8.237577596	8.237577596	8.237577596	8.237577596	8.237577596	8.237577596	8.237577596
C16orf51	9.347894095	9.347894094	9.347894095	9.347894096	9.347894093	9.347894097	9.347894094	9.347894094	9.347894094	9.347894096	9.347894094	9.347894094	9.347894093	9.347894094	9.347894096	9.347894095	9.347894094	9.347894094
C16orf52	8.691200346	8.691200347	8.691200349	8.691200348	8.691200346	8.691200351	8.691200347	8.691200351	8.691200348	8.691200349	8.691200349	8.691200351	8.691200351	8.691200351	8.691200351	8.69120035	8.69120035	8.69120035
C16orf53	9.60969295	9.60969295	9.609692949	9.60969295	9.609692951	9.609692951	9.60969295	9.609692951	9.609692951	9.609692951	9.609692951	9.609692951	9.609692951	9.609692953	9.609692951	9.609692952	9.609692953	9.609692953
C16orf55	8.418633324	8.418633324	8.418633324	8.418633324	8.418633324	8.418633324	8.418633324	8.418633324	8.418633324	8.418633324	8.418633324	8.418633324	8.418633324	8.418633324	8.418633323	8.418633324	8.418633324	8.418633323
C16orf57	9.375705404	9.349172229	9.349058539	9.316821094	9.373898385	9.312325292	9.331833473	9.345127774	9.354754592	9.377623177	9.411778662	9.390137133	9.371463286	9.375910126	9.382151276	9.394879585	9.402338608	9.38930709
C16orf58	9.366925273	9.133415421	9.103399092	9.360127848	9.122652892	9.062307656	9.502221577	8.964747604	9.56784534	9.810704874	9.83070309	9.887419946	9.729404273	9.791372977	9.825529118	9.968402886	9.985236587	9.861262044
C16orf59	8.705337785	8.705337785	8.705337784	8.705337785	8.705337785	8.705337783	8.705337784	8.705337785	8.705337784	8.705337784	8.705337784	8.705337784	8.705337784	8.705337784	8.705337784	8.705337784	8.705337784	8.705337784
C16orf61	10.75464082	10.75464082	10.75464081	10.75464081	10.75464081	10.75464081	10.75464082	10.75464081	10.7546408	10.75464083	10.75464082	10.75464082	10.75464083	10.75464082	10.75464083	10.75464082	10.75464082	10.75464082
C16orf63	10.36291565	10.362916	10.36291518	10.36291422	10.36291349	10.36291599	10.36291502	10.36291444	10.36291208	10.3629161	10.36291572	10.36291578	10.36291572	10.36291473	10.36291601	10.36291521	10.36291442	10.36291379
C16orf65	7.93329966	7.93329966	7.933299661	7.933299661	7.933299661	7.93329966	7.933299661	7.93329966	7.93329966	7.933299659	7.933299659	7.933299659	7.933299659	7.93329966	7.93329966	7.93329966	7.93329966	7.933299659
C16orf67	8.722054131	8.72205413	8.72205413	8.72205413	8.722054131	8.72205413	8.72205413	8.722054131	8.72205413	8.72205413	8.72205413	8.72205413	8.72205413	8.72205413	8.72205413	8.72205413	8.72205413	8.722054129
C16orf68	9.977017174	9.977017161	9.977017153	9.977017146	9.977017135	9.977017153	9.977017156	9.977017133	9.977017146	9.977017169	9.977017169	9.977017161	9.977017167	9.977017143	9.977017162	9.977017164	9.97701714	9.97701715
C16orf69	10.66325537	10.66325537	10.66325537	10.66325538	10.66325537	10.66325538	10.66325538	10.66325537	10.66325537	10.66325538	10.66325538	10.66325538	10.66325538	10.66325538	10.66325538	10.66325538	10.66325538	10.66325538
C16orf7	8.676555594	8.676555594	8.676555593	8.676555593	8.676555593	8.676555594	8.676555594	8.676555593	8.676555594	8.676555595	8.676555595	8.676555595	8.676555595	8.676555594	8.676555595	8.676555595	8.676555595	8.676555595
C16orf70	9.085523268	9.085523267	9.085523268	9.085523268	9.085523268	9.085523268	9.085523268	9.085523268	9.085523268	9.085523267	9.085523267	9.085523266	9.085523267	9.085523267	9.085523267	9.085523267	9.085523266	9.085523267
C16orf71	8.744987421	8.74498742	8.744987421	8.744987421	8.744987421	8.744987421	8.744987421	8.744987421	8.744987421	8.74498742	8.74498742	8.74498742	8.74498742	8.74498742	8.74498742	8.74498742	8.74498742	8.74498742
C16orf72	10.4247394	10.29548782	10.34596298	10.2273681	10.23554926	10.28180922	10.35667409	10.44428365	10.29539387	10.60391111	10.53113202	10.52040701	10.46761616	10.44291622	10.39744889	10.43885572	10.47926905	10.43304851
C16orf73	8.340694854	8.340694854	8.340694854	8.340694853	8.340694853	8.340694854	8.340694854	8.340694854	8.340694854	8.340694853	8.340694854	8.340694853	8.340694853	8.340694853	8.340694853	8.340694854	8.340694853	8.340694853
C16orf74	8.668090438	8.668090438	8.668090438	8.668090438	8.668090438	8.668090438	8.668090438	8.668090438	8.668090438	8.668090438	8.668090438	8.668090438	8.668090438	8.668090438	8.668090438	8.668090438	8.668090438	8.668090438
C16orf75	8.382489431	8.400395118	8.410512358	8.378013747	8.447637169	8.36389932	8.320252651	8.433607731	8.435514394	8.406338222	8.420893481	8.397111945	8.357251531	8.496536975	8.36854693	8.301806974	8.477410366	8.434158757
C16orf76	9.230777956	9.230777955	9.230777951	9.230777952	9.23077795	9.230777953	9.230777954	9.23077795	9.230777952	9.230777955	9.230777954	9.230777953	9.230777953	9.23077795	9.230777954	9.230777952	9.230777951	9.230777954
C16orf77	9.04631963	9.164647189	8.895689383	8.957080122	8.982175092	8.885406139	8.955993279	8.933673736	8.930608018	9.226968654	9.26835571	9.152190384	9.224646974	9.188869986	9.117792237	9.33090869	9.223988083	9.343503585
C16orf78	8.475911138	8.475911137	8.475911138	8.475911135	8.475911137	8.475911135	8.475911134	8.475911137	8.475911137	8.475911134	8.475911136	8.475911133	8.475911134	8.475911135	8.475911134	8.475911135	8.475911136	8.475911136
C16orf79	8.799755191	8.799755191	8.799755191	8.799755191	8.799755191	8.799755191	8.799755191	8.799755191	8.799755191	8.799755191	8.799755191	8.799755191	8.799755191	8.799755191	8.799755191	8.799755191	8.799755191	8.799755191
C16orf80	10.70332258	10.70332259	10.7033226	10.70332259	10.7033226	10.70332265	10.70332263	10.70332257	10.70332255	10.70332262	10.70332262	10.70332264	10.70332263	10.70332268	10.70332265	10.70332266	10.70332264	10.70332267
C16orf81	8.15927519	8.1592753	8.159275131	8.159275209	8.159275284	8.159275257	8.159275251	8.159275269	8.159275188	8.159275112	8.159275031	8.159275092	8.159275151	8.159275109	8.159275052	8.159275068	8.159275003	8.159275078
C17orf25	10.42576725	10.42576725	10.42576725	10.42576725	10.42576725	10.42576726	10.42576725	10.42576725	10.42576725	10.42576725	10.42576725	10.42576725	10.42576725	10.42576726	10.42576726	10.42576725	10.42576726	10.42576726
C17orf27	9.052266295	9.071294257	9.199484135	9.033934741	8.929314203	9.243699195	9.100674954	8.918598891	9.195048115	8.926711319	8.897576659	8.85218646	8.882478516	8.608262455	8.92500828	8.862992203	8.481461743	8.725165152
C17orf28	8.420092529	8.420092528	8.420092528	8.420092528	8.420092528	8.420092528	8.420092528	8.420092528	8.420092528	8.420092528	8.420092528	8.420092527	8.420092528	8.420092528	8.420092528	8.420092527	8.420092528	8.420092528
C17orf32	9.310247532	9.309735438	9.309479487	9.309603992	9.308530598	9.309783904	9.309573349	9.30902402	9.308860129	9.309991121	9.309346711	9.309687125	9.309065379	9.309264957	9.309083324	9.309220533	9.30922716	9.309210867
C17orf37	10.90209672	10.90209672	10.90209672	10.90209671	10.90209671	10.90209671	10.90209672	10.90209671	10.90209671	10.90209673	10.90209672	10.90209673	10.90209672	10.90209672	10.90209672	10.90209672	10.90209672	10.90209672
C17orf39	9.118083338	9.117282612	9.117789098	9.111332282	9.097474987	9.117134308	9.115400647	9.098744754	9.103208891	9.112464106	9.116344065	9.117971882	9.110913704	9.102398023	9.121578726	9.111648654	9.101825354	9.112578569
C17orf41	8.360858915	8.360858915	8.360858915	8.360858915	8.360858915	8.360858915	8.360858915	8.360858915	8.360858915	8.360858915	8.360858915	8.360858915	8.360858915	8.360858915	8.360858915	8.360858915	8.360858915	8.360858914
C17orf44	8.651096006	8.651096006	8.651096006	8.651096006	8.651096006	8.651096006	8.651096006	8.651096006	8.651096006	8.651096006	8.651096006	8.651096006	8.651096006	8.651096006	8.651096006	8.651096006	8.651096006	8.651096006
C17orf45	12.93447245	13.01059045	12.93538319	12.97476127	12.47341159	13.03556717	12.99858972	12.47288042	11.88647516	12.7299341	12.71926864	12.64585097	12.71424341	12.35313675	12.7465709	12.74368671	12.31409016	12.20301295
C17orf46	8.516085631	8.51608563	8.516085633	8.516085631	8.516085632	8.516085631	8.516085632	8.516085632	8.516085633	8.51608563	8.516085629	8.516085627	8.516085629	8.516085629	8.516085628	8.516085629	8.516085629	8.516085628
C17orf47	8.270947771	8.27094777	8.270947769	8.270947769	8.270947771	8.270947769	8.27094777	8.270947769	8.270947771	8.270947768	8.270947769	8.270947768	8.270947771	8.27094777	8.270947769	8.270947768	8.270947768	8.270947768
C17orf48	9.706572482	9.829867039	9.794174539	9.794575073	9.083250928	10.00525108	9.882349063	9.494897975	8.886141451	9.54364282	9.790841309	9.820971822	9.947705631	9.391660958	9.911449774	9.975990487	9.311670265	9.269364773
C17orf49	10.43999791	10.4399979	10.43999789	10.43999789	10.4399979	10.4399979	10.43999791	10.43999789	10.4399979	10.43999791	10.43999791	10.43999792	10.43999792	10.43999793	10.43999792	10.43999793	10.43999793	10.43999792
C17orf50	8.27399699	8.273996981	8.273996989	8.273996984	8.273996993	8.273996982	8.273996981	8.273996992	8.273996977	8.273996981	8.273996982	8.273996981	8.273996981	8.273996985	8.273996981	8.273996983	8.273996981	8.273996982
C17orf51	8.607798628	8.607797243	8.607799151	8.607798483	8.607802217	8.607799339	8.607797608	8.607799533	8.607799632	8.607795474	8.607796903	8.607795862	8.607795005	8.607794493	8.6077954	8.607794336	8.607793699	8.607795194
C17orf53	8.568770471	8.56877047	8.568770466	8.568770468	8.56877047	8.568770469	8.568770466	8.568770468	8.568770467	8.568770468	8.568770471	8.568770469	8.568770469	8.56877047	8.568770468	8.568770471	8.568770469	8.568770469
C17orf55	8.741289282	8.741289283	8.741289281	8.741289281	8.741289282	8.74128928	8.741289281	8.741289282	8.741289281	8.741289281	8.741289281	8.741289281	8.741289281	8.741289281	8.741289281	8.741289282	8.741289281	8.741289281
C17orf56	8.808774514	8.808774514	8.808774515	8.808774515	8.808774514	8.808774514	8.808774514	8.808774514	8.808774515	8.808774515	8.808774515	8.808774515	8.808774515	8.808774515	8.808774515	8.808774515	8.808774515	8.808774515
C17orf57	7.878109543	7.878109541	7.878109555	7.878109551	7.878109549	7.878109559	7.878109553	7.878109558	7.878109543	7.87810955	7.878109544	7.878109552	7.87810955	7.878109536	7.878109548	7.878109552	7.878109538	7.878109537
C17orf58	9.569709232	9.569709233	9.569709231	9.56970923	9.569709229	9.569709232	9.56970923	9.56970923	9.56970923	9.569709233	9.569709233	9.569709231	9.569709231	9.56970923	9.569709233	9.569709231	9.56970923	9.569709232
C17orf59	8.783722546	8.783722546	8.783722524	8.783722502	8.783722544	8.783722516	8.783722527	8.783722528	8.783722505	8.783722543	8.783722537	8.783722529	8.783722538	8.783722523	8.783722526	8.78372254	8.783722533	8.783722549
C17orf60	8.484856762	8.484856762	8.484856762	8.484856762	8.484856762	8.484856762	8.484856762	8.484856762	8.484856762	8.484856762	8.484856762	8.484856762	8.484856762	8.484856762	8.484856762	8.484856762	8.484856762	8.484856762
C17orf61	9.958758953	9.958758953	9.958758953	9.958758953	9.958758953	9.958758953	9.958758953	9.958758953	9.958758953	9.958758953	9.958758953	9.958758953	9.958758953	9.958758953	9.958758953	9.958758953	9.958758953	9.958758953
C17orf62	9.457104455	9.457104455	9.457104455	9.457104455	9.457104455	9.457104455	9.457104455	9.457104455	9.457104455	9.457104455	9.457104455	9.457104455	9.457104455	9.457104455	9.457104455	9.457104455	9.457104455	9.457104455
C17orf63	9.37453599	9.337916092	9.378955571	9.357013762	9.299017639	9.34448756	9.416560041	9.358325206	9.417954902	9.468568905	9.483523245	9.487629168	9.476190397	9.444295905	9.479801042	9.51139268	9.494349343	9.465076995
C17orf64	7.855664432	7.855664432	7.855664432	7.855664432	7.855664432	7.855664432	7.855664432	7.855664432	7.855664432	7.855664432	7.855664432	7.855664432	7.855664432	7.855664432	7.855664432	7.855664432	7.855664432	7.855664432
C17orf65	8.534060546	8.534060546	8.534060546	8.534060546	8.534060546	8.534060546	8.534060546	8.534060546	8.534060546	8.534060546	8.534060546	8.534060546	8.534060546	8.534060546	8.534060546	8.534060546	8.534060546	8.534060546
C17orf66	8.046754938	8.046754938	8.046754938	8.046754938	8.046754938	8.046754938	8.046754938	8.046754938	8.046754938	8.046754938	8.046754938	8.046754938	8.046754938	8.046754938	8.046754938	8.046754937	8.046754938	8.046754938
C17orf67	8.808843984	8.808843983	8.808843982	8.808843982	8.808843982	8.808843982	8.808843983	8.808843981	8.808843983	8.808843984	8.808843984	8.808843983	8.808843983	8.808843984	8.808843984	8.808843985	8.808843983	8.808843984
C17orf68	8.647306526	8.647306526	8.647306526	8.647306525	8.647306525	8.647306525	8.647306525	8.647306525	8.647306525	8.647306526	8.647306526	8.647306526	8.647306526	8.647306526	8.647306526	8.647306526	8.647306525	8.647306526
C17orf69	8.35333967	8.353339669	8.353339669	8.353339671	8.353339671	8.35333967	8.353339668	8.35333967	8.353339668	8.353339667	8.353339668	8.353339667	8.353339667	8.353339666	8.353339668	8.353339667	8.353339666	8.353339666
C17orf70	9.028809762	9.028809766	9.028809756	9.02880976	9.028809751	9.02880976	9.028809758	9.028809755	9.028809776	9.028809779	9.02880978	9.028809776	9.028809769	9.028809784	9.028809774	9.028809772	9.028809787	9.028809789
C17orf71	9.982879192	9.982879193	9.982879194	9.982879194	9.982879193	9.982879194	9.982879194	9.982879195	9.982879193	9.982879193	9.982879193	9.982879193	9.982879193	9.982879193	9.982879193	9.982879193	9.982879194	9.982879193
C17orf73	8.102196248	8.102196248	8.102196248	8.102196248	8.102196248	8.102196248	8.102196248	8.102196248	8.102196248	8.102196248	8.102196248	8.102196248	8.102196248	8.102196248	8.102196248	8.102196248	8.102196248	8.102196248
C17orf74	7.918513433	7.918513433	7.918513433	7.918513434	7.918513434	7.918513433	7.918513433	7.918513433	7.918513433	7.918513433	7.918513433	7.918513432	7.918513433	7.918513433	7.918513432	7.918513432	7.918513433	7.918513433
C17orf75	9.270602589	9.270602589	9.270602591	9.27060259	9.270602588	9.27060259	9.27060259	9.270602589	9.270602589	9.27060259	9.27060259	9.27060259	9.27060259	9.270602589	9.27060259	9.27060259	9.270602589	9.270602589
C17orf76	8.26969249	8.26969249	8.26969249	8.26969249	8.26969249	8.26969249	8.26969249	8.26969249	8.26969249	8.26969249	8.26969249	8.26969249	8.269692489	8.26969249	8.269692489	8.26969249	8.26969249	8.269692489
C17orf77	7.727160355	7.727160355	7.727160355	7.727160355	7.727160355	7.727160355	7.727160355	7.727160355	7.727160355	7.727160355	7.727160355	7.727160355	7.727160355	7.727160355	7.727160355	7.727160355	7.727160355	7.727160355
C17orf78	7.985899912	7.985899909	7.985899909	7.98589991	7.985899908	7.985899909	7.98589991	7.985899911	7.985899911	7.985899911	7.985899912	7.985899912	7.985899911	7.985899908	7.98589991	7.985899911	7.98589991	7.985899909
C17orf79	11.55625338	11.55625339	11.55625338	11.55625338	11.55625337	11.55625339	11.55625338	11.55625337	11.55625338	11.55625338	11.55625338	11.55625337	11.55625338	11.55625338	11.55625338	11.55625338	11.55625337	11.55625339
C17orf80	8.881195169	8.88119517	8.881195172	8.881195171	8.881195171	8.881195172	8.881195172	8.881195173	8.881195171	8.881195171	8.881195171	8.881195171	8.88119517	8.88119517	8.88119517	8.881195169	8.881195172	8.881195169
C17orf81	9.641973367	9.641973279	9.641973265	9.641973272	9.641973269	9.641973356	9.641973288	9.641973217	9.641973271	9.641973374	9.641973309	9.641973294	9.641973274	9.641973403	9.641973342	9.641973337	9.641973385	9.641973426
C17orf82	8.965383688	8.965383689	8.965383689	8.965383688	8.965383689	8.965383689	8.965383688	8.96538369	8.965383687	8.965383686	8.965383686	8.965383685	8.965383685	8.965383686	8.965383685	8.965383686	8.965383686	8.965383686
C17orf85	9.485098935	9.404762632	9.499052277	9.359571264	9.350966794	9.542821659	9.474979147	9.50478732	9.325123993	9.538921407	9.548976285	9.566132278	9.492850547	9.371776238	9.532003068	9.479044832	9.509872843	9.257667008
C18orf1	8.245003314	8.2480344	8.254327219	8.290983352	8.371130697	8.261001558	8.299285924	8.526427894	8.329877577	8.181906172	8.200141479	8.188852128	8.166755813	8.29717147	8.234180055	8.169775003	8.424950011	8.214043475
C18orf10	10.92086629	10.50641342	10.3195853	10.20855878	10.79437166	10.38019151	10.33104306	10.58279165	10.83130194	10.90570441	10.96214596	10.83891356	10.67909056	11.28604516	10.7551657	10.64362759	11.42190025	11.28697085
C18orf16	7.84090581	7.84090581	7.84090581	7.84090581	7.84090581	7.84090581	7.84090581	7.84090581	7.84090581	7.84090581	7.84090581	7.84090581	7.84090581	7.84090581	7.84090581	7.84090581	7.84090581	7.84090581
C18orf17	8.317642784	8.317642784	8.317642784	8.317642784	8.317642784	8.317642784	8.317642784	8.317642784	8.317642784	8.317642784	8.317642784	8.317642784	8.317642784	8.317642784	8.317642784	8.317642784	8.317642784	8.317642784
C18orf18	8.677604141	8.677604142	8.677604142	8.677604141	8.677604139	8.677604143	8.67760414	8.677604142	8.677604142	8.677604142	8.677604142	8.677604142	8.677604142	8.677604141	8.677604143	8.677604142	8.677604141	8.677604142
C18orf19	8.902628115	8.902628115	8.902628115	8.902628115	8.902628115	8.902628116	8.902628116	8.902628116	8.902628115	8.902628116	8.902628116	8.902628116	8.902628115	8.902628116	8.902628116	8.902628116	8.902628116	8.902628116
C18orf2	7.934216832	7.934216832	7.934216833	7.934216833	7.934216832	7.934216833	7.934216833	7.934216833	7.934216832	7.934216832	7.934216832	7.934216831	7.934216832	7.934216832	7.934216832	7.934216831	7.934216832	7.934216832
C18orf20	7.836377085	7.836377085	7.836377085	7.836377085	7.836377085	7.836377085	7.836377085	7.836377085	7.836377085	7.836377085	7.836377085	7.836377085	7.836377085	7.836377085	7.836377084	7.836377085	7.836377085	7.836377085
C18orf21	9.930390803	9.930390803	9.930390802	9.930390801	9.9303908	9.930390803	9.930390802	9.930390801	9.930390801	9.930390802	9.930390802	9.930390802	9.930390802	9.930390801	9.930390803	9.930390802	9.930390801	9.930390802
C18orf22	9.336456013	9.336456014	9.336456011	9.33645601	9.33645601	9.33645601	9.336456011	9.336456014	9.336456012	9.336456015	9.336456016	9.336456017	9.336456016	9.336456021	9.336456016	9.336456018	9.336456021	9.336456019
C18orf24	7.745888286	7.745888286	7.745888285	7.745888285	7.745888286	7.745888286	7.745888286	7.745888286	7.745888286	7.745888286	7.745888286	7.745888285	7.745888285	7.745888286	7.745888285	7.745888286	7.745888286	7.745888286
C18orf25	8.770547368	8.825751891	8.798138438	8.728786308	8.687495108	8.863909298	8.841862681	8.796917505	8.81269274	9.026086935	8.950668487	8.960795786	8.894617451	8.770524312	8.929436077	8.825842315	8.769161187	8.829514111
C18orf34	8.134270989	8.134270989	8.13427099	8.13427099	8.13427099	8.13427099	8.134270989	8.13427099	8.13427099	8.134270989	8.134270989	8.134270989	8.134270989	8.134270989	8.134270989	8.134270989	8.134270989	8.134270989
C18orf37	10.60727912	10.62700939	10.85442306	10.58652388	10.34090175	10.5099797	10.55506127	9.931238147	10.3448011	10.49004268	10.40421616	10.76432446	10.97572895	10.59884334	10.74761722	10.61115439	10.02239167	10.69467204
C18orf4	8.957369865	9.230061685	9.262010881	9.343248221	9.134238218	9.348522564	9.420100099	9.139636965	9.757805957	9.20951109	9.120308577	9.257862062	9.353940545	9.532248846	9.280887383	9.302653545	9.310004362	9.682773636
C18orf43	8.835976346	8.835976346	8.835976345	8.835976345	8.835976345	8.835976345	8.835976345	8.835976346	8.835976345	8.835976346	8.835976346	8.835976346	8.835976346	8.835976347	8.835976346	8.835976346	8.835976346	8.835976346
C18orf45	10.25100376	10.25100376	10.25100376	10.25100376	10.25100376	10.25100376	10.25100376	10.25100376	10.25100376	10.25100376	10.25100376	10.25100376	10.25100376	10.25100376	10.25100376	10.25100376	10.25100376	10.25100376
C18orf51	8.683335062	8.683335062	8.683335062	8.683335062	8.683335062	8.683335061	8.683335062	8.683335062	8.683335062	8.683335061	8.683335061	8.683335061	8.683335061	8.683335062	8.683335061	8.683335061	8.683335061	8.683335061
C18orf54	8.119202371	8.108253299	8.249180638	8.277113044	8.566077946	8.296943529	8.354778191	8.770764796	8.543886198	8.125453408	8.122312503	8.107152863	8.20082637	8.41790388	8.261529595	8.2197889	8.56742882	8.387951789
C18orf55	9.729429204	9.729429209	9.729429207	9.729429204	9.729429207	9.729429212	9.729429204	9.729429202	9.7294292	9.729429212	9.729429213	9.729429212	9.729429217	9.729429215	9.729429216	9.729429214	9.729429215	9.729429212
C18orf56	8.610106442	8.61010644	8.610106441	8.61010644	8.610106442	8.610106441	8.610106441	8.610106442	8.610106442	8.610106439	8.610106439	8.610106439	8.61010644	8.610106439	8.61010644	8.610106439	8.610106439	8.61010644
C18orf58	7.747080969	7.747080969	7.747080969	7.747080969	7.747080969	7.747080969	7.747080969	7.747080969	7.747080969	7.74708097	7.747080969	7.747080969	7.747080969	7.747080969	7.74708097	7.747080969	7.747080969	7.747080969
C18orf8	9.405179334	9.405179334	9.405179334	9.405179334	9.405179333	9.405179335	9.405179334	9.405179333	9.405179334	9.405179336	9.405179336	9.405179336	9.405179336	9.405179335	9.405179335	9.405179335	9.405179335	9.405179335
C19orf10	11.57066975	11.27757262	11.46512763	11.05218114	11.56357256	11.01818177	11.12386386	11.10771542	11.30298014	11.73314356	11.59095384	11.72533991	11.60585399	12.01848115	11.4795018	11.53081169	11.70422425	11.79449996
C19orf12	10.53262712	10.5326271	10.5326271	10.53262712	10.53262712	10.53262714	10.53262712	10.53262713	10.5326271	10.53262711	10.5326271	10.53262709	10.53262711	10.5326271	10.53262712	10.53262711	10.53262712	10.53262712
C19orf15	8.150697736	8.150697737	8.150697738	8.150697736	8.150697738	8.150697738	8.150697736	8.150697737	8.150697737	8.150697735	8.150697735	8.150697735	8.150697735	8.150697736	8.150697734	8.150697737	8.150697734	8.150697736
C19orf16	8.512046486	8.512046424	8.512046453	8.512046438	8.512046492	8.512046452	8.512046405	8.512046514	8.512046475	8.512046405	8.512046411	8.512046367	8.512046423	8.512046382	8.512046375	8.51204643	8.512046438	8.512046396
[truncated: 15,453 more rows]
