# Supplementary material for: Molecular mechanisms of deer antler in promoting osteogenic differentiation of human mesenchymal stem cells via JUN modulation
Source: Front Immunol. 2025 May 29;16:1550249. doi: 10.3389/fimmu.2025.1550249 (PMC12158746; doi:10.3389/fimmu.2025.1550249)
Supplement: Supplementary file 1 [file DataSheet1.zip › GSE28205.txt]

geneNames	GSM698427	GSM698433	GSM698437	GSM698439	GSM698429	GSM698431	GSM698436	GSM698432	GSM698434	GSM698428	GSM698430	GSM698435	GSM698438
A1BG	126.4189	110.5577	122.4478	116.6217	124.4148	114.4073	117.6581	115.8079	134.3452	141.95	136.1645	143.0446	137.238
A2BP1	94.51224	103.3338325	98.8343875	100.5841925	116.40455	107.249775	119.02845	101.52621	112.792	109.15973	112.282695	115.7014	101.2778875
A2M	597.1461	157.0552	134.0255	122.5162	262.3682	218.1453	119.8713	209.784	146.5341	405.1868	650.3422	111.9788	187.2779
A2ML1	78.97609	94.51112	97.93651	95.57622	105.4711	103.5967	104.5085	96.96676	121.7147	105.1966	108.9265	100.9888	103.9044
A3GALT2	99.55831	95.147435	99.4382	87.018885	107.233485	98.278205	109.9968	105.956975	101.08375	104.10857	110.5662	101.35562	93.621125
A4GALT	486.4078	600.1722	405.8235	300.7517	445.9691	632.7365	619.8096	719.2973	783.7289	370.6763	563.683	565.6738	677.0421
A4GNT	104.1544	105.4585	110.6066	118.0061	123.1879	111.9351	138.5317	128.6756	113.8871	142.66	122.8675	98.79861	123.7246
AAA1	100.681274	110.694812	110.60389	106.901738	115.546054	108.15183	114.6176	106.672576	112.13004	104.841126	118.21394	112.619162	104.978826
AAAS	182.7261	152.125	142.2423	161.6046	163.9149	182.7923	166.3618	208.9597	164.9844	234.2384	192.7509	150.0799	152.8905
AACS	290.3616	210.0872	244.1405	243.8107	233.2905	279.7057	279.0494	299.5891	225.2174	373.4063	375.8887	284.8812	256.0144
AADAC	107.8446	99.66747	95.0348	105.3466	120.1244	110.6144	116.5503	95.63348	132.8255	123.2254	114.4729	114.2629	119.2882
AADACL1	290.8667	482.6778	222.0195	258.1218	365.1649	400.0306	284.1376	303.3667	328.8789	472.5272	516.9856	507.2327	612.3483
AADACL2	93.59536	91.7283	107.924	104.5259	125.576	120.3899	108.6017	93.5837	113.6554	98.14114	127.054	113.3087	100.5727
AADAT	102.1427	104.75711	112.1491167	103.7445	125.5337	112.9546667	132.3248333	107.4676867	126.1412333	118.91888	119.2103667	112.3515833	101.36763
AAK1	90.95744	94.90129	92.99648	99.4812	116.9545	108.0703	119.4778	102.9464	112.2823	99.15095	111.7626	104.7196	101.6294
AAMP	214.8037	221.6507	160.5909	212.9508	236.258	262.2515	206.0105	254.7885	206.4774	273.664	199.8734	220.2113	187.8178
AANAT	93.75239	88.21434	105.2457	81.69595	114.7127	96.8317	109.401	94.62681	105.4223	94.40234	100.9441	105.3355	99.3457
AARS	6344.842	5706.489	7770.307	7469.054	3925.709	4837.002	4585.899	5568.764	6226.845	5323.708	7501.415	5381.785	5714.957
AARSD1	646.774	540.6329	707.9086	637.5221	476.7211	724.8924	640.4697	832.4001	662.7283	816.5938	587.0645	711.6102	752.9942
AARSL	315.7131	299.3639	328.544	326.1519	332.7795	524.3177	375.8744	472.3156	364.0039	454.1106	437.8309	481.6231	575.7784
AASDH	385.6157	460.2699	478.0892	500.166	701.0888	581.8719	591.829	549.0806	519.9925	372.0087	449.1212	391.9521	441.0538
AASDHPPT	1128.917	1205.973	836.7053	959.3932	1692.532	1130.874	1179.748	880.8779	904.3536	1177.491	950.1021	1086.717	1216.664
AASS	192.2351	159.3938	190.3674	159.8844	192.6231	171.6003	172.3693	196.2244	168.4886	211.2262	240.0415	162.9234	149.2733
AATF	650.4437	582.8873	628.9257	695.6076	991.068	1151.955	1007.266	1459.027	873.5307	919.4269	885.0024	741.095	861.9055
AATK	105.252445	99.446455	105.13294	102.38435	111.0541	99.91577	119.64835	105.7838	112.46392	112.08185	117.84095	114.2135	107.73055
ABAT	112.8302667	109.5386667	106.9173267	115.75878	128.9512667	118.1908667	127.7463333	114.53636	125.6684667	130.9522667	128.2324	117.7966667	106.45077
ABC1	336.5209	306.3912	383.2763	375.5805	435.9555	357.132	372.0913	419.5936	405.5586	340.0108	263.7858	371.1547	286.4133
ABCA1	799.449	1882.561	2880.056	3602.167	7332.724	4480.803	5236.912	5581.054	4883.125	1626.278	1972.547	1444.76	2043.739
ABCA10	133.9702	113.7449	161.2654	165.7046	155.0619	127.7219	126.0906	120.066	128.649	110.0678	138.363	121.2722	121.4742
ABCA11	154.2656	149.3313	149.4528	153.4727	143.507	138.0176	155.9598	138.5612	147.0968	141.1002	157.0546	143.8734	135.8056
ABCA12	112.42187	123.0799	127.0161	110.8198	129.79865	126.06505	131.7023	115.1717	130.1681	134.34085	140.18475	134.7279	126.3288
ABCA13	92.96859	93.82365	104.4309	196.7909	178.5891	820.9164	188.3729	976.9226	307.8864	85.03432	197.257	151.3961	99.65302
ABCA2	268.9667	270.1978	262.95215	244.1604	150.8597	195.1485	176.98225	225.3554	209.83385	165.6267	202.0044	211.1327	228.3635
ABCA3	175.3582	128.5028	178.7548	147.8118	150.5621	186.2075	151.8477	226.6381	144.3876	99.414	141.9962	166.3075	123.7463
ABCA4	132.8229	126.3783	132.8297	136.8241	117.0556	132.1529	145.1686	126.3357	167.5097	125.9771	141.5677	154.1007	133.3889
ABCA5	128.4505333	133.5843333	144.0610333	132.6256	152.1110667	127.4936667	149.2905333	125.1727	137.9189333	118.9095667	130.8068333	136.6665333	124.3677667
ABCA6	300.01195	282.35115	478.16935	361.99655	668.76755	718.8726	766.8715	793.49335	920.4013	228.69265	329.50335	785.5054	1074.38725
ABCA7	120.25472	125.8473167	193.06411	130.8785467	147.4413	139.2430667	147.4592333	165.0407567	136.39563	108.5007	134.5150333	129.4906333	123.7040033
ABCA8	120.055	128.7591	107.5131	87.11972	155.1191	120.8117	128.2282	111.1436	117.6687	97.52892	122.7743	113.5017	128.9505
ABCA9	350.9967	224.20345	232.6364	237.2925	301.59735	184.64865	222.05265	212.32335	252.29565	191.58435	168.03365	209.5025	186.48635
ABCB1	85.16247	97.53453	105.3467	110.3066	109.0806	100.6525	109.6551	107.2177	111.2769	96.62299	101.804	111.9447	102.4118
ABCB10	536.1657	766.7897	478.0428	544.4713	791.7775	579.8748	689.4727	503.6563	618.0056	549.2632	623.1071	642.9262	760.6257
ABCB11	96.56728	117.8692	101.2369	105.5009	118.9666	117.3963	122.7469	107.0025	118.4266	110.9987	120.5652	117.6232	114.3777
ABCB4	85.65222	97.78455	89.87669	89.5571	114.5195	110.8359	105.6222	95.98934	96.6899	84.48108	111.5541	101.4628	93.27822
ABCB5	90.24067	77.85729	99.08557	95.54078	110.7795	113.022	108.7167	100.237	101.2229	98.26905	110.0248	106.5449	87.06335
ABCB6	884.1807	590.4724	461.5911	448.8672	411.9196	1005.019	602.7898	942.6769	646.2747	873.0342	698.7476	412.6322	534.6053
ABCB7	320.6766	531.1558	357.9777	391.3302	553.3249	501.4331	471.5926	494.4231	434.6682	305.7708	670.6136	420.9902	468.2515
ABCB8	126.9021	132.684	124.2173	143.0431	134.695	144.1035	143.584	127.5338	138.6189	133.9655	145.738	145.8533	126.3659
ABCB9	193.03555	295.8646	202.8053	217.3639	171.8478333	256.2965	217.0415933	257.4503467	240.2386	276.222	241.838	248.9522	230.2403333
ABCC1	198.7019	195.23605	201.45355	162.0444	166.3787	150.52705	188.9751	176.1539	189.43195	207.8287	171.6801	230.44825	177.32945
ABCC10	224.5574	187.9151	242.7845	227.067	173.364	227.7393	221.7465	285.5469	197.301	195.0748	209.7115	223.3634	204.1136
ABCC11	110.4840467	107.4248333	106.0772333	108.7284267	120.8283667	119.8112	124.4914333	116.1289667	122.0706667	124.8602667	124.5994333	130.5587	124.7396633
ABCC12	135.7931	133.7049	133.019	120.6818	131.7348	139.1088	134.8228	147.1839	138.6776	159.5358	173.4331	161.6769	144.949
ABCC13	113.787495	114.12555	125.58845	108.346645	120.9086	117.1146	133.37195	119.6938	125.3632	128.21055	122.73985	122.04625	121.8792
ABCC2	130.3168	123.7949	99.77238	110.3248	123.8759	114.5509	115.6248	108.9836	125.7316	114.3513	129.4	118.0989	126.7941
ABCC3	1236.596	1228.456	1069.118	664.9302	1456.487	1643.518	1979.568	2197.972	3365.764	1205.854	2196.054	1525.486	3198.637
ABCC4	297.856	288.2934	289.9277	487.3068	684.6458	1019.596	433.2092	1187.809	495.7321	622.0679	850.6862	309.6673	624.2755
ABCC5	341.9464667	366.2252667	557.8672333	475.3439667	469.6013333	503.5709333	410.9556333	682.5884667	409.6756667	253.6468	303.2376667	307.5111667	344.9569333
ABCC6	106.701604	104.592966	114.13167	110.401416	125.05982	115.40789	122.96898	118.40573	121.78738	122.134854	118.46542	118.654662	115.949804
ABCC8	86.67613	108.6553	99.24342	93.76329	120.1946	111.8719	103.8446	102.572	96.92583	98.15348	115.8752	113.9501	119.0544
ABCC9	117.49805	121.3905	110.444	113.243415	127.44945	128.9236	124.3714	114.6408	114.8046	124.9175	128.9485	112.113945	109.7519
ABCD1	197.8144	223.5938	177.9763	155.6944	146.3993	198.6693	191.2872	189.7557	224.2682	166.0412	255.0565	216.6758	216.7336
ABCD2	86.83641	97.24491	102.9722	89.49018	111.7787	111.1002	128.2454	94.39429	98.42896	93.04128	99.98971	113.1015	93.46073
ABCD4	117.7476	111.6669	132.72075	130.00165	125.0252	116.6279	132.59925	118.5934	137.4565	118.1905	127.5507	136.33295	123.11835
ABCE1	975.54435	1468.583	1282.254	1268.5515	2190.07	1897.748	1526.655	1290.397	1537.493	1665.707	1267.7735	1744.7075	1529.754
ABCF1	1448.40005	1367.63775	1685.72805	1757.2523	1492.9716	2213.5475	2021.7875	2074.471	2125.147	1744.494	1733.1195	1801.115	1927.672
ABCF2	330.8410667	341.7535	350.4109667	343.3623333	475.7141667	513.9039667	431.6822667	465.7393	438.1309333	498.5007	350.5812	413.7749667	363.0957667
ABCF3	225.846	189.2061	246.5851	226.0051	218.5015	288.032	239.054	314.48	249.0078	249.3385	225.5409	263.0277	269.7668
ABCG1	116.8264567	113.25887	123.1886333	115.47125	140.4936333	122.2705167	135.2224	128.45	132.36675	117.27512	132.0098167	122.141	114.4989067
ABCG2	83.89064	99.50293	113.9805	97.35881	103.8741	102.6694	111.9615	103.5628	98.88738	91.18951	98.27511	103.8894	89.54018
ABCG4	102.0476	110.6913	115.9009	114.6497	123.8005	123.2731	134.8969	121.7751	109.9593	136.982	130.9326	121.839	116.812
ABCG5	151.1472	157.5665	147.3413	126.9833	145.9247	146.5707	141.9419	149.5236	149.5619	177.4144	190.6003	161.2405	165.4412
ABCG8	89.01328	110.3608	87.38047	97.42844	113.4228	114.4896	134.6092	110.8886	122.9243	95.97203	112.4886	105.4124	108.0962
ABHD1	108.7108	107.616	105.5308	104.3203	125.5967	98.04254	107.7363	93.05502	112.1717	98.8037	113.5611	107.6042	82.85236
ABHD10	423.1853	426.6065	388.6234	377.419	534.4321	308.981	443.4653	344.2384	349.2964	552.5034	327.3044	439.7756	358.4434
ABHD11	141.6741	141.01133	122.41514	128.0380167	125.7722	136.398	128.7003	133.5426367	133.8533333	174.45182	130.8748333	149.2865667	125.3892367
ABHD12	257.9415	289.50275	333.08895	346.0893	274.37115	451.13985	356.78305	558.87915	409.71415	399.6913	477.4652	327.83485	387.20305
ABHD13	98.38541	109.2495	98.58183	103.0066	123.2552	118.1474	121.7369	118.5627	114.0522	110.6391	116.5546	99.76828	106.0272
ABHD14A	743.8816	630.1065	557.1315	423.6676	346.3833	446.9581	539.7111	517.6088	578.8414	565.1475	571.887	471.4556	414.911
ABHD14B	386.6991	326.5948	403.5578	374.8932	212.7069	348.4084	379.627	296.1317	298.6993	362.5286	366.3291	325.2448	414.5626
ABHD2	145.3080667	147.3305	151.3658333	146.9583	181.56	222.0678	171.3752	219.1837	196.9872333	204.503	196.102	182.0005033	210.4406667
ABHD3	219.5882	209.5093	250.506	241.664	418.9879	283.6833	304.7971	253.7416	247.6199	353.3398	297.2517	263.5781	348.2811
ABHD4	380.8229	275.7275	612.3049	563.8521	373.9864	342.7954	389.4959	392.6302	347.1537	203.536	393.697	224.9036	265.4684
ABHD5	346.4536	756.5224	330.1702	451.9271	489.8875	449.4807	347.1358	400.6907	243.5428	513.4199	1059.795	371.7036	514.3134
ABHD6	233.3899	223.9632	265.6806	267.6991	246.4792	276.7296	280.7642	329.1111	316.6234	237.8723	237.6574	246.1936	252.4568
ABHD7	134.6624	120.323	128.3141	94.72756	141.6314	145.0677	154.5065	162.1945	138.8821	132.4692	156.8426	126.2028	133.7561
ABHD8	603.4587	456.1193	641.816	480.5163	772.8975	650.9838	598.4308	698.2392	790.0038	338.0912	670.0261	508.0908	445.7927
ABHD9	152.5261	130.3036	129.4114	135.7174	136.0957	136.4865	142.1329	118.0444	121.2715	132.4705	152.0798	131.5829	126.0548
ABI1	262.48045	287.61065	294.6104	260.01645	356.6612	265.6669	281.9663	270.0255	259.95845	209.45115	317.4435	272.6046	275.7406
ABI2	475.2483667	530.4526667	478.2746667	491.3964333	445.6591667	494.6209333	476.6819667	505.7864667	452.032	684.0056	605.5534	576.2497	566.2062333
ABI3	98.22891	98.76573	112.6168	89.17492	114.4225	121.4691	121.2804	111.5721	135.0721	114.531	125.7346	115.4329	102.0059
ABI3BP	2565.583	8912.054	4344.237	6054.818	200.923	945.3362	875.4755	1009.132	891.7355	471.3953	3685.729	2951.331	3122.906
ABL1	703.0291	857.6801667	824.0481333	912.0701333	407.1255	532.4091	519.9012333	605.0766	485.2868667	597.2101333	636.2761	547.8924	627.5288333
ABL2	190.0468	170.5807333	166.0903333	188.1853	168.5534333	196.0172667	165.7193	241.0345	167.9861333	167.4847	190.4369333	173.3420333	202.7032
ABLIM1	298.153485	479.179425	1041.82145	715.995675	168.00975	154.882925	169.974525	169.9594	175.019425	136.2048	162.076225	214.3556	172.83485
ABLIM2	106.3447	105.2125	106.0218	112.3122	217.0859	145.458	205.035	170.8373	204.1961	120.5353	122.662	251.1983	136.8481
ABLIM3	112.8636	155.5803	151.1319	160.1808	178.8493	182.387	332.6246	172.2234	317.6907	253.4848	210.4393	554.8734	654.1914
ABO	96.78647	100.5626	107.1021	115.3566	118.2113	112.7474	120.693	107.0232	115.4007	98.56064	109.0995	104.018	109.4585
ABP1	87.62105	123.8012	104.6996	100.1821	128.8557	121.9995	125.8038	113.7564	107.9302	125.5896	112.013	126.9127	109.9135
ABR	598.0253	741.5738333	1068.838	1161.0278	795.8282	864.8377667	1106.7541	942.2189667	733.1099333	540.543	1068.7006	872.9019667	978.7843333
ABRA	105.0843	110.8463	110.286	114.8875	113.0546	112.7629	132.6147	124.6049	127.1258	115.0272	129.2979	123.8702	99.29053
ABT1	200.4855	201.1712	166.8311	143.8916	197.3058	180.7223	211.7031	173.156	198.4313	170.5323	195.1993	212.4603	152.9646
ABTB1	359.7094	343.3473	256.12475	365.77065	392.77365	302.52295	278.74225	349.77605	319.2383	263.3963	395.58615	316.87955	282.6068
ABTB2	116.4446	169.3291	175.8018	169.1727	126.868	134.0051	150.8998	125.1857	125.8763	126.8529	139.4694	150.6313	165.5422
ACAA1	689.8199	578.9144	665.1637	610.0458	481.0596	682.1339	688.0367	791.8019	677.0222	700.5741	640.8133	699.5222	581.2012
ACAA2	926.002	539.6327	461.5115	537.6323	623.9863	611.1252	534.8384	458.9298	544.5161	871.5986	875.5769	598.6227	704.9404
ACACA	769.9341333	874.9787333	1008.0896	1078.349117	738.0482333	1181.298967	1104.6823	1241.601667	785.2901	884.912	1199.876367	959.5353	614.6432
ACACB	252.3521	321.4697	392.3937	260.9359	253.1744	187.0433	364.3698	263.5089	461.6103	185.7561	175.5552	202.1174	244.3821
ACAD10	151.4954	195.5099	172.5998	162.5144	205.2322	214.9671	236.134	282.0797	193.1659	193.9777	215.9687	135.8853	205.4704
ACAD11	766.9481	873.8182	221.8319	837.92	521.9021	708.8495	621.6805	826.054	629.1945	553.769	520.1533	634.7528	177.7689
ACAD8	412.8747	419.8514	590.6061	530.7788	558.79	549.466	522.3115	541.2336	494.3586	404.6157	413.4287	553.9437	472.477
ACAD9	771.017	740.4114	894.6898	738.9972	659.6958	754.2616	785.2949	866.9673	737.1108	1043.034	833.7439	1015.128	854.1321
ACADL	95.05051	94.30776	96.99835	104.6134	121.4702	108.2154	121.8166	99.08195	113.1416	86.92263	124.8761	100.1514	100.654
ACADM	1606.81	2085.189	2360.232	1866.007	1854.47	1074.939	1578.488	958.6085	1511.845	1314.814	1421.919	1596.118	1544.298
ACADS	193.5991	133.623	139.1567	135.6384	180.2827	172.8283	177.5332	213.6661	162.1743	168.3394	171.0105	117.5658	186.386
ACADSB	162.5893	139.1169	125.2223	134.1993	173.7379	141.1433	140.0537	146.352	145.1872	135.4648	139.0816	152.1427	134.2844
ACADVL	1431.861767	1405.8284	1241.468533	1018.2844	732.2669333	1427.0974	776.2595667	1590.891	1322.169833	1599.994933	1491.290333	1234.551567	1945.155533
ACAT1	2582.411	3473.262	2833.968	2843.069	3551.222	3641.439	4712.312	3891.065	3852.81	3688.241	3722.666	3860.687	3803.965
ACAT2	118.8981	108.1443	108.9532	103.0287	116.1591	111.1413	128.5535	101.9745	108.4224	136.7979	153.3168	131.4968	108.2647
ACBD3	1844.003	2916.49	2262.04	2127.566	2709.412	2531.474	2490.804	1691.067	1867.201	2402.88	2799.969	2131.121	2576.936
ACBD4	118.7175	131.7285	126.1128	121.2138	126.6731	127.1575	137.199	143.6616	117.5893	133.7765	131.9507	134.0844	128.435
ACBD5	133.7809167	136.9029667	131.5497	133.4283	154.8597333	127.4327333	160.4475333	121.3886867	143.9032	135.3904667	140.0330667	148.3036667	134.8902
ACBD6	518.4204	630.3317	656.9449	644.0255	623.9432	683.1707	618.7242	694.6107	563.5663	521.1351	658.6652	605.449	596.7106
ACBD7	102.65314	115.504825	108.9214	94.728995	112.82805	110.6514	116.40105	94.00737	111.6373	117.6031	131.42475	132.5294	116.6441
ACCN1	97.2783	93.73613	106.8601	109.2228	114.4946	116.9174	116.8884	106.8332	112.1886	102.9951	113.5344	110.8886	100.3175
ACCN2	173.182	179.7672	136.4329	136.1966	155.24385	153.9898	169.03635	165.56935	140.7165	182.484415	201.92295	148.80135	151.1689
ACCN3	138.48092	136.8892	128.0853	119.629535	140.20835	146.68805	143.16745	140.94965	146.5618	158.3729	151.5186	136.22345	129.01885
ACCN4	96.9729	107.6841667	103.52396	99.67735333	113.8156	109.695	118.5225667	107.7525867	110.71615	112.8974333	124.4343333	118.9202667	110.0533
ACCN5	96.08926	113.4238	103.5682	96.08582	108.9555	109.1894	121.6551	104.697	118.6715	96.63187	114.2521	124.3182	114.112
ACD	314.7499	254.9358	254.6545	245.6936	183.0608	243.7671	281.984	288.2072	284.4836	347.8242	240.3116	259.7865	270.1472
ACE	100.24764	114.2745667	106.5746333	106.9606	112.9978	114.5198	119.5319	103.1901667	114.5140333	105.4500367	120.4136667	108.2560333	103.4420667
ACE2	94.40813	107.7418	97.00015	107.9525	124.879	103.6025	107.3351	103.3465	117.1931	105.0842	110.4144	114.6904	103.0142
ACF	104.44235	98.39806	115.0603	103.8884767	116.6879667	104.3113567	115.2001667	101.8798367	124.1602	111.3032	112.9983	111.0853	115.8321
ACHE	96.47989	103.695415	99.954515	95.949945	118.89995	110.86625	111.3246	101.44199	113.2489	97.05385	120.8245	97.75652	99.946715
ACIN1	848.5709	758.1793	910.011	844.0978	647.5948	983.525	798.3494	1209.966	720.0185	746.5237	930.3364	680.9274	874.1154
ACLY	4415.564	3578.925	2885.906	3203.588	2137.936	3567.176	4340.353	3993.982	3510.279	6775.732	5571.833	6646.729	4667.006
ACMSD	240.2834	167.7327	191.1393	214.452	206.9043	197.1166	212.8024	190.8094	188.8968	171.3562	206.5076	213.9344	195.5631
ACN9	820.0863	1085.003	705.5057	783.5114	1276.455	1197.401	1013.904	828.6843	745.8381	921.1608	1297.829	703.967	783.5109
ACO1	5067.19	6869.243	5481.323	6249.457	5474.432	8512.684	7804.681	8992.32	8714.856	6146.495	6255.279	8580.719	6549.474
ACO2	383.459	276.0118	392.0813	353.7424	544.7157	634.5411	359.011	739.7971	450.0878	412.7688	407.1356	385.7672	358.287
ACOT1	637.49685	325.59245	278.58965	278.784895	439.842	342.0241	346.6917	383.12235	386.866	629.53215	327.6635	367.77145	271.50035
ACOT11	134.38505	133.4731	150.76305	116.87685	115.48245	124.7787	128.0128	124.22815	132.8399	143.24805	131.41715	123.45265	163.7121
ACOT12	106.6676	118.891	115.4395	107.3794	127.8268	114.8715	124.4368	119.0869	133.5393	109.0617	121.8686	106.0272	117.2661
ACOT2	114.055	117.7462	98.12073	94.35981	124.7382	115.6806	123.3565	110.0282	98.41816	94.82288	125.9869	117.2701	88.17995
ACOT4	281.7583	348.4333	341.6304	222.2187	354.1711	327.635	439.9252	371.0616	554.0467	382.6137	283.6954	414.3004	478.4659
ACOT6	79.90933	100.3533	108.5545	83.56277	107.6506	92.34444	102.2833	101.8212	121.9625	95.75858	107.5562	111.1642	95.10863
ACOT7	548.773035	568.3129417	337.20238	475.1762833	306.32065	503.3561333	377.9507167	534.6474267	494.2862167	794.0190667	734.1959833	769.6471333	805.7730717
ACOT8	218.7147	152.2267	204.642	161.7033	207.3583	228.1122	204.7578	233.7025	180.5219	196.3178	183.9785	200.9311	169.4488
ACOT9	660.07735	633.0441	458.96475	489.95305	589.52975	544.98005	657.74375	618.8109	827.53395	880.28445	664.7271	967.63485	850.83295
ACOX1	194.2272033	244.5912333	247.3796333	258.4770667	265.4462667	224.5310667	229.5833	217.36364	233.26466	238.043	238.8277333	223.1373	204.1988867
ACOX2	1067.586	1221.662	1361.889	544.9044	535.845	231.9182	887.8176	324.4785	724.9213	670.7494	309.1552	821.5616	965.0111
ACOX3	461.6443	383.7598	306.9899	345.0333	372.3841	489.3637	388.0053	555.6279	488.1364	671.0342	471.0536	490.7432	508.0845
ACOXL	89.06751	100.5888	99.30903	98.73573	108.5405	106.7184	120.2857	97.66187	120.5388	96.39287	107.7167	109.9891	88.60468
ACP1	2558.509	2577.966	2174.266	2481.493	2521.4215	1901.7635	2330.685	1900.49095	2208.0555	3099.6995	2467.2805	2908.217	2491.8955
ACP2	487.3666	438.4263	510.922	465.0494	379.3935	728.6721	575.101	565.3004	648.8994	607.8069	512.1591	634.1339	552.3732
ACP5	101.3319	107.1071	113.2996	108.4904	120.4182	127.0141	107.0984	84.96803	118.8778	130.1698	116.5811	112.1754	99.72411
ACP6	196.3316	192.4771	191.8346	221.9823	262.8444	245.8934	263.473	247.8991	252.3824	238.7643	204.3179	184.3708	204.5458
ACPL2	288.6407	273.4733	287.3753	262.114	312.1633	189.6856	249.3906	240.7486	204.9846	241.383	255.1808	208.568	217.4726
ACPP	88.37721	108.1825	101.3581	89.27901	112.9752	109.3874	111.0411	101.2551	96.0369	106.0296	109.9394	96.34063	99.80959
ACPT	163.6127	135.8543	159.35154	150.16466	135.2398	134.48265	157.6372	135.24555	158.47725	171.73495	136.60745	179.5167	154.915
ACR	131.3632	124.7425	138.6272	139.8556	137.9523	139.5483	152.1599	142.2159	139.5791	148.3009	153.8969	141.0836	114.4748
ACRBP	104.3749	103.2205	118.4108	99.75258	117.4171	106.7826	118.0902	113.8671	122.4698	99.03624	119.3233	101.7782	103.5369
ACRC	236.7333	189.7637	233.0817	205.5697	257.3034	236.6385	234.9164	257.4297	215.5965	258.4214	291.0495	234.6192	232.3728
ACRV1	109.6619	112.7229	101.76277	111.4401	118.45685	113.73015	127.61135	114.93515	127.7518	121.25285	120.03925	110.71975	114.00285
ACSBG1	196.9914	187.9598	139.7704	164.4017	165.3401	167.7787	171.3925	157.0068	173.7639	177.5224	183.8014	158.1647	162.574
ACSBG2	119.7627	102.0345	108.1207	111.256	120.2408	108.7176	124.2544	101.8337	113.2147	109.7924	132.0657	121.4418	105.4209
ACSL1	692.7861	357.6276	501.0784	605.6356	2537.047	2073.878	1520.401	1854.783	1201.493	739.7672	1650.19	447.9257	1001.483
ACSL3	1262.080567	1220.0512	1318.972967	1546.650033	1657.491533	1678.0082	2080.3877	1955.664967	1443.659333	1822.6804	1820.222033	1610.551133	815.0889667
ACSL4	483.2850667	745.1823667	451.0634	544.4218333	701.2264333	601.1117667	596.7168	549.5766333	507.4411333	744.2663333	849.6782333	822.8799333	750.2426333
ACSL5	109.586854	119.150646	132.35036	114.622678	170.0931	152.795092	155.96862	145.92167	170.37664	131.209134	144.0371	117.008994	137.207012
ACSL6	90.61760333	97.67357667	104.5651667	100.58248	116.0541	108.3839333	116.5690333	102.0940033	102.9076767	101.9990733	109.1239333	105.4448033	97.46401667
ACSM1	87.19337	96.02058	102.0492	85.5362	111.8559	105.6882	127.4605	105.7586	103.0375	89.77837	112.4184	118.4226	105.0744
ACSM2	107.087415	123.17925	95.03847	100.101115	116.05495	110.66375	117.9479	109.54025	114.09395	102.558	117.21665	113.74945	101.0911
ACSM3	100.94512	110.7629	114.3828667	95.28249333	117.5282667	113.8610667	112.1606333	102.6603467	130.0182667	106.2669	118.4783667	107.17124	103.3408667
ACSS1	214.8864	127.0229	128.4402	140.0208	245.527	239.4222	194.6778	249.2012	327.5815	213.1689	210.216	144.6811	116.1796
ACSS2	1400.3997	946.22485	879.26025	908.43612	1024.399825	1316.27145	1730.545425	1271.200825	1095.48065	2039.37395	2169.234025	1698.0044	1005.585575
ACTA1	98.17007	105.6341	104.1734	96.16904	105.477	115.2439	117.3764	110.5441	107.9694	93.07029	134.9357	99.67388	93.259
ACTA2	42786.9	24170.67	33307.07	32725.36	6077.772	10256.76	11240.55	22879.72	22444.46	43812.26	36901.74	43710.68	36020.93
ACTB	40890.725	31484.36	29025.845	29568.645	15693.125	24006.445	18461.24	31798.295	28642.405	47319.825	34911.555	45813.465	47693.255
ACTBL1	88.24479	93.08489	92.54578	97.97821	107.1597	93.01125	114.1242	94.74937	97.33994	91.75461	111.9968	98.76687	96.00949
ACTC	116.8436	185.8884	101.6237	110.0346	106.019	100.2785	119.0995	106.5931	112.0806	124.0357	115.1596	147.4636	139.1659
ACTG1	41098.42	39388.3	52555.84	52052.32	29695.4	38040.49	39497.54	44429.84	54495.12	42482.14	39644.82	55084.78	58610.78
ACTG2	873.2458	158.9208	101.8298	166.5392	134.3507	211.6851	131.0752	316.3137	144.7248	1747.054	1299.251	851.6497	301.402
ACTL6A	1539.0105	1587.1575	1626.2025	1600.8085	1980.625	1355.26365	1583.062	1249.5983	1184.33805	1689.209	1399.239	1410.14845	1532.449
ACTL6B	99.19218	106.9525	105.6576	103.0413	117.7366	111.1307	121.7975	105.9075	110.0058	102.9248	114.5611	112.3611	116.0501
ACTL7A	89.12633	106.1573	106.0879	90.66759	118.1355	107.72	122.0013	99.60653	104.1189	101.3921	104.5562	114.596	97.96973
ACTL7B	123.0609	116.7415	101.5322	102.3933	179.0568	130.0805	126.4411	124.0101	124.2102	124.0402	129.5315	128.1225	112.3748
ACTL8	116.8598	117.941	102.6468	84.65764	130.0966	118.6325	127.7722	117.3381	130.8118	117.1501	119.2926	123.8573	118.2144
ACTN1	10440.66	8949.87	12500.16	10908.29	4365.7	9710.766	9270.707	11394.97	12478.64	13400.71	9593.912	16556.1	14667.96
ACTN2	134.9464	149.4012	132.01	115.7627	146.7328	148.4702	139.2706	144.5082	141.0613	181.2509	156.3002	140.3265	139.4131
ACTN3	97.0949	106.3963	108.3838	99.96634	118.8637	104.882	119.4664	110.187	109.5186	108.5062	112.3139	104.907	90.5732
ACTN4	2480.821	1719.384	1583.184	1690.382	672.2713	1553.677	1196.017	2230.269	1527.793	2740.369	2925.173	2524.049	2548.083
ACTR10	2086.849	2774.641	2062.536	1900.879	2423.829	1952.11	1797.422	1750.537	2050.554	1659.298	1953.768	2272.133	2391.046
ACTR1A	1679.762	1725.314	1469.441	1457.153	1407.529	1832.547	1615.936	1886.493	1770.645	2303.962	2113.438	2102.5	2012.548
ACTR1B	945.9982	671.6394	609.9525	623.3707	467.2605	724.8835	561.5647	676.587	714.5372	834.0916	745.6405	794.9777	598.2264
ACTR2	5660.073	6842.284	6397.187	6494.067	6041.311	6221.099	6179.449	5692.714	6940.022	9099.966	7134.43	8711.978	8249.711
ACTR3	1612.548	1843.91	897.1049	1510.974	1933.207	1816.356	1433.81	1692.213	1236.408	1971.736	2525.86	1822.855	1994
ACTR3B	111.2128	120.4993667	113.0561	104.65509	130.1633	123.1319333	129.0824667	117.0939667	125.3186	114.8783667	124.5749	119.2492	113.5168
ACTR5	262.3733	210.6	212.0551	239.2593	258.8861	267.748	231.0906	273.117	231.1792	321.8207	262.9775	202.116	253.3484
ACTR6	812.444	1197.398	840.1861	947.8181	1115.567	991.4164	954.8333	765.5654	883.3651	865.7614	1276.7	994.3079	1076.626
ACTR8	204.6613	244.1932	230.0723	246.4811	262.9009	274.1515	228.5032	223.0761	273.2103	221.9047	218.3495	223.2923	244.8811
ACTRT1	126.445	123.3008	129.5004	130.1355	120.5465	121.2329	136.494	123.4225	145.6143	140.9079	144.8654	128.0261	133.3267
ACVR1	3247.991	3688.25	3670.387	4414.796	6632.235	6644.457	5189.104	6607.653	4762.959	2862.266	5856.794	3042.471	3695.667
ACVR1B	275.5317	227.88565	255.0545	252.598625	280.2259	309.418325	304.360475	335.207875	410.5927	235.033325	278.49465	285.470575	271.295225
ACVR1C	98.19445	105.5402	107.6269	84.33495	120.9403	103.3308	115.4967	98.49889	113.5911	106.5573	121.4802	113.623	92.8184
ACVR2A	1686.491	916.2156	1936.044	1932.624	785.808	521.3876	682.1701	633.627	671.3583	537.4714	500.0381	497.2851	527.0847
ACVR2B	85.02048	106.0936	90.87062	113.7061	107.4753	120.3594	109.9779	97.41414	133.687	100.7522	114.1616	93.22535	112.8988
ACVRL1	124.0738	118.4174	150.0654	98.70094	137.4422	127.9416	160.3775	139.5217	158.1062	128.2061	129.605	153.634	143.7361
ACY1	366.4947	469.6598	545.613	441.967	296.596	448.1051	383.0882	478.0731	412.9832	416.6116	412.7989	413.0404	422.7935
ACY1L2	147.3003	149.4475	141.7313	163.0359	204.2869	146.7218	141.0899	144.7981	163.2856	141.4132	143.3794	126.3171	120.7523
ACY3	89.00327	100.6618	83.67709	88.74678	111.5627	113.1445	112.9356	92.40778	106.2902	110.3432	121.8565	102.0765	111.4469
ACYP1	290.0473667	215.4078	242.9500333	224.3155333	226.8173333	251.0179	241.3231333	246.9026	214.3259333	367.9209	271.6011333	283.1712667	405.1449667
ACYP2	520.8838	749.2375	573.9244	412.9409	454.9679	478.0426	774.3953	477.8904	733.4039	375.1362	452.9884	731.8551	772.8943
AD031	105.984	110.1157	129.1055	119.0321	132.4826	109.13	131.2821	118.3024	123.6877	127.9121	124.5086	110.3643	108.6903
ADA	173.8969	492.1833	881.1542	495.641	384.9116	385.9945	406.7014	414.292	277.2501	385.0516	388.8095	308.8187	401.5107
ADAL	172.8701	229.8898	173.4632	170.9563	195.9839	143.1136	205.0473	176.2176	163.9823	203.8053	164.9596	202.6042	153.0933
ADAM10	156.4037	192.7997	154.1933	158.8227	274.8203	150.2043	143.2468	168.6484	190.9811	227.4553	174.3342	199.8572	225.3078
ADAM11	94.99999	105.3492	91.79462	96.15213	109.6511	106.1243	104.9563	106.9295	106.0551	101.8429	107.7568	107.7387	99.69108
ADAM12	114.3526	148.4882	181.4025667	191.6229	121.8675667	121.6684333	118.9962	120.2186	121.3708	140.9125	133.3255	125.0556333	123.0354
ADAM15	1481.8567	1104.191833	868.3704	982.6093667	828.5993	1910.378133	1306.3086	2234.293567	1751.041633	1049.444467	1756.479533	1725.450233	1829.178067
ADAM17	559.722	338.1431	447.9476	493.5805	711.7655	604.2797	590.8181	693.1843	876.9092	487.7627	512.9191	425.9808	555.6655
ADAM18	86.31946	97.38313	107.9521	108.2327	117.0371	108.7642	114.0666	107.0161	110.3917	98.59939	110.6822	115.3386	89.91906
ADAM19	131.4037333	180.2121333	175.9332333	134.1288533	118.5158333	117.6400333	134.6826333	111.4188	129.0044	189.7613333	192.5617	160.0997667	173.1354
ADAM2	107.3758	116.5313	113.449	131.3743	109.6841	109.2034	125.2422	114.3152	128.3875	122.3786	115.7452	129.0948	102.3938
ADAM20	112.9065	100.6705	92.0212	99.43329	115.7452	100.3511	119.2407	103.9649	108.3783	89.74885	111.8806	107.4175	88.3376
ADAM21	117.2767	105.4407	121.0945	116.9503	122.7172	126.8813	124.7581	119.1828	139.2647	135.5565	122.1665	135.1202	107.2759
ADAM22	102.6493833	103.7769767	105.94441	102.3457467	119.7073	112.8098333	117.7438667	105.8542333	124.5514	109.7971	119.9828333	119.6007667	101.9105233
ADAM23	112.158	119.4301	121.6318	116.9368	104.3321	127.236	116.8757	114.4894	125.5145	100.5822	134.6316	178.9337	129.2603
ADAM28	91.23357333	109.0505	105.6696667	98.83079333	119.7096667	117.5674	119.1200667	102.31472	119.9252667	107.1889	116.1541667	108.29038	103.05739
ADAM29	98.31347	115.6289	112.753	91.43814	109.8547	110.8792	110.1238	106.1685	120.6633	101.734	113.5327	116.1176	105.5065
ADAM30	105.587	107.741	118.7309	113.7355	112.5952	111.655	126.4371	109.2868	124.4666	117.2053	144.6835	111.2494	112.6396
ADAM32	115.21655	136.39415	124.2691	123.44501	148.06905	147.1065	140.8552	137.3812	143.0224	104.29749	159.2781	131.22965	129.20675
ADAM33	130.4217	109.75285	126.6131	121.9686	121.51425	119.71895	133.2227	128.4206	131.36165	134.8919	130.89995	135.5581	111.7875
ADAM3A	87.43032	92.31164	95.01057	82.47169	113.394	103.1154	109.5567	92.58173	113.4988	94.29799	114.5591	108.0299	99.6525
ADAM6	99.09063	105.202	102.8182	113.4	113.6531	107.6927	119.2768	111.8659	125.6633	115.6014	122.4477	113.5681	110.2315
ADAM7	142.0138	123.8305	136.3951	122.8577	133.6085	134.8477	122.816	132.9404	131.2962	138.1422	145.0815	152.9677	151.4136
ADAM8	107.91	107.4239	110.3272	106.8694	115.1504	107.3285	124.1483	102.5984	125.2756	103.2804	115.8378	116.2105	107.8141
ADAM9	600.2782	802.125	410.7061	361.2903	1189.013	746.8331	947.5936	757.7878	1103.164	851.3802	531.8547	1630.159	977.0623
ADAMDEC1	101.3001	109.8562	113.3253	109.4286	158.3748	111.1024	128.2843	114.6845	117.3434	189.8571	110.1693	142.5834	108.9181
ADAMTS1	1609.167	2409.073	782.6178	892.8712	2170.734	2004.214	729.0997	1939.1	1965.958	1040.764	2241.959	1862.835	1376.396
ADAMTS10	123.9352	101.61	97.77435	101.3335	125.2588	108.9747	113.8785	114.093	105.9018	92.18539	127.6228	109.9959	98.38612
ADAMTS12	83.31287	93.19335	98.23445	97.36242	109.5647	110.3612	116.5501	103.2998	105.5057	110.5118	116.2262	118.8418	108.6936
ADAMTS13	114.4402633	119.6786667	111.2386567	105.9501733	119.0350333	123.3473333	130.9003	118.2325567	122.6230667	111.48021	120.3123667	117.1418	116.0906133
ADAMTS14	103.88686	109.79535	118.18935	108.8468	119.0031	114.5122	117.26775	112.63275	134.07555	108.45975	126.01225	114.05655	102.95
ADAMTS15	114.1645	109.3081	121.4159	103.0491	114.2672	119.2344	114.8388	108.0671	118.245	106.9135	114.8409	108.1408	110.5691
ADAMTS16	128.5156	99.65749	128.6086	120.7168	126.1099	122.7774	130.8036	107.9196	135.619	137.8808	122.592	125.6659	107.9174
ADAMTS17	117.0579	121.8796	120.8521	111.9925	137.7651	128.967	133.7285	117.0834	117.9927	120.7441	120.3915	147.6158	117.7998
ADAMTS18	103.8829	107.88545	111.5557	102.4564	117.03875	113.1149	120.68645	110.7169	113.64675	112.823585	122.72085	110.52225	108.96475
ADAMTS19	117.5117	113.3911	119.615	125.671	115.1503	119.6806	145.1038	101.2036	119.8132	108.1091	128.6378	137.6636	119.6011
ADAMTS2	553.04855	351.0587	394.0884	222.0154	377.1402	322.6744	330.5307	381.8828	540.6911	444.35245	467.336	356.4356	545.60755
ADAMTS20	87.118865	106.88595	95.83075	103.833145	112.46055	102.37694	114.20695	99.443085	110.85385	99.17957	107.65365	107.0795	106.1159
ADAMTS3	91.91019	112.012	99.52763	85.6797	114.4561	104.8197	109.6395	109.2267	114.7447	82.02517	114.7596	100.3745	106.9522
ADAMTS4	178.7679	120.6283	166.7199	157.7671	143.8609	130.9727	165.8588	132.3922	162.1194	159.2535	155.5143	185.8329	171.3839
ADAMTS5	428.5579	785.4387	787.4531	1130.638	233.2145	132.5027	113.8081	116.2834	104.286	149.1331	140.099	124.8946	139.5274
ADAMTS6	145.5317	194.1722	203.7013	219.745	135.8734	153.0979	130.3441	151.492	122.3959	140.4625	176.2508	190.3494	206.7421
ADAMTS7	220.5984	147.7249	146.5985	132.7884	131.9834	143.4461	174.9622	148.3661	219.069	159.5101	162.6085	176.9728	167.4828
ADAMTS8	128.3242	131.5027	140.6769	110.1377	127.0671	117.5122	139.0704	104.5402	129.7882	126.5028	133.0769	109.2552	136.3205
ADAMTS9	613.5142	219.084	261.2703	127.851	287.8502	142.9854	184.6236	123.7678	180.4215	185.099	156.2217	157.8819	126.6285
ADAMTSL1	119.1439625	191.91045	124.292075	135.735275	125.9886	114.08701	122.2369	117.2111475	118.160025	129.1807125	188.499425	127.8919025	125.1013275
ADAMTSL2	121.2863	152.089	217.2117	134.9898	112.4838	107.2752	110.4864	113.1256	124.9156	99.55526	120.2323	120.4952	103.202
ADAMTSL3	114.5366	126.8258	149.6544	118.0287	134.3386	123.1207	135.267	101.6551	120.912	112.5378	122.0052	133.0747	100.6859
ADAMTSL5	132.7423	142.8761	132.4989	167.1968	134.6521	128.127	153.8654	114.726	139.5432	123.815	122.5834	194.4599	155.6263
ADAR	1455.38731	1343.6025	1614.830733	1667.085167	1757.1301	1806.4347	1371.023233	1680.008833	1609.787533	1451.115933	1450.8318	1501.626367	1366.5146
ADARB1	4293.796	2115.45505	1406.6968	837.536725	3160.00905	1403.853725	3207.085525	1929.8008	3641.071375	1460.915575	1261.433525	3286.942125	2289.5402
ADARB2	97.11541	118.2569	112.0247	122.0956	113.6459	120.346	138.9888	131.8923	125.1304	127.1633	127.4354	117.9193	116.4396
ADAT1	405.2827	439.6351	559.0387	561.0146	575.2076	555.8719	521.9283	536.4896	557.2203	613.0104	364.8159	486.321	464.7042
ADC	135.4626	150.2061	291.1833	320.8661	145.1766	134.3017	138.2622	146.5126	141.2278	129.0693	138.7082	131.0353	123.0916
ADCK1	225.6234	204.6911	263.5161	271.5371	236.2932	331.6243	369.2863	353.6345	260.2865	192.5937	250.2727	245.1829	221.4588
ADCK2	830.8905	881.583	996.8557	755.4655	711.2419	676.2725	871.1123	841.4452	1027.373	782.2303	672.8375	1116.826	1084.055
ADCK4	235.5101	206.3646	202.7154	201.1718	154.6496	197.1546	173.7908	245	198.4093	193.7909	168.3826	206.542	131.5295
ADCK5	175.3405	138.9818	187.8237	157.3687	164.2858	173.239	173.0411	177.3977	155.0891	166.4778	159.4914	166.2541	178.3881
ADCY1	94.79678	100.3046	156.8505	137.0096	123.0988	116.8141	117.1326	117.1426	119.6918	99.70344	122.3593	112.8722	111.6601
ADCY2	178.8484	150.3469	193.3335	176.5905	203.4368	197.3171	192.9206	220.9143	215.0745	173.7205	207.5984	168.8234	202.8585
ADCY3	4882.398	4135.111	3067.763	2354.006	4182.999	3566.187	5906.498	3781.608	5631.167	3827.783	3216.223	4116.988	3531.733
ADCY4	155.2582	538.687	290.4373	222.7606	186.1931	242.2557	273.3044	300.9976	328.6394	232.2705	181.25	304.7379	296.4146
ADCY5	103.9693	90.11543	97.20116	94.65988	117.5311	106.4151	115.7511	99.05421	126.0501	106.8017	116.9133	105.8859	98.30527
ADCY6	777.42515	458.79995	667.24075	583.62765	462.62575	522.3123	546.6219	669.3841	637.11465	453.647	514.92905	602.8909	542.7396
ADCY7	254.1477	245.937	180.8186	177.5299	175.111	169.1253	198.3794	203.5496	208.3893	317.4281	180.6119	231.4229	222.07
ADCY8	120.486	92.395	95.43147	103.855	119.2599	104.6861	118.9108	109.1447	118.299	102.2852	119.9286	113.7755	113.8722
ADCY9	465.6848	532.8113	442.2166	330.314	375.5668	426.8781	471.5591	548.8442	363.4397	248.1449	513.5593	414.1713	549.6699
ADCYAP1	139.1156	133.1288	113.5671	132.5758	141.5109	146.2624	140.0558	139.0377	144.0583	143.9939	155.6923	134.6428	123.8454
ADCYAP1R1	108.684	104.9014	111.735	111.0198	116.8327	103.4851	116.4136	108.5152	131.5484	94.07801	112.0718	103.1373	106.0127
ADD1	4257.9439	4527.33415	4305.39785	3964.34965	3082.027	3764.0272	3572.0525	4002.8684	4622.51285	3516.36275	4816.36895	4718.58335	4662.4229
ADD2	103.2684333	105.37636	111.8938	105.7939433	111.49007	122.8939667	120.8280333	109.7900333	115.9586	109.3206867	114.7072333	118.0705667	113.8661
ADD3	1347.177625	2410.68675	2092.03105	1829.70985	1547.90145	1330.1867	1311.429975	1151.290925	898.977925	808.93075	1379.044575	1322.5311	1447.247425
ADFP	1850.435	2276.489	2348.963	2211.317	6617.033	5317.279	5492.11	4923.552	4677.887	3526.969	7018.053	4145.729	4702.631
ADH1A	3839.275	337.3299	127.0055	129.0197	18765.04	8761.404	9728.968	9596.151	13465.78	1348.513	1477.506	4564.396	3385.478
ADH1B	530.0287	131.9695	97.82575	100.8018	3362.483	1379.155	1799.656	1337.471	2528	184.6066	230.7816	561.9472	560.0137
ADH1C	87.81229	96.68704	104.8674	97.17864	123.8003	117.252	123.6032	104.9155	125.1504	109.0752	119.5127	125.8684	102.2509
ADH4	122.5084	105.7849	100.6915	92.13242	116.7579	109.1991	118.9857	132.209	114.0231	121.5873	116.91	105.4483	110.3824
ADH5	437.0644	409.394	383.1298	363.2706	745.5053	346.2585	533.9276	296.7683	490.8233	427.5829	355.2525	375.4568	320.6257
ADH6	123.5464	118.2365	137.837	125.985	128.1776	122.8123	140.166	115.6818	117.5905	142.6516	138.5831	127.0353	115.3309
ADH7	85.85711	108.5458	103.1637	92.48897	114.1485	102.2858	115.8931	108.9255	111.2234	97.92658	108.9255	108.7383	103.8284
ADHFE1	214.81975	213.12455	215.66285	253.30665	272.9024	195.8739	269.87995	262.04295	241.16915	142.9947	255.78905	160.2073	201.7318
ADI1	357.1125	217.7659	168.0643	186.0371	313.4228	292.3987	222.3246	248.4448	237.6198	322.7553	457.3914	219.0766	258.4113
ADIPOQ	118.5699	111.7108	126.6693	115.203	121.6004	128.8622	148.0107	129.0743	126.4705	113.737	133.0464	120.737	132.5623
ADIPOR1	1193.563	620.4114	998.9397	852.0604	859.1212	671.2936	751.4276	676.5195	766.4787	904.2666	778.8728	995.7755	1004.451
ADIPOR2	1253.323	966.192	1354.97	1138.474	1073.237	1138.469	1241.024	1310.841	1074.359	1168.166	1308.772	1228.256	813.4661
ADK	273.8494533	232.1039467	178.8918833	197.6798867	200.7625667	146.384	187.5763333	153.5739567	162.7079133	222.7918233	197.6427	213.6705867	206.3250033
ADM	15149.99	12940.71	5634.373	7802.663	23143.33	22217.51	26031.73	25356.86	35625.18	13817.76	13298.14	17228.73	13013.57
ADM2	830.6729	661.1888	788.2957	882.6741	1077.219	922.2545	796.3422	890.4359	1521.95	291.2424	702.6343	530.5657	501.0006
ADMR	130.3877	142.2339	139.134	126.0056	148.9565	117.2867	136.8674	126.924	118.4134	133.299	140.9831	133.9333	138.3601
ADNP	458.89415	519.33685	479.8055	521.34	689.65705	534.2395	466.25155	422.28255	395.883	485.1564	595.3846	376.4735	420.02935
ADORA1	92.429865	117.21275	99.268105	97.69672	111.8521	106.9809	104.1127	102.799685	109.5774	91.54973	116.18615	106.579895	109.4868
ADORA2A	103.5394	115.6928	131.7241	115.4721	132.2281	120.5423	135.0941	111.7917	137.3202	129.5916	148.0468	116.3637	120.9409
ADORA2B	188.0427	241.0709	160.8672	264.5289	194.2785	328.9652	229.0445	328.1103	183.7694	452.9048	388.9174	242.6338	258.6691
ADORA3	179.71566	136.95965	157.49466	160.097175	185.3614	165.85525	153.50085	159.3672	134.89135	217.09171	188.9514	152.408245	195.719505
ADPGK	733.3638	650.5313	745.751	669.1087	582.8206	722.3083	662.8798	936.0163	713.4715	818.4423	628.0028	733.8036	722.4482
ADPN	115.3005	113.7559	110.0802	100.1294	155.2416	155.058	132.1635	138.1701	148.6282	130.0503	119.3387	123.164	146.4325
ADPRH	120.5947	126.1108	144.1623	121.7943	146.5228	147.8843	140.0155	142.415	120.7676	142.6367	138.0346	137.6626	133.3685
ADPRHL1	130.6341333	131.6122	139.334	127.2797333	136.1861333	131.1333333	132.9084	131.8722333	136.3343667	135.0685	145.5583333	127.5721333	130.5129333
ADPRHL2	376.8467	365.488	424.2515	512.9672	503.1947	453.7365	406.6193	515.7078	461.191	532.0745	385.0656	452.9992	410.8362
ADRA1A	110.0183	113.253022	112.84722	104.867854	120.76656	117.2794	134.24344	117.202568	120.9246	117.403016	119.157054	128.0226	113.29224
ADRA1B	171.2945	118.9557	106.9729	125.8056	162.0485	268.6147	324.9209	297.4635	393.025	281.3209	402.7485	468.2143	552.3996
ADRA1D	113.0394	99.4641	121.4856	128.6411	150.1694	125.2067	134.517	141.4647	140.4075	128.9834	143.8199	130.8092	136.7923
ADRA2A	126.9858	125.1839	127.7055	128.6222	142.4141	148.208	137.8231	141.4573	137.9559	123.1661	163.0391	124.6047	105.8807
ADRA2B	133.7459	135.4555	114.3119	163.7068	161.4801	150.0468	165.0754	154.6287	152.7346	178.3734	164.317	152.2273	135.3624
ADRA2C	140.6291	151.8502	124.952	115.6173	126.5447	113.3018	133.6602	128.495	130.4669	126.3732	130.4385	137.1896	127.632
ADRB1	85.18658	110.7297	89.37288	85.43691	124.1775	108.6023	115.8169	97.23575	117.887	79.65915	109.8059	101.8659	95.99269
ADRB2	162.2271	149.8875	118.038	114.4303	183.7517	174.1449	206.7875	122.811	187.1964	204.3144	174.3088	510.835	372.6807
ADRB3	119.6089	105.6508	112.3561	96.59462	117.079	116.9906	122.3528	113.8817	118.1374	119.2445	118.5105	120.5662	97.47625
ADRBK1	87.77736	91.40427	93.11955	98.23363	102.3412	112.6611	107.8523	90.2054	106.0384	93.59631	102.9788	88.01741	98.29029
ADRBK2	95.75117	102.5947	109.9221	101.7678	108.958	111.1055	104.7329	108.824	116.3201	98.46319	122.1389	101.9214	101.2394
ADRM1	1264.32685	1126.4129	917.472	842.7548	794.82455	1085.9905	820.9226	1179.8163	843.14615	1427.2904	1766.13165	1004.2612	983.45625
ADSL	3141.208	2882.135	3060.596	3381.266	2616.925	3284.205	2888.47	3081.524	2662.535	5123.722	3475.784	3962.073	3662.87
ADSS	2119.831	3566.251	3673.117	3699.257	2133.597	2102.999	2050.227	1774.643	1940.113	1974.142	2411.566	2180.129	2821.743
ADSSL1	157.6833867	149.5217333	130.0983	130.98277	135.1749667	134.4440667	143.9464667	148.0426	132.5564667	134.5526	148.9583667	139.9298	135.2732
AEBP1	726.624	1847.981	13355.63	11354.99	524.8406	958.7615	1884.271	1711.925	1640.3	499.6031	2143.15	932.6451	1414.803
AEBP2	311.6083	341.5356	404.9958	375.5347	496.1074	302.0052	321.7498	251.4916	314.1638	316.3864	351.5559	338.338	316.994
AES	1323.553767	1117.515633	912.4999667	910.7587	675.1285	1096.9711	859.4458667	1217.839467	901.7490333	1234.3129	1482.936533	1195.9061	1397.591167
AFAP	654.3776	673.5878333	821.4530333	949.0616667	367.1320667	304.1571067	298.3426333	319.0913667	364.4772667	417.5869667	372.9692667	586.3727	391.5790667
AFAP1L2	96.3861	98.76009	102.4306	98.02414	115.9674	111.8414	114.179	107.6502	123.1509	109.1231	121.1774	123.3703	93.40658
AFAR3	161.0993	148.2112	145.3698	137.6986	136.5487	157.9731	140.8001	150.2108	146.212	130.4815	147.7131	141.5371	155.995
AFARP1	105.83467	107.17625	116.80275	102.897345	116.84345	118.7163	121.23495	107.53789	124.83385	103.8328	120.98505	106.6539	116.78215
AFF1	292.2491	312.067	434.0869	491.397	612.3799	414.0482	424.7404	473.6984	347.583	397.9025	407.2955	415.798	490.275
AFF2	300.7321	320.5249	489.1114	721.0109	258.3696	161.6077	326.8499	131.6635	324.8425	165.3975	219.2041	245.9767	197.719
AFF3	195.28631	270.25515	181.4244	375.8209	136.75235	127.2323	111.6962	107.999605	114.495445	120.48752	148.9369	121.8879	99.301025
AFF4	386.1785	426.8463	316.5966	367.9239	573.4545	347.1347	467.6528	331.89	443.2796	452.4034	414.9097	490.888	357.8609
AFG3L1	128.9651225	145.114055	156.795435	137.1790075	159.329275	151.943475	155.681825	190.90849	158.4774	136.2107	143.014075	159.7569	150.12775
AFG3L2	820.4678	657.4077	1008.847	935.5538	1067.312	1022.697	1220.274	1123.122	1119.964	999.4238	1028.789	971.1436	983.7965
AFM	82.87021	96.68839	89.09888	95.49993	103.0973	100.5615	100.5848	97.15901	102.2219	94.65039	111.2625	110.7793	92.52994
AFMID	213.9546	117.5421	203.2826	196.8804	143.5373	121.7205	176.0812	144.4023	170.2925	321.2092	195.6603	196.1255	190.2853
AFP	127.2666	125.4923	127.3696	134.1104	133.58	137.0964	132.6372	135.4802	118.5598	119.2172	177.7389	148.5557	141.879
AFTIPHILIN	142.74715	157.3364	172.4926	164.5046	211.04355	163.68975	162.4616	164.8245	153.92355	142.39135	182.5637	167.08185	145.1236
AFTPH	473.7816	447.433	553.3881	499.5448	726.4881	414.0982	452.3005	381.6978	465.6214	427.5945	450.3379	506.5266	429.7891
AGA	525.1095	976.5635	627.2241	666.8436	484.2121	717.0338	741.5203	742.5719	811.8203	403.2106	563.2703	663.5959	574.5695
AGBL1	87.20511	85.86642	105.6188	95.14938	104.9568	94.03408	112.2852	89.4908	110.0611	102.0522	111.9728	97.634	93.73486
AGBL2	100.13	115.641	94.21587	92.84816	109.0522	106.5488	118.0787	107.1001	98.0732	100.1105	105.5399	104.7696	102.9902
AGBL4	82.11005	90.26524	95.43994	81.62118	103.631	112.9887	106.8624	91.95364	116.8336	80.97652	105.4138	94.44026	85.12916
AGC1	280.0662	184.54975	136.77255	115.9449	121.29705	110.7487	129.0827	115.63295	128.56165	192.9794	158.4536	137.1337	112.1534
AGER	94.07911	101.8257	109.12105	108.40895	123.74545	109.0597	122.61	124.57665	125.33785	96.29573	116.0899	129.9784	115.11655
AGGF1	746.9435	787.2785	814.1566	781.588	933.5952	659.0664	849.3765	596.7474	754.972	549.0643	543.8817	708.1967	718.8426
AGL	246.5758867	299.9929483	293.3629733	281.27306	421.4585167	302.5447167	324.4508167	292.2127667	297.81908	207.77745	343.2527167	298.6554167	392.56005
AGMAT	94.1316	117.2343	109.8702	100.2234	124.4134	135.4384	134.4745	124.5986	115.7654	137.1959	132.3678	121.5586	110.1769
AGPAT1	348.78072	267.9471833	350.5272433	319.2047033	230.5381667	282.0789333	262.9851667	284.0263333	291.8384	293.9298767	271.8194	310.7267933	284.83018
AGPAT2	394.7251	251.6449	297.2504	242.8063	349.3632	390.1746333	358.3744	458.8345	438.2289667	392.4932	361.5963667	261.1869667	348.0913667
AGPAT3	142.59455	153.3243	137.38555	144.174215	176.01465	158.3686	159.3395	156.7974	163.4338	191.04695	140.98895	175.6218	141.88636
AGPAT4	327.3245	469.9989	358.6396	400.9042	227.0924	246.2755	276.593	275.2764	261.7822	266.7423	328.0229	238.3257	260.0659
AGPAT5	294.106	341.8491	422.2692	397.6678	542.2946	364.0062	373.9584	331.3186	349.0797	439.3558	265.8512	332.5112	382.6614
AGPAT6	212.3281	160.4465	150.1115	168.4296	198.2473	245.1886	239.5247	202.3701	204.3126	236.4851	275.7934	294.2173	326.4294
AGPAT7	137.6872	186.1584	151.2934	147.678	135.2516	170.4267	154.2026	181.9218	154.8184	218.758	209.9541	302.489	170.7341
AGPS	723.2028	931.4814	823.0792	867.7973	1643.67	773.3475	1027.885	827.3141	999.0666	1049.358	1028.982	992.1966	996.171
AGR2	143.6572	119.452	129.9813	108.7126	132.43	137.2993	123.1195	123.235	121.8811	128.0402	149.4044	137.5768	137.0662
AGR3	96.41711	98.79705	107.3581	83.01709	112.4576	106.5599	111.0514	87.61065	94.4675	104.3313	104.9826	110.2238	102.9605
AGRN	99.61144	108.4424	102.9492	85.51881	120.1601	116.1227	116.723	102.8538	111.8944	100.4668	103.8853	87.64528	86.38582
AGRP	102.863815	116.59135	95.12725	94.140565	114.975	110.86975	119.63865	107.5447	110.6126	110.4415	108.9085	114.5455	88.70989
AGT	1716.777	269.2412	574.1829	684.4357	131.5287	111.4899	115.5016	125.1567	106.4525	155.3304	127.124	123.843	85.28927
AGTPBP1	82.89176	218.3716	106.6948	100.7968	115.7426	108.9214	194.6786	99.39724	155.9137	104.2724	128.2566	229.4464	107.9353
AGTR1	871.40105	295.46	613.5712	464.59175	990.2158	385.8491	593.26975	451.89615	764.8606	440.10515	481.80775	404.85275	333.62985
AGTR2	99.25189	119.4661	111.9998	98.42743	104.509	124.4762	133.0442	103.4672	137.2599	119.8279	120.9327	119.8625	139.1925
AGTRAP	335.0452	283.0255	284.53475	276.22695	274.6308	334.8858	263.52295	382.1961	237.4416	367.8663	360.2794	244.2775	351.00605
AGTRL1	113.4351	106.5152	111.2041	102.7836	116.9418	122.6578	133.4456	109.5633	120.8922	117.1212	113.6588	127.4855	122.4044
AGXT	107.7206	109.9446	112.1615	102.2586	129.932	112.1106	120.9723	106.4432	125.9358	115.5763	119.4883	122.1695	98.59857
AGXT2	91.56792	100.4198	95.89281	83.25583	104.352	109.2785	107.3783	97.30481	110.367	92.95424	114.0229	114.0567	90.62269
AGXT2L1	92.31791	95.65063	93.63254	97.82004	113.9525	103.8198	111.6309	116.0805	100.4435	95.51046	113.9743	99.20335	104.7457
AHCTF1	497.4231	607.2917	553.2401	534.2473	979.0512	614.05025	739.9313	656.91855	797.33765	547.2915	544.5166	670.30425	794.3312
AHCY	2425.332	2780.111	3150.569	3731.659	3338.081	4027.104	5176.412	3355.578	4557.249	4476.864	4005.715	3938.69	5874.745
AHCYL1	4283.018	4484.606	5576.215	5062.541	5283.087	4467.313	4310.631	4376.651	4413.375	3585.158	3535.241	4363.069	4363.862
AHDC1	166.3739	228.1281	234.1731	224.1038	153.9084	165.1459	192.6311	148.4803	217.3265	164.8685	177.4084	182.0226	175.1564
AHI1	430.3638	727.4813	575.8154	615.5589	432.5196	495.4389	393.4257	626.4301	371.3218	329.1768	477.0482	424.2318	476.2359
AHNAK	4386.884567	4002.964767	3113.2086	2897.912767	1400.722267	3197.5124	2592.416167	3296.381333	2580.0652	3378.6908	4749.160933	3910.3106	3883.779467
AHR	495.9184	884.5837	433.1804	449.891	1325.568	555.3589	663.9958	411.21	640.7124	572.7422	444.0081	802.1956	416.6344
AHRR	96.79672	136.7153	105.5439	112.7962	118.1316	114.7238	116.4393	108.7633	95.35289	119.6296	119.5314	116.4094	111.0103
AHSA1	1197.065	800.5686	830.7415	1146.329	1102.514	1391.548	1099.231	1275.376	966.8719	1375.317	1147.721	1035.825	975.7097
AHSA2	424.7288	757.1111	442.3104	388.2727	459.9668	455.454	418.4424	547.6159	411.3006	350.4651	423.8462	477.7585	516.2946
AHSG	176.6717	154.9082	145.5764	122.903	129.5554	146.9605	143.706	136.7654	138.8278	214.6137	172.8248	154.8497	117.4157
AICDA	99.53996	106.6886	95.61386	87.64687	113.1202	104.5481	114.6668	123.0416	116.6547	117.7705	117.5535	119.9969	108.7612
AIF1	97.46554	114.5865333	112.4616833	101.84729	121.8704667	118.0078333	117.2412333	108.3201733	114.1853	120.8590667	117.6914667	112.8515	115.2188333
AIFL	113.4585	107.3008	132.5919	91.57542	161.0484	128.2233	136.2362	135.1769	142.8016	128.8674	144.523	128.9584	119.2472
AIFM1	732.2138	865.1013	780.777	837.6546	1138.528	1400.862	1425.347	1440.273	1425.049	1186.459	1020.522	1181.978	1043.362
AIG1	464.187	607.4491	593.7321	822.6049	384.8689	571.879	350.0174	474.7671	381.8889	491.4795	613.4666	426.3163	403.1447
AIM1	172.639	172.0502	146.673	171.8577	213.8838	231.4975	205.8122	195.9608	251.8231	327.3253	241.177	150.3512	232.3761
AIM1L	88.49781	102.0562	102.5048	88.91573	112.5051	105.1532	108.8432	96.42184	109.3647	95.91096	109.6039	111.1069	113.0877
AIM2	111.7901	115.5654	102.7124	105.4976	118.5346	112.3686	126.5443	113.598	120.7966	123.5761	130.721	118.2999	114.0455
AIP	1130.914	987.4145	1025.064	940.5596	602.0305	781.4539	922.2816	941.1653	994.8354	1142.783	832.4313	951.2217	930.5255
AIPL1	103.34695	108.7695	108.6958	105.219205	114.24715	114.3775	118.41685	100.72995	115.2889	107.299235	115.4032	116.78745	105.1616
AIRE	2966.90615	2065.02815	2394.9029	2516.325265	1347.92715	3134.2996	1912.21675	4765.58405	2669.55645	2497.9594	1539.92705	1902.8123	2340.86735
AJAP1	100.7992367	111.0390933	112.4794167	107.6726733	117.4923333	110.0230333	124.4484667	109.82569	123.3242267	116.7938433	126.1384667	119.6134	109.5567333
AK1	965.631	982.82	744.7683	749.5784	534.1535	656.1614	693.4145	754.819	607.5967	660.3199	734.0958	812.5541	902.6031
AK2	1200.150567	964.3151333	1394.717167	1443.3218	877.9003667	1265.350633	861.7093667	1428.776867	1036.266833	1363.458867	1240.769867	1150.028	1304.720067
AK3	2271.459	2625.954	3998.78	3147.054	3134.268	2290.241	3300.85	2479.138	2978.805	1596.752	2086.413	3550.499	3302.301
AK3L1	525.019295	567.996	425.24105	424.9915	373.60315	473.1079	489.1876	639.8905	439.8097	512.8895	524.1905	686.98445	467.92715
AK5	122.01813	136.06134	127.9954667	152.3104233	116.8567333	115.68436	126.7876	102.1895	122.0155	119.2813667	162.2470667	126.2829	125.1118067
AK7	121.2725	109.5827	106.4088	106.5425	126.6742	121.2088	134.2642	105.8222	110.9497	119.7075	119.2556	124.9808	112.6764
AKAP1	197.9558	164.9323	153.0453	161.4719	264.2056	260.785	193.7125	243.8893	154.0864	180.8111	209.1418	167.8217	147.659
AKAP10	248.6988	232.6985	288.2197	216.8835	314.0821	247.6405	240.3818	293.3827	277.8811	223.2096	205.6749	283.3454	269.0453
AKAP11	515.5318933	615.9994667	653.5974	671.7762667	756.4449	575.0106333	562.5856	519.6229333	547.1255	462.55205	523.6884667	514.2454667	613.0466
AKAP12	224.7323	350.7194333	326.3105333	242.9844667	243.2329333	228.8576667	224.4872333	217.4212667	202.8497	227.9180333	249.6586667	223.5603	212.6562667
AKAP13	576.4785	418.04465	608.88855	654.09205	670.3462	615.01335	741.93065	642.83765	927.1931	494.84505	581.2483	629.48865	637.76065
AKAP14	92.96945333	98.02252667	102.42207	98.37014333	109.6461	107.4182333	112.8226	97.50447333	117.1932333	104.3797867	114.5951	109.1027333	99.89336333
AKAP2	103.776	112.9809	100.6143	85.64281	122.2672	117.2613	132.8904	107.9648	140.9066	111.865	113.0525	132.7289	112.6514
AKAP3	122.7206	116.8387	129.5788	127.0213	121.8035	115.171	130.7776	133.6095	117.6628	126.1421	151.3465	127.1931	117.3428
AKAP4	119.4805933	113.7054	122.4070333	99.75749333	125.2366667	120.4773667	122.5784	114.0458767	120.2225333	121.1865	125.0108	127.2535333	112.6346333
AKAP5	115.4529	121.0857	103.4449	118.5095	125.2741	118.9476	122.8706	104.8143	126.3203	98.28639	132.7605	123.129	117.1603
AKAP6	78.32427	101.7573	111.294	91.33276	113.9487	103.4009	109.667	104.9712	97.60624	93.82963	117.9285	101.9243	114.8234
AKAP7	177.4055525	202.780475	196.593035	171.2737	203.4428925	160.1327	179.463875	138.9163875	160.536	186.9036	187.22635	176.387075	200.198925
AKAP8	349.198	413.7785	425.0072	442.3571	544.2952	536.4822	478.8537	517.0403	413.5964	464.3142	455.2552	597.9726	471.133
AKAP8L	173.2066	230.5272	229.448	224.7111	296.5654	345.3333	271.4289	398.6777	405.399	163.6476	271.4241	223.6345	197.6437
AKAP9	128.00165	123.1208	124.04465	127.9907	150.5328	123.8116	136.4228	131.75215	132.8552	124.8556	135.4229	139.8581	117.9938
AKNA	208.674	196.1076	307.3849	311.1766	269.6517	203.4757	185.2951	267.8243	268.6729	184.932	182.8067	135.2367	169.9214
AKR1A1	1846.375013	1684.225	2338.420167	2159.2407	1322.063533	2007.290633	1732.5786	1980.772433	1548.8163	1936.8257	2245.153467	1960.068333	1965.090367
AKR1B1	2082.944	2753.929	2824.214	2690.263	2230.398	2879.764	2818.286	3467.566	2765.559	4174.955	3762.98	4344.062	4314.986
AKR1B10	139.7769	270.6068	155.6917	140.9939	137.0729	155.1553	513.783	132.5423	337.6801	116.5684	343.9048	156.0734	384.8035
AKR1C1	88.95551	92.74296	87.43186	93.03234	103.0176	100.0749	110.3435	93.1694	98.13507	93.36739	104.9307	97.86947	81.29017
AKR1C2	1256.693	1505.877	2332.809	1551	3790.865	2405.835	3232.28	2606.66	2994.868	964.1024	5574.252	2305.296	6756.633
AKR1C3	2081.805	3730.027	4350.728	5334.795	7132.784	5681.885	7299.661	6521.264	6081.814	2429.635	9669.471	4741.74	6277.022
AKR1C4	118.9685	100.9672	108.2037	115.9042	107.5505	106.4268	127.8886	128.5891	125.5907	126.7921	122.0276	116.6989	115.1257
AKR1CL1	94.54366	90.30172	102.5928	98.62613	113.2116	109.0104	114.4484	97.00967	106.5561	119.0656	122.9815	118.9766	111.2794
AKR1CL2	110.0251	112.386	113.5504	126.3322	116.0828	112.9398	122.2196	108.465	126.6976	121.1392	136.4436	120.7743	102.4842
AKR1D1	14103.92	8079.593	10820.68	11236.73	5716.927	11889.2	7781.633	19030.16	12820.16	10548.07	7494.067	9589.84	9999.615
AKR7A2	4312.762	3621.919	3384.964	3281.976	1695.077	3247.415	3025.915	3282.633	2936.266	4413.341	4575.875	3559.685	4155.299
AKR7A3	931.504	834.2786	538.7913	689.2058	465.4495	665.5872	594.262	657.5811	473.7131	1101.351	975.7908	662.1229	676.7819
AKT1	2361.784067	1755.017767	1985.385167	1810.562867	1262.954233	1744.616233	1395.292467	1799.018267	1610.3901	2567.446033	2284.862567	2245.7702	2399.409833
AKT1S1	220.1472	249.8535	221.6183	217.8272	151.2844	186.4789	197.1141	236.1461	176.3452	200.3674	245.1818	208.9979	169.1943
AKT2	151.7986	175.7862	172.0401	149.7042	155.6893	144.8761	162.5587	161.32	172.6342	167.6261	176.1155	179.0003	141.6458
AKT3	133.5589667	132.3069667	125.8812667	131.9059333	144.0698667	132.2252	137.1183333	119.9006667	148.8758667	138.8597667	155.3603333	134.3144333	148.0255
AKTIP	1667.222	1742.647	1634.188	1647.309	1455.074	1188.688	1233.888	1222.529	1252.007	912.8421	1085.284	1371.464	1095.956
ALAD	388.64991	307.4261333	387.2248333	294.81309	268.0555667	251.9336	388.6505667	296.6717067	325.5832133	375.3077667	355.6803	395.9500667	436.1950667
ALAS1	147.0556333	132.4083	133.0753667	128.7771667	143.0691667	135.0198667	148.4645333	139.7024667	139.0757667	157.9272333	153.8108	148.8897333	140.4801
ALAS2	106.4646333	99.29546333	113.8717667	95.42673	111.6617333	116.7629	120.2317667	105.8895067	116.3175667	99.72052667	114.1141	107.0782333	108.8742333
ALB	113.4664	98.71587	96.2414	101.1141	136.6338	121.5794	118.8609	122.1713	118.8215	116.4164	140.5578	139.867	117.7209
ALCAM	4400.289	7160.052	2958.459	3690.609	7337.162	7017.945	6279.478	6649.618	8521.645	4388.445	7569.784	6628.028	9952.336
ALDH16A1	212.5846	164.6146	175.9865	175.0831	220.9422	242.4473	227.2372	266.8711	330.0801	304.022	209.6418	240.0619	204.0995
ALDH18A1	1670.915	1042.375	1387.932	1121.825	756.6016	1005.719	794.0759	1233.188	1143.789	1718.615	961.4093	1346.033	1162.625
ALDH1A1	71.68564	95.1022	91.58146	99.52446	120.7767	94.9863	125.9524	86.6821	103.9028	123.1914	101.8333	89.32436	97.0175
ALDH1A2	130.178175	129.075	110.6125	110.54365	140.71925	127.48515	127.31185	113.07775	124.8732	137.72525	155.4877	126.88425	146.86095
ALDH1A3	665.8276	705.6534	1661.345	774.2568	890.6924	379.5052	399.6541	335.9149	296.6546	274.4649	336.4872	334.6831	593.4922
ALDH1B1	589.8177	483.2032	483.8958	1015.558	343.7336	712.0306	449.3244	1077.904	562.4637	1679.775	812.439	598.9615	700.0176
ALDH1L1	90.77748	100.5751	93.41302	89.30216	117.5888	104.4335	121.8281	93.82444	115.0542	89.34711	104.8365	106.1464	100.4775
ALDH1L2	163.9379	142.3773	144.2693	129.1437	147.1029	151.7196	135.4213	129.9956	137.0639	147.4697	145.6183	130.7708	140.8932
ALDH2	1419.515	1099.021	1001.171	976.5233	754.5061	578.8217	710.5194	518.4725	795.1992	269.887	629.368	461.1339	418.6404
ALDH3A1	120.8445	135.109	99.35324	110.5347	116.1139	153.1945	120.7857	135.3343	138.9188	113.2759	186.4973	180.1276	111.5738
ALDH3A2	745.79445	644.7585	461.7929	570.70505	839.4692	627.26845	728.73995	538.6974	666.63185	410.5301	836.19905	561.92285	646.25495
ALDH3B1	427.731	501.39235	301.236555	341.33075	256.3467	337.2032	348.52925	332.70565	345.29265	513.52005	414.8911	475.5871	443.032
ALDH3B2	98.15964	99.98296667	103.9353567	91.91876	111.4320667	112.6538667	118.4090667	103.9275667	125.9996333	114.4830267	107.7876	105.0663667	109.3811667
ALDH4A1	805.6794333	331.3950333	398.2918667	295.8115	292.0630667	312.5999667	383.9579333	342.7996333	367.4739667	495.8486667	432.7958667	272.8048333	299.2897667
ALDH5A1	218.8087	277.6177	295.3107	323.4054	206.9149	194.9577	221.1209	178.7449	185.4178	205.818	233.1902	284.2172	238.9959
ALDH6A1	363.0489	249.7971	186.6121	153.9123	399.6248	169.5793	232.8233	150.6654	261.0803	271.2943	196.1206	188.9237	193.8556
ALDH7A1	1622.368	2157.477	1949.94	1613.753	1388.246	1412.685	1532.172	1268.917	1494.742	2002.393	1697.7	1264.115	1294.043
ALDH8A1	106.6709	104.59806	111.6761	111.01625	111.27545	117.0767	123.4376	105.802755	123.5617	109.4992	118.58165	125.18765	100.75965
ALDH9A1	10110.23	9846.839	8938.155	9464.503	6471.892	8760.713	10947.42	8748.243	9982.6	11773.79	8931.407	9386.666	9363.775
ALDOA	4180.664325	3155.848275	2821.379875	2708.37475	2018.573425	2468.944825	2974.312925	3846.6209	2918.812725	4032.4033	2581.9218	3977.771875	3244.9128
ALDOB	95.52349	116.2263	107.9721	118.6735	126.438	114.0975	124.9975	109.2352	115.0454	121.69	122.6261	122.1421	114.5217
ALDOC	1578.882	617.118	842.731	813.2045	407.8531	493.3945	739.2887	1265.31	424.7398	750.7186	1295.981	676.9395	431.9781
ALF	93.423105	100.99705	97.815655	103.639585	107.6502	110.6068	112.6431	103.9309	113.96765	100.97705	117.8731	116.7426	113.2488
ALG1	296.6136	259.8637	238.8247	268.4409	410.8455	406.0297	353.1848	440.6126	378.5919	324.8053	266.2374	262.7438	243.827
ALG10	135.8147	139.2861	113.5741	121.5701	150.8917	129.2996	175.3744	130.7077	158.0835	136.8938	130.331	139.6728	135.283
ALG11	94.14817	284.3781	213.2429	121.4685	115.328	116.3723	205.9244	110.4473	258.6506	140.0632	121.4774	239.5613	239.3157
ALG12	137.1352	130.0445	137.2586	149.5148	121.7419	127.5764	153.5725	164.6463	150.4647	153.3618	137.8004	130.2002	163.2141
ALG13	113.5737	156.6695	117.5868	132.0659	176.9125	125.6992	143.174	124.0468	137.6896	141.3888	146.1223	113.8765	143.8607
ALG14	352.8263	378.0186	323.6267	297.9402	304.6419	270.4757	322.9817	289.1205	284.2221	332.0203	313.9792	342.257	335.1426
ALG2	134.0666	132.4324	137.5588	140.6496	168.26	142.0121	155.1533	157.4371	152.4239	146.4967	144.7184	148.3459	148.6477
ALG3	935.5049	689.5161	782.0415	728.8456	842.7355	1282.835	890.9614	1122.653	1169.058	1280.571	960.4109	926.8214	953.7259
ALG5	1735.614	1876.847	1283.101	1195.572	2271.878	2981.815	1946.08	2035.387	2281.019	1494.569	1953.325	1399.012	1865.834
ALG6	473.054	644.9752	601.7551	530.9236	785.6756	744.0764	613.9017	600.2779	581.2628	603.2823	616.0787	636.8649	676.6984
ALG8	844.7978167	818.2560033	1013.574367	883.0968367	1059.735867	1248.368733	974.9414667	1080.339933	1184.402167	1041.647233	892.7494333	964.8733333	941.4703
ALG9	706.9442	769.8016	726.5573	702.8002	422.7748	598.5685	577.8544	733.2334	546.8586	771.8143	632.8563	702.4492	827.0045
ALK	133.9453	114.9918	132.2601	121.5343	120.5565	117.7463	128.3837	111.7066	127.9432	111.8425	126.8438	116.6485	117.4991
ALKBH	276.9128	361.531	353.0691	309.1916	524.5336	346.7404	410.0121	333.135	386.2704	329.0359	338.6448	346.7184	318.0724
ALKBH1	203.0607	248.6126	252.41915	217.4651	350.84755	243.10285	303.77625	245.39775	279.92095	255.72505	262.99615	258.8023	259.79455
ALKBH2	562.9034	423.5803	500.1888	532.9743	472.7417	574.2812	451.0105	530.2125	507.6803	536.051	450.004	371.4807	402.4688
ALKBH3	680.8424	965.0225	923.6068	845.8842	1006.907	985.3661	937.7751	889.1356	1100.265	710.3312	896.5926	994.8307	956.4243
ALKBH4	152.4383	142.4341	182.977	175.9661	182.0184	165.7881	195.0616	169.1222	207.3414	196.1265	174.3445	165.0995	177.4038
ALKBH5	9451.055	7654.181	8506.039	9352.963	6922.596	5955.96	7114.01	7059.599	8074.885	6291.579	8793.455	7203.295	7342.767
ALKBH6	412.3529	315.8693	324.3483	296.8256	258.7541	331.8198	337.0031	384.8444	397.3474	524.1171	312.4803	449.2458	317.2014
ALKBH7	812.7038	563.63	512.4948	579.5475	182.4025	324.7849	310.6102	304.2825	271.6548	530.9807	638.3934	455.4199	363.6139
ALKBH8	165.0268	204.4313	276.0561	264.1098	292.2391	221.1108	254.1088	177.8435	302.9774	178.6175	168.4307	269.8338	240.387
ALLC	101.30947	110.7915333	110.2138333	98.80899	116.041	109.9136933	119.4969333	108.38074	114.6373667	102.36932	125.3241333	111.9874667	104.18392
ALMS1	200.8309	158.3065	188.5684	225.484	180.9604	189.1603	179.0641	210.006	203.9746	156.2493	165.3142	198.1487	202.1088
ALOX12	87.8625	122.095	88.16693	86.35593	108.7653	112.0784	117.4484	105.0931	113.2022	110.9854	100.7041	106.4987	104.0427
ALOX12B	100.015	116.364	97.84763	89.71581	114.2412	109.722	111.3914	105.3383	118.0562	94.40463	114.9426	103.1743	91.52479
ALOX12P2	82.65666	106.9466	87.89129	87.66105	109.028	106.8297	107.4283	89.38427	109.8446	97.83038	103.525	90.41696	88.1152
ALOX15	106.5999	114.9321	115.16105	98.2316	124.1706	114.74164	123.40715	109.9222	116.5172	101.935255	129.2828	124.97815	115.5053
ALOX15B	109.77014	116.6091667	111.7061933	100.76061	125.7102333	132.1007	131.9355333	127.0385333	150.2056333	114.4171333	130.1498667	126.2777333	129.2262333
ALOX5	129.70293	124.21945	149.68275	120.87865	138.06045	136.3046	136.58045	119.51455	144.4013	136.2646	142.1613	140.4779	147.36315
ALOX5AP	166.5884	135.2471	124.1611	119.0951	125.0202	107.1907	129.0019	122.4888	143.7484	117.586	129.4311	114.5124	159.1762
ALOXE3	122.4528	112.468	112.817	113.5889	109.147	112.7922	119.5891	103.0618	147.1542	126.6083	116.0757	132.4924	121.5461
ALPI	127.2253	126.7271	105.7758	106.4887	133.2052	120.021	138.4255	131.61	110.5986	106.2768	129.1711	128.9171	118.6652
ALPK1	234.3712	368.5712	554.0726	447.4359	394.7558	340.8568	360.0251	387.9738	316.312	230.6193	220.454	236.4034	274.3192
ALPK3	91.12991	102.4429	88.76469	86.63862	106.8847	102.7967	113.0472	109.7113	99.90227	99.86379	105.8792	114.0915	113.501
ALPL	12354.01	2334.852	4531.489	3226.358	6485	9707.366	4642.643	12459.74	6406.193	12493.08	13436.73	6372.696	5304.363
ALPP	2048.045	1613.279	1450.109	1595.778	906.1509	2947.742	1396.06	4156.732	1822.797	1917.69	1290.076	1506.56	1495.253
ALPPL2	119.3432	102.3116	108.2699	102.4695	122.6063	116.2813	125.597	102.4393	114.2651	136.6528	126.2325	123.701	121.5656
ALS2	1213.163	1445.209	1503.496	1479.652	1597.509	1640.685	1728.235	1897.888	1764.204	1524.019	1857.018	1599.571	1539.547
ALS2CL	97.27345	106.9392567	110.31252	97.14089	108.8195333	111.0132667	118.6672	106.8864	111.1283667	99.02333333	111.3496333	107.3749333	102.49459
ALS2CR11	112.5356	173.3861	118.2135	131.3162	204.1762	178.9184	159.0951	141.4926	168.574	159.376	154.6448	152.3581	150.8056
ALS2CR12	119.0247	125.2363	98.63924	103.3578	112.0006	111.5667	120.6273	110.836	102.8578	88.08228	129.8074	100.3101	97.54133
ALS2CR13	416.1087	548.8735	713.2438	872.5341	796.9536	410.626	489.9535	413.5927	427.7907	349.4352	648.061	437.9905	399.3313
ALS2CR15	188.8269	180.2372	186.5823	164.9142	150.0558	151.3601	159.3738	153.2395	177.3321	154.1376	177.4198	152.6714	188.9414
ALS2CR16	118.798	127.6002	145.756	122.8619	124.9589	115.6716	131.1378	114.2364	127.2239	108.1008	129.7353	123.5773	119.9356
ALS2CR19	96.41095	115.672	108.1184	109.1341	128.9146	120.3846	116.6203	118.5252	116.5244	105.8784	111.6304	108.3289	121.2663
ALS2CR2	1117.894	1038.961	1086.502	958.9843	3922.026	1951.996	2292.859	2090.519	2459.619	1544.192	1349.276	2437.565	1411.313
ALS2CR4	1811.058	1918.063	2130.54	1734.676	1537.603	1256.059	1287.936	1284.27	1407.549	2164.931	1157.023	1614.897	1801.449
ALS2CR7	129.2022	126.4712	155.7804	129.4321	159.3124	145.6266	138.0123	130.1496	134.585	136.1037	148.582	144.974	137.4967
ALS2CR8	128.5195	165.4893	178.579	149.2787	178.0544	121.0134	146.0284	151.4652	143.3155	101.8902	131.3868	141.7146	113.578
ALX3	104.175	102.6315	106.2905	100.8693	120.5507	116.4288	116.1483	107.7645	124.0875	112.4369	109.4922	112.8398	114.0427
ALX4	104.7078	94.85489	92.79328	103.4975	107.2091	103.149	111.5459	89.18215	102.5661	105.1251	115.4931	116.1877	93.83691
AMAC1	133.5989	123.1766	122.2082	105.7926	137.2194	134.5121	134.5246	121.3704	142.8811	120.5129	139.1949	132.5064	121.2961
AMAC1L2	90.7851	101.681	103.6459	105.9634	111.3218	105.3756	113.6339	110.4884	107.2393	103.8992	124.8739	120.2416	102.6284
AMACR	297.5496	419.9026	431.74815	225.9442	261.8443	202.0753	331.9686	189.06405	362.6377	312.89035	214.1714	409.87185	388.3069
AMBN	103.614865	99.7414	99.17801	99.51588	113.78055	114.9876	103.568865	106.39735	101.6049	108.89345	115.2907	102.6056	96.662
AMBP	126.1489	151.2291	142.9746	109.707	140.8032	143.4584	149.1888	148.5856	178.1516	154.4085	159.7975	151.3972	153.2818
AMD1	975.5607	1543.2144	954.9735	1056.0799	1235.1796	1654.9718	1251.6723	954.61745	1194.7581	1908.8455	1527.0771	1931.646	1797.29435
AMDHD1	115.0243	131.7908	116.9226	114.739	176.6506	146.8759	159.3427	169.6837	163.2735	133.5597	143.517	133.0277	138.3026
AMDHD2	157.7557	245.0637	419.5639	343.0856	327.7253	671.3177	564.7415	861.437	364.4008	277.3054	291.9401	234.1722	278.3377
AMELX	86.47075	104.948	101.4481	89.38181	110.6981	99.52456	115.0607	105.3301	121.9066	108.3788	115.5596	100.6768	99.88265
AMELY	110.0345	106.2255	116.0586	115.8673	109.8922	119.284	121.9523	103.5773	112.3933	119.8698	121.3092	138.1409	110.8476
AMFR	990.61085	909.0999	1483.40555	1242.38605	917.1763	988.9528	1202.62705	1212.9292	1143.6791	752.12315	966.91065	1074.6273	1413.82155
AMH	107.0876	107.0587	110.6342	104.3638	117.9995	123.6867	117.9303	115.2568	130.2821	108.7193	124.2176	93.44392	97.64338
AMHR2	95.82081	97.50169	93.47371	90.94963	105.5868	107.7472	107.5886	100.7195	105.5516	103.9027	112.3935	106.671	94.07877
AMICA1	132.1124	136.9187	113.8463	115.5692	123.5564	118.3712	116.6308	128.3734	129.4402	132.2722	124.6663	116.5255	119.9188
AMID	213.4184	204.0521	264.212	171.649	323.7688	217.3649	279.9827	208.8227	338.1766	190.4889	251.3428	270.3578	194.3579
AMIGO1	156.6857	141.9279	145.6413	130.4656	152.2064	151.3206	145.352	147.6685	167.6663	154.4382	152.7903	151.1363	156.1741
AMIGO2	140.0965	127.7703	145.5795	123.6583	143.9798	132.5561	137.6491	118.1501	154.7746	143.8024	161.151	131.9853	150.8893
AMIGO3	104.2396	126.0961	118.7223	133.2449	138.7711	126.4689	127.422	109.8844	144.9608	133.6904	138.9555	118.5311	141.7406
AMMECR1	195.2741667	242.6434333	198.8466333	224.3061	407.5698	318.1313667	291.3683	279.524	409.5344	279.5345667	295.0610667	262.4102333	316.8479
AMN	105.0184	109.8958	110.8461	105.6643	122.5461	117.2348	109.8784	113.9729	132.2522	105.8723	119.3197	114.6373	111.7161
AMOT	228.9723	344.0154	490.2539	439.4375	168.5574	176.1692	205.2079	171.7162	188.8671	185.1649	228.5314	202.68	232.4909
AMOTL2	118.002	99.75835	107.6534	101.3467	125.0217	116.2118	141.3121	115.9533	112.5741	133.7438	128.1183	110.3955	118.8554
AMPD1	98.08247	95.50026	95.78524	94.05574	107.4136	91.95329	113.673	98.39965	122.4172	95.82586	123.2015	94.34268	98.27421
AMPD2	91.44592667	108.0914633	105.6743667	98.04663333	123.0674667	110.7010667	114.0242667	106.98176	114.5242333	111.3768333	113.6587667	108.6716667	107.5465067
AMPD3	103.39608	103.0957725	106.94208	104.67224	115.931825	114.202225	121.463425	116.688855	119.632	105.1483975	121.007925	124.5749675	111.886585
AMPH	185.4214	185.4572	185.54595	247.84735	228.73415	339.12605	300.3521	295.0424	226.63775	572.10175	568.262	220.2693	373.586
AMT	256.1138	193.1664	210.7205	228.452	176.713	219.2858	195.9401	278.3426	217.5769	145.9534	159.0517	169.5579	172.0302
AMY1A	681.7153967	620.2276933	1202.309507	420.2043467	247.7833667	280.0248433	268.4138	346.67274	308.6715	771.5185667	774.8813667	555.10872	2280.89098
AMY1B	78.62648	100.9309	115.3269	98.55378	127.7328	107.088	121.7374	111.8323	103.9336	97.32142	109.3203	110.1147	93.82119
AMY2A	97.971	85.3511	104.0469	99.26549	120.0739	111.1698	134.7042	109.3924	113.9112	112.2574	115.9962	99.36886	105.1775
AMY2B	122.6651	112.953	111.3711	122.6423	194.3338	151.6966	157.8085	171.2338	139.3978	108.6758	137.5047	126.5148	120.5498
AMZ1	92.61076	113.5999	135.0463	115.6584	130.1885	114.7043	126.5345	117.3684	133.5606	132.6591	130.8965	137.057	126.4576
AMZ2	2048.51325	2279.69855	2066.1296	2036.1467	1482.2095	1335.52275	1792.89075	1319.9502	1413.13255	1964.2784	1524.9857	1569.98865	1719.2715
ANAPC1	752.1648	632.5252	884.77	968.4946	890.3795	900.8078	907.9312	942.0781	822.3547	864.5577	733.2656	1030.841	800.3251
ANAPC10	911.5717	940.0891	771.6495	777.9451	700.186	662.1022	777.0624	514.7138	672.0759	860.7022	709.1781	820.5845	780.7227
ANAPC11	1078.082733	884.6053	860.9380667	856.3401	498.1452333	776.6438667	919.6395333	738.0322333	955.1588333	1173.840967	999.1699333	1149.589433	1158.118667
ANAPC13	7509.889	7162.043	5615.92	5237.977	8877.682	7468.418	8183.723	7021.843	7056.224	7302.324	7449.955	7361.333	7696.648
ANAPC2	119.18625	114.54205	110.59405	132.0339	140.1188	144.93815	142.1957	129.7317	125.4908	106.8171	124.19575	130.50735	129.4802
ANAPC4	832.7025	890.0473	965.0541	988.2028	1158.67	1132.78	1036.782	1142.326	1086.011	1022.186	859.1974	1086.065	1142.693
ANAPC5	3016.228	2793.669	3072.262	2738.774	2726.449	3319.475	3003.623	2909.102	3064.369	3534.468	3689.511	3429.663	3484.751
ANAPC7	217.9729	270.8893	235.7181	224.9431	329.4958	211.5175	277.5418	235.8565	247.259	242.4891	175.736	299.7387	224.5851
ANG	1835.857	1208.218	1329.737	917.562	659.579	773.9517	1270.509	959.8951	1376.864	908.0204	1081.712	1037.605	1423.721
ANGEL1	255.399	245.6896	310.5434	325.9246	295.7159	365.826	353.0384	371.2435	364.8337	209.4228	329.9565	288.3106	265.8665
ANGEL2	1209.262	1202.803	1527.385	1484.372	1441.969	1100.922	1255.706	1096.378	1159.865	850.6131	934.4457	1167.805	1065.386
ANGPT1	3130.969	1875.438	1033.195	813.7352	6175.837	3569.134	3050.607	3657.268	3675.878	2270.492	3159.752	1869.637	2058.576
ANGPT2	126.792	159.0588	115.0931	113.7856	119.2375	128.0782	127.0428	118.3901	148.1057	184.2162	207.7103	145.2162	156.4996
ANGPT4	89.10553	117.8264	93.17135	96.78118	102.19	104.8539	105.4335	99.74029	109.0783	97.7632	110.206	109.3777	105.6008
ANGPTL1	94.47502	97.31985	97.56107	103.5731	112.9034	107.4458	120.3193	100.6783	120.4215	103.8129	112.3691	112.4308	100.924
ANGPTL2	2170.246	2434.499	2370.958	1559.066	1702.052	1038.554	1894.812	1327.351	1681.502	885.1639	874.0197	757.4669	1747.749
ANGPTL3	87.56956	91.68211	83.5467	84.31942	108.7447	100.2745	108.83	94.32003	91.81112	82.96229	102.9377	111.1062	77.74709
ANGPTL4	263.5901333	226.7577333	139.0537667	129.7777	247.4175	417.3514	340.7142	508.0561667	498.2122333	285.2040333	626.2217	843.1077333	973.5489
ANGPTL5	165.8513	196.2506	130.4717	139.2865	153.1416	171.7537	225.7838	182.9389	272.6921	206.7198	229.9609	185.7769	237.9393
ANGPTL6	102.9295	109.5827	99.82235	95.21674	107.6357	113.688	116.4051	101.1721	111.2035	103.3123	116.7513	105.556	104.1228
ANGPTL7	102.7361	121.625	119.9704	114.0504	128.7337	116.1454	137.1461	117.585	129.951	116.4644	113.4656	113.0734	134.9962
ANK1	106.3086	113.59455	103.72229	112.054	129.67155	114.55525	119.547	116.46345	121.632	117.0222	121.1452	120.62475	111.449335
ANK2	205.89015	197.0934	201.968255	220.629	161.75875	177.37495	167.40215	178.66835	166.24505	117.8478	169.72505	141.292775	187.5515
ANK3	156.4360967	162.1097	137.1144	137.1472333	125.7282	126.0731667	135.4222333	118.7268667	140.3021	129.6990667	123.805	126.8270667	132.4095333
ANKAR	157.2051	160.61	138.7077	132.6174	160.5305	164.8139	159.2891	163.3903	125.37	124.6664	157.5052	140.5116	158.3905
ANKDD1A	333.0367	497.3486	338.8117	361.7352	255.9019	245.4885	384.641	309.7646	322.4911	240.8624	415.946	535.3628	389.4933
ANKFN1	109.3829	113.9402	124.9672	81.70464	127.1841	115.6813	105.9964	107.7464	140.3404	98.21837	134.2426	127.368	117.1384
ANKFY1	446.9433333	302.4536333	533.6739	418.2247	430.1912	445.9261	423.494	449.1038	445.5053333	371.4336	308.8972333	420.1549	399.2461333
ANKH	104.4888	123.2385	117.3234	122.4528	141.6005	130.862	128.6001	124.7137	117.4649	126.5549	133.3481	108.5229	123.2933
ANKHD1	85.64941	105.55355	95.870975	97.932725	111.62685	115.0723	123.20192	103.24537	122.85485	103.0769	120.5929	113.6572	102.570955
ANKK1	90.10757	101.3686	116.7561	103.0345	109.8485	112.7572	117.076	111.4899	108.7564	100.7518	113.5702	109.8749	84.00166
ANKMY1	137.0997233	137.1502333	161.6560333	148.0690367	142.2188333	166.7387333	158.2397667	179.0993333	175.0775	131.0276333	146.7963667	141.1085333	138.0372733
ANKMY2	698.4337	961.0164	765.9938	731.9128	782.7632	595.9451	699.4851	575.0019	600.5263	544.2289	748.9655	777.6482	710.0828
ANKRA2	740.3778	943.2178	1213.582	1225.091	1394.497	644.7358	888.7141	668.8499	758.9914	491.2417	947.4122	657.1591	751.0865
ANKRD1	1468.132	1666.039	1235.182	1456.767	1849.769	1645.495	1253.973	1362.33	1917.196	2143.543	2786.398	1042.604	3249.585
ANKRD10	620.5485	709.8268	1003.795	1001.658	1109.758	712.3066	811.563	915.1302	684.4974	400.1685	975.462	463.2158	504.0675
ANKRD11	1704.253	1679.94	1919.766	2083.023	2404.261	2560.653	2050.385	2542.391	2861.199	1465.54	2224.362	1523.68	1625.182
ANKRD12	719.5939	841.8176	894.6631	1011.037	1293.796	769.6653	926.7098	763.2389	897.5005	505.0189	790.7036	786.5519	1039.31
ANKRD13	1275.71	2504.211	1508.344	1536.665	1691.994	1262.238	1384.672	1222.184	1238.684	1286.355	1950.882	1784.357	1875.908
ANKRD13B	126.3716	140.859	160.5691	122.2807	136.4229	132.4328	136.4407	136.1345	161.799	128.4271	154.485	122.8264	118.9307
ANKRD13C	379.6846	604.9167	483.3065	457.8476	777.5503	421.7278	606.1938	407.4801	577.3033	360.156	626.9088	561.0228	483.075
ANKRD13D	101.8776	131.0135	105.1948	118.1253	113.5382	124.6403	123.7299	110.977	125.378	120.1917	119.1205	112.3648	123.7072
ANKRD15	320.0446333	441.3017033	350.4428933	381.64926	216.6295667	283.8449333	378.6227	314.9816933	391.0359667	238.56074	370.8817	523.6443933	396.3742933
ANKRD16	184.9752	190.267	193.7493	209.6249	158.0071333	195.3622333	177.7324333	185.9752667	183.5033667	189.1317	180.5676333	169.9011667	169.2153667
ANKRD17	538.4575333	747.816	667.3328667	692.3719667	1024.918467	740.4787667	720.9153333	716.3874	611.5142333	594.6178	641.5873333	651.0632667	686.4432667
ANKRD19	101.1542	110.1606	111.0608	109.7913	117.9909	112.0837	130.8355	105.3516	113.903	101.8585	121.7867	115.1994	111.9617
ANKRD2	92.4148	89.1153	98.02367	89.47106	108.6028	103.819	105.9087	90.35111	116.032	101.1137	116.1687	106.5254	94.01654
ANKRD20A1	152.4458	166.8677	254.2838	326.5197	179.9845	249.3476	138.8005	264.7728	120.0958	145.6722	169.2216	130.0955	176.607
ANKRD20A3	111.91824	106.8339	108.90569	103.00955	129.10055	114.1585	118.23935	121.7286	129.1227	115.91235	118.0651	125.82765	104.40415
ANKRD20B	95.998425	103.511	92.549	91.86219	105.73425	101.1158	107.98585	103.620025	109.37415	97.307635	110.9461	108.81925	90.65116
ANKRD21	100.4409	105.3475	95.59061	82.89716	108.9774	103.988	101.5568	93.44104	102.1469	103.9054	107.6998	115.3643	84.01575
ANKRD22	99.09057	113.2516	95.32397	109.8855	117.3351	107.1772	117.262	99.33593	116.8841	104.1411	111.6683	109.9968	117.9788
ANKRD23	119.6675	126.0679	121.9362	120.0307	127.3969	129.9345	123.0981	119.9056	123.7379	121.8461	137.8601	144.3929	123.0177
ANKRD24	90.08849	98.39368	90.80528	90.93884	121.4988	107.9152	112.2854	113.9558	113.9303	103.5397	105.0646	105.6712	108.5247
ANKRD25	1095.301	1058.103	995.9499	641.0778	746.8771	931.3154	1170.208	1233.469	1016.399	895.1658	695.2607	1398.276	1570.472
ANKRD26	174.8551	183.754	265.3	281.783	376.9602	281.3273	282.0865	295.0164	242.2323	174.2343	206.0936	256.7345	207.9889
ANKRD27	202.1501	202.4577	173.8112	186.8682	336.3826	274.5151	226.7377	240.1387	218.4709	230.9957	302.1316	205.4184	221.7225
ANKRD28	406.1772	764.5212	552.5214	686.3906	1436.793	778.5839	765.3872	708.3293	1041.359	467.3738	875.8076	581.0175	924.8427
ANKRD29	237.471	542.2148	629.5434	411.1175	474.6107	637.5041	488.6926	458.5409	505.4639	198.6328	284.2461	848.7561	684.8181
ANKRD30A	101.88085	100.44493	94.4973	92.49243	113.633	104.4069	104.6523	101.073665	111.0929	99.92511	105.14875	100.19195	97.898535
ANKRD30B	99.19604	115.4434	114.0986	145.3532	113.153	111.4703	116.7934	115.3766	100.8539	99.33321	121.5334	112.6463	107.6037
ANKRD32	230.0215	162.2903	174.316	172.8785	233.8902	191.6963	167.8562	163.9871	215.1375	256.6554	233.4254	188.343	228.3469
ANKRD33	1796.545	1079.013	3520.537	2925.144	1427.431	1717.089	1546.882	2493.131	1188.681	835.176	2116.395	898.2446	1585.494
ANKRD34	166.9489	201.8069	141.5869	166.295	173.3185	192.5787	199.2856	174.1674	189.7014	253.3183	174.1894	228.512	206.5533
ANKRD35	149.7544	105.4573	118.264	112.1602	164.4747	175.453	175.3044	145.9055	157.7378	177.0697	140.6801	157.2446	149.4753
ANKRD36	145.9668767	139.97875	143.75312	136.6749667	126.2976333	131.7458333	149.2785333	127.0649667	152.9816	157.8186067	133.9765	179.5087	152.5399267
ANKRD37	825.6025	1257.416	1489.801	1080.38	270.8146	399.7948	349.1852	587.0753	319.3695	223.4566	315.2618	299.6697	339.25
ANKRD38	162.5132	141.8357	167.3183	175.7207	140.1432	152.0383	144.4824	145.0453	146.7168	156.221	159.8568	151.8772	139.3615
ANKRD39	261.3977	232.8307	264.3697	242.4709	150.1126	199.3689	223.3533	189.3026	224.4293	345.3922	247.3683	291.6241	255.1314
ANKRD40	183.1073	163.0005	159.1141	145.9007	184.5903	171.4666	166.5	156.7416	179.5582	203.445	187.1926	185.9817	197.3316
ANKRD41	144.7334	144.106	131.8849	128.3611	140.2757	145.0622	137.9026	129.0827	142.7684	135.8957	147.7633	147.4415	139.7007
ANKRD42	96.30092	110.4001	102.9112	90.66301	112.4523	107.5911	110.7774	106.8243	121.2098	92.77093	112.4085	112.3577	105.781
ANKRD43	120.1239	110.098	112.5008	104.3208	118.696	111.2945	131.5755	89.94274	117.3879	92.19639	122.1326	120.989	111.8162
ANKRD44	142.4846	124.6208	137.3424	131.174	130.4705	185.6288	130.6592	180.1089	117.8854	127.5251	145.476	117.1862	133.4638
ANKRD45	101.2356	115.4412	122.3952	94.42139	110.6813	130.0984	137.188	111.2097	135.3049	111.0133	121.1562	130.2896	107.9669
ANKRD46	555.6332	442.9256	785.7017	637.6135	751.3937	460.3321	505.5762	444.0326	524.9978	370.8584	420.2062	467.4796	455.4693
ANKRD47	128.9658	116.072	110.8651	118.1434	127.2418	139.8439	137.9216	131.5547	138.0638	127.444	146.0002	121.5115	117.1968
ANKRD49	515.4229	612.1407	545.0107	619.9891	790.0947	438.5914	553.8022	434.9234	399.9712	425.9398	484.3186	502.3329	548.9004
ANKRD5	83.99913667	96.8026	97.25846667	92.01291	111.0927	106.6410333	108.9383333	99.19880333	104.4234667	94.98727667	113.8064	106.2117333	95.49144
ANKRD50	875.1141	608.5273	1298.829	1145.521	1136.813	726.2343	882.3442	783.2655	924.5161	728.2916	845.5267	829.5509	927.0751
ANKRD55	81.89879	97.90414	101.848	106.7805	119.5416	113.4821	112.676	110.9989	105.117	96.73983	108.8513	106.2027	96.57439
ANKRD56	81.72414	105.096	104.6429	94.24915	112.5186	90.53632	118.4059	95.0652	92.29268	83.13319	101.6972	102.7864	100.9221
ANKRD6	588.2631	637.1215	576.235	535.9437	396.7498	393.7188	492.7656	444.8967	755.4547	319.0224	436.8948	484.7647	378.6806
ANKRD7	111.9025	118.84015	109.4994	116.1738	125.88215	109.3511	121.7234	110.1133	126.8491	121.5944	122.42555	118.60175	105.6697
ANKRD9	991.1741	945.157	782.5165	723.4076	785.2259	1062.396	1416.447	1451.747	1159.035	1385.54	1167.872	1686.776	1482.531
ANKS1A	466.3379	485.4409	643.538	651.3008	559.6086	487.848	610.846	568.9752	540.5727	454.6011	445.1163	496.2278	524.9503
ANKS1B	97.78060667	91.00546333	104.69475	108.0606033	114.4786667	129.3252667	116.7847	110.3362133	123.1515667	98.63793	118.5192667	109.52202	106.5837667
ANKS3	188.6193	175.6681	196.5468	168.43	168.2846	196.137	238.2918	198.6698	308.6801	170.5345	146.6635	181.1271	182.3244
ANKS4B	135.7321	122.5054	143.9406	125.4407	142.1653	137.9648	149.8742	120.0452	149.4654	118.444	155.5929	124.0093	152.9657
ANKS6	88.0357	99.59332	114.3727	97.37055	124.4822	114.4217	127.8916	106.2867	114.751	97.364	128.8095	110.4763	115.7816
ANKZF1	131.9516667	129.1387333	142.9573	138.0890333	153.9348	142.0761	154.3346	175.1388667	147.3222667	136.7012	146.3626667	133.055	145.3006667
ANLN	325.8421	702.4717	148.1884	205.1781	241.0111	298.2752	190.7465	180.5727	217.4825	1753.233	640.9864	832.3705	1555.628
ANP32A	170.2905	155.074	140.4086	169.1734	168.4469	157.6777	170.8827	164.8843	149.9096	219.8624	156.8533	131.9398	129.1998
ANP32B	12035.07	15654.9	9377.658	9666.38	12314.22	12137.09	11584.78	11651.24	11578.07	14244.56	12944.94	14603.3	15394.83
ANP32C	97.02294	118.4733	100.8307	83.71421	112.4482	97.97285	112.5597	95.65823	117.6087	86.41533	103.835	102.3526	105.5395
ANP32D	89.26794	100.4524	103.7589	91.79698	111.5732	105.6542	108.5423	101.9976	116.1792	82.50849	106.039	102.769	103.0602
ANP32E	102.9943	106.9215	103.7731	73.06807	121.6626	108.3343	106.6302	110.2186	126.2131	114.5544	124.4141	114.7873	113.3952
ANPEP	1822.91	1621.064	787.9009	635.2272	1600.28	4042.593	2793.81	4258.58	5961.256	2814.788	4057.982	2435.98	3997.263
ANTXR1	3274.205533	4260.0347	3730.6345	4618.102667	3012.088667	2616.452467	2696.434	2996.219933	1928.6424	1592.589133	2389.676233	1947.2365	2630.4365
ANTXR2	2400.83	3516.499	4329.309	4342.936	3166.49	2837.287	3027.312	3521.788	3228.167	1068.37	2184.958	1995.652	2689.591
ANUBL1	116.9917	112.5979	103.7761	92.53784	141.6229	104.617	109.5745	110.2076	122.7547	98.9593	128.2237	112.4797	113.3314
ANXA1	11232.08	26114.36	17023.25	14759.17	9146.552	11230.73	9636.416	7639.757	10480.46	11174.99	14341.43	16045.75	21380.72
ANXA10	104.7025	122.796	108.4542	103.2828	127.7816	116.7005	123.5992	115.9832	120.1969	98.2559	130.2734	114.3603	105.11
ANXA11	695.6632667	525.2276	521.2523333	576.5943	369.6036	527.6858333	434.9655	457.065	530.0573667	466.3318667	495.9905667	641.6975333	501.936
ANXA13	98.58846333	103.3361333	101.3291	98.43196333	116.5394667	107.9434467	122.0341333	111.1195667	117.8445	100.1257467	115.5540333	113.1594667	114.3521633
ANXA2	16521.224	16908.62633	13126.69767	13749.61133	9193.492567	12525.22833	16405.80233	12758.13627	18298.03933	21797.29533	15352.992	24147.75733	24749.21433
ANXA2P1	12550.43	19389.17	5833.435	6571.748	7526.97	8929.402	7231.483	5976.82	8258.313	11492.78	21969.13	13482.21	17861.07
ANXA3	100.3832	113.1967	130.7018	91.73532	124.4515	115.2062	118.0527	105.6174	113.8186	110.5966	115.87	128.5981	100.3638
ANXA4	244.5249	429.4823	242.3879	291.811	442.4375	291.9229	319.4982	299.5452	202.5262	207.7325	360.491	221.9936	308.8603
ANXA5	16232.78	14370.55	17458.11	16721.09	11983.89	14407.15	16265.57	13595.61	15604.8	18849.91	19092.59	21126.37	27816.97
ANXA6	655.41155	519.1267	369.0588	401.2248	245.45015	384.7332	426.8285	428.7817	463.85755	1047.6648	615.44105	698.84695	575.69805
ANXA7	1726.52945	2637.7	2105.881945	2125.09745	2110.8539	2047.0011	1962.4308	1707.521045	1876.91175	1697.244585	2186.32255	2348.636665	2291.836125
ANXA8	116.3387	115.1297	116.2104	113.0809	118.3313	129.631	139.0113	121.2293	146.9542	114.1496	127.8911	134.2984	118.6637
ANXA8L1	93.18331	103.1023	95.92619	110.581	108.4541	106.9793	111.4311	96.36755	119.524	84.55647	105.6202	137.7617	101.74
ANXA9	76.62383	92.7274	113.0421	105.6209	114.2393	110.6883	114.1715	118.9691	122.792	92.82174	107.3457	113.1863	93.31003
AOAH	102.2967	124.039	111.7808	107.3044	113.0194	122.0707	118.5964	122.7184	111.5065	115.9437	112.5913	131.9066	125.9249
AOC2	113.72885	105.1607667	108.2034667	105.1245667	118.0605667	108.5313	118.9850667	107.07467	123.2752	113.4724	124.7067	122.7797	108.9850533
AOC3	110.1609	109.3223	122.9268	98.7172	132.5769	122.7113	123.72	134.3869	128.9724	122.5484	111.6546	112.4203	107.9452
AOF1	120.7415	119.3511	105.77	115.111	137.7686	126.8004	113.9369	111.7787	119.2584	125.3805	120.6656	128.2764	110.2429
AOF2	1347.51	1197.517	1388.682	1401.802	1049.04	1021.841	1124.624	1053.862	1135.196	1739.501	1343.775	1154.669	1198.585
AOX1	911.9523	1155.967	411.5028	654.3297	4553.784	4137.826	3011.125	3471.092	3725.721	2030.325	2489.436	4409.713	4569.525
AP1B1	305.15525	310.1236	281.8923	246.71035	269.83135	359.16015	307.22495	360.1224	309.2546	355.2829	320.47035	388.1962	383.74015
AP1G1	774.2611	913.1769	1114.992	1255.075	1276.62	944.0021	1099.782	1081.495	1183.739	969.6819	840.5977	1169.922	1044.316
AP1G2	105.549065	120.838105	120.70147	118.847955	143.93715	163.43025	128.88645	148.01265	131.09485	124.1665	149.06835	121.39385	130.23765
AP1GBP1	134.1612	148.788	155.45375	129.66175	169.9287	147.49235	157.25705	159.236	154.5006	139.2666	151.7931	135.9424	140.0824
AP1M1	2267.052	1811.025	1733.269	1434.983	1364.765	1930.396	1956.561	2030.188	2301.641	2666.895	1903.722	2951.234	2608.866
AP1M2	124.1537	110.1507	123.108	138.2227	126.8176	133.1865	144.3857	128.2309	129.2322	138.7527	134.1111	130.6572	114.8479
AP1S1	1277.9829	1207.5525	1063.2052	1047.04655	1218.86545	1340.0195	1273.1585	1381.038	1253.87685	1892.122	1262.102	1679.512	1726.5685
AP1S2	1398.954	1481.38	1118.124	1902.09	1295.969	1354.889	1485.143	1143.705	1146.348	1214.806	2104.261	1878.908	1863.789
AP1S3	89.1617	88.09913	99.33815	86.66544	112.4751	98.60551	111.6323	105.6978	93.48222	97.39676	98.48074	100.6813	85.36141
AP2A1	189.4010333	224.4588	156.8280667	165.0719333	170.3205333	187.2188333	171.3158667	174.4034	187.0406667	240.3071333	197.894	196.7649667	192.1941333
AP2A2	270.8185	226.001	229.2768	262.7638	330.5453	314.8887	312.4591	338.594	381.8309	198.2243	264.9616	301.2497	258.7864
AP2B1	526.5026	445.04465	453.8093	552.5097	558.9119	658.505	497.69325	598.6109	533.43435	580.21015	530.88305	543.1436	528.15905
AP2M1	2545.973	2612.698	2345.746	2485.931	1264.045	2035.9245	1692.8145	2266.182	1772.3945	3621.3865	3015.487	2594.438	2958.8345
AP2S1	13833.4775	13695.59	10248.045	11312.932	6048.8125	10541.7615	11156.1695	11737.7105	12690.0325	16349.872	15996.983	15118.1935	14501.916
AP3B1	2918.62	3017.935	3217.105	3566.913	2955.978	3125.845	3153.054	3127.477	3485.866	3269.445	2991.805	4551.664	4043.365
AP3B2	99.68485	101.4095	104.9002	83.56262	112.2581	108.5805	103.3401	109.4039	112.5866	95.93201	107.2057	105.4093	95.22857
AP3D1	559.4292	560.2977333	622.6565333	670.1110333	507.2890667	827.2401667	812.2119333	907.1551333	743.9102333	642.5634	689.2805	753.3721333	595.3199333
AP3M1	620.9071667	794.2718	641.8453667	637.6299167	973.5590333	719.6191	715.8734333	696.2643333	690.9801667	625.6845	682.4023333	927.4881333	854.2873
AP3M2	451.6642	436.6989	828.7674	686.3496	648.7817	558.4913	549.183	694.6746	625.7632	391.3051	516.4299	449.0034	498.2338
AP3S1	2027.128	1736.862	1412.897	1410.175	1848.727	1292.057	1816.847	1269.655	1646.047	1510.358	1568.439	1953.861	1999.378
AP3S2	329.5404	237.078	328.2501	307.9963	285.2711	260.7799	291.2054	296.0277	342.3188	296.9492	330.6551	292.3095	259.4751
AP4B1	769.5574	725.7056	716.4322	617.1369	574.1788	786.2574	670.5121	698.9265	770.0098	830.544	732.9281	680.6263	729.0363
AP4E1	523.4452	552.6304	866.5185	1075.211	660.5277	796.6694	695.1048	849.0081	761.2394	817.9412	671.5128	876.9031	763.9431
AP4M1	179.868	167.0818	166.8716	185.2261	166.7771	150.7963	156.3711	151.4717	145.2259	216.3522	150.0419	160.8126	146.1752
AP4S1	195.2409	163.9845	171.5679	198.7018	173.5667	173.4368	173.6759	178.3265	175.3095	173.6691	185.1268	203.5992	181.4978
APAF1	370.5063	444.32055	409.8017	375.0022	318.70655	357.32885	337.646	326.03575	355.37565	446.03865	496.11735	418.1419	451.84375
APBA1	94.27574	95.16848	102.7075	97.80296	107.1632	105.3497	126.0677	103.3719	99.35081	97.27411	105.8744	94.56279	107.7716
APBA2	113.2153	117.279	124.359	105.4641	120.4879	121.2239	146.469	116.2825	115.5673	101.5777	124.574	118.8601	112.7264
APBA2BP	129.1696333	107.5364533	119.8445	110.74104	124.0132667	121.3974667	137.4959333	126.0321667	125.1670333	123.8393333	134.9850667	140.1512667	117.9085
APBA3	501.7752	311.2916	450.1061	417.4905	498.9039	467.9604	494.5666	499.8324	531.2081	497.9621	470.4961	451.6966	387.7094
APBB1	107.6903233	109.8756667	106.7172	108.7728567	115.5819333	118.6158667	119.6662333	99.89807	123.6759667	100.8283767	130.0745667	114.11475	102.6293633
APBB1IP	656.9825	1108.243	1050.99	943.0045	342.1396	700.298	685.585	947.8148	597.5071	630.2932	693.7463	579.7136	677.8233
APBB2	511.5227	358.5237	542.8079	437.984	944.693	400.7669	499.8342	452.9631	532.52	331.1251	362.2269	430.7404	474.3033
APBB3	662.94965	571.59155	886.5201	826.0611	456.76645	538.27055	605.3731	855.479	534.65225	370.65825	396.49505	440.09415	433.44955
APC	124.989	97.87807	111.1348	112.043	121.4796	115.8766	115.846	94.69228	112.5427	100.5826	136.3473	105.8226	93.4305
APC2	109.8559	109.3567	110.2714	107.4784	116.5458	109.2016	119.3096	109.8222	106.4411	109.4734	124.9954	107.6902	105.1763
APCDD1	445.8397	103.8874	141.1708	142.5678	600.2057	770.8209	563.7857	856.4583	1372.149	371.8207	493.1428	192.6439	373.7317
APCS	139.7376	113.7266	131.4496	143.9652	123.4319	132.826	144.7868	126.395	138.1457	146.6578	155.9357	156.6027	137.4374
APEH	1253.686	1285.827	1055.139	1133.553	1305.731	1758.78	1418.118	1642.461	1245.828	1894.749	1438.034	1678.643	1642.432
APEX1	3218.623	4631.546	4140.563	4731.408	2833.2675	2947.0745	3540.5915	2746.142	3063.834	4370.8945	2632.528	3419.8645	2913.5365
APEX2	582.2673	533.8757	601.924	580.8151	359.9044	493.7795	527.6	453.5063	482.0139	679.5257	443.2569	543.636	531.2794
APH1A	1195.3421	950.4428	1198.46655	1124.2094	795.37065	1019.9011	1024.73305	1055.37235	960.2486	1063.3824	1078.58915	965.9705	1039.8909
APH1B	432.2901	550.7419	494.4263	408.7836	422.2091	909.7974	906.6553	1185.375	872.1661	857.4631	827.6765	841.233	940.2075
API5	1331.289	1827.563	1600.488	1769.773	2156.527	1778.012	1989.774	1645.872	1536.282	1631.754	1862.427	1404.23	1570.411
APIN	106.4507	101.6785	108.0446	115.8944	115.3788	114.832	103.4834	107.5665	105.5347	118.4797	120.5925	101.0492	111.9596
APIP	384.4924	361.1228	339.8907	416.5461	422.8257	352.3518	320.2679	317.3451	230.8238	399.3136	380.828	309.9833	341.5213
APITD1	485.58275	609.88645	487.9347	474.37305	540.51555	422.3801	491.79155	367.83205	467.6349	716.04645	429.59445	532.2536	486.05865
APLN	171.303	135.4098	127.1405	111.4231	157.5845	132.6168	172.7676	152.8691	198.2754	142.8852	144.3144	133.6349	127.4251
APLP1	106.20565	126.39985	119.1986	102.94252	106.90423	108.46655	110.645	94.51947	117.4349	107.319345	126.3556	108.34535	103.32371
APLP2	147.7148	157.755	128.3296	135.1855	136.2732	154.6252	118.1787	139.0434	111.958	151.1507	172.3523	128.9579	99.13756
APOA1	86.3996	105.0863	100.0333	94.66706	115.3678	102.1691	113.1321	100.4398	112.7064	102.604	113.9005	108.095	90.01823
APOA1BP	1790.146	1399.013	1511.62	1443.189	1077.457	1486.661	1411.49	1564.474	1461.173	1622.522	1367.598	1491.787	1608.863
APOA2	102.6775	129.6107	109.4681	112.4033	119.7918	121.3845	124.6413	120.1116	120.6683	106.7143	119.6067	120.662	119.7113
APOA4	88.15184	105.7871	94.89896	102.8873	117.7289	107.8169	114.2995	96.45554	121.7469	91.83823	99.18009	108.6602	104.0164
APOA5	101.5145	110.7541	96.89424	95.43996	118.2195	108.1968	108.0211	92.12964	119.0111	118.7985	121.6666	108.3851	113.4421
APOB	470.0135	161.3721	136.9086	120.3914	1291.935	350.9071	537.9167	465.3979	556.9373	325.874	252.8676	349.782	301.299
APOB48R	100.109	93.53555	90.98703	99.40271	115.8828	102.7555	112.1173	108.1213	116.3789	99.73358	112.4012	104.8442	102.1123
APOBEC1	96.15938	100.5654	107.7484	99.92172	122.9443	114.441	108.3322	120.7978	116.7358	114.4153	139.9832	104.9643	118.0834
APOBEC2	93.13394	101.1379	112.2942	113.2068	114.9088	106.1542	120.3656	100.7421	116.4235	98.78358	110.1138	120.4729	109.3293
APOBEC3A	87.30099	106.2084	103.073	95.91923	100.5045	106.4288	110.4749	94.25866	103.4528	92.7526	105.365	118.574	93.12574
APOBEC3B	128.1965	130.4097	96.78113	100.4215	109.4931	134.3169	112.45	126.5656	116.9854	352.7386	184.0812	172.1692	375.7514
APOBEC3C	208.3972	241.5073	204.4053	235.7993	178.4205	267.8856	244.393	254.1803	229.0618	290.916	256.7137	242.0282	208.8922
APOBEC3D	97.81126	116.1879	93.63142	95.17324	112.0894	109.3815	116.139	109.7765	112.1132	100.3194	108.5524	100.7541	102.4309
APOBEC3F	299.0208333	338.0895333	284.7142667	266.5004333	211.7722667	224.1147667	209.1807333	211.2053333	203.1185667	343.3620333	290.5298333	218.4186333	279.563
APOBEC3G	312.7216	273.6841	318.1897	240.6452	395.5341	290.937	248.6336	267.697	211.9232	379.1167	229.19	220.8362	289.1035
APOBEC4	78.76727	94.25791	84.3813	87.21915	111.3934	107.7738	112.5587	96.8074	112.7162	92.17268	102.442	93.13743	93.80335
APOC1	151.2334	160.4084	209.2154	150.1049	142.5643	153.9032	150.1968	162.6662	125.8966	247.5039	281.543	141.8373	177.3913
APOC2	103.024	108.4395	93.41705	104.0017	128.2021	133.5971	122.7878	112.7864	113.6961	113.8805	130.9738	130.0121	107.7021
APOC3	88.44068	87.39913	96.8468	87.05766	114.8801	103.8231	114.3581	97.83818	105.3321	106.3593	112.3447	108.9729	109.0557
APOC4	103.5255	111.0271	103.1261	108.564	118.4222	117.0992	128.6781	114.0338	123.7628	107.4652	120.7404	108.2479	111.2042
APOD	226.3779	123.5531	692.9185	308.3554	8575.678	9598.723	25287.27	14381.81	34155.9	412.0925	1213.559	4718.076	9186.999
APOE	1219.046	389.2984	6345.003	4357.286	2754.516	1084.317	1582.409	2176.189	1184.516	1359.371	1238.729	608.1777	872.2365
APOF	90.35837	121.0968	103.31	93.94132	107.0252	110.1098	107.7635	102.8642	108.1957	91.19848	116.6063	103.7467	104.597
APOH	92.57854	94.25201	88.83522	90.78046	108.6096	102.3798	98.495	89.6371	96.60531	91.34684	105.4865	98.76817	88.36037
APOL1	124.65587	147.13863	123.51795	111.4744	151.62	135.1997	137.72775	138.41335	117.65415	147.8874	144.2948	140.074675	118.973695
APOL2	148.0166	147.6694667	146.6068633	136.9496333	156.5959667	133.4535667	157.8964	142.1289333	156.7006667	172.7635333	173.2715333	152.4700333	158.6993667
APOL3	113.1274933	158.6482167	171.63328	150.9167367	137.8402667	131.2271367	147.7944	131.1977967	125.1709367	119.5150467	133.5802	191.77547	184.1539567
APOL4	99.6955	103.19845	94.13545	112.6046	122.27475	113.29885	126.17435	106.50835	129.04095	109.10225	114.4511	113.74545	117.07125
APOL5	116.3075	115.4546	103.86	101.6566	119.5708	108.093	121.0862	97.28886	109.7037	116.4503	117.4781	107.3545	94.3343
APOL6	163.5434	145.7181	163.1477	137.4996	231.2068	139.2874	170.1496	137.6873	167.1996	134.8924	137.9559	146.4407	139.8928
APOLD1	191.3591	170.7345	202.8677	163.3573	176.1537	127.9297	145.4476	114.7396	139.5018	211.8791	159.863	127.8323	162.3701
APOM	201.3608	262.1527	181.0563	219.0693	179.3794	201.4259	192.0724	204.9741	178.7831	261.7198	256.4409	197.104	193.0501
APP	1604.668667	2137.6668	3487.6691	3339.686667	1892.728067	1827.614933	1544.4459	2700.091167	1345.051333	1307.939667	2335.725667	1541.929867	1785.505967
APPBP1	1072.787333	1259.464033	1068.311967	1096.5127	1659.0116	1130.249567	1316.323367	1015.508333	1136.0883	979.7520333	1065.093633	1024.5165	1112.766833
APPBP2	1369.377	1737.961	1621.076	1509.861	2026.217	1319.178	1752.269	1370.277	2127.186	1225.05	1434.919	1725.685	1379.488
APPL	296.0565	291.7029	309.3573	311.2326	335.3045	358.7767	320.9672	243.5037	250.9139	282.5289	332.7743	214.4752	293.6594
APRIN	411.53425	419.61345	418.5352	424.9075	533.76455	424.6523	381.9336	398.6813	389.36015	377.45675	443.96685	359.0309	477.48795
APRT	930.891	900.9983	904.31935	873.91645	701.51385	1393.5735	1118.90515	1405.5935	1179.8531	1451.8195	1254.0865	1487.0855	1438.2785
APS	100.4887	108.4306	102.4949	96.31448	122.8181	112.9744	126.3348	110.287	107.3389	120.0703	115.1316	105.0697	98.79546
APTX	478.4643533	478.5036667	541.1038	540.4343933	583.0304	542.7618667	498.8835333	596.4794	478.0821333	550.8201433	456.9437	444.6210233	456.1645333
APXL	556.1967	359.5397	151.1796	197.8647	383.6758	357.4884	218.357	327.8669	274.6748	676.7618	291.9153	347.7005	209.6799
APXL2	101.6643	107.9334	112.3354	95.04194	122.8056	126.0999	123.4588	108.7973	121.3951	89.80874	124.466	127.9082	103.9558
AQP1	110.79155	114.72585	131.5169	122.7527	133.57365	127.7661	139.7911	111.70745	127.49355	112.98925	128.74855	142.2479	116.67975
AQP10	81.44171	104.1807	89.61938	90.96162	94.63927	109.0259	109.8412	96.62254	107.9681	91.57121	117.7706	96.6186	98.91257
AQP11	165.1481	175.2484	245.2385	238.0903	199.5882	189.9931	200.4425	203.2271	211.1756	177.9141	237.7249	172.9398	213.7012
AQP12A	108.7114	109.2643	99.86693	106.7344	111.2889	104.3282	110.4885	102.0018	113.7045	101.7642	114.8291	112.1696	110.1175
AQP2	108.9658	115.3919	115.4577	102.2465	111.0268	103.7531	126.3148	104.5647	99.19974	106.9648	107.3662	130.4373	105.5964
AQP3	102.7771	102.7591	115.9203	94.40765	110.3101	121.7847	127.2952	119.8601	122.8804	105.5564	121.504	111.4737	118.8175
AQP4	97.75334	103.019885	96.2963	110.03375	106.56649	106.7408	122.19285	99.92229	113.7056	94.8299	114.1643	111.3379	101.380495
AQP5	77.4414	104.3252	103.6854	84.13803	109.1199	113.0793	103.8805	100.3842	112.9945	97.79517	113.3919	100.5477	95.27464
AQP6	163.6111	112.9949	117.859	145.1538	178.5818	162.4334	143.939	148.9222	140.79	187.4247	195.3129	150.8138	160.6423
AQP7	90.7341	107.2788	100.3821	108.0434	113.8444	120.5246	113.7141	100.3412	110.3219	108.361	117.631	96.19706	102.8617
AQP7P2	122.7687	110.1789	109.7282	97.81583	121.4343	119.526	118.3707	114.4134	117.9777	101.2025	125.1746	100.877	115.0137
AQP8	98.5828	96.70135	99.19618	99.8733	114.2545	106.0705	111.8328	102.049	110.2493	98.40549	117.3391	103.636	102.3128
AQP9	188.4415	129.7829	135.538	140.518	150.9327	124.4923	134.1731	128.2868	134.2851	165.5884	154.0551	164.5306	141.9532
AQR	168.3857	179.8221	143.477	159.3667	255.4662	166.3779	174.9251	157.5316	158.4348	149.5668	164.7337	146.23	142.048
AR	119.4794267	113.9944333	138.2660633	119.6255667	184.6432	138.2390667	144.6935	141.7288667	195.7891667	152.9736667	138.3229333	139.7831333	183.8824
ARAF	1006.589	721.377	763.6414	804.1781	735.0483	876.1203	841.8547	959.8052	977.1082	749.6663	836.2498	848.9879	1051.534
ARC	132.1085	126.778	133.1305	130.7661	131.9255	130.3945	146.191	143.7918	131.2358	129.1155	179.2238	139.4637	145.39
ARCN1	4140.632	4197.638	4745.641	4616.002	3167.076	4315.629	3689.037	4156.414	3631.547	4232.42	3744.462	4420.73	3905.578
ARD1A	1132.956	827.0589	610.7684	688.8799	563.0256	892.5417	658.5025	979.9578	727.8601	1387.122	1365.641	739.2875	790.6057
AREG	88.38274	100.9767	109.7527	85.81929	110.8724	111.9214	103.0815	94.46463	108.5363	91.04336	106.6717	97.72043	110.0172
ARF1	1781.268867	1513.827	1518.361833	1604.2863	1186.008967	1553.996733	1304.5793	1448.226633	1542.505233	2168.567233	1895.784767	1705.151433	1877.265167
ARF3	724.6257	794.7617	917.2397	868.5689	766.3503	956.9545	776.9579	848.0184	737.5528	755.3792	644.8583	824.6403	734.338
ARF4	8765.928	7718.5945	6790.0015	6062.3735	5896.3495	5060.721	4885.9975	4954.9795	5301.251	9900.418	6511.5925	7448.1325	8243.0285
ARF5	3547.435	2406.216	2173.623	2199.044	1288.63	1831.053	1966.048	1821.404	1740.158	3105.772	3167.446	2052.631	2439.095
ARF6	130.8939	122.5614	125.7483	114.6132	133.7766	125.6576	137.2558	113.9228	120.5174	119.6434	143.9973	122.8808	103.0934
ARFGAP1	412.7988	286.31025	412.05635	334.75535	250.03775	370.76155	293.0537	418.4097	340.6942	424.62985	359.3775	360.82605	339.1943
ARFGAP3	116.8667	105.7239	96.6443	95.97367	128.3745	113.1607	101.4902	110.3169	105.2007	120.5939	123.1352	104.165	125.5863
ARFGEF1	195.8063	257.1089	241.2659	230.0184	331.9543	297.0008	256.3001	214.2967	241.928	229.8783	288.6863	240.1426	275.7246
ARFGEF2	144.6136	174.7325	187.952	188.938	260.5962	270.4113	262.5658	266.0499	221.7984	213.4568	265.5602	238.5505	202.0874
ARFIP1	814.0384	971.70635	832.39525	870.4773	1337.90165	876.0572	934.04075	756.02815	913.59085	815.3649	731.8327	965.62225	898.28675
ARFIP2	131.2567	116.1384	114.6444	95.61777	121.8501	127.4345	111.9596	125.5932	131.525	117.818	138.3444	136.2168	118.5187
ARFRP1	167.0301	155.1313	152.2414	173.8469	146.4693	162.1355	168.6213	189.2608	138.4623	163.6174	142.7674	169.7666	186.7288
ARG1	107.2387	105.1291	95.1525	95.90127	108.6838	99.32249	110.6368	100.4826	119.5734	91.27935	109.7213	112.2616	95.63495
ARG2	159.8792	127.6354	150.0343	145.174	155.7574	149.3812	138.4693	134.017	147.8412	134.0264	153.4813	131.4965	128.4525
ARG99	111.8062	109.1719	131.3143	121.7343	198.9109	150.8805	238.1359	169.0753	195.5492	162.4114	156.7278	241.5484	166.9023
ARGFX	93.5648	108.74	99.98888	103.5489	111.5786	112.4641	119.1003	111.5951	115.3939	110.9257	110.2639	120.5332	88.90468
ARGFXP2	95.03413	102.656	97.29193	95.52968	101.4427	103.5392	118.0869	97.21355	98.25561	83.29648	106.5522	123.1491	112.3911
ARHGAP1	2500.67	2712.542	3547.319	2940.984	1252.628	1982.317	2336.154	2405.886	2313.468	2569.521	2476.927	2420.404	3082.629
ARHGAP10	746.4098	309.3926	519.2131	435.679	575.0186	789.6747	703.07	862.585	788.9768	529.2106	648.1025	645.8265	696.3122
ARHGAP11A	159.2685333	154.6345	146.3476333	137.0504	164.7495333	162.4219667	168.9197	163.2493	156.3378333	204.7793333	171.6431333	168.0292	157.2435667
ARHGAP12	175.0342	179.7314	154.9794	186.4797	257.2005	176.6708	192.3897	162.8436	184.3469	149.5937	244.2207	187.4756	180.3419
ARHGAP15	117.009	114.654	115.419	110.5969	122.6478	102.5452	117.6459	115.5107	123.0941	116.7133	123.9026	108.7476	81.99361
ARHGAP17	724.1874	796.9505667	739.6706333	739.4210667	508.2463333	622.0794	683.261	637.6919333	728.7069	699.0558333	750.5688667	825.261	735.1467333
ARHGAP18	99.47358	151.7735	115.2457	135.711	211.6248	226.0238	171.166	136.8824	149.4051	176.2464	199.7427	166.5345	154.3531
ARHGAP19	312.9501	216.6843	358.4133	331.5099	357.7321	347.0256	347.9785	417.4443	434.3039	373.3575	311.5629	320.3493	390.6821
ARHGAP20	186.8519	203.1836	273.7835	240.3247	161.5194	159.3574	162.5051	143.4514	140.4167	116.6126	177.9433	152.8024	165.0074
ARHGAP21	4052.413	4887.776	3548.23	3807.035	4081.382	3164.059	3638.877	3086.33	3711.315	4068.562	4907.405	4824.126	4441.354
ARHGAP22	652.3152	768.2811	836.3823	1139.531	352.9644	1836.831	818.7045	1752.495	639.3666	590.6909	997.1542	809.1732	709.9497
ARHGAP24	313.270975	268.1497	349.3924	419.854	580.307975	511.8691	491.782525	611.799225	473.2011	322.24655	494.819625	465.20475	443.6227
ARHGAP25	99.46371667	107.4001167	109.3126	105.26652	116.5317667	109.7368	118.0101667	103.6719533	116.5293	109.3283867	118.7696667	113.2012333	108.9312333
ARHGAP26	131.041	119.3834	107.1551	130.7874	118.2758	130.1756	137.137	135.5278	139.2532	117.2197	138.841	125.4651	131.7823
ARHGAP27	95.93095	114.4399	97.81815	102.4854	120.0703	122.9282	121.1313	106.0917	111.7424	119.2215	134.7238	110.1898	117.0996
ARHGAP28	277.2426333	258.1812	305.4728333	351.9025333	160.4337333	151.1739667	129.9206	129.2743667	123.1781667	157.5154767	145.3915667	118.1192667	110.63549
ARHGAP29	92.23662	109.8355	112.4855	108.5027	135.6483	130.4885	129.2014	117.0749	121.8891	109.2512	135.0848	126.5649	141.0299
ARHGAP30	219.36744	179.3340333	187.7377233	185.54604	259.4312333	205.6402333	191.2874667	209.2721667	176.7028	204.7634633	228.6929333	177.2398933	181.6185833
ARHGAP4	111.2854	123.0373	114.0078	129.0457	131.0227	114.2522	134.1992	115.0107	128.5947	120.4942	127.9769	117.6926	122.4902
ARHGAP5	115.8282	120.8664	113.313	151.0281	141.4481	108.2245	125.8819	120.3711	110.5955	104.7619	135.3831	133.4059	98.30552
ARHGAP6	102.7307125	105.3391075	100.5614	107.1005	113.715525	109.926725	120.7867	107.68117	117.1029	108.390525	112.976	118.74415	107.6413125
ARHGAP8	101.3426633	93.00478	95.64909667	98.61794667	112.5003	104.0809333	113.3849	99.65477	110.79101	105.9217667	112.1482	104.48764	101.6754033
ARHGAP9	103.28045	128.1796	109.31195	108.9673	122.16905	123.738	123.5227	117.9591	126.2124	100.72253	133.0994	115.66325	107.67285
ARHGDIA	2729.599	2241.172	1673.819	1737.298	1010.378	2387.213	1965.827	2523.226	2206.369	3455.501	3291.742	2581.808	3049.135
ARHGDIB	484.4538	845.9888	704.9954	508.8555	315.0199	557.6207	617.5059	463.6595	694.4673	845.076	1513.408	1230.089	1957.343
ARHGDIG	88.88403	99.38421	108.3783	93.86172	105.2301	103.0332	120.2931	104.0017	105.4119	114.7876	114.7935	119.6945	104.195
ARHGEF1	150.8406533	143.3171667	135.5482667	136.8359	159.9374667	166.2896667	162.2042	204.8709667	176.4414667	174.2360333	154.5886	154.8824	153.0361333
ARHGEF10	2839.36	2389.614	2379.15	2530.886	2102.477	2241.799	2642.472	2187.209	2884.563	1976.682	2120.065	2162.12	2292.366
ARHGEF10L	129.5059	129.9787333	123.6667167	134.9507333	139.3544333	132.0988	137.8754667	136.34	128.8873	137.4020333	141.0331333	149.5935	121.6132333
ARHGEF11	176.12739	169.3141333	195.0992333	167.0186333	195.2292333	196.1735333	197.7815667	210.1844333	180.3563667	171.3607333	179.9033333	183.0636	166.6357333
ARHGEF12	311.6506	453.4525	407.3631	449.2753	461.2852	398.7404	415.7218	409.6597	350.4629	259.6846	384.6768	415.5766	435.2396
ARHGEF15	141.6967	138.3359	143.7637	143.6955	130.2739	136.3507	152.5442	147.6461	140.2496	152.4676	154.1104	160.975	149.9717
ARHGEF16	141.1642	126.1895	116.2579	105.7481	120.9474	127.8252	117.8569	114.6745	125.6054	116.5345	105.7523	102.3885	114.2658
ARHGEF17	1014.311	650.1249	922.5443	631.9461	483.3949	668.9516	593.1277	777.5804	789.0777	1005.717	756.9364	813.8682	828.3706
ARHGEF18	1976.885	2004.992	1983.734	2192.705	2868.75	3973.202	4385.387	4022.359	4911.091	2728.968	3260.734	3968.09	3677.208
ARHGEF19	334.5491	202.4969	257.5698	179.6718	349.1571	191.5616	232.3403	215.2985	248.3747	437.4193	252.3416	209.04	388.3129
ARHGEF2	3658.961	2228.625	4610.959	4747.933	3328.703	3802.871	3169.462	4165.847	4194.69	2109.324	3449.944	2117.168	2047.548
ARHGEF3	271.6487	1162.701	1099.605	1017.692	660.5104	612.948	986.1554	853.8356	531.8326	307.7138	586.4988	511.0387	836.2462
ARHGEF4	110.990635	145.35405	120.113145	113.44505	109.45805	111.45625	111.4613	114.67185	122.585	105.45747	125.7758	112.6855	104.23663
ARHGEF5	211.0561	236.133	202.142	196.0967	211.8357	202.3575	222.2662	194.8197	220.0061	217.9159	229.0935	197.3147	194.4337
ARHGEF6	2361.777	1423.59	1855.2	2106.659	1912.605	1650.975	2063.779	1727.475	1842.446	1095.033	1604.018	1672.585	1646.994
ARHGEF7	543.1333833	607.31485	646.63686	655.6381	552.5306	607.0839667	564.4481667	593.2544567	635.8825	466.2119667	588.1686333	620.8516333	548.5549867
ARHGEF9	140.6277	133.0266	147.7228	145.9991	133.1174	133.4182	142.0282	124.5014	135.1574	156.9716	141.6354	148.6511	120.9203
ARID1A	624.603365	649.64745	664.63895	692.646785	779.3352	652.38545	696.7956	824.13545	779.30465	691.858005	654.8218	861.4415	788.69465
ARID1B	112.98955	117.8467	116.8684	121.31875	125.4698	120.98135	131.3454	107.44455	126.7852	118.7861	130.27555	130.68555	130.9329
ARID2	237.147	244.4629	257.2716	289.7479	361.1166	236.1821	207.175	221.8041	219.4758	202.4228	237.6054	205.2669	192.7504
ARID3A	566.3484	502.0965	780.2443	590.9673	651.8979	636.1423	597.2946	779.4126	605.0798	694.0502	448.5087	559.0986	713.6283
ARID3C	102.0594	119.3118	126.7005	99.67252	127.9359	115.6622	123.5441	119.2575	124.1243	109.4574	131.1469	104.1198	121.6069
ARID4A	187.0456333	231.8482333	208.9993667	208.1475333	256.0221667	190.6585	209.0840333	199.6947	200.6398	165.8464667	218.2881333	232.6318	215.5468667
ARID4B	369.9075333	418.4042	496.2512333	461.1125	445.4725333	390.9008333	384.6382667	349.6998	462.8351	322.9983333	317.3413667	458.9374333	428.5206
ARID5A	107.46056	117.035	107.2605	110.3955633	118.6435	116.1670667	119.4986	107.8374333	117.9498	108.3797233	121.1597667	107.64589	113.4629333
ARID5B	5547.934	5367.853	6502.191	5885.536	5798.91	3181.351	3636.132	2720.996	3887.201	3356.498	3542.878	4518.429	5422.57
ARIH1	473.4233	687.0017	587.9059	624.7679	803.9531	494.141	674.0843	497.9139	507.8992	673.8279	832.3348	692.806	654.1539
ARIH2	1241.444	1071.903	1377.445	1450.797	1231.346	1066.093	1293.58	1134.777	1307.582	906.7236	1233.268	1338.481	1151.389
ARL1	2615.247	2435.517	2636.298	2547.536	2089.716	2170.047	1984.951	1795.12	2434.707	1700.417	1884.578	2233.472	2085.944
ARL10	131.9801	131.1122	132.5219	131.2976	127.3069	111.6039	128.7856	123.0731	131.5068	139.9144	130.2283	136.45	123.9316
ARL11	102.1393	96.06886	92.1076	94.16749	113.0567	107.4979	115.5667	95.43683	114.5239	109.5759	106.3449	107.2958	102.0636
ARL13A	96.32637	103.64	108.6419	88.82198	113.4501	116.365	120.7224	107.8554	124.1442	112.5632	109.0685	109.2831	106.0207
ARL13B	188.2115	186.03695	175.9112	206.3099	289.5161	187.2222	199.56985	159.73825	194.75175	186.91365	232.1128	201.82105	180.3456
ARL14	86.71307	95.74277	103.763	105.8348	119.2174	109.0875	116.2444	103.7236	113.6967	113.0319	117.4186	106.8818	100.7417
ARL15	131.9093	138.3348	128.6637	159.7947	186.4415	148.4932	157.6618	137.8728	137.9346	146.6431	181.6619	128.7618	129.5972
ARL16	1096.037	1100.513	902.8295	891.6784	630.9899	1282.908	748.3513	1369.603	1089.116	1084.445	681.2794	961.4154	1072.479
ARL2	5029.799	3425.873	3730.047	4087.426	1970.438	4307.853	3827.628	4241.812	3601.46	3098.112	5433.56	4155.569	3897.927
ARL2BP	5669.453	4684.274	4951.062	4112.828	3362.79	3154.561	3304.745	3300.153	3543.348	4613.516	4124	4475.012	4496.133
ARL3	328.9902	272.8126	237.2102	215.5808	221.2279	161.6498	194.6059	138.3912	217.7548	158.879	222.255	225.18	159.1242
ARL4	248.3504667	221.7331667	359.2467333	421.0434333	274.6995	303.7213	253.9125667	238.0476	221.2831	319.4202	300.2462667	350.6039	409.9741333
ARL4A	92.8221	117.0055	100.2995	123.0366	116.5859	114.3784	115.3408	95.16933	120.3684	121.0975	119.8652	99.26962	104.5342
ARL4C	206.3578	203.4951	365.6518	504.9781	149.6394	171.8429	162.0307	177.9984	141.1843	128.081	195.7258	144.4451	119.2984
ARL4D	204.7737	140.8234	142.1416	179.734	155.8238	135.7155	146.2474	132.296	158.5697	160.8372	154.5012	160.329	139.2119
ARL5	2584.8625	2385.01455	2347.73285	2402.5178	2119.19715	1667.81165	1782.78205	1741.21785	2010.5762	2302.6721	1627.56	2162.85445	2025.9522
ARL5A	1277.797	1249.036	1390.819	1122.747	1320.806	839.6112	900.9964	770.0147	917.2582	1157.493	863.9608	1247.3	1093.579
ARL5B	217.8983	218.3404	281.2292	285.1331	339.0746	236.7937	219.7089	223.9654	240.3142	300.31	431.749	210.8179	221.0707
ARL6	94.26924	113.59318	116.968	106.09455	130.1612667	115.3442667	121.6162667	106.9122	114.8118667	118.9187667	130.9705667	114.2636267	111.7136333
ARL6IP1	108.0203	114.6242	124.1442	106.1135	158.8611	139.198	130.1065	128.1703	114.2486	154.2212	157.5915	142.3936	155.0513
ARL6IP2	289.589	336.7319	341.6108	280.6794	494.489	318.1984	323.4581	302.0029	270.5409	294.6978	367.6481	338.732	298.9836
ARL6IP4	391.9657	293.7374667	295.3429333	325.4460667	282.0564	365.9232333	274.4284	364.8913667	314.1489667	435.8391	453.7619	316.5923667	363.1332667
ARL6IP5	12137.37	8517.367	6209.344	6485.128	10652.95	11091.81	9700.109	9707.33	13851.7	8890.012	9956.8	12244.43	10083.55
ARL6IP6	82.95874	94.50582	89.37936	101.9081	101.595	102.5528	105.8176	87.29447	95.79388	100.0851	107.8517	94.37522	91.62023
ARL8A	103.1012	115.6472	102.9222	95.06994	122.0424	123.6831	116.6936	121.3684	129.6693	131.7387	119.4483	115.1398	128.5522
ARL8B	1808.504	2539.403	2082.352	2259.26	4349.27	2685.709	2912.858	2533.26	2072.199	1834.278	3261.284	1797.235	2295.545
ARL9	190.1815	142.5361	192.0774	204.0936	149.6595	158.3078	135.6223	146.3109	134.2182	262.4454	210.9981	133.4764	188.4975
ARMC1	1060.788	938.7634	919.9431	884.0017	1193.439	815.347	852.4705	780.1162	733.0358	865.1419	878.3582	719.7772	961.67
ARMC10	1734.089	2433.077	2190.112	2428.503	1834.469	1526.987	1729.771	1499.333	1494.453	1533.906	2004.493	1867.734	1889.383
ARMC2	107.7143	102.9836	105.9823	100.1725	109.3019	106.2222	130.0782	104.3817	131.0621	102.5077	125.6516	113.6643	103.5443
ARMC4	101.0344	105.751	110.938	146.5113	110.8466	113.0277	108.4593	112.7861	122.6675	102.736	110.7104	103.1573	104.1495
ARMC5	136.3629	138.5354	136.7408	157.9288	158.1425	206.1551	166.8171	179.0307	211.156	171.316	211.3327	150.4559	158.0837
ARMC6	237.1052	222.8086	239.3284	245.3465	258.6864	284.6065	218.1476	259.6688	229.8583	291.7031	264.2625	228.0562	256.4924
ARMC7	289.5925	268.0818	351.5406	376.5488	308.1704	347.0311	384.5201	386.1335	403.834	377.7372	330.4066	316.7817	269.7909
ARMC8	244.8843	231.301625	196.357775	205.36065	486.600625	271.224725	333.122575	281.7339	380.356425	311.668925	241.691425	328.848325	306.82265
ARMC9	131.858	121.9941	149.2953	167.2347	142.1818	168.0428	154.4167	185.1606	153.7237	142.3478	159.7792	150.4409	139.6065
ARMCX1	453.7938	959.1086	527.9628	704.0447	810.3184	570.6497	664.3134	374.6603	625.5343	569.7352	681.1808	424.8351	599.8349
ARMCX2	3172.885	7089.921	5206.418	4086.66	3275.038	3847.705	3672.592	3496.136	4185.414	4553.941	3908.268	3838.423	4896.805
ARMCX3	673.72505	968.0806	827.97165	692.4848	705.60855	481.08195	685.18425	542.25425	601.5516	470.26655	584.73285	771.42625	672.1237
ARMCX5	286.8591	394.8582	331.222	292.7212	438.6388	343.8338	290.9153	337.4095	237.4084	309.3484	285.2444	231.2287	262.3294
ARMCX6	1061.97755	1411.789	987.5448	886.6365	852.94655	1031.767	1037.72375	853.81475	838.41075	1313.9	1220.5485	1184.7355	1109.3305
ARMET	6044.755	4514.578	4599.302	4043.493	1220.247	2989.299	2528.493	3228.231	3174.891	6420.594	3490.849	5105.733	4196.713
ARMETL1	130.6247	135.782	126.91	114.8911	144.3719	124.3663	135.713	124.0534	154.3804	126.3178	135.6785	134.6525	113.5787
ARNT	150.70025	165.58455	185.66825	175.4624	200.1887	178.09435	172.8966	175.33815	169.64515	169.2303	172.62455	184.80765	169.701955
ARNT2	450.6513	636.1706	686.7213	726.0389	329.5624	551.6088	412.4091	632.6318	333.7467	465.0272	574.1389	494.9341	549.8049
ARNTL	293.61215	232.11295	334.3094	303.05005	417.3481	311.43065	370.80935	346.85925	394.45835	317.4431	339.62235	352.44285	374.568
ARNTL2	100.9917	116.0477	89.96182	93.97662	115.6148	117.1448	108.4974	102.1676	122.6609	103.4079	133.777	110.6977	109.9661
ARP10	90.62795	112.1745	117.5418	97.27134	118.1469	116.1306	120.2336	117.6373	116.2465	121.5381	105.7384	112.7545	108.4665
ARPC1A	3484.025	4117.191	3328.644	3335.584	2524.892	3656.56	3047.016	3122.302	3399.993	4088.971	3637.701	4624.592	4610.69
ARPC1B	418.3592	375.8842	211.3464	237.4562	304.5547	310.7818	362.099	261.5491	393.6323	467.5292	284.6898	329.076	353.4992
ARPC2	3277.232367	3448.343433	2762.453	3177.439767	2135.630133	3474.9395	3096.886	3307.609833	3677.559767	4124.4924	4424.872433	4480.026467	4641.189033
ARPC3	5174.222	7405.856	4456.371	4769.474	4447.848	5193.631	5359.134	4491.062	4719.28	6519.267	6342.811	6847.166	6040.416
ARPC4	1581.268067	1399.731233	1051.0045	1119.795897	941.6288	1028.281833	1156.781767	1207.720533	1361.7213	2055.967	1388.108067	1885.692567	1708.878933
ARPC5	6175.025	6334.709	4014.614	5039.03	5058.796	4894.344	3835.568	4822.227	4201.361	7521.308	7497.691	7146.765	8359.264
ARPC5L	650.7026	823.1096	680.6453	758.2817	710.5756	919.289	748.8513	941.2026	1046.154	1161.87	1162.25	1168.633	942.206
ARPM1	202.1951	171.327	195.5051	191.4037	178.2996	202.4385	233.731	211.1843	223.5579	195.5498	169.1676	208.5546	219.1759
ARPM2	122.3824	112.8881	102.4651	99.31908	123.47	110.711	114.8986	99.51698	115.8089	116.5807	126.4536	129.4567	118.725
ARPP-19	1077.262	684.5107	589.9744	617.4713	1118.476	830.4511	701.1014	580.9363	612.0587	982.2578	941.5835	626.6787	848.8282
ARPP-21	101.3346525	103.29334	108.1682	128.038575	120.6076	107.683155	116.32995	112.93055	121.09055	115.5722	120.464775	110.9037225	102.6037225
ARR3	89.81261	105.7248	101.6548	97.32189	107.7398	109.291	130.3831	110.3171	114.1835	102.2162	102.3388	108.2467	97.00218
ARRB1	181.79615	214.10625	237.4374	183.84405	147.77125	145.69735	158.2916	143.12485	142.43215	146.6667	153.90145	193.1641	196.18015
ARRB2	127.83835	121.89505	109.325385	107.29347	129.5381	121.26795	133.6836	119.9131	129.1444	128.8559	133.06005	130.01215	118.41216
ARRDC1	105.4322	108.4505	107.3141	109.5822	117.5482	121.3004	119.9686	104.4846	133.0852	131.1633	121.6506	150.2576	113.7579
ARRDC2	227.8213933	191.9364	137.8736667	128.0632667	514.8756667	290.2362333	415.7088333	343.6676333	720.7143333	279.5185	335.9815	354.313	466.6153667
ARRDC3	716.7355	532.4015	553.9126	677.6753	462.5367	397.6518	311.4323	290.6531	245.4228	316.8784	352.6388	383.6227	437.8113
ARRDC4	317.7675	235.8951	98.88586	325.864	937.4142	679.1616	162.8388	604.4431	401.2775	191.5708	537.759	246.5978	118.8576
ARRDC5	93.76707	97.15782	115.9631	101.5947	115.3096	107.8775	110.0486	107.5633	115.6568	93.78343	123.0733	95.88631	97.68899
ARS2	1305.64725	1035.27725	1329.8776	1304.57035	1188.4342	1666.80855	1331.27745	1594.75015	1336.3894	1728.279	1388.9118	1399.95665	1510.28105
ARSA	338.273	260.5071	350.2404	327.346	219.1125	247.4603	289.5686	296.8614	295.6302	242.1547	293.8301	257.5394	317.4688
ARSB	326.871	375.2912	337.4667	350.06275	280.5883	387.8281	340.7895333	426.8712667	339.5774333	360.6102333	409.8157333	448.0742667	426.0559667
ARSD	266.9784333	300.1741	342.7587333	387.8279333	255.5009333	423.5670333	341.4073	461.5532333	336.8962667	300.7365	325.9438	265.7865	268.3652333
ARSE	96.47562	105.8798	117.0356	107.7029	109.9658	107.7842	120.0476	103.1706	117.0665	86.97203	117.625	90.68124	108.7703
ARSF	89.51817	106.3424	106.9669	112.1013	106.4928	103.1575	110.3145	107.3969	106.8672	89.50608	105.795	132.1989	95.68497
ARSG	181.5516	187.1251	217.8215	217.6669	156.6438	320.9528	191.2179	319.3743	250.8374	160.5515	182.7926	188.6723	231.7585
ARSH	88.14698	106.7048	121.3593	98.5829	122.2761	105.012	128.0007	103.1703	121.03	99.89983	111.4228	127.3021	111.4397
ARSI	113.3993	111.2101	103.1172	123.7781	112.268	109.0178	112.1915	100.8228	118.1998	102.9534	119.8903	111.7508	118.6092
ARSJ	811.5477	608.285	441.9304	433.854	638.974	451.7161	429.1711	460.8138	475.0306	840.7849	688.9998	1134.249	858.636
ARSK	335.6495	406.9981	458.2092	369.66	381.5545	258.479	375.4541	260.9886	419.0659	278.2645	280.4272	597.1013	562.0377
ART1	138.785	126.6536	132.7912	135.8817	139.9577	144.0206	159.0547	136.255	139.9764	133.8316	145.2767	130.5507	129.3556
ART3	129.22	97.55695	101.7722	88.13335	388.1978	135.9686	275.4145	127.1538	801.9791	160.3517	202.0578	214.4923	218.603
ART4	140.3963	146.1256	138.1809	136.7096	156.7236	151.8386	142.4884	133.4199	155.2579	129.3405	140.1688	134.6709	148.0084
ART5	96.57445	108.8006	97.651765	94.377065	112.43065	114.3718	111.37775	105.45725	102.900145	99.51921	109.9041	116.23705	106.51175
ARTN	93.5945225	105.932825	107.0487625	102.688805	115.8193	106.359595	119.4391	101.6700175	113.1448	96.66869	108.8629	106.479125	108.1447325
ARTS-1	152.42165	139.80025	164.00155	139.3709	171.41805	146.7538	160.657	158.0603	159.73495	143.39655	150.0686	152.53185	146.9173
ARV1	1081.152	1243.738	1061.923	1081.521	929.3469	916.5009	856.5503	870.7997	819.5257	1056.116	761.0239	731.7098	769.1784
ARVCF	127.9348	97.29478	119.6578	115.4756	127.4292	109.8776	116.8826	108.6269	107.0419	111.7755	110.8674	120.6426	116.4019
ARVP6125	109.6609	99.57894	122.2066	100.2056	108.9018	113.3367	122.4415	102.9814	110.1766	105.776	113.5796	122.6798	104.5565
ARX	128.6096	114.3646	117.0183	103.9472	119.6475	117.1305	122.7442	120.5979	146.4562	119.0464	115.317	123.3209	118.8099
AS3MT	193.1229	201.2619	162.5655	172.2358	163.1579	146.2475	157.9065	158.6555	154.3582	152.7263	174.6261	161.56	158.2684
ASAH1	306.2331	252.7981	309.11735	251.0571	276.5728	203.71385	307.6158	254.98805	259.44495	229.76565	249.87495	252.2976	243.6831
ASAH2	95.47759	111.1674	101.5713	89.44951	120.8143	122.6681	110.6843	103.974	106.0664	111.1393	118.0395	113.3303	103.0113
ASAH3	112.6109	112.3452	102.7319	110.3017	110.8073	122.4047	117.6198	106.6852	123.8393	102.9285	120.7135	112.797	104.98
ASAH3L	119.1175	127.0773	122.2357	105.3168	143.2934	117.723	145.4932	114.7492	148.5209	118.873	112.4355	130.9788	120.7612
ASAHL	423.4613333	470.0989333	409.8632	266.3670667	333.5403333	306.9414	329.4620333	307.8956333	412.6545667	430.8436333	370.2085	419.3573667	620.5311333
ASAM	458.2253	1103.623	629.33	636.6713	499.3888	698.8243	472.7162	564.7115	595.7507	480.505	441.1916	618.4653	586.1316
ASB1	469.2672	468.7269	412.8587	539.2089	355.0761	418.6458	378.7516	453.5802	482.1853	403.166	442.3408	428.1491	374.5587
ASB10	107.6103	128.2941	117.1103	101.5572	144.2665	180.8716	169.5609	148.8006	184.8803	152.2616	185.0474	172.1844	162.9083
ASB11	111.31954	111.0007633	119.6167567	117.862	118.8105	115.2375533	125.7126	117.695	137.9953333	128.4125667	122.5866333	131.6268	116.2657367
ASB12	96.75583	97.60268	92.60134	99.43447	114.9209	103.896	119.8521	107.2147	107.9272	94.90921	112.932	109.3433	102.6033
ASB13	252.8159	254.2951	299.9484	320.9841	379.5764	417.451	458.4101	397.985	507.3753	244.884	265.7766	221.6449	270.4769
ASB14	98.26219	106.2416	90.26753	101.4859	107.0876	110.9557	125.6575	98.61207	111.2609	96.33218	101.1363	106.584	116.847
ASB15	93.35898	103.9273	111.412	106.9282	116.514	108.1033	120.1702	102.5684	130.2015	108.2272	129.2171	110.8392	112.7935
ASB16	107.8586	119.6184	95.62938	95.09004	106.9049	108.9698	110.613	101.4023	117.6871	97.79321	116.3746	95.0053	99.9208
ASB17	95.65788	105.8703	102.1329	102.8167	110.4278	112.6626	122.241	104.8013	119.0715	91.2193	107.4649	108.0271	92.57271
ASB2	102.4741	118.3516	127.8087	127.2028	117.5284	120.2012	127.1575	106.7167	135.9	110.0621	126.1581	138.8295	107.437
ASB3	276.8113	300.61915	283.29225	278.28805	377.0659	212.07575	263.75945	229.31775	265.95035	275.64875	280.08355	290.8102	244.924
ASB4	100.5755067	99.56612667	105.4785933	101.38418	114.2925667	109.5395667	114.9794333	94.01032667	117.7040667	110.6063433	118.3193667	110.9846333	100.1111667
ASB5	140.421	133.135	108.9979	183.6388	129.4117	193.9017	122.0441	232.1628	124.0928	143.9955	162.0079	175.8299	133.131
ASB6	154.2495667	217.9351333	193.9581667	181.6697667	232.2559333	276.4811667	251.2679667	271.8144667	336.9229333	195.3642	255.4617667	254.9416667	206.6567
ASB7	147.2605	158.5928	147.2548333	141.0067667	166.3485	145.6595333	147.1219667	162.736	147.6110333	145.4956333	159.1289	140.1761	136.0482333
ASB8	572.4806	501.4618	563.9744	599.2086	501.2425	466.2114	470.7538	463.5022	468.7088	519.0267	487.7656	442.0619	515.1917
ASB9	111.903655	128.8765	104.5964	106.38951	117.80445	102.927785	129.42445	103.74695	105.60925	132.4989	109.8565	110.0273	95.7091
ASCC1	1412.774	1546.498	1793.583	1723.948	2108.813	1815.848	2060.426	1739.577	2424.704	1565.651	1790.093	1588.895	1406.642
ASCC2	2182.132	1524.846	1721.541	2156.646	1556.785	2255.929	1645.764	2035.564	2086.263	2180.296	2480.091	2050.536	2119.358
ASCC3	203.8970333	187.7377333	180.0333667	185.7935333	321.7922	273.0883	197.8824667	227.9772667	212.2209	219.9350333	274.7678	186.2691333	194.1042667
ASCC3L1	304.6167	233.1147	226.7952	218.63	220.9732	216.3193	188.3876	267.2347	197.7488	190.9513	218.3362	201.0243	164.3872
ASCIZ	276.0358	362.688	252.3057	297.8835	509.8888	316.7833	283.1868	237.491	203.7772	198.9937	325.2997	211.3926	250.3933
ASCL1	116.056	103.3167	98.7781	113.1315	127.2068	119.985	131.4068	118.9676	120.2241	122.1083	124.7312	124.7969	123.469
ASCL2	117.0129	112.5269	128.1909	118.7519	124.2693	120.7152	136.9063	110.4217	136.1931	115.6391	119.4361	143.0227	131.4993
ASCL3	101.396	112.7173	100.5776	95.05658	119.8053	109.7917	107.9958	109.3801	108.3949	95.80284	115.1042	114.4853	97.01186
ASCL4	97.1428	99.27754	99.86414	85.93557	116.8252	105.5835	128.9228	95.94375	112.0758	90.46165	108.3595	108.6012	94.61143
ASF1A	611.5469	683.8237	765.8351	754.2407	898.4714	527.8787	715.7598	484.7292	511.1597	507.2352	741.7269	641.1945	615.887
ASF1B	162.2993	112.9023	108.036	105.4531	118.2155	121.3911	115.6649	128.2694	118.889	441.6875	137.2918	191.1253	318.5474
ASGR1	133.2198	144.0182	150.2774	116.3004	144.2489	133.7459	129.8598	167.0859	171.3968	150.8715	172.7422	127.1032	134.9367
ASGR2	104.3862933	105.2327233	111.4503	110.0587333	110.2608667	109.7658667	114.7212333	101.6966	120.2429333	108.2652167	116.9158	117.6696333	122.199
ASH1L	130.6042	118.1666	147.2099	116.14	148.6511	129.2267	141.2197	114.8589	142.2381	119.3703	138.0423	126.816	129.5505
ASH2L	1636.668	1544.017	1680.13	1701.722	1323.309	1537.938	1555.25	1349.1	1490.673	1558.215	1466.338	1759.807	1697.544
ASIP	106.8317	142.7824	171.2746	172.8347	126.1176	133.0173	226.4796	149.0702	184.4512	136.915	164.0064	119.394	202.203
ASL	143.2459633	128.2351	120.3714367	120.73424	130.6804667	139.9997667	143.0774333	142.7825333	137.0711	185.0926333	155.3051333	150.4066333	156.101
ASMT	88.86597	106.9928	83.93394	95.48309	118.1414	106.224	117.7596	98.61926	111.1806	95.54723	109.7543	107.231	114.3776
ASMTL	289.7315	223.7396	211.5966	173.7115	181.7565	213.2476	150.0338	253.6589	217.3226	253.9535	319.9021	183.8939	205.8478
ASNA1	118.5727	117.3141	109.5613	100.909	124.888	124.621	120.1355	135.3153	123.5733	131.9629	134.0678	128.2704	117.1828
ASNS	3791.10265	2630.61055	2862.8202	4178.87925	4672.20315	4801.0765	2734.7783	4172.6797	5175.9929	1181.8695	3063.2592	1986.4561	1323.83615
ASNSD1	2227.211	2753.74	3207.818	3422.01	3241.121	2176.012	2774.499	2153.853	2793.73	2024.343	2452.692	2906.198	2796.408
ASPA	109.9099	112.7333	109.6032	126.7282	144.9074	135.5221	156.9048	135.4148	124.9194	108.5588	125.3101	102.0083	97.21501
ASPH	285.6975333	286.1185	209.8673667	218.9933	293.9375667	217.9975	258.5172667	215.9139	280.687	287.7236667	268.3768667	334.503	262.9620333
ASPHD1	119.0752	111.3423	107.7872	102.87225	120.04895	115.33255	120.04385	118.9237	115.862	143.9606	121.7291	117.7333	117.08865
ASPHD2	196.874	276.0692	355.8006	358.6799	197.5204	235.8631	223.533	266.6839	259.8776	211.8284	214.6142	254.5757	175.4393
ASPM	253.612	657.4976	155.3834	175.1395	153.3818	283.9022	178.2492	198.2198	240.6531	1119.276	543.5849	859.0886	1461.858
ASPN	102.7619	95.73075	104.5874	102.546	108.2304	108.568	108.8143	98.7338	107.1076	100.1137	108.6357	123.9276	98.40279
ASPSCR1	913.527	733.7822	737.93205	675.5767	683.1293	878.4991	844.17005	948.79935	940.49255	874.5289	810.8117	748.06525	856.99055
ASRGL1	87.08704	100.1012	91.11858	91.31062	110.2475	93.18958	112.232	99.37333	113.3412	104.9822	108.2758	102.8665	89.24446
ASS	3860.886	2377.739	1586.995	1171.279	2273.554	1543.328	2009.924	1930.665	1769.035	3392.863	2468.26	1415.186	1050.337
ASS1	2478.717	1436.518	715.024	683.0209	1512.224	932.7919	792.3034	1179.84	841.7949	1918.988	1736.627	751.4442	565.5007
ASTE1	316.3421	329.8112	324.1325	328.6938	464.9526	348.3991	309.3268	307.487	261.8003	270.3885	298.7474	241.8508	265.6345
ASTL	114.9537	117.3468	117.1386	118.9717	119.4082	120.1511	124.7888	105.2168	130.6064	113.163	127.505	131.5611	126.3253
ASTN	98.96081	107.138105	114.8559	110.433	124.83585	117.4825	121.77655	115.137	121.63095	111.64425	124.9264	118.2349	114.3754
ASTN2	146.3658333	152.1270333	173.9542333	183.5487	156.7153667	160.7209667	159.0922667	150.3239667	156.2686333	152.8840667	137.0924	120.0404	124.5693
ASXL1	608.4326	442.2248	742.1724	699.6718	582.7728	663.6367	670.0597	881.7145	608.9377	675.1995	598.5069	901.8348	661.6241
ASXL2	1279.29	1565.927	1609.359	1389.276	2081.784	1568.594	1731.766	1557.802	1745.399	1157.636	1190.017	1541.163	1538.046
ASZ1	78.92858	104.799	81.69201	97.01106	117.0199	102.8905	116.2121	91.28296	111.5722	93.34603	113.6314	94.85742	89.70384
ATAD1	418.1899	386.0796	301.3383	385.1295	730.7403	469.1187	385.4937	469.3548	342.6203	332.1595	453.5373	291.1271	337.9727
ATAD2	230.0254	303.8327	260.1398	198.7819	371.1293	239.955	285.5193	231.4274	223.1341	542.5983	303.6238	491.7276	647.9343
ATAD3A	276.9166	270.7048	214.036	215.5489	220.9084	292.1067	262.9044	313.5235	319.6345	619.1885	269.5267	314.2798	341.9612
ATAD3B	129.884	125.7474	116.8377	114.1593	127.8687	128.9984	130.865	126.6435	141.5217	172.5244	145.9597	160.4932	155.6278
ATAD3C	117.6407	104.7186	113.777	112.0503	125.9796	119.7506	127.8452	130.9119	124.7327	137.4749	137.3237	127.0766	121.6992
ATAD4	285.3891	220.8341	258.9214	255.4409	207.6121	204.1737	212.0204	245.7336	223.5636	242.5527	257.858	211.2251	246.7437
ATBF1	1599.779	1597.889	1475.556	1335.385	1162.798	1204.874	1418.435	1308.539	2010.171	990.0536	1384.055	1414.099	1607.742
ATCAY	110.417	98.45889	104.5522	100.1872	115.1675	126.7232	105.9871	105.4267	124.722	106.9156	110.588	107.4247	91.15687
ATE1	115.9388333	126.3426	111.4955733	113.2225667	142.8528667	127.8911667	134.1605333	120.0080667	129.6392333	114.794	135.8783	125.0272333	120.7958
ATF1	242.2577	281.1322	186.4682	195.3039	580.4332	259.9041	308.5706	238.2533	221.2345	257.2998	321.4095	208.7986	275.8608
ATF2	355.1025	256.5758	381.6021	355.1052	410.1222	271.3179	404.278	314.4908	309.9798	321.9895	341.5794	390.0496	306.6714
ATF3	836.0873333	178.0984	513.8769	604.31684	540.6371667	961.1799333	186.9055667	376.4630667	228.1004	154.79761	802.8239333	228.1521667	252.7788467
ATF4	6179.5261	4046.867033	5739.093433	6504.8754	7351.203267	6157.793067	5340.1549	6924.246367	6323.035667	4575.155867	7480.3598	5004.428567	4844.694767
ATF5	555.3029	495.4707	741.4211	692.5637	515.926	461.0964	441.1581	471.4625	630.0508	598.1958	479.58	534.019	416.5723
ATF6	1081.729	1497.589	1633.752	1733.057	1188.86	1784.37	1245.13	1633.57	1618.703	1213.088	1572.512	1276.485	1337.472
ATF7	164.8188	115.2202	95.6739	127.6736	132.7642	118.7425	126.1561	112.997	125.528	105.2378	122.9096	133.6392	125.0458
ATF7IP	100.0639	117.4567	121.449	114.3222	143.7092	128.1205	139.9409	119.6953	132.5856	112.568	121.6075	131.3419	114.7199
ATF7IP2	165.0154	141.117	179.3824	203.5038	161.1152	162.8392	168.1019	200.523	144.92	151.6993	172.0064	137.0873	150.1917
ATG10	194.6479	234.1371	197.4617	187.6615	220.9077	211.0661	193.8531	195.7443	179.3089	187.0136	155.8244	204.6118	227.936
ATG12	2476.702	2169.467	2357.444	2036.636	2112.625	2132.895	2390.42	1994.146	2688.977	1787.82	2214.451	3030.141	2698.84
ATG16L1	676.77025	589.3693	764.94045	771.5486	866.2598	765.29655	818.79065	679.6266	847.8075	660.2132	671.2104	864.9038	825.3699
ATG16L2	145.4932	141.7988	138.4163	128.9702	138.3455	133.2701	124.1762	164.559	127.6317	111.9239	158.0247	138.2444	158.473
ATG3	186.092	134.6645	179.0558	149.6917	208.0105	158.59	192.9464	140.3931	159.6834	152.0506	181.4277	171.7425	151.7864
ATG4A	203.6883	179.03065	238.0864	227.9438	238.38725	226.96445	262.54085	246.2221	252.7846	237.86035	231.3039	223.58095	214.14155
ATG4B	354.390415	448.5265	330.4698	375.31385	470.55	396.96295	508.3819	369.9107	557.7205	483.67865	292.9059	531.62005	442.180515
ATG4C	95.64972	99.46024	95.53513	81.57432	116.1208	99.72321	116.1197	101.0693	101.7638	107.2546	105.0617	105.9302	94.78073
ATG4D	128.7155	114.4626	92.8214	96.13446	134.4246	126.5516	131.6682	132.2275	151.8529	117.2825	132.2757	136.237	125.4739
ATG5	385.9045	389.9671	345.0472	407.0772	530.9612	299.2519	322.371	262.2551	306.735	291.8908	435.8648	368.7506	353.5806
ATG7	775.495	843.964	714.2671	772.6478	881.7995	858.3109	1028.397	907.3077	1020.564	1021.702	895.2597	1104.686	948.8645
ATG9A	562.2535	412.5421267	486.9941	426.94235	385.6844667	588.1007667	555.2882333	654.3340333	578.5011333	473.1824667	585.6225	469.0588333	457.939
ATG9B	104.5211	104.2923	105.4345	97.73653	113.022	115.8625	116.8207	100.3714	108.2837	111.5685	122.8659	108.1682	110.8069
ATHL1	176.284	142.0577	138.7685	136.4926	163.4675	220.1836	155.6825	229.8944	217.6768	173.6054	192.3074	153.2097	154.0379
ATIC	1925.117	2719.472	3167.249	2823.479	3552.017	3781.927	3181.739	3516.675	3764.052	3817.649	2893.647	3862.207	4035.034
ATM	322.9055667	344.5078267	429.8065	397.41441	383.9986	355.1001	397.7257667	407.1479333	340.5562667	263.0269867	311.5053667	410.9283667	360.48897
ATN1	294.10983	279.4149667	277.30232	260.1737733	163.6397	219.7892667	241.2595333	241.8220967	263.0595667	259.27043	250.9294	234.3462667	228.1385333
ATOH1	97.06345	106.4109	102.4615	101.7092	126.908	109.4603	122.2982	96.16226	102.5984	102.2901	108.5859	113.8885	101.7954
ATOH7	96.33011	112.9523	99.38664	107.5845	123.9261	107.0229	135.1513	102.087	117.6414	100.699	114.1123	123.2069	110.175
ATOH8	164.1856	495.4898	145.0734	112.1942	160.5354	138.9794	186.2218	131.1607	266.9099	745.7744	275.7696	342.2112	706.8545
ATOX1	3516.755	2597.294	3144.664	2880.986	894.2253	2313.269	3019.717	2490.513	2790.322	4403.903	4024.653	4640.377	4858.346
ATP10A	117.8374	111.6048	129.5089	119.5987	129.7572	116.7198	120.6059	104.7284	119.8326	113.1161	119.0418	121.5108	123.5829
ATP10D	144.9202	171.2502	172.891	187.2241	168.7486	146.7179	150.8183	164.7532	140.1666	147.5049	132.606	161.236	154.1143
ATP11A	93.21281	100.77516	106.2904	94.51619	108.57185	106.93485	117.63185	97.891395	115.46145	98.02509	110.0345	104.75875	100.30386
ATP11B	814.1265	676.8433	611.847	612.1691	806.4595	459.2864	463.4935	397.7279	463.7984	476.7019	516.0096	428.9385	676.5002
ATP11C	628.06325	951.296	436.9632	530.1519	801.5463	672.8956	706.64485	656.6646	768.096	638.38085	688.60795	740.94925	754.3609
ATP12A	118.7038	112.047	113.182	108.9356	123.4533	104.2713	115.6326	110.433	124.7785	120.8271	130.2739	130.8895	112.2427
ATP13A1	415.766	288.175	349.8808	317.3219	354.5699	618.8494	433.5659	741.6371	526.7966	485.3506	412.6214	339.2283	416.7356
ATP13A2	249.2741	228.6431	248.6743	231.275	202.6811	512.9225	407.5096	540.2346	471.5124	321.3142	342.0262	500.6444	324.528
ATP13A4	98.53568	113.4816	123.7934	103.5738	112.4247	112.4527	119.9142	101.8104	107.5541	111.8429	128.6973	133.8292	109.3076
ATP13A5	89.67988	93.1489	92.67375	90.01374	109.0538	102.5673	98.01466	86.88407	112.513	95.65205	104.8112	99.36064	94.32953
ATP1A1	2511.489	2247.871867	2775.394333	2522.147967	1923.1	2666.886	2439.891533	3181.631333	3094.893667	3275.060333	3207.597667	2976.356	3363.799333
ATP1A2	89.28986	98.93604	117.0544	116.0109	120.6336	106.8959	109.9222	99.20898	99.97776	95.39629	120.8662	89.11161	106.6454
ATP1A3	121.8329	110.9794	132.5256	104.0408	116.6691	116.3702	133.0216	114.4225	129.7796	120.034	122.519	142.5346	110.4504
ATP1A4	94.74871	104.4918	95.46339	96.504165	118.02935	106.087725	117.35905	100.41072	113.4785	105.3096	114.23395	95.413125	108.24915
ATP1B1	2026.602333	857.8425	854.9958667	1583.864667	735.2343	949.4747333	1606.678333	1200.548267	1501.443833	865.4996667	1178.4373	1170.8366	1183.9606
ATP1B2	268.3354	292.7366	303.3321	269.6749	209.3072	340.0157	368.3849	429.583	334.1118	353.1352	271.1291	261.4923	302.6694
ATP1B3	2154.8196	3100.3178	1362.349667	1740.452033	3557.235333	4532.281	3163.535667	3726.904667	3078.140867	2933.813333	4973.9105	2652.981	3711.883
ATP1B4	85.15187	103.5075	96.74576	94.90292	113.7779	113.1485	112.714	106.943	102.9752	94.78317	111.4207	100.5339	104.3045
ATP2A1	89.57786	102.4968	98.13459	105.4589	118	112.2243	102.5559	94.26022	120.495	102.8781	118.8647	110.6311	80.8642
ATP2A2	1945.872333	1691.263667	1653.749333	1433.098767	1296.989333	1375.963	1144.285167	1645.466	1377.439667	1696.526667	1255.746	1721.28	1513.647667
ATP2A3	112.121625	106.2995	108.73	105.89655	120.39255	114.09125	115.70765	111.72475	115.4199	108.14889	126.0822	122.65235	107.42025
ATP2B1	236.696315	227.34735	182.8942	242.4821	356.1825	339.0696	277.41615	319.76819	234.45195	241.71005	297.1286	191.0136	196.9677
ATP2B2	93.31094	102.86186	99.51504667	95.94215333	116.0454	108.7121667	116.7777	108.6051333	110.9745333	103.0493733	115.8382667	107.79584	108.8066667
ATP2B3	100.67948	103.5017067	106.1354	94.27362667	117.3239333	105.4112767	109.6746667	97.81996	103.99048	96.74578	122.6927333	112.5141667	101.1862667
ATP2B4	1439.762	1251.6136	1004.19155	1049.85545	635.6884	929.73985	1055.8117	1227.97245	960.78925	1573.6204	1195.4476	1354.6129	1487.5332
ATP2C1	676.2573333	796.8470667	696.7794667	684.3728667	833.7876333	623.1758	700.3925333	641.6954	640.4634333	689.9455	704.3200667	786.6868667	806.3046333
ATP4A	105.3972	106.9318	97.19814	118.312	125.6496	116.1149	129.573	126.3809	125.0197	113.2943	136.5293	111.2153	103.3703
ATP4B	100.16908	100.989995	99.744465	97.36346	115.0158	110.94705	116.6749	114.9147	124.34085	112.000685	115.03	115.1923	108.2031
ATP5A1	10944.09	12094.8	11358.62	12972.18	11142.635	11621.86	12412.715	12430.575	10904.985	15104.305	13592.96	15399.06	13035.53
ATP5B	17505.48	9274.521	14782.85	16249.48	15128.33	19086.38	10223.6	17332.01	9240.777	26761.99	19564.6	12357.75	19221.24
ATP5C1	2651.673	4097.147	1860.275	3201.759	3014.818	2610.55	2756.271	2144.662	1662.643	3226.519	4438.428	2907.177	2916.952
ATP5D	1905.0685	1757.99335	1478.4988	1639.86685	881.9481	1979.5378	1577.51675	1876.421	1689.24775	2245.7378	2478.1822	2184.94795	2037.5967
ATP5F1	4260.598	4439.1065	3089.4275	3706.1925	4299.2485	4607.346	4453.565	4188.923	3725.3195	5445.492	4571.7815	4357.8725	4296.077
ATP5G1	1590.2626	1100.9386	1321.83365	1186.7451	377.97815	1255.687	1211.8152	1158.9029	1195.9335	2066.399	1197.43995	1511.6525	1365.01075
ATP5G2	1507.370833	1653.996767	1681.251577	1701.46797	635.0232	1327.33837	1122.826067	1182.185467	934.6950333	2058.382067	1254.670367	1385.3667	1197.444423
ATP5G3	281.3965	309.9034	310.8563	256.5723	365.24	233.614	316.9505	239.5601	248.6134	325.6547	255.2424	328.7277	280.1599
ATP5H	9550.1665	12090.055	9426.8605	9078.3305	5183.3175	10691.3	10517.18	9771.371	8401.376	11769.42	10218.6395	13314.17	13213.61
ATP5I	6442.9285	6781.925	7571.552	6329.987	1508.18955	5588.723	5804.439	5533.2672	5227.453	7670.069	7892.1795	8014.2145	8403.1255
ATP5J	7117.782	5817.799133	6358.696667	5679.607633	2710.9389	4817.818	5632.425433	4534.198	5050.499467	6848.831	4677.019867	6521.322	6487.326933
ATP5J2	4232.144	4012.3085	3014.7775	2660.2155	1135.9435	3497.704	3601.315	3480.6095	3065.464	5569.1685	4377.099	4636.5215	4706.8405
ATP5L	729.0192	885.2291	477.2972	629.835	765.7598	673.4467	611.2518	560.9109	468.9203	482.8487	723.3585	489.2953	621.3295
ATP5O	6805.33	8625.7	7353.409	7875.96	4838.953	6716.209	7612.04	6192.719	6033.069	8787.458	8013.197	8147.168	7684.228
ATP5S	314.56735	238.0821	225.656	223.80035	224.555	225.3425	236.6984	234.8621	202.46605	319.7906	274.68875	207.52515	221.59495
ATP6AP1	6388.033	4597.378	7370.577	6904.664	4558.621	5043.907	6223.508	6331.792	6329.91	4438.959	6071.902	5196.6	5051.438
ATP6AP2	7969.815	7883.499	9558.612	8751.397	6264.889	7305.839	6723.217	8293.095	6308.893	5652.721	7580.506	6112.211	7244.652
ATP6V0A1	1438.21	1482.74	1607.761	1710.38	1267.378	2470.112	2325.988	3698.192	2285.655	1328.585	2077.488	2071.58	1859.464
ATP6V0A2	460.5904	468.9539	541.3122	576.3661	632.474	532.4289	500.0447	512.92	490.3366	423.6346	452.5897	474.3483	490.3496
ATP6V0A4	96.9436225	102.168825	106.047125	95.1319425	116.267525	113.835325	113.743525	109.302	123.9294	112.7608825	121.415775	112.669275	105.54544
ATP6V0B	1754.2054	1253.1661	1548.8254	1633.57205	1752.63545	2275.7053	1883.9114	2507.8364	2219.52675	2236.9835	2644.26765	1857.89535	2039.39615
ATP6V0C	637.5824	543.6503	587.4735	569.6847	505.3003	729.3332	724.799	899.7396	691.5442	707.4708	683.6887	723.3284	586.9928
ATP6V0D1	1541.02	1465.401	1656.614	1590.39	1679.782	2067.68	2153.031	2320.225	1820.812	2280.796	2225.211	1789.133	1892.059
ATP6V0D2	120.9247	101.8877	101.4936	111.7057	129.1111	123.7495	118.449	110.2023	135.06	119.6026	132.4892	131.4097	143.2558
ATP6V0E1	10318.74	10897.59	13850.95	11066.25	9604.614	13473.45	15527.09	13453.64	15616.43	12503.64	15855.95	16164.7	17310.62
ATP6V0E2L	1016.649	1015.839	1551.276	1325.201	722.5147	1137.943	1077.106	1422.168	914.1789	770.6333	908.1688	1205.762	1067.25
ATP6V1A	3256.448	4523.602	6708.754	6307.319	5265.161	4092.501	4130.932	3406.016	4099.643	3306.542	4233.931	4285.244	4566.388
ATP6V1B1	224.322	173.2168	187.3342	163.0271	178.2166	202.6803	212.163	249.7213	214.0984	163.1749	176.5058	191.6089	167.9369
ATP6V1B2	2805.763	4777.507	6585.791	6614.442	8091.837	6243.946	8090.891	7039.715	6122.338	3534.415	7979.98	4792.587	5568.769
ATP6V1C1	202.75291	308.57465	386.21505	362.84305	714.70815	490.98915	485.0502	478.8193	421.45935	215.5778	332.0406	308.79365	301.8879
ATP6V1C2	92.3239	96.916205	98.364425	102.444315	108.01855	99.76112	115.78995	91.062205	104.91405	98.81846	104.41255	102.474465	99.91493
ATP6V1D	3213.858	4317.768	3978.677	4594.263	4502.13	4617.786	4602.624	4298.524	3735.634	3959.003	4754.568	4886.042	4769.989
ATP6V1E1	4174.75	4068.538	6241.0875	5156.1565	4349.4725	4795.0815	5693.508	4847.277	5280.687	4808.6665	5471.8875	6065.9065	5668.771
ATP6V1E2	216.7039	281.72	250.2901	314.413	297.415	286.8293	238.2393	224.4784	269.0539	191.4913	260.327	207.379	218.7434
ATP6V1F	3282.18	2490.248	3448.179	3568.7	1902.528	3065.029	3578.275	2825.461	2957.986	3761.775	3634.173	3868.72	4222.923
ATP6V1G1	5160.133	5029.296	4524.536	5121.833	5383.297	5232.068	4585.298	4614.808	4541.513	4387.512	5705.321	3241.546	4561.263
ATP6V1G2	162.8815	219.50245	133.336355	143.1574	133.6389	153.11915	164.93875	145.54155	129.78065	170.70195	197.0945	158.29055	171.1515
ATP6V1G3	106.3364	120.2178	103.158	98.51582	113.4682	118.0817	117.9285	83.5006	111.942	104.533	119.9902	98.55743	109.8862
ATP6V1H	538.9669	607.58515	652.2976	678.39255	852.0353	797.5852	627.85565	917.46975	641.0383	567.28585	852.319	556.38025	594.14305
ATP7A	257.2039	292.3263	401.6887	371.3672	323.1411	280.8998	297.3219	269.4517	251.7679	254.5472	287.0092	289.9555	321.6435
ATP7B	167.84615	153.2706	202.388	157.251	183.423	159.2459	199.44485	192.56515	185.6769	170.60205	173.0081	193.77815	210.61565
ATP8A1	99.72104	111.5267	115.0484	93.3129	122.0433	113.1963	111.8666	113.0276	134.5059	96.57898	119.7524	111.7317	106.7525
ATP8A2	132.5329	116.8465	145.7681	139.0499	126.6733	115.6807	141.134	120.0168	147.7297	136.5783	122.0655	134.4382	129.9898
ATP8B1	216.9124	207.1238	150.6356	180.9653	174.0527	235.092	163.1135	272.2401	182.621	249.2214	203.017	266.2687	155.0518
ATP8B2	751.94955	659.1061	563.47165	614.15795	326.6001	436.1684	533.2886	466.3214	549.53275	534.52815	465.34985	537.8202	504.9311
ATP8B3	116.5631	104.0188	113.9322	112.7086	120.3743	110.2989	119.7684	103.9287	118.4232	87.68649	122.5042	105.18	113.466
ATP8B4	362.9809	288.5123	253.976	282.9365	312.1237	157.6614	179.7151	183.7028	173.9864	278.2288	160.1118	179.9089	202.7001
ATP9A	4049.933	3737.533	6345.993	6112.05	2301.855	3330.814	3233.956	4071.089	3223.939	1903.561	4096.095	4236.546	4837.232
ATP9B	166.9415	155.4202	172.6418	175.3358	175.2647	176.0504	178.9806	213.1239	164.3366	121.3466	171.1925	154.8232	161.3378
ATPAF1	839.2349	744.11895	745.92245	841.5689	923.9667	862.9755	884.05445	839.59645	821.39825	800.8402	746.3644	784.1941	742.74345
ATPAF2	264.1425	260.3827	311.3413	273.1259	204.1034	255.0028	243.9173	248.0147	240.5355	202.3772	291.168	249.1826	244.0917
ATPBD1B	814.0331	840.334	803.1445	814.5675	677.9279	1031.859	1012.701	1015.018	1142.373	1396.142	934.1526	1095.554	1042.448
ATPBD1C	96.58423	99.53741	94.98357	99.11292	115.6615	108.4069	109.7991	107.8984	105.8014	96.6314	113.0661	112.5226	93.41531
ATPBD3	165.6267	174.1849	161.6281	149.5865	156.3478	168.8942	164.4488	178.732	167.6714	196.7373	180.5694	181.7849	171.6443
ATPBD4	181.4849	162.1376	158.8681	167.7271	311.1918	219.9982	205.1828	170.0595	187.6208	188.4254	181.858	180.505	178.1394
ATPIF1	761.3942	672.97095	646.11665	534.7305	303.96055	554.58345	650.43515	568.8388	600.3543	896.57205	775.34115	928.13375	838.276
ATR	97.83566333	107.6523967	101.9928133	99.25156333	115.9277667	109.2856333	119.3278	109.0294067	118.7019667	108.3904333	113.0948333	123.9395333	100.47213
ATRN	140.99225	136.7523	128.44555	126.63995	151.29025	134.2645	124.61265	125.4493	124.2968	120.6958	140.4083	120.0596	123.29515
ATRNL1	85.86198	111.7954	106.6069	109.2929	104.8323	99.99231	110.5186	115.9703	110.3871	82.70403	113.3078	106.909	86.30718
ATRX	117.38612	119.25964	106.0567367	104.7798867	124.1162333	117.1212333	124.3476333	121.8804033	120.7359	105.28933	115.0467	123.7494167	117.4217033
ATXN1	622.3043	568.2175	733.8113	784.1816	361.8676	275.5959	289.0378	382.449	294.039	234.1697	478.2854	262.3612	394.1322
ATXN10	177.7865	168.6806	126.7	129.3954	171.5477	152.0848	150.8423	146.1781	147.2138	175.3862	162.0538	147.0023	119.6395
ATXN2	2337.332	2248.072	2783.208	2703.862	1834.543	2355.891	2204.185	2608.906	2242.136	2346.237	2184.499	2669.245	2520.839
ATXN2L	132.3613	154.5751	179.875	147.71745	178.11065	169.0562	177.72795	194.37865	206.8874	165.7811	159.6382	167.99925	159.8298
ATXN3	309.736625	375.2086	304.59055	386.09875	322.00875	324.29085	338.601	349.0037	426.5474	297.8227	342.53135	325.56665	311.3533
ATXN7	107.9134	112.0162	100.7177	95.30048	110.0731	114.0246	135.7187	104.6973	118.9564	95.30563	116.7705	124.0361	106.1852
ATXN7L2	143.48	137.2671	160.3095	135.0499	164.7095	181.2936	180.3177	205.1203	198.0884	158.3097	169.4919	180.0187	154.3633
ATXN7L4	131.6313	119.2889	115.1616	117.4472	135.7592	121.9823	131.2192	115.1237	126.9009	111.5297	125.3325	123.3313	133.6713
ATXN8OS	92.70286	99.87851	85.31019	98.64978	116.3427	102.1416	103.0866	98.77171	97.4434	107.0542	109.0354	109.8533	99.48554
AUH	263.1662	309.5883	324.6505	311.1411	228.0549	229.616	256.9352	249.1357	266.9594	228.9428	211.7026	254.5524	249.561
AUP1	400.3129	414.1666	365.3154	334.5911	542.845	647.6951	484.7412	618.3484	435.1242	394.1202	612.2678	326.7411	363.4952
AURKA	324.4332	487.90825	155.2369	170.31015	199.72895	326.0112	322.63385	231.2494	293.3442	1743.347	478.6137	1064.3695	1515.5665
AURKAIP1	6031.195	4301.174	3691.521	4540.145	2303.134	6229.121	5652.178	5978.462	6045.857	8752.028	6775.544	6229.852	7260.956
AURKB	134.1432	233.9778	110.677	112.8982	113.8549	138.9135	119.4744	108.9201	144.9391	687.5178	181.9231	325.4106	631.0836
AURKC	96.64469667	108.92711	104.96356	101.6519733	116.4428333	121.2632333	122.3390667	112.0168167	119.9285	109.14982	126.5987333	124.7614333	100.29744
AUTS2	1591.823	1536.6	2317.652	2551.342	972.5597	2075.021	1598.391	2284.2	2044.812	1503.065	2786.107	1618.997	3338.833
AVEN	458.7572	547.8852	334.2454	460.5269	466.797	474.2326	302.0858	330.1696	232.5788	443.7064	733.0043	432.3198	599.089
AVIL	155.4805	174.9613	164.4086	130.3439	154.6728	139.7213	158.3371	161.0654	161.4919	173.4795	166.416	145.376	151.6128
AVP	105.986	104.0226	108.2501	104.5298	113.0057	106.5338	129.532	107.7204	118.4823	107.0368	123.3961	131.4207	106.6634
AVPI1	3191.43	6492.271	4857.939	5956.414	3913.536	4236.79	4181.318	5138.118	4251.742	2936.375	6404.693	4282.64	4686.891
AVPR1A	103.9084	103.9148	107.1195	107.7692	110.4458	109.3157	136.0009	105.3064	135.6305	116.8799	118.9525	128.2726	121.5206
AVPR1B	112.8335	119.1913	103.2277	90.89607	111.209	112.3325	119.5118	124.2101	125.7766	93.73477	123.8869	111.5354	115.8271
AVPR2	115.406	118.4222	113.9328	105.6522	132.234	122.2527	134.8103	126.7877	137.7076	108.8981	134.3637	144.2402	113.2353
AXIIR	238.2122	254.4975	240.8739	266.242	148.3266	173.8925	222.346	203.4252	188.3309	232.2976	257.3038	196.3162	204.9637
AXIN1	394.79757	503.7718	424.81915	452.846145	337.76375	440.58955	421.3924	466.9511	508.9801	301.02135	496.60285	428.1454	357.63895
AXIN2	381.8538	261.4435	196.8411	189.5343	258.8803	205.9065	342.2897	247.1842	477.2134	352.7447	307.8237	373.7962	329.2153
AXL	3231.774	4241.7705	2675.3195	3485.571	2251.4565	4270.6465	2864.4055	3759.0305	3199.923	4028.4705	5770.456	5658.892	6584.7785
AXUD1	1688.7	521.6575	1528.432	1582.102	344.6498	923.2691	361.6293	788.0983	480.5732	402.1452	1593.109	828.9554	1237.053
AYP1	142.44	101.7251	117.8818	114.8665	125.8234	125.1643	136.3694	120.6689	145.8839	125.5706	139.4987	140.7174	132.1743
AYTL1	153.3722	148.9614	165.5974	179.1149	152.8465	136.1662	145.2898	174.1656	142.7375	143.6229	221.1947	158.2938	160.4096
AYTL2	307.9246	247.812	243.5104	203.789	191.3507	237.0932	225.8289	255.0626	236.3566	302.3335	260.599	223.755	252.693
AZGP1	129.3844	112.986	135.191	119.0598	136.5579	136.5756	147.2907	135.4484	134.7542	139.9297	124.6096	136.3052	132.2854
AZI1	262.04115	216.06985	238.50115	240.808985	188.66065	252.3463	242.4553	292.66615	281.41965	295.12005	245.29895	284.9856	282.02115
AZI2	1260.106	1146.904	1142.329	1240.644	1937.034	994.2869	1108.812	880.0403	1042.218	765.9277	1216.13	721.8965	861.8766
AZIN1	2003.935933	1682.594233	1635.310767	1916.986133	1234.198367	1339.5746	1460.965867	1041.990033	1451.2246	1764.689333	1694.415133	2007.176667	1962.297967
AZU1	90.81165	102.3633	96.0349	98.1525	105.1477	111.4726	117.86	92.18092	116.1429	105.303	104.667	102.862	104.2067
B2M	10806.44	7042.271	11793.8	9428.833	11195.9	11219.24	9687.751	14473.01	9078.228	11586.04	12642.96	8839.387	14622.05
B3GALNT1	846.7324	1085.806	1069.231	908.6035	482.9462	369.2997	523.229	391.8245	435.5544	730.5605	557.6751	545.557	485.5385
B3GALNT2	325.5484	232.9443	240.6746	232.2193	213.3889	244.8374	244.9338	262.1888	283.0624	324.3422	320.0275	321.8183	262.9944
B3GALT1	116.7734	103.9923	151.0726	123.2013	120.3555	119.8523	133.2053	120.8797	133.9613	118.9983	123.4817	129.5045	120.316
B3GALT2	217.5379	175.2822	213.1203	179.1935	344.752	194.7383	198.3981	162.615	153.9829	252.87	266.9768	628.3215	318.3696
B3GALT3	218.4025333	235.4633	201.8724	184.2552	169.7148333	143.3313333	155.5160333	132.2550333	148.0337333	225.0003	166.5920333	170.1377	163.0482
B3GALT4	172.8232	185.6076	134.8095	139.0081	152.4509	123.8797	231.5366	150.7169	259.1324	136.1574	170.7552	163.4631	193.962
B3GALT5	98.95856	111.3886	97.22268333	99.85215	114.6999	106.43877	112.5674	94.53708	110.9727567	107.97083	113.6616333	113.9456333	107.7501
B3GALT6	1176.796	994.82	1223.508	907.0732	659.9714	828.2113	826.4682	969.1836	800.1637	880.685	787.0646	782.4912	652.699
B3GALT7	152.1853	144.6144	155.8555	144.0213	134.93	143.2697	141.2781	126.4461	144.4037	144.3263	158.1141	184.8823	149.2888
B3GAT1	104.0706033	107.5884	102.4145867	104.5458767	119.7306333	115.0369	130.3298	102.52902	124.8885333	115.7328667	118.5761	112.58437	109.1390333
B3GAT2	89.21562	97.63922	102.2389	94.90751	112.193	102.8389	110.6	111.8068	111.6039	103.8004	112.8843	97.04819	101.0968
B3GAT3	180.9252	226.3769	233.842	181.5345	224.4401	395.2436	292.0844	400.732	363.8226	309.627	271.6682	290.4479	212.0005
B3GNT1	338.3946	250.9216	203.7493	205.9744	321.8292	196.0262	291.7516	290.6096	248.3744	270.2318	217.2222	373.3531	260.7453
B3GNT3	132.9975	112.6177	116.575	100.3785	130.2813	136.0759	124.5972	113.1637	137.885	125.9942	132.0666	127.2402	119.6677
B3GNT4	123.3713	123.0988	115.8166	113.7423	120.1676	119.8717	121.7928	132.051	117.0799	106.8625	153.9754	125.5452	118.0835
B3GNT5	95.43033	109.8988	88.68398	96.645	128.6122	135.2899	116.8958	113.5544	117.9427	92.53738	142.4035	114.1429	127.6546
B3GNT6	887.8201	933.5201	968.3289	846.876	612.5724	775.3271	758.2405	1017.651	819.6863	459.7398	571.1493	883.9427	470.7142
B3GNT7	82.77787	110.6177	108.8805	89.71643	108.9758	105.5109	105.6157	100.172	121.2049	89.79022	110.6257	109.329	92.92427
B3GNTL1	104.9527	138.8283	132.9225	132.5357	127.0201	145.518	141.3595	140.4735	119.6329	149.1762	137.9479	152.9348	148.1321
B3GTL	359.5823	470.7159	415.879	547.8857	495.0464	428.3695	424.141	508.1021	436.9552	394.5765	449.4113	405.2011	423.5962
B3Gn-T6	95.46522	105.343	103.705	103.838	132.7569	117.7719	107.5607	117.7681	139.066	107.889	139.6379	131.1767	100.3521
B4GALNT2	89.82814	101.425	99.3584	94.6376	113.8548	109.6202	127.4222	97.01932	110.1981	93.06335	120.4287	108.2749	108.4783
B4GALNT3	88.71466	82.51017	84.36379	91.86459	101.3599	97.45075	117.2133	92.0892	96.787	84.94365	122.2666	106.1102	77.45599
B4GALNT4	81.02312	98.41614	88.36385	78.71881	108.371	101.6672	102.692	100.1513	120.0946	103.3964	124.1488	130.843	98.71865
B4GALT1	936.4384	1345.855	773.5223	1206.846	603.282	915.7451	710.6506	951.0521	1036.677	865.0518	1006.376	842.3927	926.5797
B4GALT2	127.9368	129.9948667	135.5840333	133.1533667	123.7355	127.6142	149.2611	125.5095333	133.6131667	124.3326	140.7357	130.9974333	149.0696667
B4GALT3	760.9813	688.142	851.4873	958.2782	596.0891	706.6237	658.1349	769.0541	691.9797	782.1392	818.5829	769.2313	691.1555
B4GALT4	510.07255	669.84025	558.12065	480.23325	514.9787	481.7558	437.7489	493.65	455.08475	501.53315	537.2269	662.2337	724.5512
B4GALT5	2042.506	2998.327	2228.177	1931.614	1706.749	1187.334	1651.139	1411.761	1820.198	1985.147	1612.664	1853.736	1649.502
B4GALT6	134.9195	175.6434	182.668	186.929	154.7818	159.5677	138.6839	121.8341	161.87	122.5792	171.8977	153.2525	166.9378
B4GALT7	914.1548	708.3555	1035.154	941.6097	460.4945	758.5833	746.235	901.5029	972.9725	1070.552	553.3669	832.397	781.4732
BAALC	185.9316	222.9993	400.3367	263.28345	165.4082	185.0438	196.73935	177.57945	149.76665	210.8114	286.7597	146.9642	201.34995
BAAT	87.33974	95.40386	86.60258	80.55245	112.7897	106.1473	117.5385	94.27982	111.5413	82.41975	101.7665	112.8213	91.1122
BACE1	386.98395	503.72815	361.34565	391.93595	538.05855	456.87535	424.37555	543.2438	400.2211	352.51655	476.4129	368.07995	479.4854
BACE2	752.85035	523.0038	982.085	1089.702	620.6837	753.17385	461.3171	859.78375	648.7537	620.89865	730.5481	312.9058	549.6319
BACH1	118.31674	133.7560833	120.7175	127.4264333	140.7495667	129.7804	131.4021	126.8783033	130.8195	121.00365	138.6276333	125.3945	122.0334
BACH2	149.1889	171.4975	208.6989	155.5024	137.9553	111.8972	112.7057	114.4703	111.8884	103.3232	127.3974	109.3594	117.1364
BAD	500.9515667	323.009	371.1732333	342.0725367	261.1459	289.4224333	325.0761667	351.3385	323.7535333	380.702	405.525	378.8153333	327.3155333
BAG1	153.4369	148.4527	138.7539	124.7234	153.8482	146.5831	139.9968	119.9002	150.7397	135.0369	154.2859	142.9542	148.5995
BAG3	2318.789	1907.312	1699.321	1631.908	1757.901	2321.862	2222.759	2499.198	2936.435	2548.11	3824.081	2721.027	2824.473
BAG4	212.7976	228.1159	195.6182	162.57	266.0229	165.6326	193.2638	151.5957	214.4073	198.7892	245.1227	264.8539	228.2503
BAG5	509.336895	667.8315075	554.7391375	645.920545	600.460025	588.755085	584.729225	537.3880725	626.8216	512.7465775	523.7256	670.3684	614.197775
BAGE	128.9308	148.1684	132.4746	137.2056	129.5671	152.6792	135.8138	145.7075	116.1656	143.2568	164.8343	157.422	157.2662
BAGE2	131.4274	115.2136	116.6877	129.5787	136.962	122.6829	120.7279	122.4219	125.356	112.7156	125.3359	129.9286	142.6193
BAGE3	114.5432	101.9209	125.6557	126.5716	123.3155	122.0313	132.8453	117.9493	138.9382	114.9018	135.301	130.5279	114.273
BAGE4	95.42596	89.55879	108.248	93.10461	109.0819	109.7526	109.9228	96.61253	109.7466	97.87758	117.954	100.0813	92.56528
BAGE5	198.1677	196.5812	235.2074	230.9814	178.57	226.1292	205.6093	235.1983	270.6945	176.1991	217.366	211.5218	228.2505
BAHD1	133.4465	111.4921	117.7285	115.9906	120.7619	128.5094	142.8398	130.3742	128.1982	130.2941	146.1756	115.3309	103.5756
BAI1	104.7635267	105.9614667	106.0546267	98.1693	115.9611667	110.2412833	117.716	112.8368	114.8889033	101.8708833	114.8448333	110.3596433	115.3363
BAI2	116.5381	113.7227	103.5276	99.36339	106.4517	108.2204	108.5914	108.7282	103.9165	87.51607	127.3918	123.7571	100.5862
BAI3	85.61488	91.54122	85.28133	89.48042	112.1383	113.3086	110.818	96.81052	107.0295	92.04342	105.788	97.00973	101.4961
BAIAP2	162.739775	207.11315	196.60545	204.22435	161.45495	175.9251	190.25305	171.046175	172.3391	148.588575	247.34715	183.825575	165.955175
BAIAP2L1	193.7702	390.0374	291.1878	368.6192	248.0017	399.378	354.7969	418.9076	412.2129	397.036	365.8634	455.5828	416.9262
BAIAP2L2	201.7973	176.4972	136.5127	151.3275	250.5003	377.0146	263.5237	320.6158	315.5847	677.986	720.0452	388.8671	973.6816
BAIAP3	84.15521	94.22374	98.98845	102.5568	112.3826	104.5899	100.4982	99.05551	109.6124	97.54353	104.4942	115.8912	97.79738
BAK1	244.3584	208.0032	203.6256	242.3155	251.6253	208.4373	187.1184	191.4482	197.1089	375.7458	229.3765	174.6161	175.3726
BAMBI	2742.648	2322.25	1698.604	1365.968	835.6414	738.4082	1063.633	743.8784	979.6808	1349.03	2463.129	1230.461	1993.745
BANF1	4498.728	5258.848	4647.627	4419.139	2033.424	2926.004	3549.602	2416.241	3153.796	6162.988	3998.459	4567.601	4453.999
BANK1	148.8038	242.6643	267.866	455.84	207.4039	224.1458	199.7988	278.9159	196.1855	133.2392	268.9066	297.68	175.1861
BANP	119.1474	113.6793	155.3248	115.4504	148.9141	130.9058	156.4586	144.0683	144.7405	144.5847	127.6976	136.1918	135.9679
BAP1	268.3144	250.5191	328.1744	338.9127	273.9983	377.2581	351.0754	411.4014	367.1669	309.4531	300.3384	326.3719	290.022
BAPX1	134.7985	135.4792	205.3538	433.0155	125.0174	168.6407	171.8972	183.9864	138.8036	117.1237	234.8088	127.6031	122.153
BARD1	322.8385	295.8644	225.4679	257.073	254.1566	296.8674	246.0348	271.9113	219.7917	609.6595	356.769	549.8455	718.4484
BARHL1	105.4433	98.94961	95.05811	85.25201	112.7611	116.1689	111.4497	114.7236	111.1139	111.2294	131.7557	110.0042	117.9821
BARHL2	120.0539	105.3079	109.2084	99.9604	117.324	112.7016	117.926	109.8077	111.1172	110.6055	121.2657	113.9973	121.1243
BARX1	106.1544	120.5672	111.7459	100.3668	117.9824	126.9255	122.6341	115.3552	129.604	107.1454	128.555	118.8552	102.7473
BARX2	113.2394	116.3375	107.2393	108.7038	121.5314	120.3389	134.2487	121.0244	111.36	107.8747	119.8091	101.283	102.5233
BASP1	7435.446	18602.39	14997.98	14791.26	6529.627	10060.34	9241.318	10024.55	6027.334	10095.41	11417.63	8816.347	12721.17
BAT1	986.0254	1513.153467	790.5248667	989.0794	687.8591	999.5260667	689.7109667	1102.382607	775.9225667	1312.887833	1065.355667	912.9194	654.9770667
BAT2	642.8935	586.48295	632.7616	552.22585	438.6105	734.05005	550.3521	802.0738	668.35435	743.4005	524.3643	634.54055	612.7181
BAT2D1	1483.237	1875.206	2079.091	1984.245	2507.924	1904.071	2264.135	2047.012	2177.769	1699.043	1863.215	2313.427	2062.144
BAT3	437.03235	401.0668	464.0162	487.00535	312.4753	507.0534	470.75265	595.3643	470.58205	419.03525	470.40555	449.8342	406.9977
BAT4	159.2757	127.0697	129.0771	138.0176	147.0575	154.0144	155.0083	160.1144	122.1405	138.565	154.9739	140.0379	140.1127
BAT5	790.9436	720.4532	897.5919	620.1898	487.5599	808.3972	693.236	936.9917	787.754	755.7101	668.1169	632.547	736.988
BATF	99.61246	114.3437	106.7997	96.7676	159.2037	162.138	196.5978	142.7747	199.0201	137.391	133.1702	165.0619	138.6121
BATF2	118.4547	111.5788	122.766	101.4321	131.7397	124.9871	121.4132	117.6467	129.3269	112.3043	126.0941	131.296	117.2559
BAX	275.1716667	293.3960667	325.8496	443.0119667	292.8454	407.0509333	378.5669667	345.5710333	404.3278	376.0902067	274.0825667	250.687	305.3093333
BAZ1A	294.20435	481.77015	364.1531	399.54505	657.28515	526.9689	498.7214	452.9085	454.9175	578.72955	687.2942	508.12545	605.9186
BAZ1B	727.7357	613.3686	881.014	802.4428	699.7048	892.6005	937.2278	996.7911	917.0428	717.3467	670.5635	794.2946	858.6797
BAZ2A	108.6391	117.9737	106.9861	125.569	113.2191	113.0378	125.8313	107.0697	128.6807	113.1318	115.1222	127.8819	97.26637
BAZ2B	477.1642	665.7452	730.7426	743.9937	651.5402	477.242	559.0695	552.8807	552.9784	346.545	491.3225	462.534	542.981
BBC3	95.25352	112.244	101.3673	118.4898	132.6989	122.9421	116.0149	106.5393	118.2967	86.68584	125.0025	115.1327	119.0462
BBOX1	98.89394	101.6623	113.9231	108.4624	130.692	116.6568	123.2134	121.5683	125.5742	100.6871	133.7195	103.9693	126.0602
BBS1	690.3308	507.6333	667.6694	733.2161	452.2418	551.2431	506.3899	583.0148	481.47	370.2336	407.1291	420.33	453.8669
BBS12	262.0941	234.064	288.2595	261.0736	267.1556	210.9553	251.3277	222.2241	247.0021	198.4768	202.8299	269.8691	232.1076
BBS2	726.9404	930.7575	806.9028	997.0192	735.18	940.6511	977.0964	999.0714	741.6223	613.915	963.1915	827.5672	815.9561
BBS4	551.987	537.7474	625.824	599.0531	476.7033	440.6784	519.5355	514.5001	541.3992	584.2987	471.3808	543.5232	461.6606
BBS5	111.6392	119.3962933	122.9165033	124.9502867	128.4755333	125.2286333	135.4913333	124.4478	139.8115667	138.9689033	139.5275	128.1733867	124.1241667
BBS7	238.5035333	274.4733	267.0764333	277.9089667	369.2360333	326.1977	296.3715	307.5569333	275.7165	246.9109667	315.8450667	315.3317333	331.5015333
BBS9	164.3241	162.1484	148.2369	150.8075	161.817	168.3759	172.3663	165.8876	139.9126	167.4716	170.7794	146.4992	160.7234
BBX	1794.654	1703.923	2037.94	2248.099	2622.122	2401.85	2367.011	2187.453	2275.014	1636.594	1818.034	2128.994	2421.699
BC002942	1070.443	1098.473	1010.625	907.0837	660.9521	1278.692	864.2693	1539.273	1361.581	1290.943	1428.93	998.7025	1287.372
BC37295_3	90.80009	98.57626	92.61893	102.9348	120.1584	116.2852	112.0112	99.58397	117.512	94.72227	113.4785	104.3238	95.81172
BCAM	107.7340833	100.0143467	108.0955067	96.0625	122.0080333	111.3357333	122.4350333	106.1808567	108.6221333	110.2444667	118.111	110.9427	117.3693767
BCAN	113.36738	124.10964	113.27541	108.08294	140.3105	126.8937333	133.2525	127.1969	121.6334	128.0081	134.1443	127.3305333	133.0571667
BCAP29	483.627144	513.71882	360.34184	390.061008	792.82078	667.4677	580.0438	600.68052	660.11592	553.683416	522.85028	689.0553	640.98742
BCAP31	4729.757	3642.167	3122.86	3562.567	2773.32	4604.202	4487.524	5390.354	5293.823	4513.003	4557.091	4499.392	4736.344
BCAR1	432.6025	289.1353	312.6577	375.2817	275.0526	377.71	266.2201	430.1318	347.7838	482.3809	366.7944	304.3444	331.7926
BCAR3	1335.013	1590.693	1056.637	1332.166	2070.008	1951.248	2185.045	1623.132	1913.209	1636.78	2977.671	2779.709	2771.661
BCAS1	100.7675	104.5211	97.03507	102.0064	121.3777	115.1096	121.9473	119.8622	129.8232	112.6274	114.1741	101.8156	102.5222
BCAS2	109.4236	134.2899	109.9024	130.4451	151.5441	130.2673	143.4644	117.0766	148.6164	107.5685	124.8151	113.344	120.9145
BCAS3	98.20486	119.0836	125.6634	127.4707	132.7177	129.618	145.8051	122.3077	127.8931	120.2639	134.4346	140.6664	120.5564
BCAS4	308.7163667	280.2414	292.6622	304.6257333	228.2000667	272.1808667	270.7592667	286.2962333	288.2373667	379.6779	387.2230333	348.0561333	372.8243
BCAT1	1112.09	2188.222	1904.449	3223.958	1997.042	1617.351	1218.445	1285.393	1241.242	1141.15	1819.635	1423.252	1124.123
BCAT2	785.8506	708.3212	594.9611	528.2509	716.874	868.1016	955.2837	789.9535	886.7997	1001.27	910.9774	915.7491	890.5747
BCCIP	672.2219	824.568775	627.45795	658.07195	898.820125	746.091775	686.109575	605.0022	621.8726	1036.984425	642.08325	730.3722	701.512875
BCDIN3	997.7927	973.951	945.6174	1042.577	945.1805	1151.13	1189.169	1131.976	1523.748	1064.414	1028.535	937.9384	965.751
BCDO2	84.94841	93.14771	103.4324	87.76783	113.9384	116.7076	118.282	102.5617	135.1601	93.59055	114.9575	103.0312	91.82086
BCHE	99.27074	105.8961	116.1028	94.80183	112.8642	109.3678	117.1848	101.2283	125.526	107.8927	104.625	95.47666	98.01168
BCKDHA	775.2471	600.7366	707.2504	764.494	683.2745	841.077	733.9146	986.2036	791.1555	954.3928	709.8926	699.5013	642.9509
BCKDHB	315.02835	276.1896	196.3719	185.15925	255.10285	215.47215	242.01295	186.0128	198.48255	269.5703	213.3042	209.32495	214.172
BCKDK	2300.789	1828.596	2341.295	2289.999	1299.107	2010.002	1720.53	2453.437	1865.29	2943.368	2232.23	2994.423	2582.164
BCL10	337.0136	474.9827	261.3399	310.9222	473.2443	347.1751	350.9088	295.6538	366.2282	344.675	392.6374	479.2234	401.7548
BCL11A	99.97545333	96.7589	103.60129	139.8025367	118.7684667	105.6187267	111.2113333	105.6866	110.3973	100.7595467	117.2594	108.9636133	104.4086333
BCL11B	91.684655	101.22766	136.10345	116.7374	122.27515	112.2711	122.32235	110.59861	115.7686	100.24693	116.9069	112.9006	96.752545
BCL2	117.87826	158.2247667	284.8240667	273.6258067	248.2291	158.4224333	198.7745333	143.1139	181.4131333	136.1947667	195.6915	153.4454333	156.3802767
BCL2A1	190.7819	180.4802	155.3168	172.3954	198.1992	183.4787	166.7356	169.3792	165.605	190.8781	208.9182	174.2684	218.3058
BCL2L1	1016.21555	1659.915	1303.59675	1420.73315	1806.71815	3464.32105	2663.41305	3175.4929	2788.2981	2112.56945	3023.11345	3724.3495	2946.11985
BCL2L10	101.3205	103.6242	99.17519	93.89947	121.0688	105.4865	113.9862	106.382	116.0269	107.2535	118.4192	104.5047	128.3087
BCL2L11	100.5723933	113.9938	113.8582667	118.7155333	122.6871	109.2958	121.8644333	111.5987	111.8417	106.3784333	133.4280333	107.05357	111.6944
BCL2L12	442.5809667	361.5372	332.0821667	370.3822333	257.0458	345.7519	346.6571	356.3557333	363.2789	690.1708	403.6875667	491.9059	434.4135
BCL2L13	2655.783	2754.535	4266.612	3371.295	3189.08	2861.684	2793.778	2987.581	2879.846	2302.193	3904.913	3041.44	3678.006
BCL2L14	105.426515	106.39945	102.65772	102.8198575	120.51935	109.33995	116.269225	109.10036	117.1783775	105.39066	115.89715	111.65654	107.953215
BCL2L2	1393.203	1250.505	1277.365	1096.966	658.6729	807.1695	871.6802	983.1157	865.6387	1044.379	1516.267	1412.694	1657.58
BCL3	274.4817	619.1228	420.9476	393.1882	222.877	346.5284	303.4826	336.3779	306.5085	355.8182	417.6109	304.8616	316.7869
BCL6	1525.157825	1164.41425	1654.99895	1589.7585	4621.92025	3060.0596	3317.84915	2579.8273	3369.6806	1000.77375	2444.14385	1957.30535	2366.17605
BCL6B	162.1313	138.5904	145.8246	172.6476	182.5486	173.6284	153.2965	132.1428	178.3753	199.0347	179.282	152.8357	154.7216
BCL7A	122.8575333	113.3275667	98.47688333	103.7766733	126.3805667	120.542	137.5760667	110.372	119.7977	112.42391	127.2320333	120.2278667	107.8610267
BCL7B	491.9095	416.13405	377.2015	375.5861	358.97035	374.9574	375.0938	404.9261	462.9556	440.8185	468.92895	417.91165	466.6215
BCL7C	1149.369	1422.546	1172.755	1097.329	473.9443	966.9527	873.889	950.8391	758.1193	1222.934	1596.134	1064.027	1236.505
BCL9	426.2673	282.1645	350.9459	353.5266	267.1905	267.7227	290.2169	306.4032	263.1162	303.3054	328.2678	262.2798	264.0942
BCL9L	327.696	287.8249	231.6451	150.0543	193.0963	184.7574	196.7148	219.8857	221.3381	239.4274	222.4917	229.4052	188.771
BCLAF1	1739.761	2428.7445	2125.7977	2236.30865	1902.5125	1740.95495	1811.7032	1497.43225	1559.84905	1765.6437	1505.42245	1732.53745	1839.83495
BCMO1	95.71003	110.1596	94.96928	100.9837	113.8254	105.0914	122.2545	97.37466	119.0018	93.25827	105.1682	109.9726	95.24364
BCNP1	94.4327	122.9215	120.1176	111.9552	131.5271	127.3563	126.979	112.8521	124.1811	103.4952	119.2534	115.8627	104.5474
BCOR	293.4752	342.2258667	261.6221667	306.1494333	441.8793333	277.1771667	288.9605333	289.0284667	299.2446333	299.7889667	264.9801667	314.8779333	329.2603333
BCORL1	144.0732	148.735	129.5229	109.6706	145.7022	140.086	165.255	141.8012	147.2126	151.4554	146.4405	129.4663	137.4355
BCORL2	102.3271	95.39285	93.16022	85.8926	112.4137	111.2863	109.2586	107.5878	112.8443	102.9995	106.8405	112.6737	101.2751
BCR	136.3997667	162.9418333	133.4536533	149.2373667	157.6839	170.8631667	178.9221	172.8944667	170.4294333	142.1612	163.3876	185.2079667	185.9128667
BCS1L	440.2487	303.0164	360.4144	379.2563	298.3413	449.4774	385.0287	500.2905	389.1486	624.3267	378.2213	368.2134	401.356
BDH	96.18662667	107.9290333	111.2093333	103.87766	117.9533	113.2261	117.1526	108.6460333	106.9696167	120.2501667	119.4901	109.7497	110.06995
BDH2	134.6755	111.1917	130.2439	110.2266	190.1395	147.2197	158.5641	126.6906	155.2422	128.9019	130.0977	124.1072	125.7419
BDKRB1	116.9891	375.9818	211.9799	155.7418	117.0603	113.9157	123.7342	119.3148	117.6678	162.1635	118.9738	164.2528	201.6676
BDKRB2	102.0102	198.4691	119.5255	106.9372	117.3427	113.7311	116.8805	107.9487	110.6128	127.1415	127.2347	120.4866	120.8472
BDNF	138.0376571	166.8218271	181.2452629	161.1987757	140.8383286	146.3211429	144.8122143	140.0538143	149.4693143	143.5671657	160.0412571	238.1854743	179.5322786
BDP1	138.7155	166.7952	152.9277	132.3638	152.8677	156.3664	155.423	148.8752	145.84	130.2579	139.9762	172.3353	151.955
BECN1	835.8629	1097.914	922.428	998.7401	1041.25	974.6686	794.9624	849.14	836.2371	858.7842	904.425	992.8522	1118.085
BET1	889.0772	920.1713	964.8318	850.2136	985.6235	732.7516	680.524	638.6829	543.3224	757.1971	594.857	632.2847	680.6867
BET1L	244.2815	235.6312	301.5293	213.8634	204.522	212.0135	211.9968	213.7038	183.4951	234.7085	200.2603	186.0635	181.2738
BEX1	122.9642	148.6154	130.8229	167.0253	286.4195	395.0932	160.578	455.8014	152.572	667.243	515.9611	386.3617	796.7585
BEX2	129.9375	112.9176	159.6053	246.2721	164.4168	144.2914	131.213	137.5461	122.1408	117.2155	136.5096	128.3368	125.7116
BEXL1	392.3876	310.4744	562.46405	592.24495	486.6743	286.30465	240.52455	370.75	212.64005	288.5053	270.39215	186.43605	193.77745
BFAR	677.3607	1169.558	1136.877	942.245	1031.471	871.5589	983.6588	927.3776	940.1885	745.6151	1112.382	922.0334	1084.606
BFSP1	180.9839	145.0894	164.5455	164.7527	142.687	125.2373	132.0195	114.2966	135.237	153.8353	157.835	133.3685	121.0874
BFSP2	138.1402	125.5018	113.8744	117.9191	129.955	117.9331	128.67	123.7408	133.2711	128.6865	137.7814	128.2711	107.4285
BGLAP	156.7819	205.9976	194.8418	155.2644	174.8619	166.168	158.9461	166.3679	181.2496	178.5901	162.4387	160.8642	148.609
BGN	37809.88	31417.26	42015.66	40983.35	10367	20759.06	23398.32	24809.31	22676	16963.27	35007.2	21443.75	31675.32
BHLHB2	4641.652	3743.266	7111.204	7330.297	2107.597	2963.022	3765.056	3158.946	1967.758	1933.536	3952.646	2982.309	3500.018
BHLHB3	134.5712	200.5249	598.6749	534.7242	170.4357	150.5392	128.5474	187.9385	126.3513	119.0746	141.9586	110.0264	149.1235
BHLHB4	84.37142	97.72888	96.39898	88.05302	112.1396	112.0945	109.7082	100.1018	112.8906	96.51945	105.363	110.276	92.08403
BHLHB5	86.93363	86.18381	94.66176	115.1159	118.8427	98.96922	120.5971	90.82148	110.6223	97.22948	98.81207	92.09804	96.3828
BHLHB8	101.0174	110.026	122.2906	95.66668	119.5585	119.9047	127.9426	96.72736	114.4353	123.2177	130.9454	130.4612	103.2507
BHLHB9	208.1046	303.6812	310.4024	279.8091	496.9543	259.2669	330.8281	299.9175	223.8774	205.3777	308.9953	205.8021	233.0934
BHMT	80.62416	99.27589	95.07405	103.7243	113.6979	108.4056	108.6859	106.3854	106.9622	92.64648	100.7256	109.6523	109.2238
BHMT2	112.2056	169.1602	148.672	101.5117	136.6127	130.8859	143.369	130.315	141.4899	117.2312	136.2111	146.6462	157.9496
BICC1	259.4902	423.4207	317.6311	256.9235	312.2162	299.3697	363.2838	237.5522	522.8052	210.8861	185.5647	273.1336	266.8434
BICD1	120.9807	138.8975	146.8509	133.5996	135.02615	137.07075	136.72235	133.39635	143.80305	130.6628	161.2348	126.83305	139.8729
BICD2	712.032105	1032.93185	888.21475	940.899085	756.4589	833.8069	951.75935	757.396325	1056.81585	851.005555	1070.3753	1239.21055	1139.66186
BID	289.3555633	233.2677733	208.954	223.0404267	323.6776333	291.2996	236.4766667	268.97941	269.8672333	342.3211733	340.1263	345.9076	327.1085667
BIK	81.54281	95.1816	90.46889	77.99366	108.516	104.1829	105.5514	93.82693	110.7479	104.4006	112.5763	100.4647	92.73058
BIN1	847.9487	1016.3343	1033.411	1236.54375	646.8685	1282.3055	992.30575	1460.0385	931.5329	978.0306	1506.735	1121.71705	870.16975
BIN2	116.557	110.3104	116.3348	103.2402	126.6798	116.9776	118.5238	127.6913	124.3029	107.2999	133.6357	133.7107	115.3226
BIN3	165.2734	223.3336	125.5988	157.6806	170.66	151.7061	123.1521	131.5768	184.7467	152.9905	166.3491	143.0881	120.3262
BIRC1	92.38455	104.9912	116.1601	106.273015	114.29285	107.8064	115.54835	113.9789	111.5282	91.35798	116.84405	107.1861	102.51657
BIRC2	1744.115	2699.899	1917.985	1983.009	2697.889	1938.393	1764.638	1722.65	2181.526	1867.208	3159.091	2338.033	3721.533
BIRC3	397.2988667	405.52075	395.4043667	405.4435333	505.4006	652.3397	419.0104	656.2672	685.1943333	329.8540667	395.3094	424.8612333	578.0674667
BIRC4	190.2138	167.5885	179.324	186.926	181.6816	172.4105	156.9879	178.927	200.2682	160.7928	176.9939	203.8306	132.8654
BIRC5	249.6948	266.22275	97.495745	111.4028	123.10545	144.53335	141.3438	120.18165	146.0902	1009.4844	315.5642	411.1045	550.561
BIRC6	387.3427	558.7163	454.4822	409.7217	492.4823	468.7614	613.2364	396.4002	596.739	406.098	405.3791	561.7968	433.6264
BIRC7	95.43028	96.682175	110.7758	91.36342	117.49755	109.882	117.20765	106.65143	115.0101	101.96989	120.37595	109.69765	109.57345
BIRC8	97.61021	110.9924	100.7173	95.37844	106.6392	108.3905	116.9954	113.4283	117.5008	112.5453	116.115	126.2262	111.164
BIVM	988.2801	1355.353	1389.62	1189.311	866.4492	828.9725	1023.422	775.1425	875.8102	933.0024	695.8862	931.1294	970.3531
BLCAP	824.6919	790.4127	1003.862	1053.049	1085.352	1148.567	1022.663	1061.651	1445.594	1306.88	919.896	1177.463	1020.142
BLK	92.8486	108.9225	102.4447	98.07566	114.9101	102.2494	120.9662	101.1365	113.2758	116.7187	118.682	118.4248	116.8414
BLM	113.8414	128.0814	118.898	124.3305	122.1871	125.436	133.0741	120.0761	131.6273	196.9281	132.9129	174.5334	214.1269
BLMH	361.3012	339.5283	264.6849	315.9136	220.7306	285.1878	300.1026	286.7066	255.0136	457.5095	387.1543	261.03	250.3263
BLNK	79.54597	100.433	100.0033	89.57628	115.4068	102.4609	107.4355	90.54705	106.9525	112.815	107.2705	97.93943	99.49087
BLOC1S1	2069.788	1987.364	1773.442	1346.434	562.64	1617.513	1283.843	1274.97	1578.683	1763.925	1246.363	1509.556	1863.188
BLOC1S2	142.83355	152.04375	177.80245	165.38605	216.6139	178.90935	195.1993	167.3956	220.94915	157.85	165.52575	158.31155	141.4321
BLOC1S3	84.86654	101.6479	97.08281	90.5229	113.0775	112.2087	120.1752	100.6149	127.0869	91.36562	111.1195	124.605	119.6202
BLR1	110.1339467	105.6879967	114.1198133	109.3841633	127.3843333	119.2086667	130.6540333	118.2193	119.1501667	109.43205	125.4984	129.8136667	113.90321
BLVRA	1062.453	627.8214	647.4709	731.9861	651.5872	768.7644	595.0793	743.6611	496.6759	1226.985	1078.532	712.7865	947.6837
BLVRB	439.9113	593.6549	355.523	601.9615	374.2428	750.8253	620.9456	678.9008	534.6876	398.5564	1126.226	436.6859	631.636
BLZF1	194.9771	321.1483	222.6963	196.3888	210.0723	269.9321	191.8591	213.3887	233.2983	204.0895	173.9389	209.4172	193.1804
BM88	105.0586	128.287	102.2714	111.5189	125.0107	123.4723	133.7495	121.4197	123.5622	111.3175	126.1915	123.868	126.7771
BMF	102.4798675	111.7021225	118.4770625	113.85413	119.77665	108.216975	123.85575	101.0965125	107.859	100.14999	119.23115	102.13101	111.068645
BMP1	707.8840333	579.1735567	541.1314	483.7232033	441.2386	450.0351667	481.5378333	676.9566	672.2729667	365.1539667	582.4071333	577.251	605.6954667
BMP10	90.29055	91.05634	102.3216	85.53776	112.343	102.4832	118.6321	96.6215	107.2731	88.49957	109.9253	116.2646	94.70507
BMP15	104.8338	111.1865	118.2801	107.4554	106.9359	115.307	123.3314	109.6966	151.5719	105.4073	111.0316	116.118	109.9896
BMP2	192.5916	138.6919	147.8584	210.6973	191.219	235.0268	186.4342	247.7739	161.5588	143.1096	204.5188	181.4153	158.4112
BMP2K	179.6538	204.0880667	222.381	227.0212333	211.4751667	188.9747	194.1327	171.6720667	166.6615333	195.3714333	186.029	178.9385	193.6063333
BMP3	124.2373	124.2851	110.0824	121.9274	133.0066	123.3323	131.2076	128.8845	119.1963	114.1101	132.3189	123.5755	122.0473
BMP4	209.18806	171.6711733	227.1332833	182.9749433	288.9442333	289.7169667	439.5331	281.7153	590.9597667	194.6053667	180.1407	288.3740333	155.8924667
BMP5	150.5427	150.1846	118.5736	132.3474	144.6937	124.3981	125.8137	123.328	132.2845	171.1016	147.072	145.1664	130.393
BMP6	556.4456	227.5578	185.0069	174.3098	490.1966	227.9041	451.7706	211.7281	945.5477	837.8067	352.5267	693.6562	809.6269
BMP7	109.3728	104.1256	99.62038	100.4752	119.3184	105.0379	114.1295	120.8679	121.1293	99.73506	114.4231	119.6531	98.57805
BMP8A	92.40797	96.07513	91.4767	85.84816	106.3318	105.7881	122.2982	98.86225	118.1501	102.0491	107.5718	101.5353	98.45322
BMP8B	80.20852	109.7429	102.9776	113.6217	116.1473	109.8006	130.6207	124.1589	116.4639	108.1936	111.5058	109.9961	127.8129
BMPER	108.4413	100.6721	93.3622	96.01382	116.6822	117.1002	126.2455	112.836	128.6012	92.48809	114.3664	100.9816	93.70544
BMPR1A	185.8204	185.4329	139.3199	135.8197	165.4742	124.2069	152.7755	138.9473	147.7899	143.1104	130.7796	144.2113	141.2175
BMPR1B	109.1324	110.1378	105.9381	101.9419	114.3073	115.8814	107.234	122.4731	107.8139	112.7598	136.5806	116.2287	125.0413
BMPR2	1536.033	1740.795	2008.206	1978.937	1932.568	1171.866	1350.14	1068.743	1235.273	949.683	1340.704	1256.942	1454.192
BMS1L	881.7084	873.4792	915.9415	982.5408	843.545	1074.223	1102.578	1127.504	1185.9	1525.331	818.559	1068.509	1020
BMX	97.7035	108.30878	108.9912	106.93255	119.02245	111.4022	122.8349	108.9163	116.1238	109.52275	120.1909	106.99544	106.52255
BNC1	127.0452	150.26235	142.9455	143.19015	187.00245	137.6937	172.41965	132.23715	175.43585	133.01955	145.90605	171.4332	154.174
BNC2	633.8739	944.6554	1043.107	1203.799	781.8201	713.6965	649.3967	815.7596	497.434	820.038	655.9402	584.4224	677.5641
BNIP1	256.7488	227.37455	270.99845	219.72915	270.09515	302.81045	274.02555	248.32855	267.2222	296.0016	258.4167	240.41915	223.0662
BNIP2	1102.138	1801.004	1464.493	1465.468	2208.372	1543.242	2066.313	1458.065	1923.932	1228.766	1554.814	1871.959	1765.748
BNIP3	6793.454	5799.615	4754.694	5140.795	5610.611	4013.457	4475.987	6596.646	4525.306	3617.774	4709.16	3572.556	3705.985
BNIP3L	883.8923	680.8487	404.4283	568.7316	1170.517	617.4428	538.7383	584.5058	493.2137	372.8152	836.3033	525.288	426.2673
BNIPL	116.37181	122.3880333	120.78991	113.7940333	135.1307333	136.9956	129.8319667	128.7396333	136.5657667	131.5877267	138.5576	116.9113667	127.5086667
BOC	103.7482	101.6935	163.3516	133.9318	123.5159	164.5939	120.3682	178.1232	111.0827	119.4147	130.1128	99.94809	103.1314
BOK	1125.971	594.1971	1130.47	865.7878	407.8822	526.454	412.3076	723.3482	436.404	816.8031	802.4124	587.1336	685.0554
BOLA1	199.5233	166.0427	173.2564	161.2193	193.466	211.6293	180.6242	202.3012	205.856	217.1631	169.0007	155.3842	188.6157
BOLA2	1438.07015	1152.35845	1132.58165	1176.2778	501.77255	1079.3411	1064.8994	1053.33605	984.45795	2032.30395	1433.0402	1793.2341	1458.70855
BOLA3	2455.2944	2208.5542	1730.446333	1748.711167	882.2034	2685.1201	2097.186267	1904.327667	2176.202033	3014.826033	2542.1716	2884.834733	2803.066567
BOLL	97.55665	101.9322667	93.90264	98.28303	113.1868667	103.35319	115.5069667	96.81576667	120.0992333	99.53099333	114.8415333	114.6184667	98.80973667
BOP1	1480.587	1040.607	902.8757	1098.028	966.8165	1875.721	1080.963	1557.902	1242.792	2845.28	1520.743	1269.182	1510.252
BP75	341.9766	325.1441	313.8861	366.6762	402.6783	249.2706	330.3991	278.9441	296.528	330.302	236.9047	321.4484	321.3306
BPGM	382.64335	577.81105	487.4887	389.8871	343.93345	230.8516	393.35325	222.7799	359.10015	332.348	335.76045	425.6355	679.048
BPHL	705.8155	861.822	729.4345	739.6071	564.1199	557.9753	764.6487	641.9252	676.9398	957.4829	654.8113	884.4943	753.3281
BPI	110.4822	119.5157	119.0481	104.4516	120.6818	121.4119	129.7036	117.8036	130.9077	111.4184	123.7212	112.4192	126.9251
BPIL1	73.91821	98.9054	92.28284	82.29805	110.1049	109.1909	113.3775	101.5696	96.58299	91.3077	113.7625	113.6503	96.46061
BPIL2	76.65405	109.6689	116.1779	95.56259	115.625	105.3949	116.7435	108.5831	108.3917	108.8167	115.7725	110.0569	92.76336
BPIL3	84.92979	114.4137	104.0346	81.55894	114.6297	94.92059	104.808	89.48348	114.4788	93.3421	111.1226	102.1968	97.82275
BPNT1	228.5607	281.2571	289.0976	261.1053	332.8823	277.9963	324.688	268.9467	301.1375	269.1525	274.4527	322.9836	312.5237
BPY2	81.32898	99.99139	102.9262	108.308	115.9258	101.7317	110.3873	90.00552	112.5954	93.80466	96.55688	104.2949	87.51221
BPY2B	126.6176	116.3655	125.5255	101.7962	123.9659	128.9523	133.3201	121.4941	133.8175	117.3726	140.7613	117.4132	122.2028
BPY2IP1	478.5064	355.4897	428.6836	371.879	432.659	614.5081	559.5324	859.6639	732.6086	527.1308	579.7961	691.4968	620.048
BRAF	120.4654	144.6307	186.0125	138.4654	140.2714	141.4187	124.0269	137.9395	132.5585	155.1628	161.9514	142.951	132.2471
BRAP	110.2659	98.41241	96.77724	82.13387	116.3144	126.9471	127.4454	93.20667	132.8873	112.3817	128.4112	120.8572	103.7953
BRCA1	115.66924	135.9538667	117.2924	122.5998	131.9247667	132.8233	143.3598333	130.5953667	142.8081333	196.3894667	131.4851667	168.8656333	159.6924
BRCA2	136.3347	134.9323	110.6272	132.8951	129.9523	121.9105	122.3349	115.6257	107.3474	140.9763	155.5565	137.0351	132.1112
BRCC2	104.6612	176.4227	127.3838	128.3126	133.9953	151.1469	130.7554	127.2938	137.192	151.3966	134.5192	184.3309	152.8268
BRD1	275.8549	224.8825	248.8887	254.3001	235.6203	226.6221	241.6089	298.1375	281.5128	262.2385	229.6901	192.9628	220.2001
BRD2	2458.342	2028.522	1937.768	2072.207	1695.324	1621.534	1955.812	2041.258	2077.879	2331.318	3913.884	1966.38	1904.34
BRD3	1286.006	1073.471	1311.184	1306.297	984.6508	899.7881	869.9614	1133.826	977.094	838.3005	965.8762	853.6398	909.3054
BRD4	180.23955	161.2903	179.23795	176.3631	153.14275	164.0229	175.75935	160.95495	181.0833	145.54505	166.2521	178.5278	166.14235
BRD7	773.2081	1026.491	935.241	967.7822	908.7855	1002.216	769.0049	839.7694	672.1365	815.46	786.5453	769.9271	935.4133
BRD8	396.03683	438.364815	552.134645	526.369275	526.38025	454.5288	399.0361	479.668965	330.2131	388.089065	344.15595	403.38825	404.680575
BRD9	778.83165	776.72465	762.63005	796.41895	526.9882	660.1679	676.2859	818.1804	679.47775	886.95665	794.7257	864.6549	848.2189
BRDG1	80.53167	85.95466	80.32699	84.64806	103.6172	100.4244	108.6851	92.19894	107.3986	93.27464	100.1616	99.30936	94.50064
BRDT	93.73243	106.7028267	104.0450667	87.54702333	109.6174333	106.6671667	115.5849	110.7183667	112.2232367	99.29468333	114.6918333	99.47558667	115.1567
BRE	782.6675333	887.8546	979.6614333	944.0539667	746.4457333	832.2465333	740.7023333	926.8486333	683.1612333	730.2983667	670.5009	695.9031	613.4332667
BRF1	107.8265633	119.3441333	120.2564	121.7317	122.3269667	138.0386	136.6552667	132.73784	133.1175667	124.6195	132.0641667	135.6136333	116.9687433
BRF2	605.5868	557.3416	965.0534	767.3978	593.3015	510.449	636.7045	678.5601	632.361	575.401	755.9401	649.9043	559.2335
BRI3	3677.389	6556.41	6089.599	5894.278	3858.591	5907.083	9071.169	6262.317	7932.697	4919.563	6224.401	7770.837	7738.803
BRI3BP	154.1756	138.1387667	133.7277667	125.7692333	135.5457	146.0591333	165.0184333	140.3648	162.9965667	207.4195333	170.5574333	168.1132667	162.5442667
BRIP1	138.4458	113.3502	141.5044	126.6794	141.0744	119.7177	137.3934	134.5138	136.6223	144.4045	141.5457	155.7598	148.7596
BRMS1	1107.94515	1053.73535	1097.99865	1249.28105	855.6249	1281.051	1228.1392	1331.638	1260.3556	1416.90735	1262.33475	1310.09215	1392.01125
BRMS1L	104.6559	108.0007	121.8656	107.2691	121.7572	121.6449	128.0538	125.6722	117.2266	126.4793	127.0595	109.3219	118.1872
BRP44	2176.23	2031.599	2064.358	2055.463	1211.559	1747.237	1842.502	2197.877	1373.142	2728.446	2272.018	1752.002	1946.234
BRP44L	3995.718	4171.568	2186.785	2527.077	1973.103	2327.111	2607.269	2000.049	2437.23	3620.939	4110.171	2613.582	3024.352
BRPF1	836.92135	858.2074	998.4873	1065.6839	724.5699	956.46075	774.42295	1036.0039	980.70335	839.2511	1127.60925	890.39315	961.71905
BRPF3	883.9508	590.6467	842.48	753.9536	1075.396	889.4896	814.0294	783.7499	935.6436	724.5731	856.4304	737.9784	863.1071
BRRN1	119.1898	100.7793	124.8586	111.8869	127.1383	120.531	137.8582	123.9289	116.0431	111.7153	123.2312	107.9996	119.85
BRS3	100.4187	99.70035	104.5322	99.78442	120.9881	106.0586	131.7893	103.1926	118.7846	128.7195	108.2446	99.83199	104.3812
BRSK1	395.8588	337.8607	359.426	307.8061	222.1573	238.7243	213.5053	296.4205	240.4989	213.3183	239.9797	287.1382	219.8264
BRSK2	103.9506	109.9732	104.0692	103.2953	121.9278	108.3753	115.5013	117.4122	118.6255	112.0964	122.6902	109.0235	135.9016
BRUNOL4	96.203535	97.935035	96.85786	95.048805	109.23305	105.2408	113.1816	99.46623	110.33205	98.302235	110.13545	109.42765	95.329805
BRUNOL5	112.2755	111.566	113.5936	118.9743	112.8011	114.3074	121.4394	106.3644	129.8185	112.6848	118.2526	128.9058	107.3818
BRUNOL6	118.5149	119.3146	188.7295	196.9596	176.9148	160.3675	172.539	192.281	150.2511	109.2747	124.725	124.6465	118.3112
BRWD1	281.824235	312.76615	338.296135	322.3664325	224.214575	214.925125	239.803525	221.9267	254.472	199.21995	237.680375	316.622125	276.171925
BRWD2	382.434	459.4756	279.6545	303.2755	554.4562	409.9744	383.6704	358.5136	330.1657	313.435	423.8228	299.4418	341.913
BRWD3	111.9761	148.3036	115.3494	103.3011	133.9501	132.0021	130.2488	116.287	106.6535	128.5473	168.5474	131.2403	120.2781
BSCL2	2947.863	1755.765	2076.062	2102.278	1104.683	1518.914	1605.898	1801.372	1746.324	2158.431	2033.299	1299.328	1455.161
BSDC1	860.2926	888.5497	1046.786	973.7647	732.8265	716.0258	786.8615	759.9448	713.1951	712.447	872.7361	795.2098	781.9104
BSG	2875.12195	2838.0511	2393.63915	2914.6002	1767.37335	3391.366	2055.27385	4212.00605	2574.5088	2591.7981	3374.19595	2543.1014	2580.3986
BSN	114.0102	121.8864	131.2707	124.7779	128.6385	113.807	121.5008	113.8593	122.9927	105.2317	125.4517	108.7682	94.73109
BSND	129.8258	124.3331	121.589	109.1414	130.7207	124.4503	133.3806	113.4464	133.7763	132.0225	139.6118	131.4547	100.0402
BST1	350.9019	412.1613	188.5837	186.4193	136.915	120.8805	184.3942	127.331	154.9137	185.7613	201.2643	355.2986	162.7151
BST2	199.1859	148.9416	169.4397	132.8486	144.3507	132.7971	190.1855	119.3702	195.8024	165.2672	144.0202	173.9825	158.6805
BTAF1	939.7515	1274.879	1187.003	1273.227	1775.197	1632.062	1498.898	1843.338	1641.21	872.4802	1441.004	1068.857	1214.517
BTBD1	708.66735	940.98665	632.0009	688.302	1292.0785	598.4961	942.71995	570.77205	670.8083	817.96075	671.18275	962.31585	810.66275
BTBD10	967.1201	945.4358	926.0489	924.4386	1041.23	819.942	878.8524	725.9525	780.4041	829.5482	853.9354	874.8661	932.6848
BTBD11	104.10042	113.50567	108.1825375	111.1853175	124.506525	122.44295	132.925975	123.823925	114.1551475	130.31047	121.774	107.9601625	134.8080975
BTBD12	304.8699	308.7917	349.559	320.4038	265.1646	389.4248	347.6808	448.0641	370.2259	424.4735	349.5068	440.0128	405.4878
BTBD14A	311.2116	375.48	248.1261	261.4401	249.333	277.9725	327.0713	310.4913	311.0843	861.9716	467.4709	448.1674	462.2978
BTBD14B	163.2839	162.8709	129.9853	124.8918	141.7527	140.8844	143.3511	154.9544	135.2315	179.1496	150.7356	154.4295	141.4411
BTBD3	204.0111	222.258	187.80355	210.58075	232.022	245.8187	245.2528	210.43435	268.81755	233.48615	234.354	287.50775	302.6016
BTBD4	96.24211	154.2685	128.6514	107.5251	108.5929	106.9171	119.3708	101.5123	115.0522	104.0328	128.3533	86.77244	97.11009
BTBD5	578.8458	745.2265	859.7167	734.8671	789.38	536.3961	522.6098	505.3632	550.1804	441.6232	711.9698	576.8008	534.9265
BTBD6	1435.078	1362.349	1383.585	1298.714	1319.56	1588.206	1630.014	1252.677	1468.79	1737.331	1908.16	1885.54	1924.569
BTBD7	376.8891	341.9041333	409.9	380.5873	416.4408333	363.7119667	403.9241333	346.8467	409.7888333	363.4934	351.0701667	404.9687667	429.8257
BTBD8	93.89599	100.684	96.52649	99.41118	114.3012	118.1575	117.0693	106.9173	121.407	117.2853	108.9183	113.5088	111.0383
BTBD9	164.0803	149.6396	170.9037	169.9519	143.4519	149.434	153.2312	136.0536	129.2443	153.7337	185.2708	150.3919	187.2847
BTC	84.07473	113.9741	115.7894	114.8859	111.8847	108.9159	115.9818	104.737	123.8577	82.59846	120.5712	102.4879	114.2782
BTD	503.6748	360.3128	415.6022	384.3133	224.8506	264.3651	286.1843	276.2838	328.9461	286.7334	297.4003	279.561	314.6719
BTF3	10621.65707	12573.08443	11432.23447	13272.29797	6852.193167	8807.561567	9753.133133	7501.098	7714.580067	10364.71727	11052.2503	12023.636	10190.00993
BTF3L4	1043.494	761.218	1058.261	1054.75	1476.312	846.9554	829.1301	737.3091	739.3571	655.3486	752.9526	758.6187	628.1343
BTG1	11022.19	10294.78	7870.61	9123.066	10747.75	4833.748	6888.815	4361.369	6664.636	3775.65	7559.353	5719.823	6835.576
BTG2	1583.755	482.4519	1295.204	971.0197	648.0734	384.4787	721.8566	516.8826	765.9554	353.2015	509.5969	580.587	604.0593
BTG3	386.1829	765.7394	305.1772	411.6665	674.6671	446.2278	381.2155	322.1808	463.8008	493.7919	758.5914	405.1057	501.0833
BTG4	103.0442	102.1332	104.3346	90.49657	118.3301	111.7292	124.2915	98.67859	129.4813	94.60336	114.2145	118.303	107.5387
BTK	104.1636	99.59694	100.4218	104.7611	114.6547	100.9725	113.6038	100.5453	105.7892	95.8649	104.9428	120.2284	116.1854
BTLA	185.4047	164.7092	182.9062	163.2435	122.9342	112.6298	117.9712	104.2012	115.525	101.5404	140.4877	147.1358	111.9865
BTN1A1	91.80769	95.12559	107.6343	94.7718	101.7818	110.5604	104.5706	90.23586	103.7907	100.1933	108.1097	90.52049	106.4198
BTN2A1	729.2597	457.56985	438.973985	410.18045	570.10945	475.93915	459.69575	530.7846	548.69755	577.46635	777.1639	583.7866	651.02775
BTN2A2	112.796315	134.4352	139.2929	137.72265	149.11135	147.96685	154.9976	166.57155	148.441	121.55775	148.9696	126.779505	135.94795
BTN2A3	103.3072	102.8469	101.5612	101.1924	120.5226	111.871	121.4242	119.0784	117.1393	106.0173	107.4611	120.3135	106.1607
BTN3A1	182.51395	192.8294	317.77095	242.4153	179.56935	216.51885	193.15275	228.1493	185.19285	193.35005	196.7807	163.80215	168.286505
BTN3A2	355.8474	498.2066	619.4267	353.6431	440.0808	365.9148	495.9773	390.442	432.7371	323.2946	360.1487	323.0299	528.2902
BTN3A3	215.5257	313.6886	331.2612	249.9302	287.0112	250.96	262.7624	250.58	222.453	274.395	224.2202	249.7126	244.272
BTNL2	128.7132	127.0356	122.895	123.9793	171.4246	133.8801	134.7476	127.5183	133.3791	116.8416	141.9372	136.794	133.0994
BTNL3	102.9183133	104.3523667	101.38776	90.85223667	111.6314	110.2608667	115.2398	100.5330033	111.6838	107.0285	116.2117	111.0739	108.6241
BTNL8	81.56448	98.33147	94.10613	91.06004	104.4957	96.7112	118.3186	86.20573	126.3684	90.37036	108.1878	97.98627	95.47137
BTNL9	97.02003	117.0278	101.8168	103.614	110.8651	100.0417	105.3363	100.7047	98.49052	97.41994	99.34101	107.6354	88.73346
BTRC	141.3375	147.04655	163.96835	149.36585	173.61765	155.2811	162.1509	157.12365	170.3972	165.9236	140.9619	161.9949	144.98955
BUB1	156.2151	292.4356	105.0183	114.885	127.5166	135.5902	158.6395	136.8508	148.1591	608.5032	289.3636	343.1145	629.5822
BUB1B	147.3223	130.6525	138.233	118.9595	142.3427	140.0366	149.435	151.4942	171.3801	258.5359	159.2213	177.649	211.0657
BUB3	1603.499103	1609.438433	1567.936233	1751.200933	1765.829033	1776.296333	1610.175567	1563.49333	1494.7561	2834.610433	2118.437867	2546.4827	2827.9999
BVES	243.6823	273.91111	241.9726	214.6633733	329.8444333	306.59468	309.1186333	332.8337333	392.56741	232.6133867	343.7804333	341.6028667	336.1916733
BXDC1	1490.313	2352.904	1626.427	1888.69	2068.541	2526.249	2395.49	1820.997	2408.616	2297.826	1993.675	2545.547	2134.044
BXDC2	1208.601	653.0164	646.6174	702.2721	3244.14	1161.842	1557.895	1496.679	991.0494	1402.811	989.8728	935.201	764.9805
BXDC5	488.3961	475.9113	422.1855	497.9402	1009.946	717.5842	430.6147	522.7421	362.1824	567.2289	607.878	317.6473	515.1506
BYSL	358.8305	494.7872	375.3786	429.749	488.6253	705.6823	491.0116	619.8667	486.7205	720.7215	617.6311	528.2057	477.3871
BZRAP1	204.9968	156.7181	141.6631	143.5058	126.1013	111.6314	132.0211	111.8746	128.4051	120.9827	123.8482	114.6364	126.2213
BZRPL1	90.88515	104.4262	92.13007	91.86462	108.5226	99.44333	110.226	103.9371	96.36383	103.5835	112.2579	93.41174	97.3427
BZW1	146.8451	140.8819	118.6566	128.5958	117.6894	131.7845	145.7804	127.4688	123.0789	156.3003	164.2503	145.1235	136.4114
BZW2	984.017	1493.062	971.4016	1232.129	701.6093	1236.417	963.5834	963.8997	790.8013	2186.896	1845.205	1575.358	1332.455
Bles03	515.6535	442.1563	497.9629	395.2057	325.778	449.3514	326.4458	359.3846	421.7629	511.6305	469.0188	411.2494	426.0804
C10orf10	1652.719	2642.824	4365.278	2802.225	4003.188	720.0705	2560.334	907.2093	2224.924	553.2289	996.4088	2384.172	2395.635
C10orf104	588.7593	495.7219	581.0735	482.9989	604.6063	458.6338	463.7793	389.471	470.2657	268.9585	349.083	292.1592	341.1039
C10orf107	159.6619	163.1287	176.7242	197.1825	134.9812	114.1279	111.1524	114.8096	111.4554	139.6722	130.2193	120.3198	98.45992
C10orf11	250.4744	279.5528	391.1979	378.5129	282.9936	383.1466	271.8184	426.3887	233.0973	209.9176	351.5169	196.0414	310.3107
C10orf111	86.06089	99.52753	107.8433	109.4486	110.2236	113.2021	113.4904	101.9882	113.155	98.44643	129.2303	104.3299	94.75296
C10orf113	90.51939	92.83289	95.4902	93.7869	106.0703	100.6671	114.3469	94.25282	104.7562	84.73251	103.9342	97.04569	103.022
C10orf114	111.2855	108.5419	109.3111	103.3148	119.4686	116.8323	138.4697	116.6555	140.3064	122.3728	116.0347	117.4101	109.7897
C10orf116	2284.523	4494.43	1045.047	580.9794	135.6648	294.063	518.6635	262.8823	425.2992	678.191	2651.611	4710.042	4018.268
C10orf118	148.6206	142.3801	150.276	116.7598	146.1254	158.1358	138.0809	120.5224	130.8443	129.0805	155.2926	130.1089	138.1075
C10orf119	164.0043	174.4603	153.3161	152.3698	289.9094	196.5642	182.6889	203.1238	202.1222	225.9539	180.6072	182.4951	191.8206
C10orf12	123.6353	130.8132	124.3348	140.6172	150.6601	142.8603	130.9999	140.5155	166.6723	145.5125	147.7456	162.7934	130.3328
C10orf120	99.68317	97.18684	92.30287	91.94643	106.1379	95.75912	112.045	92.24216	100.6085	98.17358	108.3351	100.7585	101.2938
C10orf125	180.8279	149.4424	121.8718	144.2503	141.3261	203.4901	198.2579	231.47	182.0513	290.5208	286.1335	261.6825	202.5351
C10orf129	86.89045	109.8929	117.9246	102.3737	114.087	99.91911	120.0362	109.1431	106.7796	93.72328	120.8145	93.0939	97.34613
C10orf13	126.7133	120.3858	115.1833	117.9378	123.7696	120.3919	134.362	114.8443	129.4757	112.8171	137.0999	129.293	123.4808
C10orf130	102.573	103.7702	101.2665	100.4566	123.2158	101.9441	131.3963	101.1819	95.16097	107.791	116.4964	100.7392	93.79104
C10orf132	95.20348	102.3468	106.2509	97.81694	109.6305	103.13	122.2227	101.4806	113.5859	103.0467	109.4016	95.32629	94.00929
C10orf137	356.9825	400.4579	328.4234	322.0343	441.3891	378.4577	331.0383	387.7762	277.152	427.4893	394.6593	304.9079	299.5352
C10orf22	1231.024	1914.729	2017.974	2060.469	1772.318	1053.769	1567.561	853.0821	1384.578	934.0219	1321.397	1860.603	1400.222
C10orf25	100.2662	93.04137	101.7166	90.49083	120.5037	109.4372	119.1555	107.1388	121.2075	95.34894	127.8992	102.9372	103.4248
C10orf26	1807.709	1240.956	1705.403	1667.825	1463.064	1175.244	1660.753	1591.783	1908.634	930.579	1058.705	1831.036	1703.029
C10orf27	99.37311	109.0946	114.3622	110.5772	121.2352	119.4145	113.3543	123.3386	104.8011	109.3458	120.8411	126.4305	114.9233
C10orf28	245.6541	202.4075	204.1151	217.1924	334.7429	226.9411	296.809	245.0134	271.4617	214.9572	235.256	207.049	253.9729
C10orf30	105.8809	123.5596	104.1135	104.7584	113.7671	101.5	121.8292	103.1068	121.2743	116.9346	125.1589	105.4308	107.4812
C10orf32	1207.01	1551.761	1497.747	1758.158	1708.503	916.6785	1285.457	851.9008	1203.164	749.8873	890.3348	1038.331	1008.183
C10orf33	391.6028	195.4454	416.2341	242.7393	199.2978	172.4084	228.2532	286.2357	218.0462	308.8081	212.7616	309.467	279.4804
C10orf35	125.9224	140.0014	198.0206	158.8047	181.499	160.4888	168.084	184.1515	176.6251	176.9087	134.0493	142.4447	154.2468
C10orf37	102.7193	119.8256	123.2602	106.3913	121.5387	109.3557	115.2076	102.7606	115.8731	111.8559	124.4869	90.95154	120.4909
C10orf38	1471.767	2123.831	1698.378	1423.436	884.6889	1139.184	1082.308	1309.006	1018.416	1202.006	1423.838	1381.155	1310.361
C10orf4	114.245112	117.9045	118.23948	117.60556	137.73894	123.46114	147.31098	120.47852	137.09962	124.78038	133.79518	133.7494	122.61094
C10orf42	1040.981	795.4252	919.121	882.7218	625.9548	659.8701	676.126	575.3611	693.0486	801.4105	787.155	767.773	746.043
C10orf46	131.857	204.1053	150.2937	129.9312	226.8643	134.6945	199.7677	121.2796	174.517	151.197	115.2481	228.6194	144.0318
C10orf47	544.1061	331.3899	263.9992	293.7866	1415.976	589.2548	605.4974	546.1832	1089.533	355.5351	481.1404	652.8572	414.3674
C10orf49	94.51482	107.3859	109.7383	103.2141	116.6508	104.9115	120.1967	107.9226	122.3538	89.32534	117.3145	118.1751	105.8772
C10orf53	95.60714667	108.9097333	100.1574833	100.3234967	109.9074667	104.5308333	119.3840333	98.65979	107.19778	90.61826333	114.1019	104.01031	100.2240167
C10orf54	602.5942	694.0938	376.0193	189.6058	305.1787	188.2321	270.0117	189	233.794	458.8812	416.4247	732.3352	489.1199
C10orf55	109.0542	126.0224	119.7572	129.8524	129.563	126.6517	132.2418	110.7778	154.813	137.8345	134.6332	117.0777	108.5971
C10orf56	2643.263	2497.596	3693.678	2595.825	2099.231	2441.073	3233.904	2698.573	3314.492	1703.382	2110.178	2206.239	2540.371
C10orf57	879.3328	702.4562	622.7827	576.1808	717.8603	597.9584	539.5038	538.0206	564.3818	667.0509	728.0684	561.0519	553.7727
C10orf58	3133.568	1775.868	2878.08	2425.236	1927.282	2947.823	2566.093	5066.073	2267.47	2365.506	1876.337	1779.763	2226.057
C10orf59	417.2975933	469.1223	469.89929	485.84772	622.3661333	528.2633667	511.8942667	481.1309333	433.0624333	416.9376333	499.1435333	493.8066667	475.0255667
C10orf6	769.8041	832.1816	1245.178	1188.681	1023.521	1020.201	1232.394	875.8452	1062.22	756.7048	628.8623	961.4692	1080.926
C10orf61	587.1152333	805.1465	610.0917333	515.9369333	527.3317	491.9821333	487.4705667	553.636	487.4951	559.8357667	420.5676333	550.8391667	569.7337
C10orf62	88.87784	95.02512	102.2204	101.2348	113.2227	104.0565	112.7335	100.036	107.4081	95.13596	103.6834	105.1628	136.0534
C10orf63	91.81796	104.723	99.97149	101.6743	108.4709	106.1314	114.2588	97.69252	116.961	108.806	102.1656	114.3018	109.6704
C10orf65	125.3141	123.3548	125.5115	104.6478	106.4455	112.8716	128.1864	102.8959	108.1315	133.5903	130.7093	109.7729	96.65083
C10orf67	91.29171	85.26318	108.3363	88.49616	108.7535	124.5158	103.8296	102.9312	105.9255	105.642	116.6941	101.055	106.0777
C10orf68	91.97934	112.4873	105.0576	98.06522	115.4733	112.3019	124.089	112.1572	102.8358	87.91882	117.8701	115.635	107.7652
C10orf7	1522.047	1446.213	1168.11	1070.918	1648.795	1536.407	1626.458	1586.287	1631.798	1550.575	1227.994	1482.472	1351.397
C10orf71	93.47318	103.7863	107.6141	98.43658	116.5893	116.2542	110.4081	97.5317	101.5845	97.03091	122.189	108.2616	110.4174
C10orf72	145.3869333	136.7575667	134.3939333	139.9687667	156.1367333	144.1078	151.9207333	137.2544	141.617	129.4242667	136.219	145.4341333	135.0710667
C10orf76	354.6173	318.0261	416.0644	401.0902	373.0827	389.9363	464.5498	394.2607	500.8448	397.0694	421.9698	374.6404	348.2844
C10orf77	113.3634	104.5215	110.6112	126.863	156.8481	159.8358	146.0304	176.1642	155.9368	136.5141	156.1573	126.6841	121.3309
C10orf78	147.0859	151.9312	145.1015	160.2677	162.5668	194.3669	166.2636	143.6723	165.3734	179.586	194.8265	147.2468	165.7449
C10orf79	85.06068	102.1134	94.70549	96.35558	112.7986	100.506	114.0666	100.5941	119.7212	110.372	109.4606	101.5754	104.2451
C10orf80	104.0793	114.3378	120.8227	112.7194	131.288	109.3751	110.7133	113.1476	125.7462	110.649	122.6256	126.9176	97.85883
C10orf81	140.5618	128.5105	148.8827	165.7435	120.6337	102.9959	133.613	115.0658	121.4448	131.5997	121.6273	119.1	116.5314
C10orf82	87.97563	119.1363	93.87036	103.5936	119.7864	113.7218	127.23	130.2666	113.8732	120.0293	133.2588	109.7246	100.3831
C10orf83	380.7321	279.3032	329.0197	381.0734	256.9257	292.1659	238.1394	295.263	208.4136	226.0905	265.82	215.8779	210.8085
C10orf84	198.9121	179.0743	177.021	195.6603	240.3396	180.1137	191.2469	198.6214	191.123	175.7613	182.6747	217.1132	186.3021
C10orf85	107.5592	112.2903	119.0913	112.1479	116.9772	117.4658	127.2353	114.9488	115.3428	119.8061	135.598	119.6934	116.5653
C10orf86	1486.782	1261.312	987.9741	1302.341	1852.194	2013.148	1396.63	1697.487	1489.162	1721.026	1437.488	1643.966	1618.495
C10orf87	105.6129	118.0239	114.4077	112.9904	135.863	127.001	130.1461	120.7429	117.6971	120.7922	121.4062	117.0535	126.5138
C10orf88	251.9037	276.4491	233.6631	238.102	394.1612	270.8814	221.2038	254.2408	231.3599	248.9923	420.2093	317.7574	273.7885
C10orf89	201.5305	137.8197	212.4504	186.1301	225.564	243.6395	222.888	242.6463	245.2509	226.423	225.4878	204.987	229.4045
C10orf9	270.112485	295.99619	293.9062	314.077815	283.31295	345.331335	304.5181	325.8313	303.9424	282.1593	360.22605	245.727585	300.042995
C10orf90	89.73602	115.7931	107.4126	96.04987	120.0584	113.5007	110.0383	104.7768	115.5726	117.4374	144.2755	122.7368	118.3443
C10orf91	92.17892	109.7478	98.10048	101.1936	116.4092	105.8143	117.8004	105.3977	116.5799	116.418	109.1838	98.11072	105.99
C10orf92	124.122	117.9766	109.7991	105.1357	127.6814	125.8403	126.6682	114.6422	147.3288	116.8298	132.4803	123.0519	129.771
C10orf93	90.87354	99.89473	92.490555	81.74547	110.089	106.7737	117.5318	107.675825	107.6747	117.7068	108.73695	107.73675	97.178625
C10orf95	97.43354	110.669	112.5426	109.0302	127.3816	112.4368	115.8378	119.3626	115.8691	126.4585	122.988	108.1037	112.4842
C10orf96	99.726	105.6699	113.0763	92.10313	105.3085	100.4861	115.076	104.7632	109.9962	98.34138	117.7811	118.0123	92.63982
C10orf97	1136.159	1558.227	1097.455	1241.555	1596.015	1323.853	1309.151	1235.072	1041.774	996.059	1425.037	1212.698	1453.544
C10orf99	97.19486	130.0996	108.519	113.3567	116.7363	119.7291	127.6317	101.871	121.9437	105.1163	131.916	111.4799	123.4704
C11orf1	1057.43	1131.243	1119.778	1110.791	705.1032	1024.945	884.6791	831.3162	743.8528	974.6266	803.697	767.9323	813.9874
C11orf10	12247.96	9561.44	13934.22	11473.66	2476.673	7278.971	9628.459	7880.559	8881.129	10765.07	9517.513	9425.927	10358.31
C11orf11	186.9265	197.7718	163.6855	135.3206	184.4522	219.932	201.1758	205.8903	230.8317	157.2501	172.5353	187.6972	175.7092
C11orf16	201.7961	153.97	173.659	147.3098	155.2235	159.9848	187.1903	149.6925	154.3277	191.1878	173.7411	178.4758	162.708
C11orf17	667.40844	704.74251	635.820938	650.73386	443.6134	668.19832	756.63754	683.11118	745.27252	686.80378	564.68734	889.336496	717.429202
C11orf2	2213.104	1516.221	2036.937	2596.203	969.2249	1388.425	1197.024	1406.341	1422.311	1495.564	2230.597	1360.241	1543.648
C11orf24	723.255	551.1191	491.4161	465.9343	312.8807	477.5781	372.0093	552.1929	551.8384	650.8962	500.9843	468.9843	424.4814
C11orf30	115.118	125.7837	126.0991	139.6127	121.5832	124.7865	141.0668	108.0351	121.8229	126.6755	139.3387	152.1372	113.4196
C11orf31	125.434	178.0237	181.841	208.7262	137.687	146.6234	170.7152	140.0076	139.8505	155.0371	146.034	165.1097	150.2381
C11orf35	94.47567	101.2804	116.5315	111.2376	112.8055	107.2902	111.6501	101.5044	105.2581	98.10521	109.1166	107.5504	105.1225
C11orf36	101.0178	100.6726	104.6562	100.63	115.741	108.1103	119.0507	117.3912	127.5107	106.2455	111.0167	107.9423	106.0457
C11orf38	258.7951	240.1219	232.6483	209.4341	207.5918	260.6349	228.9	305.4886	295.1415	269.4655	230.2431	324.6056	265.7089
C11orf40	102.9321	95.59303	96.41682	86.65395	110.7647	117.3641	106.1344	106.7265	113.4835	99.10337	112.8881	116.7153	77.09422
C11orf42	89.67886	112.4841	107.0696	104.0528	131.4774	110.2167	113.6716	100.791	111.6439	105.8884	103.8776	118.5464	95.57327
C11orf44	97.45223	106.2883	108.9021	103.312	127.1904	113.4352	108.1148	100.7121	113.6803	106.3291	107.3236	120.33	133.4505
C11orf45	106.6225	113.2626	136.1956	112.2816	108.796	119.332	114.7047	103.0743	129.2119	112.3209	118.8793	112.8576	143.0708
C11orf46	1158.286	1409.327	1432.879	1559.208	1500.518	888.7357	1238.656	745.5725	1259.349	735.6531	713.4315	1007.278	905.5239
C11orf47	111.998	124.9708	113.5946	120.4832	129.067	127.5166	121.5541	105.433	120.2867	124.0595	126.9866	115.2648	101.1716
C11orf48	833.5815	607.2591	612.384	644.5621	428.7267	858.9312	843.5366	850.9987	770.904	1299.712	684.2282	947.728	789.5293
C11orf49	206.74635	195.41415	183.024425	185.9763	163.7429	171.84755	170.16755	166.77155	168.8685	166.67045	165.925725	182.910925	162.706025
C11orf51	294.0695	372.2051	236.2434	247.5955	201.4814	204.557	220.4409	226.0454	212.3723	466.022	300.0709	298.9826	315.9745
C11orf52	150.2442	119.107	100.0126	122.0529	117.5609	97.37391	128.9888	105.2811	113.1616	123.682	129.4511	131.0901	103.0692
C11orf53	96.90989	98.06821	114.01	96.17071	119.0426	112.6385	119.2166	95.72572	102.8878	97.63624	119.9343	103.192	96.82424
C11orf54	448.9373	635.2592	709.0309	775.3517	637.4147	640.8992	589.9822	616.041	517.6946	323.0718	591.0999	481.1086	478.7266
C11orf55	132.7339	135.7814	123.5697	135.7799	134.7985	137.2494	125.6757	133.2574	147.7996	128.3163	156.1295	129.1443	121.6941
C11orf56	366.614	271.1501	406.0268	342.9251	220.0679	339.0743	242.4363	389.586	294.4099	275.3672	345.7289	284.1028	303.1907
C11orf61	180.5403	233.7113	197.735	222.5782	263.9744	209.0409	177.3211	188.4131	184.6752	163.5699	213.8492	181.0524	202.381
C11orf63	142.9178667	146.2990667	159.8946333	160.4771667	145.9008333	151.9328667	148.3390333	152.198	156.7992333	134.6415333	159.1487	136.4907	145.5180667
C11orf65	129.1586	134.1001	126.8867	111.3617	145.9927	131.3363	155.8343	134.4982	167.4668	143.9855	146.6164	138.1318	134.4344
C11orf70	929.9609	898.9109	789.3358	840.3748	587.9506	615.065	517.5992	560.9224	661.6829	653.7019	653.9493	603.6417	630.3935
C11orf71	117.3557	146.1405	160.1546	129.7895	149.3472	126.1714	161.0126	121.1851	137.6017	130.3846	148.6152	119.1145	122.825
C11orf76	92.65512	89.65459	101.5603	102.2056	104.3828	104.0882	105.4383	101.4444	105.3315	94.39259	107.9335	106.0655	92.96481
C11orf77	148.7152	162.0793	181.888	150.8622	179.6187	174.7711	173.2051	137.7975	182.4526	145.9909	138.1029	136.415	142.5576
C11orf9	94.36748	95.41392	90.66118	91.16628	112.7786	105.663	120.8324	101.4612	120.4395	101.1932	105.0039	115.3356	103.832
C12orf10	1629.601	1300.572	1443.164	1653.719	1009.671	1421.531	1234.863	1419.325	1290.943	2006.398	1636.201	1409.819	1279.843
C12orf11	147.1152	163.8081	137.3709	188.0724	267.4771	219.1331	179.7858	191.3184	184.4927	148.9132	195.9122	160.5071	156.7836
C12orf12	75.20051	112.4575	101.3036	85.63831	119.8041	103.6763	110.9693	93.45696	105.2961	104.7283	115.9672	105.247	95.13414
C12orf23	918.2847	903.1002	625.9179	512.1542	702.5543	479.0568	638.9526	376.7713	552.4207	1068.363	465.5125	562.1503	681.67
C12orf24	463.7586	438.8547	489.5936	472.2301	526.1001	594.7921	535.2582	530.3699	583.2538	686.4609	445.9496	656.2169	501.5809
C12orf25	115.6465	107.3048	134.0928	97.27949	119.4996	122.0211	116.5489	107.6949	115.4544	99.45573	131.8091	107.4236	107.9226
C12orf26	529.4006	597.5884	598.6597	539.7432	660.9141	541.7843	522.1653	538.1859	558.6593	448.8159	535.3231	555.2918	547.5679
C12orf28	117.8362	105.3318	121.1833	108.4448	122.7675	120.6136	115.281	111.0792	103.9385	107.5942	116.9351	116.0876	106.2184
C12orf29	580.093	742.1165	651.4825	711.4635	1427.187	866.6354	850.1109	689.8922	925.9152	490.0789	658.1261	835.8788	769.6651
C12orf30	119.8026	136.1834	113.911	129.7754	170.881	149.6365	135.0955	134.8835	149.6255	134.9585	145.5191	141.5746	140.1628
C12orf31	717.5279	733.9075	427.5721	437.2177	871.0396	712.6743	660.8567	596.2783	533.1429	579.4056	461.8838	674.4449	561.0253
C12orf32	409.8447	511.1241	562.9022	529.9863	384.5742	439.8739	391.6131	336.6056	416.4858	576.8879	376.9642	512.0291	567.7411
C12orf34	99.84911	119.5485	108.743	113.3472	112.6043	126.6571	124.2978	116.8549	122.1674	113.9449	133.8722	123.9689	129.2104
C12orf35	241.2097	248.2953	235.8138	205.581	308.5512	204.6214	287.7054	211.0167	243.6589	201.1907	258.6764	175.5892	192.1488
C12orf36	89.44754	97.97678	101.7546	105.9789	112.4584	111.2531	114.5252	105.9479	109.6198	110.5599	106.1332	97.34809	98.59586
C12orf38	120.2585	111.8695	118.8257	123.8571	115.1012	123.771	117.5143	115.1049	126.3533	134.1467	145.8632	129.2272	110.3603
C12orf39	103.5636	94.4756	115.008	98.40257	113.3947	107.5293	125.8551	108.5415	140.8119	127.9843	112.5275	133.254	97.21328
C12orf4	521.8097	493.8112	760.7283	659.0482	868.6753	603.7331	581.5078	668.4893	513.379	534.5912	493.2248	571.3419	547.1555
C12orf40	83.207425	98.73313	96.982945	90.95841	111.29935	97.203515	111.40945	97.41074	102.489765	96.28675	106.3155	102.93435	99.602345
C12orf41	1157.276	1009.704	1225.558	1281.66	1486.551	1441.12	1263.297	1265.534	1339.609	1366.522	1698.464	1297.983	1243.827
C12orf42	69.44207	94.92994	101.4673	96.64674	102.9655	102.6842	113.7929	97.41795	99.564	93.57338	107.4047	112.9575	90.49156
C12orf43	372.2617	373.2285	366.7047	345.3205	446.4329	364.4047	408.1306	380.5099	414.6937	471.178	234.8895	382.3374	314.9336
C12orf44	1381.815	1588.558	1523.051	1681.262	1167.139	1639.411	1194.625	1684.769	1291.994	1600.065	1534.75	1423.015	1399.404
C12orf45	357.574	386.7408	381.2546	392.0503	252.6293	272.1941	306.0232	283.7908	275.8263	540.0597	326.6146	320.2001	240.9725
C12orf46	114.8127	116.6542	199.7719	185.2338	198.2332	114.7962	209.097	126.2674	271.1512	97.37933	134.1835	151.0827	120.0685
C12orf47	1408.209	1209.376	1648.557	1662.85	929.6183	959.7474	1164.127	1067.466	1117.577	987.9736	1500.233	1113.89	1025.647
C12orf48	297.2455	333.1809	373.5112	323.0738	478.2939	293.4117	347.7141	224.1902	360.6597	547.4426	400.2848	314.0858	467.0386
C12orf49	221.2135	307.6996	264.6351	268.2636	321.1939	312.5325	316.6108	209.5753	314.474	282.4059	279.3263	309.4504	303.9321
C12orf5	537.9813	492.6753	526.0945	455.0967	1252.146	833.8026	842.8184	822.7586	682.5289	797.4384	544.5801	716.9462	580.7249
C12orf50	114.0582	93.45958	114.1032	108.5409	108.9893	107.6093	119.1307	106.1022	123.9614	94.22095	110.4177	126.4565	117.3692
C12orf52	485.1774	417.5603	482.0613	473.4377	377.0778	509.5247	420.303	431.5371	407.0811	633.3765	525.8572	409.9553	434.959
C12orf53	103.294	105.1231	113.1108	90.26897	122.8529	100.5334	105.6417	94.0153	117.7686	106.2647	120.1943	114.2384	107.2311
C12orf54	119.6542	110.4077	107.4968	99.98112	114.768	103.6859	111.5513	103.464	116.0128	106.613	112.6198	103.2515	110.2518
C12orf57	6504.5	4658.253	5851.113	5891.438	2047.9	4767.641	5021.158	4575.368	4454.209	4670.363	4667.728	4099.476	4997.998
C12orf58	278.6722	215.7938	356.8005	270.7088	541.0168	273.8279	330.5744	233.2192	260.3713	243.3929	211.0706	265.7249	286.2654
C12orf59	81.80495	103.6771	125.2939	91.25583	112.7854	106.6712	119.8546	116.0603	111.3816	118.4008	124.3831	117.443	101.3332
C12orf60	155.2371	157.7373	161.8346	168.5517	230.5686	161.4852	187.6623	163.2907	177.6379	162.2425	152.2791	161.9227	148.1484
C12orf61	110.6257	145.8617	147.4132	111.9338	112.5003	117.0251	125.7706	118.1039	134.8286	115.0553	124.0381	125.0975	117.8848
C12orf62	872.6705	427.0236	508.1171	588.2432	334.3991	610.1553	603.1526	715.021	556.125	696.3585	650.2752	561.9457	632.8411
C12orf64	127.1835	102.125	108.6523	100.021	240.5762	157.8761	119.3122	142.3388	116.9898	177.165	136.375	143.484	158.0119
C13orf1	371.0634	248.4582	256.7201	220.4473	271.097	318.0208	296.3354	234.903	356.8446	439.2729	316.9443	367.3168	339.5966
C13orf10	379.5255	482.6464	399.5127	457.4973	649.0778	475.7289	383.977	467.642	384.5476	472.9088	428.5395	389.9271	413.985
C13orf16	86.35049	103.3429	100.7019	94.31732	124.2717	134.6318	120.9144	124.6856	108.7478	104.0488	116.8995	99.0682	97.0286
C13orf18	84.21777	138.9524	136.0209	186.0521	104.0223	113.9348	120.0645	121.3167	109.6979	125.1791	153.8937	106.1681	100.6171
C13orf21	481.7958	494.5049	442.8549	454.7712	524.4396	591.9565	525.4813	578.3647	741.3826	355.0519	382.4917	574.6608	429.339
C13orf23	351.9023867	561.99374	475.7990333	522.69455	717.7824	420.51733	476.107	397.3982667	439.334	406.2724467	399.2084333	416.45348	407.4194
C13orf24	215.6494	295.064	309.6396	260.9781	396.9567	248.4129	284.5846	221.6416	257.6095	161.1997	218.4787	229.9268	214.2992
C13orf26	80.49789	101.8967	83.65119	91.36382	106.0377	107.3274	100.349	92.54115	96.20661	93.73892	105.5591	99.98879	88.13523
C13orf3	127.2385	138.9187	127.9334	125.4384	131.9893	134.5217	133.5646	130.3898	118.393	306.2657	161.1073	166.5188	185.2617
C13orf7	374.0938	500.963	421.6087	368.826	670.7197	478.1297	473.977	425.6048	474.3878	369.2135	490.6466	378.8148	379.2321
C13orf8	968.7845	1326.12	1037.087	1051.577	1650.626	1307.727	1357.574	1182.496	1423.211	1376.669	1108.063	1642.658	1546.331
C14orf1	132.2681	142.2106	131.6152	127.3127	127.7593	121.9888	119.6723	114.1538	136.7705	119.9106	139.3958	117.2373	132.3699
C14orf100	1424.356	2036.691	1168.461	1047.261	2066.885	1446.722	1418.74	1253.573	1477.657	1407.228	1547.749	1509.868	1738.332
C14orf101	173.9723	175.9872	147.5449	147.2957	259.2962	187.8498	203.9385	181.2296	189.1133	152.2903	169.4581	162.8958	159.1364
C14orf102	457.22115	407.40695	569.77645	518.28415	316.6222	547.89275	538.51745	636.1324	628.7477	425.81825	402.36615	468.6349	495.28285
C14orf103	506.1356	306.2389	288.6493	392.9198	337.2498	318.2456	318.6227	324.8488	337.882	475.6383	448.493	463.3481	492.7426
C14orf104	304.1329	397.1104	350.3572	382.6764	539.6895	398.6699	356.2421	301.1334	284.9974	282.6018	429.4075	270.0556	308.5804
C14orf105	99.99463	113.2105	100.0329	105.8888	112.4772	112.5569	113.0576	100.8499	110.9704	95.08154	108.4538	94.99123	96.36752
C14orf106	478.1005	769.3939	740.3286	632.655	1220.299	625.6311	819.9842	554.0656	714.1625	730.8438	667.8825	629.7344	1179.605
C14orf108	616.8187	584.0844	505.7893	514.8251	862.7993	602.9342	531.2637	511.5284	465.0568	455.6906	750.6799	385.6309	574.8806
C14orf11	136.5286	129.4576	130.8894	129.6293	175.5396	142.8967	150.1264	135.84	133.6422	153.1643	173.7744	117.5794	117.9212
C14orf112	1999.577	2030.175	2041.962	1740.569	1066.65	1652.874	1684.188	1574.057	1426.841	2305.773	2191.545	2052.467	2217.928
C14orf115	139.68	120.9574	139.8105	115.781	129.6201	129.2625	123.6356	121.8669	126.6239	111.0551	142.4379	130.1513	104.4426
C14orf118	127.68445	161.0554	158.30365	139.11035	153.81015	143.13405	169.27475	140.1553	146.72355	164.26	149.45115	170.3053	162.9148
C14orf119	169.306	139.3659	121.1451	162.5105	149.4408	138.3386	134.8691	128.0568	146.652	155.1697	155.7762	151.2154	134.3588
C14orf120	644.7909	515.2553	551.0798	648.9458	1015.927	583.6282	775.3273	590.3876	663.6669	821.7715	550.1749	595.7438	614.2747
C14orf121	124.4603	114.9923	144.9194	125.374	141.3257	123.363	133.048	139.2378	131.3424	127.7995	141.5349	138.0019	148.0674
C14orf122	288.4906	249.038	173.3213	223.0679	177.0259	242.8226	190.5089	255.5165	277.3015	450.0489	331.0379	270.4225	326.6272
C14orf124	199.5258	215.8913	209.9967	207.4175	230.4138	185.398	213.7053	180.4209	243.2378	239.4662	150.5648	228.7934	168.6962
C14orf126	309.0144	254.2519	268.9413	247.3333	288.297	199.7351	196.5461	199.0864	229.8092	361.5667	160.1843	271.2019	190.9998
C14orf129	284.6361	430.2244	313.2836	354.7484	449.9291	308.0349	311.6271	254.2672	237.5931	370.3224	481.9821	293.0998	417.3335
C14orf130	377.3402667	444.4713367	388.2543333	428.3465333	472.092	374.7542333	377.4515333	317.2114667	364.7661333	426.2977333	402.6146667	372.3975	409.3171333
C14orf131	392.3711	360.5004	490.4728	473.6926	384.165	536.5654	498.8893	673.5862	430.4907	497.8531	326.4144	528.6608	437.2975
C14orf133	405.3304	308.0242	491.1554	524.9677	348.5394	363.5021	353.1687	348.3393	262.475	344.5807	314.3276	326.9006	325.3603
C14orf135	1301.973	1594.236	1629.057	1850.817	1427.098	1598.574	1496.35	1760.761	1555.864	1267.712	1857.735	1766.226	1944.593
C14orf138	263.0495767	351.3654667	331.2656	308.24121	456.6153	286.6698667	303.3966667	273.87739	330.2771667	289.4594433	333.3438667	289.9506	269.8571333
C14orf139	404.1044	379.3889	274.151	425.1563	678.1746	803.9979	653.6603	722.1123	1006.103	319.9108	638.2849	623.2476	647.9567
C14orf140	102.96225	118.9025	114.33525	107.147045	129.05255	122.26795	116.14895	112.95325	125.28885	115.9099	130.1785	117.8326	117.5659
C14orf142	498.8852	548.9988	336.5563	380.3602	499.9339	535.7918	429.5577	318.1848	369.7165	564.9053	618.6879	411.6755	469.4791
C14orf143	210.7981	390.0064	282.0652	305.0656	182.9117	277.3492	267.0652	208.5231	253.3003	317.4395	334.0092	289.731	328.7042
C14orf145	115.3709	148.5343	107.7707	114.323	147.4566	145.1643	135.1547	121.3492	134.0962	182.2005	153.2607	152.0543	192.3599
C14orf147	556.4484	616.0579	514.9757	435.7361	415.6923	356.365	442.1961	327.7446	391.1473	450.3953	392.2455	399.0933	427.2199
C14orf148	100.414	103.311	83.96402	91.68803	112.0209	109.1887	112.243	102.5225	107.6375	98.10415	121.681	118.5313	96.96933
C14orf149	1017.064	418.5107	352.1395	739.7104	786.7393	546.1511	436.1613	383.9245	560.2858	986.7127	933.5453	466.1709	545.4046
C14orf150	128.4306167	115.2346767	126.7745667	122.3397667	133.5109333	126.9771	134.1215333	120.2405	124.0219667	137.4988	136.9648667	131.3589333	122.071
C14orf151	187.4814	254.5907	210.3668	181.3878	164.5363	203.1381	214.1378	208.4963	237.7699	300.9854	370.6413	338.5851	339.0712
C14orf152	94.97577	103.5157	102.3656	96.61732	114.0906	105.2917	128.0266	104.4932	105.3434	109.0718	112.1361	112.8875	104.921
C14orf153	1147.499	1666.313	1259.149	1232.678	945.4338	1819.766	1020.605	2030.744	1528.223	1020.785	881.3623	958.3123	1152.456
C14orf155	89.10099	102.2946	94.47183	92.56384	106.6775	104.9935	114.5616	98.54868	98.6516	104.8706	115.3498	99.78844	96.12605
C14orf156	8440.176	9777.459	8529.401	7951.538	2696.719	8169.446	8988.986	6929.083	8546.635	12632.23	9497.546	12476.43	11077.9
C14orf159	604.0556	818.218	984.8509	768.2844	554.9608	586.6141	692.8791	604.4163	521.4366	501.9652	514.1878	492.0886	488.7348
C14orf161	88.69988	110.2529	110.922	85.52327	112.0629	107.6288	107.4166	99.21858	110.6334	103.0434	109.4663	101.0685	110.5498
C14orf162	120.3475	104.6245	106.9542	98.71623	117.6276	105.8704	114.2732	105.5042	105.427	113.7556	122.1435	114.7861	106.6573
C14orf166	2753.069	2826.31	1939.202	2636.719	2729.076	2865.083	2068.328	2349.043	1677.645	2542.363	3565.641	1854.422	2308.784
C14orf166B	103.9347	101.8586	96.63418	88.73811	110.0958	105.7178	109.844	96.7289	112.9668	94.33066	113.0463	104.1494	97.9578
C14orf169	358.0147	402.6858	439.4049	459.0063	523.7586	477.6475	407.2887	432.2016	390.9553	508.5309	393.0141	397.3099	460.6933
C14orf172	253.948	190.6371	268.9267	251.1183	228.8997	301.7643	245.2283	255.9618	265.7075	266.3271	232.4019	244.4314	249.1752
C14orf173	2135.4732	1738.30315	1689.8331	1908.7719	2304.45115	3121.60765	3128.17595	3037.70835	3699.17645	2491.05315	2920.93965	2911.64445	3439.58995
C14orf19	172.5786	183.8535	132.1214	180.2246	180.8313	163.7951	170.6848	136.2528	131.5775	147.9099	177.7432	154.646	154.002
C14orf2	1215.664	1012.51	1101.717	1047.009	742.2979	1080.225	1488.549	1031.663	1109.995	1415.97	1350.652	1332.295	1170.571
C14orf21	221.8465	221.5997	222.6106	214.2606	177.1702	188.5349	204.4784	182.9186	192.4144	312.3107	234.6315	185.3265	241.7222
C14orf24	5107.229333	3364.9341	3890.738867	3829.489267	2885.160033	4461.5856	2955.971433	5386.0208	3387.474333	4024.416267	3201.528633	3535.6399	3388.3807
C14orf28	351.7045	390.9773	554.3131	568.6276	282.958	270.9533	311.6017	252.1959	285.913	185.798	230.8443	319.3654	321.2521
C14orf29	103.79524	107.0517	117.31	96.414475	119.46155	108.98735	118.5978	101.673325	110.0887	111.66795	120.26695	109.24398	101.704165
C14orf32	1226.861	1995.018	979.485	1181.776	1471.783	1192.251	1437.099	1045.711	1433.962	1450.851	1482.649	1704.014	1656.124
C14orf37	201.5308	276.8349	345.6599	319.4982	116.5078	158.8235	159.7408	161.6982	168.3711	136.8179	330.5772	146.4119	191.826
C14orf39	97.36449	105.6514	100.2398	82.72193	110.1432	101.2311	108.149	101.9114	108.4392	84.94908	110.4939	104.3483	109.1175
C14orf4	1708.819	1845.624	2091.351	2327.271	1671.957	1922.352	1490.429	1987.675	1219.619	773.9844	1307.791	1639.558	1550.37
C14orf43	416.09462	373.1406667	442.6349767	372.8130233	354.0206	319.41972	294.0314667	296.32402	338.7440333	311.71677	328.3751	324.3129667	272.60604
C14orf44	133.8433	123.6055	139.5858	158.9746	150.3115	123.5973	163.7199	115.2419	121.5595	106.5976	121.3977	111.4352	125.6168
C14orf45	141.6602	231.397	140.1921	142.3085	165.6737	143.9062	130.8465	178.5949	142.9315	157.1227	187.4589	129.7383	172.9113
C14orf46	236.1646	224.0129	238.3612	234.7661	359.3178	192.8706	276.8468	188.335	248.5724	265.8639	170.3978	242.0302	229.7049
C14orf48	133.4534	122.4415	120.7804	126.9542	139.4647	123.7946	136.9678	123.7475	146.1177	137.6227	144.6262	132.9161	150.44
C14orf49	119.8162	110.0042	122.6348	119.6702	130.2363	115.684	130.3845	104.1028	164.5025	119.7213	132.2721	125.826	116.2098
C14orf50	138.7773	127.2051	125.9307	108.0468	136.6804	117.5701	142.8658	146.131	120.937	146.0296	138.5357	116.4689	125.3039
C14orf54	91.34449	98.19189	104.0691	95.39426	108.4058	97.70265	110.8337	99.84633	113.1264	92.94748	113.0855	111.2324	84.13599
C14orf58	158.2322	299.1419	148.6841	144.582	254.3408	372.8009	356.0912	365.3516	321.2393	221.7037	297.9847	341.7642	403.7511
C14orf68	89.9864	104.1794	111.4359	114.2688	127.1558	111.6909	112.7929	116.0649	106.6264	99.44361	116.4274	110.1201	111.8732
C14orf73	116.8184	114.68785	111.0169	121.54125	121.16195	121.8206	131.2879	110.780565	132.0649	110.3195	125.1884	115.4709	118.8753
C14orf79	363.1807	263.5454	343.8287	377.0742	221.7943	230.059	181.1294	256.7301	233.5165	268.9392	215.1122	227.3787	176.6526
C14orf8	86.66277	105.5356	94.68063	93.2646	115.1024	104.7634	112.1813	99.33424	111.2237	93.90683	110.575	105.1379	91.81627
C14orf80	178.4762	143.7196	154.4076	175.4773	128.2393	134.2212	135.9121	146.4405	153.7103	248.1829	142.2143	193.7026	189.7121
C14orf85	1563.875	2001.725	1399.594	1645.175	1227.638	2922.573	1154.508	2850.054	1564.576	1773.818	1137.963	1052.914	1374.188
C14orf92	209.9329	229.3014	209.9404	237.7376	355.2785	291.8535	263.8258	219.2569	201.1969	205.0674	282.3716	224.7484	238.7326
C14orf93	418.8342	449.8319	400.867	470.9067	334.2021	402.2984	461.7058	456.8754	463.4807	385.2803	486.1103	347.2787	316.1536
C14orf94	411.1182	342.1901	413.5948	443.5038	345.5179	351.389	347.0544	371.7626	296.0703	484.9723	360.5208	440.9586	357.4357
C15orf15	5994.422	5003.198	6059.478	7146.271	6135.831	5055.515	4484.168	4193.095	4376.911	4633.359	6018.897	4450.452	4436.47
C15orf17	837.4963	776.5036	890.8146	821.6295	895.1477	831.8322	969.3576	1006.72	1096.915	616.3008	764.0792	814.5724	727.2931
C15orf2	107.2884	108.3679	101.4564	115.5343	120.5099	116.7738	118.3769	105.5389	133.5151	122.1614	118.7894	113.2634	106.8675
C15orf21	112.2704333	121.4043667	132.2097	116.0583467	125.7118667	118.8453333	122.6227667	118.1996333	130.1098667	129.9770333	124.9133333	121.6084333	130.3527667
C15orf23	235.6458	255.017	158.1994	177.3813	342.2204	279.1323	266.5111	280.5583	267.8788	639.0131	304.2166	658.3857	449.992
C15orf24	6174.624	6078.659	6620.907	5562.317	3733.465	6803.214	7357.633	6553.429	6182.154	6012.947	6285.199	7199.142	7423.061
C15orf26	105.2825	107.1578	110.7403	112.6206	114.4875	103.5148	104.6251	103.4428	117.649	98.69952	127.9057	106.0699	97.75532
C15orf27	101.4265	104.6505	91.75774	92.96944	114.3478	107.5086	115.9525	97.91271	122.8675	111.8459	102.8807	125.3235	101.137
C15orf29	183.7883	171.238	157.6107	164.9851	224.7408	168.6148	173.2829	148.2962	159.1522	166.9919	152.3734	154.4025	166.1758
C15orf32	110.9365	88.31162	95.71864	93.21024	107.8467	103.7873	112.2645	103.3968	120.9885	87.82993	110.5585	103.8502	91.91386
C15orf33	95.55302	91.37335	96.35806	95.93546	112.7433	99.782	108.0661	93.17317	105.9488	92.3893	104.5455	105.7577	118.2952
C15orf37	113.5845	98.22952	118.1042	106.3388	117.8029	107.5708	113.4215	97.59869	125.2563	99.45716	111.7416	126.1899	108.7478
C15orf38	299.9459	229.9451	302.6277	345.6885	150.9971	190.4623	185.6804	188.7565	178.4424	342.0556	226.8944	229.9531	286.6945
C15orf39	278.8123	279.5129	261.4089	268.4145	201.3508	253.6212	251.1049	293.5365	245.4769	225.5949	284.5623	245.5965	218.9872
C15orf40	373.4161	303.9916	304.2524	362.893	377.3024	268.2622	294.5676	264.0839	357.0763	255.8471	250.0158	309.5579	300.9491
C15orf41	232.3666	292.8718	352.824	330.1627	378.1884	321.1044	408.4731	288.1603	379.545	305.9064	268.297	425.5676	376.3305
C15orf42	98.28208	96.73612	105.4178	96.20365	124.453	115.2368	118.2222	103.8567	123.1457	142.8499	115.578	109.4267	114.8723
C15orf43	95.50603	102.3079	107.5632	96.63586	119.9606	107.5733	117.1263	106.973	118.3434	83.20454	114.7995	105.7497	99.37981
C15orf44	244.0249	248.965	270.64315	262.76805	342.24485	254.74285	249.8746	251.74125	262.64035	270.32085	227.73105	246.83065	247.35465
C15orf48	98.94726667	126.0021333	128.3282	127.0817667	116.6337333	116.3755733	118.3952	105.8669567	111.7846667	108.5745633	119.6297	105.3557533	106.0798367
C15orf5	169.5034	138.94	149.7188	138.4292	172.4115	164.1031	182.2582	181.9597	175.8302	120.7148	150.0258	150.348	127.9691
C16orf24	719.4244	664.1813	691.8293	764.8781	338.8604	723.874	516.1833	767.9251	622.3309	849.0736	627.392	717.3964	650.1178
C16orf25	89.4923	91.355655	119.7202	97.190285	111.8226	104.6999	116.51895	105.57175	115.5552	106.905975	110.9787	119.59355	100.65295
C16orf28	299.9964	309.3561	365.9116	327.9989	256.857	242.7678	283.1779	246.8119	372.0421	172.8743	301.6571	280.7662	275.3256
C16orf3	114.1489	95.52622	112.2512	113.3861	121.0599	104.1374	132.5928	115.9551	129.5186	112.6165	123.2482	130.1076	117.2226
C16orf30	271.0183	265.1628	639.8295	291.9474	369.6339	333.0754	1112.65	338.7663	1694.713	433.4345	412.988	739.7226	1071.364
C16orf33	913.9591	938.4505	894.3406	981.9509	471.3999	672.5591	919.9133	705.3472	799.4773	1383.23	1012.612	918.3984	812.5504
C16orf34	160.2571	173.4364	144.0582	129.4059	153.6703	133.8664	163.5785	150.6706	165.5862	169.1479	156.9044	194.7819	174.4183
C16orf35	678.76455	846.00155	1061.6373	801.71	520.7959	735.72145	917.80315	727.26195	895.17375	956.57555	735.0147	795.2564	795.55845
C16orf44	483.1086	370.3885	454.9048	347.9509	335.3034	392.6919	501.1853	471.3113	556.8482	477.7044	502.674	557.6443	511.4744
C16orf45	417.7876	411.1288	315.8655	286.6583	366.7665	443.0858	392.0757	441.7389	619.5024	297.7282	411.2608	589.4757	486.042
C16orf46	113.1536	112.8727	110.0909	97.51703	117.5636	125.2826	119.6519	109.3717	107.9768	130.0765	117.4832	118.498	107.9736
C16orf48	895.6724	593.1735	593.4867	718.6086	500.6773	572.1362	443.0189	684.176	571.354	634.3747	583.7195	519.5602	490.2205
C16orf5	145.4016	161.9335	237.8816	205.5771	228.6627	193.5947	214.8657	248.8591	186.4371	158.0466	189.7476	150.7562	190.2404
C16orf50	200.1685	190.0423	162.6884	169.9182	167.4949	178.7092	179.0737	183.5918	199.3428	196.3373	213.2045	205.4449	190.0171
C16orf53	835.5048	526.0355	554.5958	571.4773	365.7347	410.6355	340.1335	417.8478	375.5779	918.3081	377.4427	454.4378	564.8141
C16orf54	101.7785	121.0956	116.7755	121.2275	124.5715	115.3154	134.3697	122.3726	134.225	133.6271	126.8903	132.4595	117.3767
C16orf55	113.7661	115.8235	109.1059	130.4266	112.5799	132.13	116.4298	132.3278	133.6372	109.428	124.2015	88.61713	98.9386
C16orf56	531.5098	582.3803	441.6357	469.7333	383.6897	563.1075	485.3568	681.0378	533.9955	617.5175	496.056	685.69	665.5472
C16orf57	448.6997	402.0999	423.8869	385.3989	589.171	606.7859	468.2638	547.3721	596.2925	693.8394	656.2941	565.2765	724.535
C16orf58	2091.64	1711.174	1659.006	1704.527	1351.309	2268.073	1505.969	2095.711	1860.681	2339.084	2071.356	1706.728	1895.252
C16orf60	419.89	513.1266	305.9202	285.1971	346.6412	341.5818	397.4899	304.7475	330.9474	1295.389	576.9949	804.3728	1482.467
C16orf61	3590.267	2952.728	3021.879	3027.04	1605.895	2892.544	2454.268	2448.81	2945.725	4580.765	3845.071	4011.82	4704.858
C16orf63	1829.591	2722.87	1769.622	1729.361	2518.237	1670.632	1725.773	1416.319	2020.472	1447.658	2084.306	1592.016	1863.423
C16orf69	124.0474	126.1674	107.6603	103.822	143.302	140.3302	131.1908	122.3925	122.4902	131.7537	137.5144	117.4196	127.5381
C16orf7	470.825	422.2492	386.7414	388.5266	240.6883	352.7529	352.9571	460.7653	346.369	397.246	349.5537	373.7621	391.3482
C16orf78	83.93682	108.9748	97.76801	92.17455	119.23	97.64626	109.2292	89.82021	93.18256	103.2774	114.7543	114.6997	95.40765
C16orf80	1022.058	863.8593	1163.832	1096.275	658.7308	860.9545	761.5644	866.9917	731.9202	832.2061	851.1744	851.8956	889.4357
C16orf9	1384.855	1777.901	1881.605	1281.944	876.3487	2167.861	2075.905	2589.954	2239.285	1153.838	2038.64	1611.692	1607.671
C17orf25	731.1378	1081.206	1297.211	1276.372	1410.448	1222.131	1168.023	1165.508	1129.479	945.5134	977.1932	1022.908	1017.418
C17orf27	119.2759	123.1798	145.2472	164.2265	137.6356	182.9328	146.6894	168.0335	161.1989	145.3282	144.533	134.2871	135.6975
C17orf28	103.336	91.3195	113.7535	109.1496	112.4205	108.1005	121.606	108.1529	148.2195	116.2596	113.144	104.7398	123.9924
C17orf32	252.2862	271.2809	307.9752	275.21	383.5711	344.2221	282.1836	296.3802	281.2794	268.5494	241.227	245.4688	282.4622
C17orf37	192.1375	169.2774	210.4947	168.3672	197.6961	197.6689	192.9939	179.2182	173.8073	189.2695	214.9585	184.5235	211.3721
C17orf38	106.0201	108.5426	101.0511	96.44913	114.966	108.9872	111.9699	104.19	121.1709	105.2898	115.2001	115.8025	111.8776
C17orf39	302.1011	201.4378	229.7927	217.4354	258.4113	233.1852	230.2216	212.4969	228.4773	260.7806	269.533	209.9104	209.9728
C17orf40	1170.838	1325.002	1183.98	1122.767	1591.517	1722.837	1404.514	1560.002	1358.259	1524.65	1658.883	1412.646	1280.314
C17orf42	96.77647	113.4946	105.4715	101.0589	121.3241	106.7572	126.4568	101.2698	124.0084	109.289	116.1131	120.6736	121.6979
C17orf45	21166.51	21430.08	21524.42	22675.74	14365.58	16774.84	24048.74	16261.41	22472.76	22624.11	20915.28	26005.87	20388.65
C17orf46	111.1897	99.24104	133.0736	108.1667	127.5499	113.563	130.6535	119.065	122.4201	131.5995	140.5828	126.89	132.5862
C17orf47	140.78865	125.6334	118.9398	112.162435	124.58605	134.2523	147.59345	146.7924	131.74605	132.2825	143.6485	134.1603	128.812
C17orf48	449.8133	498.0362	639.9621	675.8806	652.4484	551.72	495.7312	575.0737	521.4771	349.5117	630.4791	451.3788	449.6259
C17orf49	2136.882	1743.215	1727.407	1784.311	702.8967	1036.13	1181.579	1122.357	1309.984	1820.148	2047.983	1450.785	1519.636
C17orf50	92.5122	96.3737	103.1578	93.53268	112.0629	104.3878	113.94	109.812	116.6516	106.8469	110.4134	118.3834	94.33078
C17orf53	171.727	176.9349	132.0418	133.6983	151.6089	159.3877	168.3958	164.4453	150.9466	491.6848	188.3181	296.1769	313.0705
C17orf54	103.2642	106.6939	101.4679	111.7906	114.3814	99.95325	122.1903	107.3936	116.1368	120.5413	113.938	118.8211	114.64
C17orf55	89.87545	93.25343	113.5453	103.4882	122.0284	95.70481	126.6618	97.88174	123.9827	118.8907	106.1937	128.5909	111.0487
C17orf56	105.9946	113.9959	124.4334	112.1494	128.9729	129.1019	141.8332	123.3708	131.0574	115.178	122.7087	116.6619	107.7043
C17orf57	101.0804	113.4126	128.6277	107.2647	128.8484	126.6556	127.4714	112.1383	121.8733	118.2018	119.471	121.4142	118.0429
C17orf58	558.5639	668.4312	791.7547667	645.4279667	742.1856667	610.2648	712.3881333	479.6264	634.5278	507.1959333	426.3017667	596.1995667	559.5394667
C17orf59	180.9935	137.1744	155.3622	152.9488	143.6843	176.4468	142.9344	147.229	176.2414	176.7345	169.7746	143.1319	143.8257
C17orf61	2754.53	2843.962	2389.799	2204.577	387.0243	1300.313	1467.902	1638.925	1283.034	3530.596	3380.725	2423.854	2251.637
C17orf62	643.5253	512.2643	703.2634	659.7694	442.1063	678.7446	514.9438	928.3406	660.7887	629.4805	578.9594	659.5778	618.7684
C17orf63	518.6074	532.4694	575.4249	610.1487	817.3365	806.871	839.3037	777.2737	859.774	614.7809	603.2821	1070.569	1028.755
C17orf64	118.8133	120.1406	134.4254	119.8266	119.8134	133.9851	131.1179	134.3835	158.4132	115.5845	140.2073	125.0664	140.4712
C17orf65	150.5504	159.4822	157.3765	158.5892	153.8653	171.7423	171.444	151.3468	151.152	136.5692	141.8797	148.9063	143.3309
C17orf66	88.40194	99.02492	114.7274	89.98124	111.7097	114.1017	123.5204	107.1949	96.18891	108.8689	114.8215	115.129	102.4708
C17orf68	164.81725	170.98905	167.976	171.9961	214.3294	249.0014	205.2827	236.4673	230.3465	186.8404	195.89825	224.61775	204.33825
C17orf69	112.502	143.7251	131.5883	136.6797	129.194	116.0707	160.9538	120.4757	168.4619	114.6064	130.5728	149.6521	100.8804
C17orf70	1984.864	1686.76	2006.646	2360.725	821.7841	1207.683	1242.454	1436.405	1345.103	1427.018	1336.821	1335.907	1618.808
C17orf71	346.0279	334.9229	316.2328	293.52	716.5763	413.005	388.8698	364.5439	410.1248	367.4281	365.2982	371.4388	378.4386
C17orf73	195.598	151.7199	156.5296	175.8042	148.9601	158.7899	174.2816	157.6761	136.6058	171.8211	166.3032	146.0717	159.9878
C17orf74	149.1204	120.5576	137.6473	134.2063	130.3925	134.4587	159.1467	119.2246	162.7697	131.8452	144.8703	157.68	132.4208
C17orf75	160.0495	225.8702	243.5279	340.3347	177.4889	232.9881	228.5481	179.8504	249.8414	130.398	163.121	225.9235	155.1342
C17orf76	129.6747	134.8389	128.1295	120.7082	134.8978	136.1245	127.7808	121.4878	121.3827	132.5193	133.6608	138.0822	116.8283
C17orf77	79.0946	91.78817	87.71812	91.10302	103.4551	105.2947	108.1431	91.77163	106.3177	107.9631	108.2064	98.88064	95.49689
C17orf78	91.82724	105.2926	116.6126	87.4866	118.6918	99.25488	124.286	120.9376	134.8859	103.1932	106.1683	123.0486	119.7271
C17orf79	860.5157	1038.066	1014.372	1014.008	567.1747	746.1203	894.343	742.9812	706.9449	993.0876	935.9166	791.3481	822.1599
C17orf80	326.4749	288.0912	272.1383	308.7775	484.1338	261.5932	366.8772	251.3652	273.0989	362.3605	230.9629	345.9383	263.6388
C17orf81	176.86075	190.16745	198.387825	189.226055	209.667075	215.107175	208.783375	197.283575	206.1159	217.278175	197.70865	208.9763	203.5222
C17orf83	90.59139	112.5953	107.0598	95.88275	118.9844	111.3551	119.3769	110.6474	108.146	114.0699	119.5782	114.3109	102.3741
C17orf85	360.2695	379.6287	445.9765	517.348	379.2086	447.1485	342.9137	351.0521	406.5749	447.9936	441.5803	367.4947	418.6395
C18orf1	117.7994	104.9949	235.4785	217.8738	116.9587	106.922	119.3078	97.23112	125.3115	88.31801	111.0552	89.303	109.1234
C18orf10	1443.67	1197.386	735.1029	1006.153	817.4286	872.2399	779.9104	821.4852	641.33	1963.395	1757.134	1186	780.322
C18orf14	97.18401	93.88355	96.66468	96.83531	127.2104	124.9986	121.936	116.7204	142.7932	112.7178	131.5606	106.6429	133.9441
C18orf17	307.9515	473.7917	380.304	388.1678	329.9089	223.9788	296.379	268.4688	269.6701	344.2414	382.671	316.4684	352.9018
C18orf19	242.6559	280.9657	343.0573	259.4751	287.3603	250.1303	307.5108	255.4289	282.4372	302.9739	257.2202	325.7701	248.9496
C18orf21	544.0419	689.4101	535.6476	529.5314	646.8325	554.2532	484.1483	527.1187	475.1392	553.8073	721.216	508.7213	530.2674
C18orf22	271.6057	243.5744	227.6939	241.4841	185.5649	285.7845	235.3624	259.2614	218.7423	402.2288	321.5044	312.4279	338.6959
C18orf24	135.7265	189.4708	117.0448	114.4937	142.5996	125.6364	126.4185	126.4995	133.4193	422.2358	163.503	262.1933	334.292
C18orf25	569.40376	620.31546	774.06593	784.01933	928.70795	670.82635	732.541	516.219785	637.05905	534.324475	758.96175	698.922995	672.49029
C18orf26	117.7628	114.46	111.6973	112.2227	133.48	110.8095	117.7795	129.0558	131.6009	102.0953	117.6766	124.8213	108.6331
C18orf34	93.09393	97.30319	100.0182	108.0522	106.3734	113.6836	124.1362	110.2643	112.6539	103.1507	112.1995	109.9528	113.016
C18orf37	1216.427	1121.076	806.6254	771.5223	834.2219	900.8951	824.9457	828.913	889.8039	1663.731	812.1594	1708.749	1394.816
C18orf45	179.2151	248.2054	313.0356	283.3831	162.3547	195.7451	184.1242	174.2634	230.96	217.1686	193.0682	213.4842	290.6137
C18orf51	101.387985	100.14195	99.3973	109.8644	106.8123	108.2215	119.04295	100.38305	113.06877	114.12125	114.41265	105.842	87.57788
C18orf54	224.2672	220.3221	189.1236	197.567	299.805	224.0223	223.4403	166.1857	213.6844	435.1222	309.8127	365.6266	537.1802
C18orf55	1832.743	1855.014	1607.003	1736.658	1825.366	2008.829	1925.651	1897.055	1904.317	1696.729	1437.929	1552.816	1670.145
C18orf56	203.9042	287.1335	431.4774	397.8621	339.0613	406.1184	632.9554	375.3665	301.9495	330.4635	289.5322	237.1583	406.1969
C18orf8	777.9995	823.8608	929.4514	910.5313	1036.421	766.7687	854.0065	816.7872	930.7882	670.0674	779.8201	914.1265	813.1274
C19orf10	1014.974	936.6997	696.9196	696.3779	416.3212	760.5585	726.8779	727.736	924.1563	1388.225	599.0641	726.6639	763.0996
C19orf12	911.518	583.737575	968.1126	924.245555	759.38355	630.99935	769.717475	696.617235	909.799	705.159925	624.459225	676.87075	808.739775
C19orf15	116.169	106.2953	116.7329	99.08931	134.473	122.0291	127.565	120.5162	115.4763	116.4344	131.0845	115.5261	132.6654
C19orf18	109.5889	110.4689	134.1981	120.3658	128.5757	138.2814	153.9018	163.384	136.3405	103.3488	132.7243	135.41	133.6264
C19orf19	128.1463	133.6114	154.886	123.1257	199.235	212.2114	261.5333	257.5988	307.0901	187.0092	231.0979	177.6002	216.6769
C19orf2	2784.969	3290.1135	2908.65565	3000.84375	3187.925	2291.51205	2588.55485	1935.38645	2778.9775	2497.8425	3154.509	2853.93075	2810.5805
C19orf20	235.2408	214.6344	182.9409	197.1459	193.6579	214.6079	194.2752	266.1078	273.338	238.2818	240.2675	194.4987	186.1197
C19orf21	125.095	123.4186	155.3676	114.2943	125.4145	126.7134	138.2293	125.8029	154.0886	118.9847	115.6103	135.0124	125.0378
C19orf22	1612.265	1480.882	1330.187	1340.653	716.0993	1007.875	955.2636	1101.136	1273.58	1323.669	1364.479	1570.811	1331.311
C19orf23	135.9835	129.8772	154.9116	118.117	132.4098	127.2962	132.867	132.85	138.3036	144.8335	132.9224	122.7582	130.9092
C19orf24	412.0098	368.4124	472.1461	438.1611	293.1607	503.16	477.1981	477.119	453.0311	511.3877	534.3934	446.9946	435.9837
C19orf25	243.5307	175.3701	212.6788	241.6496	194.243	187.9336	222.9244	190.9053	216.505	245.4275	210.9982	229.6768	209.9064
C19orf26	138.0574	123.912	120.0302	129.0759	139.8496	131.1431	144.371	140.1543	140.705	121.4599	150.9279	128.5526	128.7505
C19orf28	177.91095	192.0758	176.18445	171.86535	165.39805	216.49245	195.9383	263.3457	230.9222	251.96895	200.65755	216.33645	229.0896
C19orf29	189.62445	166.7022	180.2222	152.6407	176.01585	187.82545	169.25235	217.0055	181.00125	216.719	191.4168	179.03655	169.8082
C19orf30	155.0166	124.674	115.9253	125.2883	130.2706	126.5861	129.676	113.3362	123.5691	116.9109	141.1356	120.7011	128.8911
C19orf31	33942.44	30328.84	34458.79	33851.82	20274.93	34355.24	26516.42	36936.94	35915	35481.33	26943.44	32450.88	34668.76
C19orf33	81.35211	103.9387	89.61008	82.82433	115.7365	108.9209	122.5623	105.0796	119.4539	94.48925	100.7567	119.641	89.87115
C19orf34	94.75392	111.9138	100.9423	101.3404	123.2332	110.3818	121.2941	116.6553	114.7033	121.054	116.0159	97.38767	127.4497
C19orf35	102.428	112.4453	103.5777	109.3241	120.4141	106.7255	123.0384	112.692	120.8707	116.1528	122.8922	120.4361	106.7934
C19orf36	119.378	114.120165	99.408575	100.764675	128.0055	109.9212	118.44605	115.181	122.90575	123.45265	128.29725	124.4381	106.34145
C19orf37	3309.486	2539.69	2735.113	3734.848	1107.298	2220.6	2242.661	2202.517	2478.409	3385.854	2359.474	1920.778	2152.048
C19orf4	254.0365	207.7189	187.3474	178.8311	237.5001	174.0764	255.5802	169.0732	327.4793	198.8037	186.6526	161.0535	228.2039
C19orf40	164.6062	168.9961	189.084	169.0851	183.0248	177.3627	188.6285	154.9529	172.2361	270.3437	149.2856	244.8166	153.931
C19orf48	240.1946	224.2394	193.8344	240.7284	252.9997	203.3221	195.9286	197.7186	190.9056	389.0192	203.363	202.7803	208.7355
C19orf55	123.5988	117.4798	133.2119	106.6819	132.2231	129.8752	130.2418	117.6703	104.2861	139.2471	125.6687	123.9037	128.3911
C19orf6	497.1735	382.86865	501.27965	459.0537	444.87155	572.8125	509.7239	741.66535	583.623	438.7637	500.66665	541.2269	498.1837
C19orf7	971.3801	1155.973	1219.914	1336.151	903.3213	1158.132	1208.725	1156.987	973.1534	1146.91	1056.03	989.7512	1083.033
C1D	115.2008	123.19905	113.66285	100.496265	129.0626	118.1974	131.362	118.9949	125.35525	115.2894	130.26615	125.5507	125.1432
C1GALT1	721.5095	1440.408	529.6204	814.4366	749.0484	1611.819	726.0534	1343.099	765.4883	883.4543	967.2588	765.7405	984.1721
C1GALT1C1	225.44989	247.78617	219.723465	220.93255	248.6488	296.63495	260.4358	319.90133	242.21615	247.745485	275.67035	218.5613	263.5479
C1QA	125.4689	115.7955	130.0296	124.2641	133.7303	119.742	128.4872	118.9821	129.1814	142.5848	137.7256	139.1063	134.3775
C1QB	110.336	138.0506	111.9745	98.6587	128.8292	118.0116	125.6754	112.2735	123.9049	310.1333	111.9831	107.5049	116.0207
C1QBP	2300.641	2796.814	2229.803	2420.013	2300.996	3310.563	2351.252	2432.925	2183.348	4546.678	2807.439	3159.725	2782.513
C1QC	114.8099	119.5185	110.567	100.6138	125.8388	109.0816	119.498	101.8885	115.7543	233.7096	122.2835	100.727	120.7732
C1QDC1	266.4549	490.2119	375.02315	388.9595	357.28775	288.38255	364.2998	374.94025	337.3013	362.8757	303.88065	480.35715	377.63375
C1QDC2	104.2601	117.6383	116.0787	105.839	122.1046	108.4197	135.9937	110.0075	112.328	126.3478	109.7746	124.4889	124.3473
C1QL1	117.8869	108.6034	95.75527	125.4742	119.7286	129.6758	116.6129	110.7077	133.6119	121.4573	135.8941	120.3388	114.8943
C1QL2	117.3603	101.0341	118.7259	112.0493	130.8436	111.7879	122.6179	110.4301	121.0341	107.8113	118.1065	107.7259	111.2347
C1QL3	98.96321	94.38843	112.747	90.23768	123.4223	113.138	117.531	119.7672	111.7873	91.7316	119.0438	105.1029	111.4107
C1QL4	75.35992	100.1585	100.5978	92.15347	109.071	116.1021	105.2295	112.4485	111.3325	96.1487	107.6652	112.8991	108.1517
C1QR1	95.52563	100.3586	107.8692	91.46547	114.4394	103.0816	111.0785	93.53319	105.7044	103.5701	115.2517	97.68429	108.5077
C1QTNF1	391.4013333	176.0595667	189.1841967	158.4358433	376.9803333	262.6767333	317.6532333	320.6507667	856.8777333	412.7791	229.1000667	171.4501333	208.7845333
C1QTNF2	116.3138	117.5942	127.4652	109.8684	129.7775	132.5578	134.9019	123.2019	128.5576	117.3837	126.5335	126.8034	124.9949
C1QTNF3	100.391905	136.679	103.47545	121.97225	110.5373	110.26185	111.4048	99.602125	121.41245	118.6182	130.63045	114.84375	107.33345
C1QTNF4	113.7682	122.323	141.3099	113.1593	137.2817	124.7939	126.2849	118.2522	128.0199	143.9809	137.1653	127.2158	106.0405
C1QTNF5	1176.357	1323.045	2601.219	2267.564	1090.638	1597.452	2905.471	2253.269	2702.193	1065.724	1649.477	1179.67	1108.477
C1QTNF6	162.2470667	191.2571	165.5960333	165.6945667	122.65501	125.7742	150.5079667	122.7512	138.1483667	174.9267	156.9738	121.3494667	127.9805
C1QTNF7	139.57	120.209	120.6202	120.159	128.6765	113.9212	120.0337	111.0284	149.5725	115.2412	118.98	110.4361	88.76217
C1QTNF8	127.2889	154.2259	148.6184	138.1538	160.3364	135.4242	148.8957	141.3326	159.051	172.2036	147.4962	136.0617	157.593
C1R	4769.34	2381.694	4581.507	3980.497	3006.448	1676.774	1828.319	2554.344	2293.146	1209.187	1116.947	736.5695	1013.336
C1RL	813.6096	1057.24	736.9777	769.0699	858.4404	1367.173	840.9956	1440.901	906.8193	690.6634	881.7904	505.2728	571.0336
C1S	2462.48265	2207.5159	4252.7466	3328.03635	2515.02695	1827.313	1970.8375	3079.40285	1902.2396	717.9183	1131.94555	719.72085	1217.0797
C1orf100	101.9397	104.7659	110.4335	104.8354	112.7001	102.2405	117.2523	94.96252	128.6914	113.3037	116.6979	109.1635	96.17733
C1orf101	146.6603	122.5659	187.5752	154.2526	152.6164	124.8522	143.3702	150.9989	147.0022	121.8481	147.0054	143.1935	138.8291
C1orf102	201.5058	226.0442	217.3377	186.2235667	157.1218333	194.3326333	181.9169	205.0431333	172.5108	205.8562667	187.9212	187.8283333	182.9610667
C1orf103	112.365205	132.720435	144.51112	146.053485	205.98165	153.014515	178.61145	134.49275	157.94035	126.400775	143.288545	144.89609	149.72465
C1orf104	118.7732	118.0684	140.3168	140.397	135.7039	136.0238	151.6143	120.3242	146.7999	127.9866	125.0477	138.1196	138.5217
C1orf105	119.5209	119.9165	114.0745	113.3677	128.1056	119.4169	120.3314	125.9274	131.8119	129.0568	130.8973	141.7255	115.0891
C1orf106	126.6765	108.0148	99.91226	98.32906	129.4377	110.1259	119.4037	104.0971	116.3078	141.446	123.8088	107.9499	97.68655
C1orf107	176.8053	228.4802	277.5772	293.6649	497.3243	300.962	269.4563	313.2401	246.6921	230.8241	324.4456	225.618	309.5454
C1orf108	651.2511333	574.3991667	600.2474333	513.89919	720.9697333	421.3435	575.5900333	420.4285	742.3880333	765.9169	381.4856667	899.83	655.8838667
C1orf109	314.1013	345.7511	566.219	534.1228	779.5334	393.0192	670.1407	527.032	641.5921	401.2751	424.8309	425.0939	377.3234
C1orf110	184.1079	117.7846	117.4895	96.41919	148.7495	180.2638	112.1894	199.3742	113.0189	128.0874	164.2583	153.9401	175.7475
C1orf111	101.6671	104.4622	99.47075	101.9849	120.7181	107.4265	128.6407	104.4106	121.3654	111.9564	123.0304	107.2787	96.95156
C1orf112	273.8567	252.0856	245.4386	249.0626	279.8429	304.4366	325.9952	292.0112	391.1286	564.3753	239.401	410.6137	602.5189
C1orf113	212.6681	150.7665	168.6924	153.3753	155.2124	163.6088	155.8432	162.637	175.5095	211.8417	211.4009	182.6118	162.7974
C1orf114	103.4723	99.12437	112.2737	101.6056	117.9932	119.8749	113.8115	112.5052	109.3588	111.9955	111.5846	101.7111	110.2782
C1orf115	110.5586	126.8184	129.693	125.7928	171.3291	186.3723	164.7201	201.1705	166.0644	192.938	184.0481	219.6699	218.8898
C1orf116	96.44849	101.9568	109.5365	94.70473	121.9698	106.881	126.2122	109.3403	125.9209	96.78381	119.5714	127.5683	102.5538
C1orf117	137.6015	115.9994	135.8511	103.2923	134.4368	118.6389	127.4023	115.3311	147.6582	129.3835	134.9126	125.4194	113.2094
C1orf118	84.00773	98.2939	102.1652	90.80845	121.6789	106.5852	106.1011	105.0036	115.4029	97.89802	121.7155	105.2085	120.4244
C1orf119	1389.702	1153.259	1228.276	1187.142	1221.642	813.3694	1004.359	907.7527	1260.269	835.9	1192.739	1044.952	999.3369
C1orf121	1447.503	1660.089	2036.4	2175.611	2130.056	1278.106	1642.237	1168.269	1362.716	1311.255	1746.129	1877.458	1479.211
C1orf122	1670.248	875.4489	828.8267	883.2134	453.4987	763.3997	771.481	864.5721	942.0953	1342.804	1114.503	955.8994	1031.35
C1orf123	2224.589	1898.742	1931.248	1815.849	889.4448	1348.563	1426.956	1244.986	1378.394	2163.028	1956.544	1922.649	1964.722
C1orf124	218.3987667	222.6836667	255.3648	256.8686667	422.3963333	248.2615667	301.0664	232.3736667	275.7441667	241.1225667	245.3799	270.4650333	266.0028333
C1orf125	93.613905	113.38245	117.91145	102.00895	110.701	107.64115	113.1378	104.44575	108.003945	96.15053	113.35015	125.9562	99.70392
C1orf127	110.2659	108.3147	133.6296	129.6913	141.1288	120.4742	135.5385	142.2864	137.4007	116.2765	138.8376	145.3263	132.0428
C1orf128	1529.504	1412.439	1792.35	1773.131	1376.408	1360.291	1387.986	1348.994	1636.903	1634.856	2221.487	1471.001	1325.86
C1orf129	103.8304	120.1583	127.8726	111.6897	126.467	122.3895	140.5445	119.4119	122.0773	136.4853	124.4786	116.2486	110.9489
C1orf131	665.7828	985.8833	848.8649	732.0117	792.0846	646.5076	773.9367	580.113	683.7395	828.085	802.9482	697.7716	717.4849
C1orf135	94.92976	131.8686	110.9749	95.72372	118.6943	126.0535	129.0231	111.9849	122.8408	222.3242	154.1048	175.4498	154.2724
C1orf14	93.01716	100.2383	98.45864	99.00123	120.0852	112.2457	120.6005	104.7733	116.4183	100.2296	112.4971	110.2503	99.76528
C1orf140	101.8502	103.649	106.8824	95.80219	113.3841	105.2132	113.7115	104.1883	112.316	112.6867	115.091	109.7968	98.01949
C1orf141	84.10403	98.98665	83.79403	86.90639	104.4866	97.32394	108.8251	83.43151	107.8658	100.4796	99.82165	107.7636	84.71684
C1orf142	231.7107	215.5656	309.6851	345.4996	264.7904	268.6888	286.0943	265.6651	270.5946	278.9929	288.5513	246.3033	251.871
C1orf144	1666.213	1472.457	1345.151	1207.427	1069.293	1162.819	1336.797	1173.304	1640.993	2136.599	1600.938	2068.147	2020.153
C1orf146	91.5705	101.958	87.1659	92.75531	110.7317	101.924	112.5442	89.22965	112.257	95.19447	107.9116	106.801	102.9289
C1orf149	314.8702	313.0732	369.8383	371.5763	335.0744	294.3526	322.6009	267.8219	257.231	309.0279	292.8129	286.0757	290.2946
C1orf150	87.97275	105.7791	96.52108	86.12624	109.3081	106.8222	116.4374	110.8181	107.3564	105.1115	116.3627	96.65423	103.4094
C1orf151	136.1994	104.4302	120.1694	140.6063	144.9712	136.4529	132.7645	110.7576	135.6463	147.4138	135.0194	136.4134	134.6378
C1orf152	102.3805	105.2348	108.8395	91.96977	116.717	101.1012	108.7736	115.4696	105.7478	116.2882	115.553	119.2051	97.9032
C1orf155	203.6758	291.8835	252.6438	220.3495	243.2489	214.3024	208.4236	192.5145	224.4591	449.6438	283.2636	380.6597	470.3356
C1orf156	85.67191	92.00134	91.55987	88.28059	120.725	102.3113	108.8602	101.6446	124.5593	97.91157	112.3363	102.043	103.0678
C1orf157	104.9653	95.8151	107.892	95.53415	113.4538	108.8005	113.9763	94.01707	124.7938	106.6362	109.1375	114.9119	108.172
C1orf158	98.02058	112.5776	98.03798	113.0495	113.4878	120.3299	108.0999	106.0362	99.32875	107.8983	119.1176	104.0785	111.4187
C1orf159	203.5377	164.5004	158.9336	196.7908	172.0421	201.2592	176.6193	178.4327	184.5204	198.5328	164.2274	199.3246	151.91
C1orf160	368.339	339.9468	361.6355	383.6518	323.2949	398.7471	373.9587	461.1551	462.042	372.2805	366.2146	361.3488	439.1346
C1orf162	133.9854	122.0617	135.0787	117.4367	158.2524	129.281	139.3042	130.1994	142.7468	155.4428	154.677	119.9116	125.9201
C1orf163	284.4126	251.0308	309.7448	311.5095	317.7513	353.1496	307.2735	306.8472	457.4204	350.4524	274.6902	287.6168	359.2984
C1orf164	675.0203	564.2483	678.2473	758.5378	834.6249	821.5983	753.308	825.7046	774.7654	540.0997	572.2218	648.3794	654.7918
C1orf165	158.8029	154.9783	148.3199	183.1288	118.7368	116.1333	113.863	104.5469	120.1485	95.08674	117.7254	117.2554	113.1864
C1orf166	531.7941	441.5154	462.9602	420.8174	425.7647	573.1281	471.7346	666.7406	548.2526	434.9844	367.6794	428.6967	439.7478
C1orf168	88.95046	87.02386	102.2905	113.5929	118.4405	105.2424	106.0641	99.1258	109.5352	90.5658	106.6677	100.7044	99.48436
C1orf171	436.2842	538.1294	513.3175	473.9417	741.806	523.996	673.3838	450.2053	663.1869	408.4293	285.1803	621.0903	448.8152
C1orf172	94.82972	117.3894	107.4623	97.85625	118.1803	116.9697	129.1448	113.4343	116.2806	104.684	119.2589	115.4667	117.5013
C1orf173	97.26008	111.0764	104.8589	129.8495	120.749	115.7833	133.6327	102.8335	112.1707	109.9664	128.8363	118.5368	120.0576
C1orf175	88.95117	101.1069	109.0586	104.203	111.4474	109.8461	118.9996	99.89877	129.0958	107.1458	119.4532	107.7746	114.631
C1orf176	405.4557	504.6006	426.4039	408.9828	402.1748	697.8799	301.9442	668.3179	441.4422	327.9671	300.1426	439.2765	467.5913
C1orf177	111.0187	115.3946	118.7963	92.75632	126.8257	113.7673	132.8268	115.0029	116.9361	131.3441	122.7175	118.6463	113.7109
C1orf178	91.91869	97.97113	101.601365	93.90774	108.76345	104.9646	111.1768	102.00145	110.14185	108.46295	106.43225	102.16991	103.043095
C1orf179	96.07317	97.09544	102.2152	92.16852	112.8021	105.6158	114.797	106.2732	122.6167	107.5754	112.3731	110.4268	108.897
C1orf181	1303.178	1619.285	1619.219	1457.398	1906.448	1974.122	2135.481	1699.657	2177.647	1648.217	1507.769	2080.982	1694.059
C1orf182	119.6245	122.968	132.0662	120.5468	143.1665	125.7756	126.9946	123.1662	118.5747	120.2233	132.7366	134.6455	124.0756
C1orf183	126.3725133	124.8152667	116.81829	123.2278667	130.3320667	129.3759333	129.8757333	123.0904333	151.5667333	137.6662333	138.9212	133.6170667	132.4996667
C1orf186	92.51159	104.4546	113.0901	103.5334	109.9539	106.4865	107.6929	96.29291	126.9985	111.7805	112.4755	115.0361	115.8267
C1orf187	97.51368	96.42761	94.903	96.86228	109.3815	109.9889	104.5118	88.73006	127.0765	93.83413	110.2605	106.3266	100.325
C1orf188	125.3124	164.2873	189.1369	149.7948	139.318	150.7374	143.1712	175.5347	142.9258	165.6736	135.4386	159.9409	138.9823
C1orf189	94.92257	91.93974	92.802	97.51423	112.0619	112.9782	117.9405	93.19115	103.98	99.25501	108.8701	98.12379	78.00446
C1orf19	1837.971	1828.618	1878.453	2126.517	2107.56	1371.343	1494.16	1250.165	1325.935	1365.604	1348.148	1474.447	1406.561
C1orf190	164.1844	175.9316	159.2484	156.6838	139.9553	164.5372	153.6312	180.0351	136.4221	192.6992	164.0427	169.2959	181.7446
C1orf192	83.13187	112.4658	106.6932	95.30995	128.8931	110.0675	120.9865	101.949	124.5608	113.1898	121.7026	108.9817	95.68763
C1orf198	8564.083	3212.146	4596.194	3165.72	2031.893	1683.1	1917.872	2562.356	2853.119	3155.873	1913.672	3035.092	2041.81
C1orf2	839.5515533	768.1444333	811.1651	805.9471	687.4677667	1076.7138	1141.420667	1067.056933	1154.374733	970.1168867	1163.259333	1292.653667	926.3865333
C1orf201	126.2162	129.6983	122.3128	123.6885	144.7868	129.4864	141.1051	129.0386	137.1527	126.6064	142.2351	130.6393	131.284
C1orf21	212.2522	266.4619	169.7112	150.5607	217.6118	156.8669	236.4929	143.3501	304.946	162.5053	161.4651	195.7757	176.1232
C1orf210	172.3804	132.8558	165.4715	157.6719	158.6078	135.3466	165.6981	152.3248	182.0465	203.5556	203.1413	183.0284	175.5187
C1orf24	707.8657	1291.534	2105.242	3413.028	749.8615	1217.537	570.1315	842.1294	1225.684	149.3123	518.5932	419.7614	247.7141
C1orf25	163.6168	157.2607	164.6468	135.5227	253.7219	177.371	181.8572	161.8192	174.3499	139.0554	138.5668	148.3501	173.9818
C1orf26	133.1666	132.6228	154.95	109.9582	151.5118	162.5552	159.8381	149.2615	143.4038	138.8217	165.997	176.0366	157.4567
C1orf27	106.1141	127.6935	124.3286	116.4773	151.0037	120.9936	127.4771	113.8821	109.0477	118.3468	116.2903	115.7637	121.8572
C1orf31	253.5039	276.7455	259.6525	359.1445	253.6229	299.1727	399.1244	314.2165	329.2205	347.9516	369.1608	258.7589	281.5821
C1orf32	97.7956	102.8253	88.48536	97.07327	113.9223	112.036	104.1848	103.6753	122.9331	98.82506	123.1525	128.707	99.29045
C1orf33	305.7126	313.4299	295.8605	342.4743	272.094	388.0627	287.07	334.6187	284.5281	589.1114	298.6887	454.9608	381.5865
C1orf34	89.51408	100.474	105.3468	83.32678	112.3321	108.1565	112.5651	93.07059	122.1972	109.723	120.7663	101.4628	98.0703
C1orf35	315.6018	256.051	348.4891	352.4602	230.0795	308.8607	345.9069	380.8928	293.3862	366.8301	303.7993	355.8276	361.5609
C1orf36	101.3359	111.1995	113.4296	102.0232	127.2453	120.8538	112.224	107.1381	132.4943	108.2314	114.945	115.831	104.6069
C1orf37	2895.443	3495.171	3726.828	3261.832	3913.745	3802.246	3114.969	3020.281	3485.266	4135.724	4981.237	3037.899	3633.916
C1orf38	95.011	113.3965	111.8062	125.0803	126.9571	122.0662	131.5903	126.3776	118.9708	105.9057	125.2142	121.6964	122.3575
C1orf41	843.0441	836.3784	598.4091	722.3821	346.8466	609.3818	609.9689	602.7516	590.0764	1377.496	820.0136	869.6536	1063.765
C1orf42	106.287	103.1421	104.6881	94.69582	115.8184	124.3091	114.68	114.808	120.3786	96.25913	117.1835	113.4329	105.0652
C1orf43	1090.34665	1296.0216	1298.0042	1120.4933	1553.1343	1149.89295	1201.4831	1096.82985	1154.051	1060.3199	1375.3562	1151.9436	1179.16165
C1orf45	95.93671	101.9078	94.12758	94.12452	110.6818	106.0619	104.5416	110.271	118.3463	98.91445	119.8055	106.7014	108.3855
C1orf48	1805.391	2159.297	2029.824	2483.759	1651.382	1592.519	1782.578	1361.738	1471.326	1599.374	1625.02	1737.349	1900.107
C1orf49	100.2701	101.6525	95.93353	98.43941	115	110.7226	110.6325	111.2642	101.5792	121.1877	116.413	118.0523	103.5966
C1orf50	1042.051	850.9553	1132.527	1120.044	534.693	799.2431	966.6461	923.7313	878.0135	1414.697	1049.323	1081.932	904.8528
C1orf51	143.7047	278.5374	305.1717	287.3941	184.996	146.2008	175.8642	160.9783	166.9086	114.9711	177.946	129.9668	169.8114
C1orf52	1359.637	1570.238	1966.731	1618.405	1395.318	1069.698	1207.557	1057.965	1248.956	1010.575	1416.109	1245.268	1265.285
C1orf53	840.3466	1034.134	954.6689	682.8897	318.5952	780.7706	677.4271	603.8629	834.7302	778.5056	862.433	863.066	943.6391
C1orf54	3410.16	3390.584	2736.092	2172.619	493.3213	1347.18	1811.382	1653.327	1836.655	1373.185	2403.904	2743.393	2059.172
C1orf55	556.4328	650.1674	870.494	738.0341	1033.712	605.1483	707.5168	495.1272	619.9599	684.0969	979.4619	764.2679	691.3314
C1orf56	144.9218	162.3943	156.2444	151.4063	183.8704	161.5675	167.8008	140.675	152.9373	147.2496	134.4022	147.8466	153.8135
C1orf57	1004.435	1075.36	824.7073	1217.522	866.5756	1219.599	817.4693	1148.792	667.6645	960.797	1245.005	662.5751	694.7964
C1orf58	165.0462	178.136	123.8289	141.0046	257.0531	142.2876	143.8499	123.8061	129.9341	167.2834	135.3211	152.2805	143.9824
[truncated: 16,600 more rows]
