# Supplementary material for: Molecular mechanisms of deer antler in promoting osteogenic differentiation of human mesenchymal stem cells via JUN modulation
Source: Front Immunol. 2025 May 29;16:1550249. doi: 10.3389/fimmu.2025.1550249 (PMC12158746; doi:10.3389/fimmu.2025.1550249)
Supplement: Supplementary file 1 [file DataSheet1.zip › GSE80614.txt]

geneNames	GSM2131696	GSM2131697	GSM2131698	GSM2131717	GSM2131718	GSM2131719	GSM2131720	GSM2131721	GSM2131722	GSM2131723	GSM2131724	GSM2131725	GSM2131726	GSM2131727	GSM2131728
A1BG	6.801252545	6.908153346	6.709612057	6.840242613	6.833323853	6.921524681	6.772773747	6.738800335	6.851708945	6.802279509	6.813920286	6.781689502	6.81713142	6.835212874	6.769283428
A1CF	6.752042794	6.774089076	6.76088637	6.79916781	6.713887932	6.756761098	6.766628026	6.8542151	6.748711569	6.761968036	6.780951795	6.798622263	6.78613746	6.712740559	6.776608896
A26A1	6.8669757	6.876835495	6.812415898	6.839663899	6.861912682	6.860704376	6.836442207	6.798969353	6.82343871	6.773763366	6.868717388	6.798252231	6.784533723	6.799752664	6.832960547
A26B1	6.788126146	6.81879124	6.754734038	6.779014031	6.724552936	6.763188524	6.686007014	6.6949576	6.775578498	6.781989294	6.743534863	6.767240332	6.749021154	6.765275529	6.799718556
A26C1B	6.733103891	6.746909887	6.738683456	6.77974949	6.853610632	6.742340084	6.689577924	6.818418026	6.776972379	6.76044356	6.771046029	6.930902092	6.824015349	6.825446332	6.900356424
A26C3	6.796277472	6.798030904	6.812159175	6.807020535	6.841818948	6.812523941	6.793893646	6.80119563	6.791134988	6.82203994	6.789884157	6.8405066	6.797801261	6.764360678	6.807025649
A2BP1	6.733343425	6.735228828	6.794994939	6.758892609	6.797501452	6.779625788	6.750591235	6.678434444	6.739255111	6.742503861	6.762853263	6.743584607	6.782540298	6.680981793	6.737675673
A2M	6.869789239	6.725751242	6.835594834	6.845126558	6.963004365	6.862531933	6.772493374	7.030199624	6.90890911	7.082678816	7.304834393	7.127246065	7.335197173	7.609490236	7.959977241
A2ML1	6.718341007	6.732265096	6.701582057	6.755511513	6.714279041	6.69229987	6.715095605	6.713947537	6.768324221	6.725540606	6.616801189	6.678895857	6.80996789	6.787862892	6.763204253
A3GALT2	6.742678827	6.717236513	6.782349172	6.732588179	6.68446734	6.759799779	6.863305911	6.701628489	6.713495428	6.767588847	6.751807782	6.782949385	6.749182654	6.728467644	6.770385936
A4GALT	8.096941297	8.104834845	8.024571425	8.195119858	8.323041262	8.566470728	8.334713976	8.632533178	8.579814167	8.735904471	8.769037574	8.702525767	8.633998236	8.860711212	8.634605835
A4GNT	6.817004204	6.845273133	6.961359334	6.828600123	6.800508795	6.793827374	6.753807225	6.726886944	6.861145408	6.848826044	6.746375694	6.78642058	6.991068301	6.855373287	7.011029884
AAA1	6.769580929	6.778542104	6.7473998	6.752042549	6.759744939	6.74375439	6.792241615	6.731488584	6.751642615	6.690435377	6.763948476	6.746958048	6.771897179	6.780356974	6.743030428
AAAS	7.375054298	7.202503814	7.171881697	7.270411082	7.29142626	7.276097997	7.193995628	7.220667529	7.150886825	7.035350727	7.133518153	7.070729446	7.207407527	7.308668028	7.16402735
AACS	7.917736179	7.98942921	7.743588832	7.74462166	8.077968841	8.242130278	7.853046696	7.984778102	8.064719106	8.318319129	8.184596795	8.318319129	8.22287906	8.334119886	7.948924824
AACSL	6.858035665	6.888635241	6.795675541	6.857230765	6.964147212	6.738237166	6.892431767	7.012417154	6.921079401	6.744398143	6.867371335	6.746827512	6.807611434	6.838712077	6.786181588
AADAC	6.87347874	6.892563531	6.91676167	6.950889328	6.89000805	6.833931174	6.806194452	6.784811414	6.865683268	6.657413308	6.787696546	6.834292867	6.808193174	6.793903185	6.711081987
AADACL1	9.567520947	9.458515539	9.609509875	8.440329688	8.434029126	8.397867219	8.127197636	8.066143359	8.057843659	8.000205411	8.047234173	8.027126271	7.925635835	7.981896913	8.212183691
AADACL2	6.830906315	6.88020322	6.79648539	6.734971663	6.701197535	6.696023852	6.764207113	6.744810097	6.797111686	6.707572275	6.797244635	6.734445068	6.804547376	6.76733668	6.812934052
AADACL3	6.710237141	6.711081987	6.903435087	6.721352934	6.773904139	6.79914733	6.74055875	6.700381192	6.849016505	6.851108007	6.770093885	6.795006326	6.750987181	6.769876616	6.853871134
AADACL4	6.757149194	6.854415211	6.87261398	6.739260788	6.783977408	6.818042011	6.84461056	6.800439678	6.808544172	6.712998921	6.761033828	6.640959507	6.763194927	6.787276851	6.766532554
AADAT	7.088967753	7.18059348	7.125900833	7.209492451	7.083829123	7.187910714	7.181401765	7.214056352	7.117978322	7.163360475	7.177371944	7.246434888	7.263215332	7.221732865	7.145813861
AAK1	7.130521671	7.291824141	7.33039702	7.188556467	7.2241073	7.312149434	7.061700333	7.239481492	7.297163164	7.160805732	7.19675075	7.11253241	7.209149577	7.047625088	7.214615065
AAMP	7.675450524	7.867941247	7.779155321	8.061171524	8.042459426	7.603797877	7.839722425	8.025600702	7.807717649	7.731502134	7.730583033	7.518464947	7.645667896	7.736564388	8.003793034
AANAT	6.722958773	6.694813741	6.720825223	6.661740769	6.693186718	6.658876468	6.720932669	6.684057293	6.70544845	6.747191447	6.75388699	6.629781207	6.566497695	6.745242217	6.721852272
AARS	11.2251602	11.32808049	11.1552094	11.28096136	11.35441535	11.65604285	11.49332958	11.66239061	11.80092205	11.98624119	11.96735935	12.15413582	12.19274102	11.89702277	11.6199959
AARS2	7.978257673	8.164188176	7.719527117	8.043816867	8.239341931	8.557820951	7.980558055	8.100713516	7.963265284	7.762924086	7.876400445	8.030414014	7.592944749	7.924434243	7.689380141
AARSD1	9.208687972	8.828585552	8.960582889	9.175407888	9.104978443	9.196128689	8.93077751	9.032260519	9.182436152	8.876222921	9.060100966	8.94045935	8.967921622	9.120213933	8.842860746
AASDH	7.759936003	7.886416386	7.811588224	7.941036281	7.89250824	7.996494257	8.184833223	8.05173664	8.012415438	8.12089949	8.040926176	8.239341931	8.00333232	8.052957439	8.110858837
AASDHPPT	8.496424502	8.605563229	8.904180815	8.522979342	8.399827402	8.382639203	8.923795941	8.795476086	8.649227246	8.791487135	8.88890952	8.910460102	8.976687283	8.826478527	9.025154373
AASS	7.030821854	7.169376938	7.063982218	7.332296454	7.237149231	7.315427261	7.26373794	7.196726845	7.178731203	7.20699212	7.068395193	7.089711876	7.120886626	7.159783875	7.252700008
AATF	9.097291909	8.779935128	8.978229703	8.988525959	8.63493394	9.03746659	8.969011968	8.772548966	8.88627775	9.129492281	8.794019659	9.023136724	8.987087048	9.207424537	9.066207027
AATK	6.778719395	6.796510461	6.800757606	6.797929242	6.808299697	6.775417847	6.740021945	6.761582234	6.767049634	6.782224304	6.761145441	6.790324078	6.803263668	6.857997255	6.751105408
ABAT	6.819772216	6.785755934	6.767032151	6.833620303	6.907823861	6.850702186	6.878323826	6.829185914	6.846185167	6.872754926	6.814977091	6.838764537	6.906844461	6.901623201	6.867178181
ABCA1	8.855505057	9.008591369	9.183073256	8.319551167	8.37255138	8.238070227	8.888756735	8.876222921	8.495530048	8.719827579	9.085602781	8.731346454	9.15375968	9.15294905	8.98441222
ABCA10	6.684592806	6.779733085	6.780512893	6.751529545	6.722243587	6.748551151	6.795769319	6.808569013	6.749627437	6.705827914	6.728354968	6.712612002	6.758942835	6.804015957	6.789392191
ABCA11	7.001253674	7.202187575	7.113631421	6.998230546	6.898726338	6.950453187	7.001742447	7.034353753	7.070316021	7.12249927	7.069920628	6.934621718	7.088350727	7.080998728	6.986259923
ABCA12	6.891972122	6.834110508	6.818310629	6.906948092	6.899590701	6.800259631	6.832402105	6.671814789	6.757322977	6.831806391	6.911042442	6.903130271	6.859970662	6.799909962	6.783545791
ABCA13	6.713090187	6.732571781	6.626324107	6.654187507	6.701219183	6.742047822	6.733911915	6.725877006	6.728388127	6.764337908	6.685455171	6.72085267	6.715550311	6.629781207	6.682520498
ABCA2	7.20750343	7.118197012	7.178536626	7.106430857	7.269295178	7.09067325	7.107674945	7.340285986	7.222915552	7.063446137	7.235009547	7.098567071	7.250211952	7.036039513	7.478047781
ABCA3	6.782540809	6.748435312	6.805990563	6.754992335	6.882476497	6.852956298	6.85621008	6.705291192	6.800879193	6.824150725	6.87391941	6.793471454	6.830018737	6.858852963	6.920190493
ABCA4	6.857364511	6.891588891	6.947831052	6.87440815	6.917195296	6.93656965	7.004455504	6.988862068	6.808464997	7.110141878	6.880626604	6.869312716	7.006099718	6.905950991	6.933260851
ABCA5	6.875383746	6.869316531	6.885490272	6.919667487	6.852497858	6.949838105	7.06964977	7.07123329	7.093781799	7.06657861	7.011358925	7.07994512	7.097319962	7.172954818	7.139699343
ABCA6	7.178621918	7.327943021	7.403518463	7.672976174	7.465023316	7.677976867	7.642037443	7.507604828	7.533185929	7.686121223	7.384643553	7.427122988	7.38180717	7.329091357	7.249665176
ABCA7	6.858426424	6.866344464	6.938202344	6.846271702	6.806217495	6.8492737	6.839018257	7.001068343	6.833950536	6.952335029	6.914666974	6.888783984	6.925178025	6.867160877	6.945117541
ABCA8	7.531995371	7.84231147	7.793533342	8.334841576	8.39595288	8.485814333	8.492411018	8.505289034	8.488626943	8.452710194	8.620307207	8.569374564	8.597083154	8.564325641	8.765174418
ABCA9	7.008293907	7.04080792	7.174292723	7.179643751	7.211482244	7.174190168	7.297624683	7.297745193	7.218294007	7.200199916	7.269037359	7.212192339	7.338813877	7.184616439	7.296510139
ABCB1	6.712265539	6.740397751	6.743873542	6.851324392	6.840921927	6.752277802	6.800380354	6.800084161	6.802122762	6.749285347	6.752326539	6.735496911	6.744145024	6.741173301	6.925968027
ABCB10	8.368836887	8.69810627	8.650621518	8.580125856	8.462656624	8.206172346	8.598598266	8.547518606	8.293315577	8.166791078	8.441529627	8.630718674	8.53543704	8.346280543	8.699327344
ABCB11	6.818236114	6.84263853	6.785682919	6.787907054	6.816628169	6.738124322	6.764399243	6.849978238	6.850092784	6.812438926	6.734343752	6.959021491	6.908461383	6.795719028	6.886160848
ABCB4	6.760649271	6.696152783	6.720211867	6.7787563	6.691444886	6.745013348	6.687808876	6.643294269	6.749082036	6.733616587	6.654113695	6.718880411	6.776169076	6.725833372	6.531709362
ABCB5	6.700432563	6.706190094	6.666309716	6.761630568	6.683406998	6.685904176	6.66708679	6.660078358	6.71007498	6.665482683	6.66056047	6.67644233	6.642666311	6.660492166	6.735853018
ABCB6	8.860399497	8.902337618	8.743429982	9.060508141	9.232634623	9.001347984	8.954107135	8.969635916	8.954107135	8.512290536	8.696803233	8.292368586	8.842159493	8.829247694	9.409870491
ABCB7	7.77874947	7.795482999	8.10405832	8.098159304	7.83140159	7.874296831	8.077968841	7.741212166	7.824659844	7.787815916	7.915658451	7.943083893	7.654461188	7.691855068	7.742619443
ABCB8	7.234884911	7.245614035	7.108870254	7.094890613	7.332522258	7.001536687	7.091377826	7.146597121	7.244686105	6.983617267	7.069438823	6.876538726	7.072761358	7.118979723	7.223103652
ABCB9	7.80162493	7.844131148	7.861657648	7.618429206	7.614627816	7.735753949	7.589983599	7.794221126	7.658192469	7.493142447	7.572189376	7.54165026	7.612458297	7.583508266	7.626766871
ABCC1	7.675757728	7.55398383	7.616477247	7.465425155	7.738345063	7.845662451	7.448076357	7.709698246	7.858940024	7.463166922	7.708576772	7.478750684	7.870762367	7.658754504	7.659793777
ABCC10	7.642018552	7.538009835	7.556668635	7.547409864	7.692854858	7.50137138	7.480092853	7.521526503	7.474716188	7.431888063	7.355255425	7.41645138	7.234547633	7.54292552	7.644695696
ABCC11	6.805938388	6.818350122	6.831150091	6.7748287	6.86973904	6.806340445	6.801138485	6.788157792	6.810733769	6.772574631	6.83581292	6.77396918	6.79683502	6.777191463	6.842400313
ABCC12	7.024572316	7.034741525	7.039638771	6.979861502	7.114738626	7.095855205	7.076362318	7.007910329	7.011208906	7.145749902	7.018682409	7.283984279	6.995069364	7.028777627	6.922696211
ABCC13	6.841277182	6.815934241	6.823402778	6.793231877	6.824183649	6.804313148	6.813273315	6.809805256	6.777598089	6.778920832	6.797353699	6.867216801	6.798243287	6.898829018	6.802592859
ABCC2	7.045404439	7.009591941	7.078322637	6.944421773	6.780948611	6.77565839	6.928470509	6.855533162	6.882445914	6.812332332	6.987140148	6.95286242	6.982543805	6.958585703	6.765137559
ABCC3	8.154671861	8.148707023	8.176864629	8.372355258	8.459869909	8.44128197	8.8013479	9.118694163	8.980981513	8.855551551	8.896884059	8.768716372	8.937287107	8.875707484	8.789520597
ABCC4	8.098648566	8.086095621	8.241902531	9.039278058	9.156314734	8.997163723	9.296856579	9.038410272	9.1347168	9.243020314	9.284682824	9.290451297	9.108087455	9.0580804	9.530562886
ABCC5	7.477622133	7.512296597	7.44314221	7.461827755	7.442983048	7.499151825	7.460477559	7.6106793	7.444578804	7.46168252	7.523118836	7.407985607	7.688763646	7.648001707	7.690532184
ABCC6	6.756307472	6.77772735	6.777691205	6.748156951	6.729962088	6.790333759	6.772992434	6.791274478	6.827162583	6.776751746	6.816119777	6.794066919	6.786877266	6.772231334	6.788612412
ABCC8	6.839637322	6.710378048	6.767505401	6.621215462	6.775786532	6.709514041	6.719419842	6.812536431	6.743319433	6.672562384	6.676764286	6.887510552	6.741263733	6.874501812	6.759534894
ABCC9	6.79756881	6.837996467	6.838729914	6.825247122	6.781154609	6.83805878	6.79181244	6.838272021	6.861567031	6.9217744	6.919580805	6.868747619	6.786854709	6.824228285	6.837345256
ABCD1	7.836509531	7.560823679	7.682350022	7.77264468	7.969036485	7.61458291	7.637396472	8.083314461	7.567197494	7.368103232	7.672962225	7.377681889	7.681296488	7.348116068	8.27297491
ABCD2	6.806376166	6.734063082	6.827316841	6.799709394	6.85694718	6.761112378	6.770692314	6.812051694	6.779963731	6.777077192	6.815270096	6.804465244	6.776416803	6.76063869	6.775319604
ABCD3	7.76582661	7.661699616	7.708504161	7.892751406	7.483705866	7.525276882	7.927591373	7.663579262	7.537669825	7.892270801	7.755810795	7.883932315	7.631644618	7.712352403	7.691638729
ABCD4	6.838357039	6.789823584	6.8168672	6.80615401	6.842590019	6.788203929	6.871084036	6.873039353	6.81165415	6.797004518	6.83468916	6.85789446	6.846734492	6.837965608	6.835114375
ABCE1	9.247329704	9.225328316	9.524262572	9.44934968	9.131700035	8.846479215	9.425999184	9.142977877	8.947511355	9.129114607	9.100612865	9.34892657	9.536118126	9.199330331	9.787408752
ABCF1	10.09380723	9.939140285	9.888492142	9.756176529	9.728191721	9.824146026	9.585717117	9.543308588	9.648981502	9.847167935	9.71947093	9.697320049	9.763896039	9.697366801	9.569728312
ABCF2	7.869510173	7.731022619	7.753873479	7.889341952	7.934099862	7.89235726	7.798859976	7.707423744	7.831919967	7.864413873	7.900330441	7.865357068	7.888632533	7.754845772	7.791257394
ABCF3	7.856266747	7.62121633	7.683386017	7.464870866	7.755388495	7.519889984	7.360601489	7.442944571	7.733647269	7.383282305	7.557953303	7.468970912	7.40966626	7.547201082	7.535124526
ABCG1	6.872420638	6.852921166	6.839906453	6.812146761	6.815965369	6.855079797	6.856670533	6.850540046	6.855326868	6.829144609	6.87524746	6.832360551	6.850140142	6.852560631	6.838685118
ABCG2	6.748494737	6.710047861	6.749219287	6.744086925	6.657216304	6.780693146	6.714709627	6.622957694	6.680998933	6.575522631	6.686900468	6.749544151	6.759484359	6.741363054	6.695919561
ABCG4	6.818802581	6.861165397	6.893506121	6.90553279	6.957978926	6.964066649	6.92158642	7.013586723	6.855261652	7.024810704	6.918455931	6.926748733	6.959537188	7.069848955	7.022076394
ABCG5	7.138817084	7.196888388	7.079252025	7.193532879	7.190517158	7.307753007	7.087694861	7.018798534	7.038084341	7.002693543	7.084879806	7.266729165	7.04961655	7.001428729	6.975175827
ABCG8	6.750992317	6.793970109	6.78053093	6.772153315	6.812099355	6.72766898	6.816955428	6.770385163	6.744745188	6.803647317	6.856380869	6.745848747	6.768250816	6.769803817	6.699902414
ABHD1	6.890330795	6.748113818	6.729283989	6.759524327	6.827318125	6.859462755	6.741147344	6.796230078	6.765478216	6.79856807	6.754147033	6.788361857	6.786118015	6.868518336	6.804650791
ABHD10	7.960208248	7.953411274	8.031111835	7.897272706	7.793050309	7.75295595	8.12036929	7.849644784	7.741814671	8.178128986	7.908597973	7.942586014	8.038203149	8.022324726	7.657960587
ABHD11	7.232136625	7.279326061	7.219648181	6.993292595	7.103262851	7.040616105	7.115046849	7.043180208	7.153383459	7.142919501	7.032267334	7.068322635	7.081752204	7.073895655	6.947658107
ABHD12	8.242228141	8.210315362	8.219124502	8.105308767	8.282274008	8.260183097	8.001362001	8.033269528	8.048661336	7.982894421	8.005618489	7.940351687	7.994924684	7.987453842	8.000643623
ABHD12B	6.810651827	6.788271432	6.802807021	6.778916621	6.778697647	6.781061793	6.783329278	6.807740467	6.793436349	6.78917883	6.770339678	6.855161694	6.745657085	6.786019083	6.763162132
ABHD13	6.789170655	6.815697862	6.797349495	6.811378709	6.796636432	6.788997984	6.786581987	6.781194129	6.788767361	6.764182016	6.735831561	6.780267143	6.731989009	6.79887644	6.89571021
ABHD14A	8.292675978	8.238829282	8.179712051	8.461731154	8.516292742	8.468168192	8.617310978	8.675824411	8.669474136	8.818683966	8.744086523	9.0212045	8.453760087	8.721116439	8.467887008
ABHD14B	7.798338891	7.761887518	7.64835274	8.118592021	7.946798076	7.895549863	8.234651692	8.274467925	8.434057695	8.486177564	8.405547687	8.354793803	8.389587997	8.18304191	8.144427846
ABHD2	7.205714886	7.198458855	7.210439	7.233328233	7.148254062	7.244321616	7.222259194	7.192370482	7.15269192	7.087720651	7.160401061	7.111918804	7.117564159	7.164486112	7.080462519
ABHD3	7.517665486	7.615918485	7.66702985	7.438445612	7.397124195	7.517781629	7.351583562	7.306668659	7.157506515	7.107612343	7.103813947	7.162567007	7.32507394	7.244823182	7.34372062
ABHD4	7.735565741	7.429342557	7.280826447	7.890440153	7.81633232	7.95035206	8.205489899	8.142382549	8.238070227	8.412865806	8.484935932	8.390403458	8.281195216	8.390114004	8.108585773
ABHD5	8.864876668	8.686753855	8.878920071	8.658118688	8.50834223	8.320497734	8.664921883	8.223441377	8.179134708	8.152733129	8.295860182	8.458666849	8.139168851	8.098633588	8.32030746
ABHD6	7.462646147	7.553061146	7.590715646	7.694843683	7.395149415	7.678880957	7.45308164	7.530589157	7.571487742	7.442083066	7.520371869	7.494540232	7.434114993	7.508883388	7.559249454
ABHD7	6.78192151	6.965316187	6.987368474	6.931445265	6.948325953	6.96393647	6.923001669	7.010553706	6.955733153	7.084484126	7.02582611	6.910508929	6.959941629	6.932602945	7.033319389
ABHD8	8.172346942	8.442158739	8.119366797	8.371913107	8.203914467	8.492655872	8.593888267	8.711699446	8.721431946	8.71543933	8.640064903	8.546423054	8.610095644	8.803455396	8.406074561
ABHD9	6.809837985	6.9421281	6.935698018	6.928211134	6.826972158	6.748006111	6.882396588	6.859599936	6.880322549	6.995865616	6.833375233	6.883537603	6.911537811	6.847450902	6.814308161
ABI1	7.335643963	7.427885667	7.402187007	7.448177447	7.45673172	7.487563178	7.767398929	7.544992884	7.613288507	7.648523093	7.542260896	7.640800289	7.502527392	7.482953834	7.675910768
ABI2	7.94177291	7.853021743	7.801934178	7.841469085	7.934283351	7.921641713	7.845140499	7.805583552	7.778772177	7.705660118	7.706665811	7.72124642	7.656602749	7.66355124	7.625668669
ABI3	6.980292991	6.769953343	6.81070956	6.900691988	6.787835599	6.70202511	6.694047353	6.756540401	6.859882989	6.731747206	6.731114053	6.74488191	6.807588226	6.771953943	6.826800239
ABI3BP	11.53412898	11.88780711	11.68748458	10.87634747	11.2310635	10.78826703	10.18098983	10.54753385	10.3463633	9.380199802	9.9691033	9.324219959	9.325134626	9.147687322	9.355145987
ABL1	8.283906605	8.46546278	8.278507167	7.854427388	7.902771483	7.962848034	7.782625924	7.944443043	7.946951541	7.919220109	8.014541557	7.885736069	7.979367637	7.935265503	7.886723477
ABL2	7.153566399	7.073879563	7.139871435	7.161925015	7.033325196	7.134376029	7.081055571	7.041270072	7.105161469	7.070912632	6.957497021	7.20749155	7.090191392	7.267217646	7.000185199
ABLIM1	7.219790204	7.145812608	7.205820857	7.046555526	7.046077312	7.094887315	7.117040602	7.046568008	7.120144445	7.119018867	7.093263526	7.067190655	7.183527843	7.12101813	7.121068334
ABLIM2	6.79251045	6.798892369	6.769365863	6.813293682	6.880996697	6.826169775	6.773729676	6.768982652	6.810634987	6.911008021	6.874353799	6.866484382	6.866619655	6.955733153	6.933940339
ABLIM3	7.374896509	7.272259441	7.498846216	7.886416386	7.89339113	7.804079816	7.649437871	7.706805355	7.634287268	7.479402243	7.568762445	7.669065775	7.478358018	7.300235315	7.700949252
ABO	6.740716781	6.800307844	6.728509904	6.726749155	6.761482462	6.764136694	6.748969443	6.812880716	6.788079019	6.76384222	6.765873155	6.735080375	6.749801383	6.763925813	6.738213346
ABP1	6.811286884	6.801645361	6.811908279	6.859116784	6.769044407	6.804608297	6.783556132	6.74306044	6.919807599	6.764027109	6.793377344	6.885510486	6.873651773	6.846487403	6.756589667
ABR	7.813986437	8.041161389	7.903891142	7.802015487	7.912413563	7.914936577	7.89447995	7.964923428	7.85257713	7.855037564	7.944846361	7.830918383	7.956388667	7.91884328	7.754960435
ABRA	6.84447576	6.76572585	6.811388483	6.807606935	6.836166258	6.890825994	6.869627351	6.873285967	6.828542437	6.841748697	6.756876226	6.821263359	6.773554049	6.818359165	6.782170646
ABT1	7.407575341	7.311952203	7.496062294	7.374576415	7.284585406	7.213737078	7.423762546	7.192271805	7.206282829	7.204041213	7.238796456	7.190636273	7.351447411	7.27127931	7.267784123
ABTB1	7.565350853	7.687137264	7.552551089	7.901516451	7.909797197	7.941798833	7.986795123	8.2577888	8.069326046	7.815548262	8.078856308	7.912052651	7.860905643	7.758338885	7.914018109
ABTB2	7.228102835	7.160626576	7.136756433	7.205566665	7.151371048	7.154966546	7.079098472	7.236014397	7.083310629	7.060955647	7.115240983	6.957941804	6.985958384	6.887069259	7.093040392
ACAA1	8.846210821	8.759349913	8.714548129	8.834713284	8.527071886	8.857901887	8.982726186	9.143030683	9.211599941	9.236158882	9.124459159	9.093694398	9.056230383	9.157573398	8.952271641
ACAA2	9.562556235	9.657943035	9.269823495	9.710680661	9.745280838	9.505505331	9.861929168	9.586082808	9.571306134	10.09679852	9.499884291	9.712237894	9.306269701	9.596428361	9.310067095
ACACA	8.21705353	8.366621612	8.213298812	8.163346274	8.108301744	8.146961334	8.185478516	8.312380399	8.204786016	8.24658147	8.206691777	8.233288658	8.38928046	8.338744227	8.443246754
ACACB	7.439635615	7.417393582	7.466967686	7.294313129	7.23229045	7.506516814	7.556668635	7.728231285	7.651371411	7.684433014	7.854912197	7.694434653	7.627532287	7.982925478	7.780198656
ACAD10	7.227637008	7.193040656	7.1910909	7.15197922	7.375216794	7.381468556	7.213311847	7.365554047	7.387665385	7.274199764	7.434114993	7.272919322	7.289690812	7.504221105	7.470745872
ACAD11	8.561336046	8.587074747	8.514030451	8.312609048	8.443379286	8.675824411	8.583781869	8.77608921	8.791651932	8.697827894	8.88627775	8.69810627	8.766369623	8.888056065	8.783953345
ACAD8	7.52888349	7.429684682	7.582188384	7.413110233	7.438249312	7.395205028	7.408932592	7.30389642	7.43556807	7.462328795	7.5047874	7.489258893	7.453950144	7.444413223	7.544288063
ACAD9	8.769892566	9.013856509	8.698775587	8.951255987	8.954409951	8.992565881	8.981295956	9.043523427	8.987750229	9.118393906	8.788575303	8.935879391	8.873521711	8.941834415	8.845839651
ACADL	6.792412568	6.710287103	6.814701353	6.739913518	6.670441922	6.745774619	6.67344642	6.757548078	6.743371777	6.652694372	6.742005953	6.766087795	6.743245492	6.78131688	6.709640046
ACADM	9.187376162	9.145466994	9.492767174	9.320311097	9.251660045	9.218582571	9.4439914	9.10327198	9.189170984	9.303832321	9.167701057	9.481127323	9.161342552	9.192131094	9.27985862
ACADS	7.214680359	7.155708861	7.135100486	7.174237656	7.341378942	7.396182227	7.47056466	7.860296384	7.674181078	7.563241918	7.752747254	7.703749555	7.803889369	7.958750886	7.863618629
ACADSB	6.88183224	6.9078019	7.056064754	6.950121021	6.965032392	6.913191527	6.959758278	6.9976338	6.876256234	7.109672282	7.003119569	7.12005747	6.969643449	6.902059587	7.010553706
ACADVL	10.23432046	10.23975726	10.22857325	10.28849353	10.1942056	10.37646785	10.03973201	10.08214945	10.20540467	9.924006443	9.850789803	9.760056154	9.855142577	9.707907146	9.632876875
ACAN	6.981220116	6.963399045	6.908486067	7.201888628	7.335049406	7.621660058	7.330738429	8.133457967	8.103097994	7.492467622	8.021290468	7.386410297	7.845094403	7.602256096	7.939409151
ACAT1	11.10543211	11.10217759	11.09475715	11.21479806	11.23353476	11.3198077	11.3255006	11.07698937	11.340081	11.26189589	11.16623593	11.1590266	10.98837288	11.17926254	10.76415761
ACAT2	8.017088052	7.940504597	8.052402321	8.207421401	8.069176723	8.161739144	8.106762	7.913866163	8.008155658	8.010946453	7.931271602	8.017775117	7.938045487	7.977519593	7.855609565
ACBD3	10.41827769	10.24969174	10.4850851	10.30827023	10.45863021	10.09248877	10.32685837	9.955433469	9.939695073	9.931442498	10.00627907	10.10125099	9.765445353	9.906529646	10.21906053
ACBD4	6.892974091	6.816550368	6.799762221	6.957121507	6.880415821	6.828488719	6.845688368	6.910350239	6.933260851	6.826261215	6.882342094	6.873298371	6.801952117	6.823421554	6.899033937
ACBD5	6.880182468	6.865978459	6.984813736	6.859433634	6.871890756	6.886396428	6.909035057	6.802283156	6.819693877	6.853821443	6.925500786	6.820909781	6.914950105	6.836882151	6.908884392
ACBD6	8.599523361	8.638074967	8.521841083	8.707326966	8.717632481	8.555098236	8.820412639	8.726786128	8.759033566	8.752523202	8.525822874	8.797676701	8.61662769	8.525498318	8.484336108
ACBD7	6.87740149	6.935760447	6.926506401	6.835640056	6.808277158	6.828602678	6.813458663	6.894848524	6.765112748	6.780661465	6.842795589	6.88225288	6.829716305	6.798288399	6.805690474
ACCN1	6.740404039	6.814808458	6.781428759	6.741771901	6.806242487	6.743961013	6.774197272	6.74663337	6.774776698	6.772273647	6.75142099	6.791205186	6.790660613	6.70651461	6.820582678
ACCN2	6.961609756	6.896349807	6.928175483	6.870582031	7.055796229	6.987825372	7.015605164	7.064102937	7.04579978	7.114291187	7.228254252	7.06788312	7.198465257	7.284314909	7.130320361
ACCN3	7.008045357	6.975597285	6.94609453	7.00780673	7.0041279	7.026766834	6.935477261	7.140787209	6.974378289	6.983706332	6.934882004	6.948175111	6.952137146	6.977172471	6.943980548
ACCN4	6.736721053	6.715139309	6.757157926	6.755188953	6.726080796	6.777545621	6.766920581	6.779618978	6.813456677	6.758316234	6.77064505	6.806470978	6.75955227	6.775362574	6.757739011
ACCN5	6.764343128	6.857094319	6.695966945	6.774839666	6.836233951	6.76295996	6.728226294	6.7310529	6.773220238	6.810052448	6.793420737	6.918173914	6.794355257	6.667391683	6.702716124
ACD	8.588089949	8.470734162	8.281195216	8.222291247	8.408660402	8.335632899	8.319348422	8.275666817	8.309972225	8.092319195	8.107353867	8.084729379	8.170521094	8.162213936	8.136025497
ACE	6.761414778	6.743988824	6.752370379	6.775809595	6.769931858	6.796395997	6.711373114	6.728036816	6.727407841	6.787615147	6.750607806	6.796566844	6.746462495	6.703582547	6.809174281
ACE2	6.736040212	6.723606279	6.531709362	6.729239873	6.679878294	6.724470085	6.737382725	6.822001041	6.653031114	6.742644516	6.73455992	6.845928327	6.693137308	6.813060777	6.756208524
ACHE	6.744670719	6.842189562	6.813978799	6.799973487	6.77656729	6.851318025	6.77358167	6.851695938	6.786657267	6.830682931	6.831973523	6.818703247	6.802089648	6.840520958	6.856206
ACIN1	9.516621953	9.149728365	9.288451662	8.690307017	9.150866241	9.034129317	8.6377742	8.52643754	9.048197069	8.679154659	9.024234778	8.945162649	8.855849737	8.799067082	8.947425004
ACLY	11.98899636	11.81572132	11.94962206	11.33453538	11.54020415	11.55858951	11.13043144	11.13496188	11.31813121	11.08602961	11.54170675	11.28384171	11.37295646	11.37444122	11.35308364
ACMSD	7.284361091	7.214680359	7.191588804	7.26081457	7.202503814	7.15248325	7.127866503	7.346415865	7.309239817	7.320257195	7.468970912	7.352376041	7.050250465	7.339788851	7.314309949
ACN9	8.638507436	8.525372314	8.660592109	8.537255413	8.596403265	8.495203836	8.451725566	8.203818398	8.210824435	8.460673745	8.498434447	8.704559831	8.338907576	8.457370527	8.598379602
ACO1	11.65945795	11.83860942	11.73457906	11.8798517	11.64144126	11.6008109	11.7844187	11.81868987	11.6185104	11.56572774	11.51401365	11.59308066	11.90592526	11.52981545	11.95316593
ACO2	8.262175284	8.204209342	8.065650343	8.319348422	8.400765847	8.349004715	8.46057252	8.278078749	8.344709544	8.781330719	8.350142719	8.723051503	8.263597587	8.534840727	8.647197399
ACOT1	7.55385782	7.456795323	7.487702207	7.592990618	7.894739158	7.927529067	7.735985976	7.753217135	7.987102034	7.937291144	8.167849085	7.862723924	7.959453778	7.922737195	7.971651339
ACOT11	7.146736219	7.09095102	7.014368646	7.108386267	7.138979587	7.172535992	7.073200057	7.073374115	7.100349345	7.078528848	7.025869951	7.022329569	6.914737626	7.006191378	6.969254212
ACOT12	6.895889478	6.821437812	6.698539834	6.879340074	6.718744999	6.754431801	6.793700264	6.973546543	6.800260303	6.82805188	6.789652944	6.833380988	6.844001816	6.913213984	6.788189578
ACOT2	7.264174779	7.422784011	7.279842056	7.4592079	7.589304045	7.801091466	7.626242943	7.781029257	7.80374846	7.908332519	7.91017102	7.984457345	8.05487881	7.857523055	7.887596504
ACOT4	7.836294615	7.857180316	7.701125803	8.474776859	8.308137898	8.278879163	8.245607861	8.173127062	8.137128834	8.250756559	8.178902171	8.439404281	8.322008682	8.287242387	8.214482846
ACOT6	6.67784922	6.689812469	6.701185703	6.779429424	6.657111264	6.68381353	6.736788103	6.75869616	6.682358685	6.747983508	6.77787389	6.708545116	6.695199202	6.718858492	6.754883566
ACOT7	7.865061388	7.841009954	7.805681246	7.947969889	7.865913979	7.960767943	7.841612043	7.834694743	7.915506828	7.891258034	7.884353995	7.84733243	7.811259928	7.827484365	7.79518353
ACOT8	7.286052391	7.198627232	7.11180333	7.433957014	7.502047509	7.579393751	7.580129738	7.270281498	7.538532683	7.569940336	7.461152523	7.465881477	7.294590929	7.344357661	7.412229565
ACOT9	8.890673138	8.778392489	8.829457377	9.040996976	9.049649322	8.941355058	8.947116269	8.903437586	8.900955336	8.727308925	8.787038865	8.933799572	8.754541727	8.732732463	8.757010184
ACOX1	7.331896316	7.32902598	7.338272663	7.337910568	7.169801763	7.187434117	7.287632658	7.288144885	7.261923956	7.274003858	7.252896875	7.284855461	7.317770981	7.135127076	7.171130654
ACOX2	8.555791538	8.720121102	8.625146651	8.77777518	8.652940129	8.927784887	9.054608777	9.065490845	8.987087048	9.121816654	9.244177546	9.34276395	9.251154597	9.255098374	9.182763036
ACOX3	8.90438632	8.769037574	8.77777518	8.803797564	9.281306945	9.094055919	8.766709487	8.822682452	9.118393906	8.812871109	8.869233356	8.89132473	8.922023797	8.722671316	8.455933647
ACOXL	6.696533202	6.719539251	6.669560066	6.730659969	6.750074379	6.700810837	6.778645916	6.724453863	6.671285459	6.691016247	6.659527264	6.731019032	6.669819163	6.762122189	6.698822211
ACP1	10.65296204	10.7380365	10.75119447	10.49343065	10.63384733	10.62056957	10.52893756	10.37122892	10.54961762	10.50829858	10.60919337	10.61712636	10.46933444	10.31499688	10.19928465
ACP2	8.285366856	8.240081677	8.30862257	8.232938353	8.337932035	7.934141571	7.894554042	8.45832375	8.285962241	8.084506821	8.069068122	7.915436867	8.18917085	8.21955994	8.314428701
ACP5	6.77057657	6.73828716	6.840165539	6.722685329	6.827785624	6.707754143	6.819480485	6.721978639	6.686203772	6.751920633	6.746510004	6.746267293	6.727570188	6.743541937	6.663428421
ACP6	7.474037622	7.502047509	7.494396612	7.819072949	7.590715646	7.802673278	7.692038779	7.765630154	7.815824797	7.587647446	7.660497534	7.695068969	7.5598757	7.678056926	7.411009598
ACPL2	7.314225932	7.276641373	7.440338036	7.731726318	7.691096746	7.518494438	7.602999963	7.745321839	7.692730163	7.632674318	7.742907526	7.540119044	7.689487657	7.708147048	7.584041535
ACPP	6.711104971	6.756350685	6.861600764	6.721778604	6.735144162	6.691162972	6.735754912	6.69616548	6.763426876	6.792465751	6.702318019	6.742879604	6.720510717	6.679756543	6.79192765
ACPT	6.974212302	6.967201908	6.901928714	7.017088639	7.156062383	6.889968265	7.077946786	7.072559432	7.031232734	7.08227378	6.962903643	7.042321432	6.97386511	7.083514307	7.011064679
ACR	6.82274029	6.79099319	6.781784626	6.906146252	6.872960242	6.833956423	6.858441686	6.817709067	6.846563273	6.892611322	6.96871664	6.757209107	6.914199582	6.853797858	6.878435305
ACRBP	6.723549487	6.687835759	6.917572098	6.745908982	6.78324948	6.789207552	6.748869329	6.7734086	6.728135932	6.752194211	6.754179981	6.787173753	6.743193808	6.759570261	6.922365814
ACRC	7.133017648	7.131328998	7.279715715	7.257478916	7.223103652	7.340470287	7.281360243	7.267510259	7.41691724	7.163930173	7.229414188	7.294047038	7.114993996	7.276656407	7.421596111
ACRV1	6.813376599	6.870048439	6.859832594	6.861313873	6.866217492	6.741647268	6.809186347	6.840718	6.822868293	6.798811564	6.77565756	6.772963985	6.844176891	6.827505547	6.801834497
ACSBG1	6.931791958	7.071932492	6.801838877	6.941598771	7.022266116	6.980913407	6.98591737	6.82002536	6.995365138	6.948785336	7.087362338	7.033552934	7.106450193	6.889264181	6.816928754
ACSBG2	6.789251777	6.823173123	6.844881063	6.704066209	6.792402095	6.858579668	6.926051446	6.782722934	6.757290413	6.802737836	6.752628138	6.808217034	6.734271841	6.76110784	6.766667294
ACSF3	6.933205764	6.95344736	6.821959343	6.807402642	6.840328454	6.898372132	6.898129666	6.874531955	6.857607262	6.812020614	6.862767832	6.832832505	6.868813577	6.910468897	6.848199947
ACSL1	7.830089723	7.611787304	7.716005453	8.156940983	8.399020989	8.338276405	8.321658757	8.398419903	8.283570871	8.602534569	8.50692419	8.68219156	8.410899887	8.667607426	8.915193753
ACSL3	8.503526053	8.508618144	8.573782371	8.656823535	8.277738528	8.411089629	8.458894177	8.45889908	8.432963469	8.494719198	8.493561846	8.470753833	8.544558852	8.451773686	8.434882169
ACSL4	8.084990726	8.135476653	8.1583005	8.009161823	7.899540054	7.894357389	7.902361405	7.825912927	7.813282057	7.881684221	7.805621418	7.971979967	7.726103252	7.733509631	7.822826265
ACSL5	6.913984294	6.888939343	6.917926652	6.8855471	6.909097842	6.92377921	7.053812212	6.933047085	7.003580624	7.127931971	7.094359203	7.005103392	7.056359548	7.045702395	7.051389281
ACSL6	6.770285408	6.75971808	6.783458615	6.706143218	6.722307397	6.76731086	6.719901855	6.747340033	6.712974953	6.773260749	6.734895971	6.806381239	6.760644798	6.770209038	6.756410249
ACSM1	6.743018596	6.724528393	6.774552751	6.703692638	6.739979481	6.736560075	6.762047658	6.766355031	6.718565573	6.745440514	6.720369195	6.675882941	6.743680974	6.770227627	6.742103337
ACSM2A	6.698997488	6.726282811	6.728518129	6.780963986	6.697209586	6.778855345	6.731304124	6.787150663	6.782340103	6.741345614	6.745956567	6.650290224	6.824541398	6.740207561	6.815095114
ACSM2B	6.802192241	6.74683309	6.81806703	6.771365807	6.804242522	6.796281835	6.819291909	6.725305882	6.768841547	6.77993416	6.793446165	6.799242915	6.823147596	6.806988076	6.777496994
ACSM3	6.798348615	6.819062844	6.817427619	6.780590192	6.73087928	6.832579804	6.781537961	6.800305935	6.791140813	6.802135461	6.827282729	6.776885114	6.785572817	6.811612561	6.772879354
ACSM4	6.754687509	6.78441477	6.755187977	6.750216559	6.768509577	6.774201106	6.774758655	6.741298667	6.745589514	6.788810258	6.790234882	6.752759398	6.863799196	6.82750968	6.694633217
ACSM5	6.82041935	6.78226681	6.770738638	6.814229224	6.80665187	6.805557454	6.850069939	6.824998302	6.830802487	6.816750888	6.830787011	6.825885339	6.856873525	6.865465572	6.876244369
ACSS1	6.756197531	6.911373894	6.77194762	7.282451043	7.174237656	7.049895117	6.975925534	7.346996775	7.032096671	7.032460595	7.225181726	6.922865037	7.280083033	7.304409209	7.167783175
ACSS2	7.799320892	7.866183107	7.878746263	7.986827928	7.941948715	8.033969118	8.110486334	8.066307967	8.073200198	8.179680187	8.160652635	8.111241536	8.068753272	8.134254955	7.953558695
ACSS3	6.705131771	6.686420853	6.854845551	6.8132861	6.800906967	6.667754723	6.735958054	6.736721599	6.900036476	6.820310862	6.781481871	6.8121752	6.798455195	6.877171105	6.789101612
ACTA1	6.743001305	6.788312147	6.778993425	6.715079797	6.690707274	6.781093218	6.826254483	6.794191917	6.742163508	6.76191722	6.773368434	6.790629711	6.806206669	6.883409321	6.874110772
ACTA2	12.97845329	12.91304389	12.73524973	15.12748832	14.87068426	14.85449202	14.98265196	14.89662109	15.01180276	15.1751605	15.1751605	15.13925109	15.0738968	15.15375862	15.36804174
ACTB	14.86129912	14.6452836	14.67489395	14.97135802	15.04825182	14.82724762	14.77434463	14.66150856	14.77343748	14.62048418	14.77080291	14.74131969	14.94862225	14.49252463	15.00045874
ACTC1	7.138789764	6.99725197	7.103258137	8.105484168	8.073261571	8.073540219	8.05375837	7.889885772	8.020493049	8.334904082	8.385603698	8.320414847	8.552093903	8.457138772	8.550514115
ACTG1	14.33491784	14.61079561	14.51265493	14.69776206	14.54399842	14.70582085	14.83762738	14.60733598	14.69507118	14.76059844	14.74668914	14.67459022	14.88421816	14.37080069	14.42332336
ACTG2	7.370992407	7.221161336	7.097505761	8.091882866	7.754476754	8.033240386	8.001605517	7.863831409	7.890099853	8.446784646	8.145586097	8.232080375	8.593543525	8.502298464	8.276541028
ACTL6A	10.16347392	10.32459854	10.26339921	10.20292955	10.12612473	9.933640332	9.958966272	9.856491009	9.75756687	9.711260327	9.804814648	9.98112609	10.14038978	9.857189721	9.946792529
ACTL6B	6.801952117	6.829467266	6.802908791	6.775098909	6.812432959	6.80996789	6.717430744	6.800249547	6.810873421	6.896946416	6.780719187	6.859311065	6.772759189	6.886723705	6.772994605
ACTL7A	6.767960182	6.788636397	6.795318275	6.760956649	6.804145927	6.741986877	6.822397846	6.752345287	6.796498506	6.758998706	6.715652414	6.903737074	6.855681031	6.755749292	6.739185755
ACTL7B	6.939686764	6.929518414	6.958443354	6.90335843	6.974477849	6.900968453	6.984554733	6.863547125	6.917711639	6.91616909	6.896912363	7.046023318	7.066297776	6.979192649	6.98836277
ACTL8	6.922365814	6.793164579	6.922101385	6.829699364	6.81879124	6.786084377	6.846258039	6.87577857	6.829467266	6.901617475	6.835828588	6.803766143	6.838893966	6.883169643	6.885034308
ACTN1	12.57936265	12.75591529	12.56997959	13.34735646	13.07303388	13.09338077	12.8769954	13.33225945	12.9854485	12.86243253	12.93397662	12.73240571	13.27564289	12.74678536	13.01822657
ACTN2	7.158899953	7.007215576	7.039507146	7.113374004	7.132925341	6.979694461	7.030140357	7.055425823	6.962916032	6.989644962	6.970532615	7.089928351	7.036241858	7.044150052	7.119344368
ACTN3	6.784671476	6.774350629	6.772567055	6.782012156	6.693426436	6.739139011	6.652487144	6.804976963	6.765840083	6.697198786	6.813597151	6.832014277	6.684667738	6.772830676	6.71375444
ACTN4	11.13730518	11.23353476	10.98277599	11.70011305	11.61469887	11.36695595	11.44290669	11.85381802	11.55246032	11.2760728	11.26047387	11.15038642	11.3597622	11.03659758	11.70318191
ACTR10	10.61603151	10.51501416	10.6696118	10.55215738	10.47719576	10.40488007	10.71893684	10.70540151	10.63588282	10.51113788	10.69689738	10.61437975	10.97875463	10.50497652	10.75546263
ACTR1A	10.54579602	10.42163671	10.4622573	10.62799381	10.3684084	10.78263942	10.52212473	10.66871608	10.70824176	10.78263942	10.71469063	10.67060978	10.73902136	10.5238513	10.40112863
ACTR1B	8.89581253	8.687401017	8.631938743	9.125817554	8.787340151	9.034887967	8.797384992	9.111711365	8.832289209	8.941834415	8.979419319	8.870926943	8.860082442	8.873887023	8.702771271
ACTR2	12.36657175	12.05957965	12.45309826	12.73240571	12.83721688	12.59080653	12.60749212	12.18575714	12.50062739	12.53480069	12.52181406	12.52712738	12.47196771	12.48987301	12.8496618
ACTR3	9.721123872	9.884167827	9.986528299	10.11734009	10.2449521	9.647922535	9.952378101	9.607632796	9.552928144	9.514390576	9.654980045	10.19555926	9.29306837	9.775356953	10.80509377
ACTR3B	6.873149349	6.859151844	6.839813822	6.874170577	6.838104205	6.875908934	6.870617249	6.827465409	6.929005547	6.902724511	6.911848207	6.835516681	6.925064419	6.883857823	6.857932207
ACTR5	7.575329441	7.655560085	7.678056926	7.503749159	7.432313238	7.492969688	7.473896927	7.626767161	7.56395533	7.484876469	7.52833847	7.519889984	7.44161225	7.624802265	7.421431721
ACTR6	9.146289571	9.043206537	9.334840419	9.111711365	9.262108968	9.003608099	9.231824022	8.813902861	9.20951424	9.099877164	9.047464651	9.350923343	8.601567672	9.216900175	9.193824963
ACTR8	7.663824526	7.399395129	7.60420142	7.611787304	7.435328128	7.574968987	7.596845014	7.523792208	7.523591609	7.764005037	7.663824526	7.769408649	7.541021018	7.630529045	7.5173628
ACTRT1	6.959400776	6.938675082	6.786919183	7.109321808	7.108681223	6.937194804	7.092593945	6.93960035	7.112430129	7.123438364	6.992103321	6.936594331	7.045878759	7.00280724	7.089843348
ACVR1	10.55676018	10.75640353	10.84874148	10.43359581	10.57938499	10.38694489	10.78481698	10.82353623	10.58402944	10.60527079	11.06164307	10.75805382	10.86812594	10.83205534	11.20897964
ACVR1B	7.174298653	7.229934251	7.20344077	7.232815998	7.260175703	7.336364215	7.310276471	7.371921455	7.37737276	7.358330876	7.379574239	7.330304793	7.408236659	7.484055422	7.359841656
ACVR1C	6.804002667	6.835199178	6.748831986	6.745027823	6.764720873	6.721809311	6.754985506	6.757263245	6.819738835	6.741906129	6.691555381	6.670993255	6.759856828	6.818796929	6.736658184
ACVR2A	7.267985869	7.219023193	7.208264903	7.320417091	7.321513921	7.224893896	7.498694813	7.457770359	7.490219361	7.634383824	7.586868063	7.642717616	7.622648732	7.713451065	7.834969864
ACVR2B	6.752203747	6.810115489	6.778664942	6.732758622	6.696296348	6.790706112	6.748211983	6.775448576	6.750279717	6.78921427	6.722485312	6.722512867	6.728780861	6.735756068	6.752904187
ACVRL1	6.900447826	6.807792955	6.834396229	6.89798975	6.954286734	7.008758342	6.860400083	7.025525455	6.951400659	6.827205481	6.829889865	6.929617419	6.863996696	6.990303032	6.953867802
ACY1	8.609409823	8.401597971	8.334385389	8.268840296	8.373395834	8.540429347	8.391244903	8.086487245	8.370740336	8.397587602	8.172633168	8.574666787	8.006999637	8.37945614	8.226143567
ACY3	6.728536277	6.691539158	6.786063548	6.748029703	6.746490185	6.684474104	6.71142888	6.734928106	6.69229987	6.781280541	6.81538336	6.79648539	6.715947659	6.734490663	6.678631946
ACYP1	7.638463834	7.620819137	7.659144822	7.549300705	7.707552215	7.693976178	7.492605928	7.522159759	7.62213932	7.425341891	7.565549077	7.481398438	7.466215105	7.545225909	7.510217941
ACYP2	7.810404296	7.671887847	7.781807529	7.900543	7.8999409	7.762553	8.011679651	7.952019707	7.866272109	7.893886127	7.90525846	8.07116554	7.991074973	7.801734391	7.97577788
ADA	8.21473004	8.191784842	8.252594465	8.157980378	8.122348737	8.012673175	8.329014381	8.531686712	8.283850137	8.342911886	8.269626596	8.115869335	8.171060475	8.149837085	7.958750886
ADAD1	6.79302902	6.690090696	6.657691523	6.721688219	6.614090414	6.704845999	6.653772166	6.722569177	6.706449584	6.729435427	6.726039445	6.635925609	6.714545092	6.70035863	6.699923615
ADAD2	6.710849136	6.804273452	6.663299152	6.751573672	6.872789526	6.739887895	6.728288392	6.739069331	6.823643856	6.822247845	6.682053651	6.705018745	6.765200795	6.849488482	6.693163232
ADAL	7.174237656	7.265853003	7.285934559	7.360099594	7.239878253	7.03728605	7.274840455	7.217014533	7.337101277	7.249632875	7.043964191	7.266595859	7.169691724	7.22872023	7.054466343
ADAM10	7.570266063	7.767293609	7.804855478	7.988364474	8.059085137	8.095164634	8.073370632	7.929708339	7.744429094	7.935892137	8.022144852	7.9897056	7.973502283	7.752569793	8.056704653
ADAM11	6.691218537	6.673595221	6.652142921	6.771646275	6.721618991	6.71380548	6.636081627	6.834110097	6.718918129	6.676291266	6.761664243	6.698489554	6.687402003	6.844275774	6.732416392
ADAM12	7.200321683	7.234879025	7.287146393	6.950857583	6.952986284	6.857560654	6.841977467	6.82815935	6.841458815	6.80962825	6.802440213	6.767418657	6.820780181	6.883836765	6.792497065
ADAM15	8.722975174	8.644089826	8.633673005	8.581061895	8.613838198	8.570584034	8.448154737	8.699332579	8.609394374	8.535150409	8.58996658	8.51874518	8.541864693	8.613658068	8.636901473
ADAM17	7.359698815	7.444803497	7.197173936	7.693793694	7.658094585	7.570457665	7.687763039	7.872663812	7.759524395	7.841033716	7.668778284	7.706738797	7.855493919	7.79081178	7.544485
ADAM18	6.801591184	6.788037217	6.769275052	6.863741536	6.827617554	6.83133941	6.766803646	6.776753955	6.774152423	6.779343255	6.794397649	6.779805644	6.844866618	6.760406319	6.725383626
ADAM19	7.629963686	7.589446171	7.511364722	7.355535824	7.387145736	7.463337156	7.198570493	7.327824064	7.326511241	7.280142484	7.341910306	7.371246078	7.327215169	7.437035687	7.145256879
ADAM2	6.842861812	6.812495775	6.858885858	6.889619877	6.877157387	6.738071614	6.80743907	6.741163518	6.761982036	6.759937553	6.881817812	6.905644184	6.800508795	6.82742404	6.791040266
ADAM20	6.755966769	6.770517014	6.881888765	6.76384222	6.754674624	6.660107487	6.730162859	6.731514504	6.645990738	6.642991152	6.683077356	6.778307137	6.753367378	6.742327812	6.613913612
ADAM21	6.881857674	6.898670892	6.784095447	6.880983288	6.804807776	6.81038221	6.938735827	6.82346222	6.911008021	6.727110319	6.854740998	6.790240544	6.84288856	6.941686924	6.827671538
ADAM22	6.767414897	6.745690955	6.760338766	6.718093953	6.724265637	6.727984614	6.65941861	6.726194977	6.785506172	6.722713605	6.735105619	6.739414734	6.738774859	6.745588723	6.711632301
ADAM23	7.047192977	7.053025175	7.091212498	7.191388556	7.282936637	7.232771458	7.183124253	7.152158266	7.369062811	6.927846016	7.131075546	7.030956238	7.152590531	7.141386417	7.047922041
ADAM28	6.716984508	6.753203091	6.753382629	6.763039469	6.714735641	6.713336806	6.738341554	6.782135293	6.685876659	6.681041778	6.714117904	6.725657178	6.735603935	6.743750424	6.736369786
ADAM29	6.696673023	6.761893279	6.793505751	6.729092158	6.800486331	6.795378948	6.771688625	6.863285357	6.837534194	6.75937565	6.80568772	6.727290793	6.743970496	6.851735127	6.762949178
ADAM30	6.746289021	6.771009289	6.734907116	6.692702733	6.71456152	6.812542769	6.723571152	6.740246573	6.812372622	6.82648387	6.728135932	6.848853436	6.833007829	6.769613542	6.665435181
ADAM32	6.781013409	6.818786915	6.805295482	6.823785347	6.80586691	6.822788134	6.832317662	6.798725769	6.770066048	6.786352668	6.84406802	6.779458079	6.839171972	6.843277978	6.842652567
ADAM33	6.796885509	6.857705776	6.796080485	6.892435271	6.834208389	6.802076346	6.828938349	6.835858105	6.863745572	6.890931552	6.922468677	6.859365392	6.854863342	6.858910955	6.783472209
ADAM3A	6.733539263	6.735174503	6.741969426	6.706932027	6.698247446	6.748568494	6.739486987	6.775764627	6.685933874	6.737824107	6.717550594	6.733306644	6.708953353	6.719826789	6.715845585
ADAM5	6.711661805	6.684891985	6.673565081	6.717954749	6.751579883	6.741241076	6.76822961	6.754147261	6.707176537	6.761525975	6.726483503	6.746580894	6.742395365	6.78242964	6.767947286
ADAM5P	6.747765793	6.700684453	6.672681367	6.788175048	6.781470789	6.796624963	6.713937933	6.767283618	6.697481099	6.768637298	6.809345224	6.749485415	6.751954903	6.670836113	6.721755557
ADAM6	6.754733431	6.770918011	6.772286438	6.772057758	6.888223774	6.780245253	6.812156853	6.871551988	6.880646312	6.792404282	6.782582489	6.751550987	6.738667944	6.753588773	6.775929107
ADAM7	6.940867655	6.807515508	6.78216502	6.91682902	6.854127149	6.936628061	6.778733509	6.860055371	6.809955094	6.828264262	6.830170129	6.864359447	6.810549707	6.859905603	6.817860289
ADAM8	6.749785854	6.846863274	6.723190066	6.675882941	6.671415893	6.77019263	6.785306685	6.702613061	6.84611147	6.675059128	6.601624559	6.757084928	6.748477836	6.680516567	6.719568193
ADAM9	8.364337779	9.065123007	9.042084538	8.841493698	8.705686256	8.592031184	8.740445094	8.848331291	8.393243755	8.490409932	8.610990244	8.417577537	9.111378484	8.113207934	8.215789383
ADAMDEC1	6.716515144	6.742300316	6.769779349	6.744386978	6.811459105	6.737669454	6.789787222	6.775715774	6.680018219	6.754470938	6.774687429	6.837159783	6.832394254	6.800124452	6.775539477
ADAMTS1	11.49721963	11.52653463	11.64638089	10.27456216	10.74338826	10.41067764	10.24303293	10.60093281	10.29900509	9.916564332	10.31021389	9.923194108	10.6302784	10.44961642	10.81157633
ADAMTS10	6.694207104	6.743395833	6.738186365	6.787984582	6.820234494	6.735485449	6.777357801	6.865606279	6.775684962	6.834132736	6.85669874	6.753092887	6.770829538	6.74877709	6.817765806
ADAMTS12	6.733790846	6.750541527	6.713137054	6.779018269	6.740748684	6.680224164	6.761840561	6.70511242	6.66561848	6.782279867	6.726886944	6.74969398	6.746203258	6.776815065	6.722665582
ADAMTS13	6.805744682	6.825561116	6.750235719	6.808607675	6.786841578	6.774892335	6.723285206	6.852268398	6.784272567	6.776217938	6.815740942	6.743822505	6.806823316	6.811046581	6.89489004
ADAMTS14	6.79029538	6.815647945	6.780625638	6.793081254	6.870217428	6.81755984	6.832953338	6.812364091	6.770962246	6.785354074	6.750326433	6.771900005	6.767698093	6.823557636	6.78393392
ADAMTS15	6.705974571	6.694863958	6.655508155	6.681404017	6.718289824	6.760502823	6.868106914	6.720809056	6.832895703	6.747466883	6.82726534	6.773392309	6.973778681	6.744108895	6.685136666
ADAMTS16	6.821986323	6.828129867	6.786301447	6.790483179	6.823587337	6.761447638	6.916961971	6.78526709	6.790196475	6.776880636	6.672542469	6.726530628	6.780504854	6.839042231	6.758163196
ADAMTS17	6.86006528	6.878633962	6.822130114	6.867562755	6.812401092	6.803772382	6.842896189	6.994519104	6.842699224	6.928089894	6.916345046	6.861816702	6.869614563	6.779493561	6.868905373
ADAMTS18	6.816308422	6.826824202	6.809587295	6.776682308	6.761647151	6.790932599	6.722418331	6.732538466	6.789092722	6.78791655	6.807590212	6.830435281	6.817938393	6.778527568	6.721269524
ADAMTS19	6.796949282	6.834913207	6.909397934	6.749791179	6.785894917	6.987100963	6.973587105	6.814498721	6.931470534	7.035940847	6.85080454	7.076197131	6.937665072	6.805605127	6.941860297
ADAMTS2	7.664976582	7.845212021	7.699042818	7.985803723	8.025150373	8.227579309	8.128775023	8.484338571	8.440079353	8.326858862	8.631071006	8.430965779	8.571290605	8.222604111	8.579204932
ADAMTS20	6.698627201	6.785507938	6.765314108	6.758567238	6.759682797	6.731332767	6.779066125	6.694836814	6.758737323	6.66537034	6.711613255	6.803298704	6.720136789	6.777819886	6.739689117
ADAMTS3	6.832403336	6.795176916	6.734566857	6.695656943	6.781481871	6.719862377	6.684040935	6.643416743	6.852673342	6.815861399	6.766973224	6.837180044	6.718904028	6.751158197	6.705606546
ADAMTS4	6.767861412	6.791716199	6.827172635	6.725647943	6.774385889	6.922816052	6.83474022	6.792651347	6.745479094	6.874891657	6.868352603	6.916147357	6.718542629	6.926000236	6.916409292
ADAMTS5	7.804079816	8.212005689	8.279385186	7.364358726	7.301825245	7.313503864	7.973114341	7.855123939	7.783103581	7.631442171	7.698779871	7.881264303	7.93872672	7.743588832	8.219078503
ADAMTS6	8.08869581	8.224735655	8.114273501	6.978752626	7.06129458	7.025013623	6.898352256	6.888006429	6.907362834	6.842896189	6.886853083	6.867791341	6.957666977	6.952890522	6.92991741
ADAMTS7	7.782172472	7.559683089	7.608770916	7.84600654	8.166499473	8.192302394	7.921328422	8.63862292	8.634343518	8.194835247	8.622574333	8.050806673	8.582289472	8.145134978	8.687401017
ADAMTS8	6.816012401	6.874229339	6.837779351	6.778390409	6.813240687	6.755937052	6.832310065	6.730044578	6.903132119	6.898147874	6.698019453	6.753979862	6.749587969	6.925595265	6.947528564
ADAMTS9	6.931503852	6.935981327	6.975339538	7.357316338	7.363334633	7.430167509	7.780198656	7.72717713	7.797739472	8.27122642	8.186241168	8.206720013	8.579814167	8.438840269	8.091653297
ADAMTSL1	7.240763803	7.261656609	7.308654563	7.091258878	7.055128465	7.089553517	6.991178129	7.01122436	6.999667459	6.911609188	6.932417695	6.912073595	6.880404676	6.906176998	6.911042877
ADAMTSL2	6.713274942	6.820198767	6.876008626	6.734789216	6.734667646	6.894019707	6.695421374	6.799183842	6.805835639	6.81997304	6.747523891	6.88053389	6.819076891	6.807868642	6.751543465
ADAMTSL3	6.983008977	6.992599715	6.953746323	6.842066244	6.865706766	6.923478745	6.954934444	6.909769977	6.896573282	6.903113222	6.917823815	6.86002595	6.932179853	6.88053389	7.113374004
ADAMTSL4	7.060888747	7.110462576	7.037435318	7.018812343	7.212229518	7.319512916	7.157325898	7.354871089	7.393181927	7.513273959	7.709526107	7.489335091	7.823098235	7.861072279	7.629938651
ADAMTSL5	7.029131073	6.880309477	6.906342442	7.042242738	7.097787044	7.044023618	7.044202572	6.964590486	7.097968141	7.031757218	7.139026234	7.027561812	7.115753099	7.193532879	7.029950392
ADAR	9.055408232	8.908848423	8.964732777	8.780537103	8.762550684	8.930701155	8.803581051	8.83247457	8.970255923	8.974774582	9.046021971	8.908149717	9.121005201	9.103020401	8.765237787
ADARB1	7.921422581	7.875400897	7.892580913	8.897722722	9.25805684	9.27576223	9.539908234	9.817600849	9.763421994	9.968858519	10.13086673	9.770815396	10.0717012	9.911294921	9.941653431
ADARB2	6.765029061	6.837487485	6.790420773	6.676764286	6.718003753	6.867360522	6.765286002	6.787040808	6.737016124	6.838325744	6.830756764	6.724145688	6.788323298	6.700391015	6.711585702
ADAT1	8.412302074	8.487423225	8.428324451	8.359084238	8.101395144	8.264698395	8.070542157	8.215789383	7.91635031	8.08942643	8.191523067	7.998551254	8.445500183	8.131609345	8.009220823
ADAT3	7.501749125	7.120508533	7.351866926	7.23443849	7.187647673	7.393968796	7.009046597	7.137629559	7.268045328	7.246488289	7.241615276	7.086311629	7.34242589	7.137629559	7.367788669
ADC	7.248268571	7.24432153	7.291162922	6.961631442	6.96321741	6.934154215	6.946139358	7.0963545	7.0242499	7.074290365	7.066357172	6.869614563	7.043894555	7.007051782	6.889372585
ADCK1	7.697328522	7.643560466	7.729458128	7.617672353	7.647019142	7.6808704	7.588020775	7.587466036	7.672097412	7.592003409	7.724053786	7.7753285	7.838072685	7.737217259	7.886600337
ADCK2	8.734639946	8.795650242	8.691613909	9.005686099	8.797384992	9.303530868	8.795379833	9.244993362	9.195655697	9.399208877	9.498396338	9.00712727	9.150060394	9.404784769	8.927375255
ADCK4	7.238796456	7.285393174	7.466042403	7.467580222	7.576770567	7.214559049	7.345345245	7.380085184	7.524800329	7.205232199	7.251880363	7.270411082	7.136496169	7.335197173	7.353722814
ADCK5	7.181222166	7.093979868	7.221925701	7.063468959	7.419478765	7.180874355	7.133593902	7.108142539	7.140112252	7.048760661	7.105692349	7.028139906	7.069165136	7.052818162	7.198418694
ADCY1	6.827334773	6.764388039	6.762341194	6.769904726	6.758799343	6.75275899	6.771129867	6.814837172	6.785822487	6.763133716	6.796918487	6.77561269	6.762026661	6.822685062	6.825403216
ADCY2	7.209989276	7.204297689	7.03888383	7.321565753	7.30208031	7.339968236	7.225181726	7.33903201	7.455166119	7.412066482	7.249126628	7.293668757	7.237636122	7.49519995	7.374333198
ADCY3	10.27321428	10.45631755	10.26063834	10.47053687	10.68561449	10.72638349	11.25816138	11.90345154	11.6008109	11.83860942	12.18329896	11.76866192	12.71644377	12.47196771	12.62636121
ADCY4	7.882426097	8.009715519	7.907152744	7.533889098	7.623642193	7.812045411	7.370563252	7.75641769	7.774719092	7.869234704	7.837454378	7.72056587	7.485759172	7.677455435	7.439473199
ADCY5	6.705586887	6.745654407	6.722678766	6.698880504	6.698455941	6.699213374	6.730713642	6.726962394	6.762923089	6.711699954	6.689026875	6.731644414	6.809473585	6.663941488	6.684089713
ADCY6	7.809412402	7.71852411	7.741238398	7.78185718	7.845317256	7.985709409	7.728742059	8.062844935	8.008284168	7.817188858	8.254947355	7.822963582	8.213974166	8.252449643	8.194499258
ADCY7	8.012673175	8.403224769	8.118323254	8.055157816	8.128163703	8.24183818	7.782172472	8.115610638	7.994265687	7.886816966	8.008695809	7.919555537	7.757391081	8.064533808	7.637396472
ADCY8	6.764196863	6.743576965	6.757862075	6.79767059	6.74379779	6.767100581	6.835649073	6.878500718	6.786792626	6.832787176	6.776810743	6.773604067	6.850674369	6.85621008	6.748304488
ADCY9	8.555098236	8.597404442	8.550968031	8.883478899	8.860082442	8.666767404	8.55387607	9.027988511	8.801068522	8.223694204	8.530524963	8.443026853	8.749933731	8.343841745	8.972788234
ADCYAP1	6.999914934	6.930745956	6.920291413	6.96362761	7.139423604	7.025587703	6.967754083	7.140595181	6.982844135	6.939184032	7.024138225	7.188148207	6.85849476	6.955346812	7.099017729
ADCYAP1R1	6.724068657	6.676726114	6.738414016	6.757275475	6.674691293	6.791210397	6.821820386	6.732277426	6.820851989	6.758114073	6.739564873	6.755027017	6.858137423	6.809240234	6.743917391
ADD1	10.09125179	9.820055145	9.884270616	9.723851914	10.10376494	10.07271902	9.918760646	9.800609054	10.0673404	10.2341043	10.16945203	10.05005249	9.948478388	10.05033028	10.24038933
ADD2	6.753134292	6.737441351	6.722306993	6.764481123	6.775805433	6.748009225	6.776043691	6.747538928	6.741335684	6.75809491	6.799328385	6.760859347	6.80366211	6.780599208	6.743042878
ADD3	9.020477171	9.083318934	9.178431182	8.792787374	8.717719019	8.648995752	8.799241545	8.708713812	8.65619644	8.591393032	8.581554939	8.727463539	8.510616529	8.346944193	8.713423447
ADFP	11.14775185	11.21451914	11.06673796	11.24466252	10.95082966	10.95290875	11.20021517	11.12920967	11.01326584	11.2541412	11.03144358	10.95442689	10.93821459	10.92156352	10.57808009
ADH1A	6.938243906	6.908461383	6.956156019	9.105964185	9.341286202	9.336587709	10.2738967	10.29061897	10.46907515	10.83379684	10.96988841	10.73337478	10.79204993	10.80226998	10.39720533
ADH1B	6.722875404	6.808193174	6.7910515	7.225967539	7.166912936	7.120156158	8.082757909	7.514922162	7.79482256	8.057126074	8.120143146	8.293470623	8.436392983	7.987592298	8.152170514
ADH1C	6.907916719	6.822550005	6.717879104	6.721552753	6.781843195	6.804132377	6.963249504	6.890237253	6.892807228	6.807288474	6.819264244	6.809345224	6.858906183	6.924520127	6.889619877
ADH4	6.720243034	6.722441221	6.718695767	6.757633911	6.804852131	6.764684592	6.819445543	6.796104965	6.729307074	6.842498388	6.93759418	6.896648715	6.815291807	6.800345493	6.822661621
ADH5	7.445310955	7.602101094	7.581411429	7.977511245	8.055157816	7.933922697	8.18428338	8.274698675	7.9899527	8.434352383	8.35754821	8.3887217	8.189444616	8.252292039	8.224533243
ADH6	6.886523813	6.891479652	6.809216702	6.921607433	6.875142893	6.842140402	6.835797383	6.830347387	6.966756495	6.842557168	6.820676135	6.770754656	6.842059594	6.917265145	6.87566602
ADH7	6.793885642	6.727201819	6.743402556	6.7291721	6.730125992	6.80615857	6.741822876	6.757154361	6.702498647	6.813240687	6.700914865	6.803498254	6.70800313	6.738243278	6.665945531
ADHFE1	7.015754214	7.09051281	7.032705996	7.087656647	7.09935873	7.198717242	7.466379003	7.480548233	7.433889742	7.483918392	7.680878073	7.495953587	7.524659683	7.607941473	7.402912262
ADI1	7.587466036	7.370563252	7.40136013	7.456672133	7.925598464	7.695291316	7.528193168	7.392581986	7.562737382	7.709075717	7.584943823	7.918408128	7.23289414	7.750196356	8.028953904
ADIG	6.837708502	6.912803136	6.85530797	6.877463413	6.817397899	6.886925414	6.891063655	6.769073032	6.804552946	6.904938164	6.761368761	6.860680197	6.805665172	6.821342071	6.862745999
ADIPOQ	6.795871689	6.808707967	6.789978603	6.75413347	6.772798452	6.901441577	6.76602941	6.774146331	6.793722278	6.822815763	6.624416395	6.789403054	6.763040617	6.845053412	6.816185502
ADIPOR1	9.570155338	9.511996503	9.513938031	9.715928603	9.662409594	9.342028041	9.622386324	9.571755741	9.530221489	9.541459001	9.538147368	9.479819277	9.764689215	9.460000727	9.435181943
ADIPOR2	9.715792355	9.574600742	9.797968687	9.406980258	9.577063618	9.611638223	9.352148623	9.62859148	9.593048172	9.845398046	9.882940072	9.790416647	9.867118811	9.908147051	9.440272927
ADK	7.842036116	7.979497079	7.870117355	7.99888998	7.840945639	7.960662538	8.084831943	7.97869586	8.001651505	8.206125066	8.121500275	8.144181584	8.259618925	8.176031292	8.082889545
ADM	11.32808049	11.60715811	11.56706112	13.0768595	13.01822657	13.24271794	13.0427222	13.24634725	13.11506324	13.17324964	13.26666853	13.12625998	13.43371097	13.16896239	13.43371097
ADM2	7.762490758	7.814972733	7.691414516	7.728811053	8.218817935	7.981326371	8.132182937	8.297908153	8.412865806	8.51060758	8.650241456	8.432889883	8.443379286	8.550697545	8.203219475
ADNP	8.135812578	8.085271544	8.228611514	7.9183653	8.019350489	7.892858415	7.948827855	7.919505389	7.789727164	7.754956193	7.981312702	7.910401388	7.958294738	7.988579055	8.171077475
ADNP2	8.663789978	9.060508141	8.866065457	8.719827579	8.656093046	8.477577267	8.788233239	8.907754565	8.61548485	8.633723833	8.664921883	8.634343518	8.757665709	8.630371213	8.369375408
ADO	9.477211843	9.589952559	9.509640277	9.855776987	9.500817505	9.598783836	9.954769269	9.690884631	9.574110076	9.920340162	9.728455441	9.907583232	9.614752529	9.92907941	9.582344692
ADORA1	7.059354051	7.138197058	7.170605982	6.903714142	6.885868998	6.858612123	6.851074751	6.933829245	6.89398174	6.935075934	6.97661727	6.887325303	6.860258351	6.937477965	6.847155745
ADORA2A	6.946163899	6.862127779	6.820957244	6.877503378	6.903761086	6.927741909	6.876968539	6.910326706	6.926968532	6.904620909	6.95190133	6.958585703	7.008426242	6.868565004	6.876341582
ADORA2B	8.255706687	8.329014381	8.177843795	8.314428701	8.163208382	8.143967011	7.895549863	7.737616254	7.935397729	7.889850827	7.568408294	7.74158903	7.903004103	7.667633766	7.663999996
ADORA3	7.26079994	7.20250491	7.120698274	7.244925862	7.325698777	7.122578921	7.171226059	7.165525394	7.095565731	7.109083616	7.139365557	7.195729446	7.08153222	7.322037567	7.047843009
ADPGK	8.832289209	8.855191015	8.788233239	8.502925905	8.583119375	8.507232448	8.428324451	8.612299007	8.557139659	8.316942555	8.48949101	8.311439136	8.538962623	8.570835775	8.39287713
ADPRH	6.901774359	7.034088979	7.021655523	7.043826557	6.944000876	6.919065147	7.009414679	6.968572248	6.919107635	6.877649497	7.044023618	7.060324647	7.175840405	7.011575563	6.831424368
ADPRHL1	7.104472923	7.105363906	7.089388629	7.138969592	7.068124283	7.092127475	7.172915256	7.207006565	7.198948711	7.180452694	7.168466234	7.211124356	7.11536165	7.080502855	7.215345826
ADPRHL2	8.142648419	8.29421431	7.998796468	8.119144979	8.13029076	8.49684587	7.988778455	8.247102327	8.108585773	8.260378872	8.112192279	8.197126771	8.01826843	8.516619282	7.835799854
ADRA1A	6.806819767	6.841619222	6.785216326	6.811688266	6.791176135	6.790002657	6.777668355	6.841912459	6.825930161	6.800126328	6.771418198	6.820765674	6.810259406	6.786544255	6.815117438
ADRA1B	6.985867145	7.005049756	6.946749498	8.632263599	8.873115226	9.070303013	8.45832375	8.835070335	8.628757711	8.333565993	8.510897206	8.300618915	8.109793647	8.13320712	8.157211491
ADRA1D	6.860465585	6.836553716	6.817321052	7.008473641	6.910392186	6.990120719	6.967201008	6.895778371	6.86683086	6.781827003	6.910924817	7.059962689	6.907569743	6.913319002	6.9974223
ADRA2A	6.892447464	7.036625968	6.820749115	6.77046869	6.912532198	6.799247649	6.975654993	6.972363681	6.912864757	6.926670897	6.95583421	6.815581831	6.909890806	6.92046681	6.934670458
ADRA2B	6.963980723	7.029067019	7.0111357	7.04217778	7.349880509	7.095581733	7.031076563	7.018337947	7.081870746	7.061168865	6.969088465	7.13694784	6.883456746	7.08550996	6.809122996
ADRA2C	6.814900982	6.818133292	6.787834528	6.783279279	6.933439242	6.910357587	6.793977874	6.843932854	6.922066557	6.852815265	6.865662721	6.835978563	6.841576498	6.808453657	6.825806785
ADRB1	6.711338104	6.675790076	6.757709675	6.704657989	6.746430666	6.667597245	6.806503805	6.720295631	6.822146066	6.707985317	6.682690172	6.697373276	6.782099865	6.721941605	6.717936199
ADRB2	7.576770567	7.507983562	7.473896927	7.495359983	7.453276405	7.682350022	7.197144949	7.265029916	7.241271715	7.185164751	7.292436226	7.25890298	7.20466183	7.456672133	7.176404138
ADRB3	6.916625324	6.749750007	6.844510035	6.851309104	6.817145977	6.806767717	6.828551231	6.807491612	6.7837433	6.833007829	6.887718315	6.730246785	6.841982251	6.815459411	6.718645015
ADRBK1	6.623787418	6.768841636	6.652967943	6.659335855	6.662712924	6.705715307	6.632396422	6.737723286	6.759154183	6.726039445	6.806694047	6.673134249	6.762403553	6.65458124	6.686222787
ADRBK2	6.836648968	6.830510439	6.758805871	6.694910109	6.80170447	6.740854473	6.769651422	6.641648465	6.728757171	6.729064844	6.836571176	6.767388448	6.804258577	6.713744908	6.692037546
ADRM1	10.12470639	9.946337767	9.882251579	9.877025574	9.921072555	9.782125176	9.860864073	9.919152595	9.870535256	9.835401442	9.673363115	9.771024578	9.630416163	9.657985878	9.766351114
ADSL	11.35558971	11.43185239	11.2916338	11.136095	11.11032323	11.19259119	11.3571958	11.03947677	11.13146396	11.41575499	11.19259119	11.27831712	11.20196619	11.17731719	10.73548278
ADSS	9.648411923	9.657613331	10.03376186	9.490027513	9.438797382	9.374629285	9.213988983	9.213726012	9.063205113	9.382571267	9.295900473	9.378255862	9.253042379	9.344612269	9.621087915
ADSSL1	6.960100758	6.927367099	6.973733485	6.926330224	6.908473297	6.974568575	6.936722496	7.026751753	6.905641214	6.98373051	6.993528641	6.947232242	6.9827901	6.923150653	6.955475701
AEBP1	10.02650166	9.822007885	9.813220696	9.091087649	9.569404142	9.606174654	8.557480559	9.168801815	9.043206537	7.815430829	8.563459535	7.992330769	8.350142719	8.252594465	8.61548485
AEBP2	7.672962225	7.825731492	7.792561765	7.782404475	7.607920509	7.647817422	7.673378822	7.553061146	7.546485887	7.676428657	7.489834956	7.611787304	7.785151561	7.524261105	7.552841926
AES	9.699897769	9.526724912	9.607370272	9.551937801	9.881699359	9.603249655	9.559136995	9.652802233	9.692050004	9.425681136	9.604142723	9.449704113	9.550225568	9.213560801	9.785055147
AFAP1	8.051834422	8.097585436	8.040859531	7.70128663	7.794747135	7.891055702	7.702866888	7.683411542	7.779282658	7.865381841	7.864448071	7.79735984	7.867145571	7.838708163	7.763652746
AFAP1L1	6.860731185	6.841335159	6.883661207	7.143677715	7.113552174	7.141472486	7.279010077	7.128762037	7.198172774	7.446646938	7.592944749	7.515288156	7.913893225	7.74158903	7.643902402
AFAP1L2	6.845257596	6.782972244	6.730361897	6.815417704	6.870945018	6.84203763	6.832938525	6.77360663	6.773639952	6.790620757	6.815428028	6.856583976	6.77567171	6.818526236	6.725390369
AFAR3	6.966079303	6.846268511	6.914949167	6.903260242	6.920983655	6.893911557	6.913546863	6.901566063	6.894446761	7.022333227	6.872146357	6.935343975	6.936163437	6.86606241	6.909794599
AFARP1	6.812384091	6.829991283	6.812014676	6.844067297	6.771625212	6.779710574	6.794551533	6.830575821	6.781316353	6.869792719	6.790199004	6.87566558	6.814669172	6.754378016	6.872267929
AFF1	7.256127896	7.280552351	7.276340676	7.5171012	7.370624269	7.330851839	7.306724707	7.509403631	7.374861794	7.252199634	7.539209229	7.158257445	7.437856378	7.356714514	7.533995725
AFF2	7.092213274	7.024742373	6.994626896	7.201221822	7.155478468	7.038433312	7.475520413	7.265718107	7.445946288	7.555910541	7.574276381	7.682350022	7.75641769	7.639931416	7.846891542
AFF3	6.971321127	6.924733376	6.953277783	6.868672256	6.901087306	6.944534773	6.974751023	7.009303925	6.963390171	6.905638678	6.967379071	6.997570923	6.90863592	6.90500766	6.95977226
AFF4	9.116480594	8.904076836	8.951942009	8.586794711	9.005101889	9.519928734	8.787030911	8.616021054	9.09882794	9.168376558	9.374055411	9.101043987	8.898562131	8.765741101	9.005375992
AFG3L1	7.00441219	6.993999504	7.006207096	6.900398126	6.939741021	6.944284326	6.941302623	6.950912067	6.946020247	6.956434246	6.951334611	6.863907024	6.956962144	6.934383035	7.000772598
AFG3L2	9.192601443	9.073547482	9.164884293	8.860711212	9.017843112	9.253788224	9.169163051	9.460794359	9.194591547	9.222155648	9.057314784	9.013856509	9.517956214	9.087891347	8.863191956
AFM	6.742585947	6.716808088	6.703753765	6.605193552	6.756680974	6.714361045	6.717213811	6.723507824	6.677991526	6.735025271	6.819959508	6.679777012	6.677776656	6.616473822	6.729624
AFMID	7.209743966	7.073928606	7.046761261	7.15375659	7.179472733	7.355594151	7.115846114	7.10804309	7.271669938	7.282926524	7.377599048	7.409150608	7.234682836	7.235838365	7.343901364
AFP	7.267656251	7.224596703	7.202802933	7.128325617	6.930545063	7.03222512	7.196777646	6.851187543	7.0753274	6.96871664	6.98974078	6.983811092	6.988862068	6.998230546	6.979285978
AFTPH	7.305480051	7.347548384	7.393704742	7.49292101	7.353840731	7.263014222	7.450243926	7.429776698	7.334018265	7.367876179	7.362888683	7.386051733	7.345883564	7.310385493	7.342588972
AGA	8.118323254	8.184833223	8.22861182	8.282359371	8.175713975	8.19072881	8.425597842	8.098378573	8.292927734	8.301097273	8.32249901	8.425899513	8.271797105	8.249986259	8.25022713
AGBL1	6.75865221	6.708648766	6.758027551	6.738563719	6.75351936	6.750175324	6.72135869	6.739440444	6.723383489	6.695777938	6.774754741	6.762265448	6.780384857	6.686136187	6.763522426
AGBL2	6.771051733	6.789382109	6.736367907	6.761737183	6.729322795	6.780745183	6.746013905	6.71899921	6.760938668	6.743853369	6.794912138	6.790488644	6.774714029	6.79930942	6.759856828
AGBL3	6.779414366	6.708731684	6.756663174	6.740387288	6.695394904	6.760714024	6.775232784	6.796440436	6.796836901	6.698135331	6.692587847	6.776915241	6.82346222	6.737221764	6.810296547
AGBL4	6.711235934	6.666806217	6.66561848	6.801135752	6.699434451	6.811388483	6.824739771	6.719758255	6.641831875	6.718177101	6.685182644	6.621215462	6.65318007	6.728135932	6.765663863
AGBL5	7.913487125	7.861063191	7.831472026	7.71488857	7.724575627	7.679196446	7.829613676	8.021212029	8.041420901	7.842952982	8.054496383	7.719287719	7.925878912	7.807071683	7.870598849
AGC1	7.086795435	6.871867941	6.919949469	7.070983936	7.140791751	7.234099978	7.030083637	7.368222954	7.293261917	7.007586123	7.007215576	7.130112066	7.040257431	6.973392665	6.915556321
AGER	6.805119064	6.755280449	6.778468972	6.740263359	6.792995129	6.699015072	6.753651989	6.795650904	6.798923532	6.736209548	6.766090688	6.774527183	6.714039339	6.778862374	6.749103523
AGGF1	7.630571193	7.772002689	7.739350817	7.774809631	7.675180787	7.799363352	7.947296438	7.871672007	7.924093752	8.030818793	7.981991508	8.096528696	7.855901404	7.877010591	7.776887287
AGK	9.009709506	8.876860168	8.868286207	8.814244202	8.770266412	8.716152604	8.737876666	8.633435336	8.696441298	8.756039185	8.652940129	8.665901476	8.798377421	8.58779418	8.621322613
AGL	7.097846449	7.0583703	7.140320604	7.200630525	7.149000573	7.116226244	7.234172116	7.194307368	7.221475568	7.174755904	7.140128419	7.167922257	7.17853448	7.18921027	7.275841215
AGMAT	7.271130302	7.250836185	7.107275817	7.212602013	7.095499687	7.327143675	7.096090992	7.151492973	7.139944953	6.989844639	6.991674014	7.152877582	6.97106409	7.178607746	6.942011352
AGPAT1	7.525708804	7.33909015	7.438783349	7.490184245	7.538270872	7.405237452	7.311661387	7.456065694	7.47909265	7.253980089	7.362594037	7.280226002	7.431172875	7.346865745	7.503838693
AGPAT2	8.194921998	8.040777707	8.027983953	8.093772435	8.509307722	8.246640062	8.148698669	8.286130921	8.335731156	8.058846262	8.101391373	7.973204111	8.063360332	8.010599969	8.438646581
AGPAT3	7.08760492	7.186112491	7.144015477	6.999963513	7.184672391	7.10069771	6.992800237	7.098729971	7.135467793	6.884434332	6.994044073	6.903830611	7.06245709	6.926735047	7.003576877
AGPAT4	7.24468076	7.219801602	7.240984756	7.217316977	7.294735137	7.203365337	7.36282584	7.408608803	7.30687479	7.364558896	7.506697056	7.428681717	7.491025105	7.375610117	7.678950477
AGPAT5	7.882879698	8.076247996	8.031788448	7.608954417	7.588020775	7.44872626	7.692657287	7.58898629	7.386282936	7.590370562	7.745235155	7.562737382	7.815430829	7.636408002	7.539569563
AGPAT6	7.379047943	7.31203983	7.176159553	7.567570353	7.723703784	7.569093354	7.384548242	7.311224521	7.398636432	7.230135479	7.315376321	6.938765446	7.118580156	7.151371048	7.161441862
AGPAT7	7.678056926	7.531814098	7.644695696	7.511793301	7.521526503	7.595218132	7.361475755	7.219586955	7.389838843	7.424726506	7.278060923	7.200415739	7.505334974	7.376103234	7.35833826
AGPAT9	7.447411214	7.474238947	7.522241	6.950856168	6.989350284	7.067793978	6.967536086	7.044639401	6.871240601	6.785882821	6.863480591	6.859462755	6.851804009	6.756824247	6.851378796
AGPS	9.227575436	9.189518985	9.318633069	9.390782183	8.958107317	8.995704909	9.12704167	8.901319912	8.913239076	8.724615862	8.97382546	9.073146843	8.934398051	8.716653321	8.841207169
AGR2	6.828422731	6.918290048	6.741752619	6.860834568	6.836817955	6.875095789	6.806022526	6.697198786	6.906285335	6.831589257	6.882476497	6.864313671	6.837112806	6.821878327	6.771032916
AGR3	6.772292897	6.824900028	6.809205124	6.761520589	6.85375494	6.817905782	6.770163877	6.804052493	6.802671878	6.851552943	6.760376568	6.795672367	6.714558307	6.79623436	6.759238698
AGRN	7.297914748	7.159568439	7.191798471	7.11179234	7.206256575	7.034429043	7.015598374	7.135778492	7.286973038	7.041224614	7.012794438	7.0277701	7.061872381	6.91126501	7.21308639
AGRP	6.740829512	6.759031858	6.710227457	6.835292257	6.764028919	6.970027033	6.723635159	6.749216695	6.737497909	6.710317302	6.739455576	6.729793686	6.776245118	6.698565485	6.8186206
AGT	7.163706204	7.090171006	7.150014974	6.921386616	6.857220663	7.016592876	6.914688887	6.766142628	6.990165929	7.049703852	7.165116756	7.051877897	7.271536549	7.357760846	7.383145481
AGTPBP1	7.440766244	7.457823157	7.471601833	7.630224126	7.643170407	7.489951638	7.645541793	7.479068096	7.549295138	7.665405323	7.457808224	7.676038884	7.585325444	7.562864938	7.565466808
AGTR1	7.561006626	7.587608908	7.670231019	8.109758377	7.946143433	7.972691225	8.90178344	8.67154848	8.586470223	8.76754161	8.967465609	8.907996695	9.594023833	8.868540066	9.687057182
AGTR2	6.785505577	6.935643256	6.807098998	6.782115513	6.904921346	6.841228404	6.926331647	6.848905619	6.924611664	6.886883724	6.812926324	6.887648071	6.810284052	6.815317508	6.708408089
AGTRAP	8.039954647	7.749442028	7.799336945	8.205935732	8.264518698	8.250162683	8.144023219	8.168230519	8.265228883	8.26459781	8.134434909	8.258444434	7.972899157	7.985263346	8.05303273
AGTRL1	6.735680931	6.754079554	6.899918407	6.831785001	6.740304451	6.756527424	6.812738393	6.655932958	6.799911846	6.733989757	6.710176433	6.782851861	6.744832417	6.729969887	6.863243114
AGXT	6.812258221	6.828109171	6.736539896	6.855299208	6.787439825	6.789694185	6.761654249	6.742978645	6.766915425	6.791662413	6.661944629	6.857790835	6.805430787	6.768266889	6.76489318
AGXT2	6.695457449	6.718973183	6.739693853	6.670207705	6.637731125	6.663068069	6.707213593	6.783808307	6.696023852	6.720825223	6.728524754	6.733911915	6.742973927	6.711675452	6.767526011
AGXT2L1	6.781546661	6.82044418	6.736164007	6.816644567	6.746736147	6.775480454	6.715016393	6.797663601	6.733049276	6.762373559	6.760002298	6.807349986	6.770689201	6.827317338	6.725915061
AGXT2L2	7.200360661	7.307658526	7.148895658	7.411317656	7.368188157	7.282194088	7.301948914	7.636133265	7.319605639	7.459936414	7.303144029	7.275890275	7.335740186	7.418715474	7.245344931
AHCTF1	7.979571457	7.989616726	7.926278619	7.917132769	7.663126418	7.655275763	8.015065181	7.793868689	7.72166162	8.016680809	7.829829253	7.89164814	7.995970354	7.785481016	7.951539571
AHCY	11.19443139	11.19691226	11.15148413	10.96800091	11.27024331	11.047452	11.15376166	11.5168725	11.36454189	10.90753554	11.36454189	10.59436408	11.65396379	11.09688972	11.34136689
AHCYL1	11.11148199	11.16003828	11.20196619	11.30821513	10.95187546	10.943439	11.53563699	11.40008143	11.22001894	11.13146396	11.47992444	11.1482168	11.44574636	11.19259119	11.41575499
AHCYL2	7.466042403	7.285654892	7.409803926	7.489834956	7.329876658	7.300889113	7.287071377	7.490158724	7.497068544	7.44788295	7.388152279	7.362248808	7.501749125	7.434453988	7.446957854
AHDC1	7.416616735	7.423240758	7.433587554	7.389838843	7.414938624	7.251400675	7.251063592	7.493347436	7.243200057	7.393822403	7.216435824	7.330738429	7.428227076	7.122048434	7.420500393
AHI1	9.036347515	9.129119838	8.941151867	8.623576536	8.265021622	8.358311915	8.73275307	8.386790365	7.998059948	8.437796051	8.3242774	8.63862292	8.872224028	8.450037987	8.582851445
AHNAK	9.555588464	9.305168249	9.359534565	10.11433387	10.23524865	10.23318771	9.667121792	9.85177634	9.936878717	9.515026403	9.818209672	9.447719539	9.593826365	9.808785755	9.854112263
AHR	9.756793046	10.02248413	9.822317328	9.608672741	9.394840454	9.615737103	9.579944277	9.680741875	9.302398952	9.460716424	9.35252508	9.434281927	9.704620052	9.592452932	9.289700923
AHRR	6.973150001	6.908725589	6.899234958	6.821539019	6.920291413	6.883925807	6.823302675	6.763666791	6.844782672	6.666207441	6.688805556	6.78670306	6.808187713	6.794869651	6.816983222
AHSA1	9.182436152	9.371168986	9.16609604	9.985581981	9.626159263	9.924311199	9.702751014	9.737115201	9.517956214	9.794468299	9.731647315	9.53954883	9.551293006	10.05176194	9.526838298
AHSA2	7.833360887	7.642201196	7.874845268	7.637780197	7.939880207	7.693848637	7.891152071	7.883510573	7.846891542	7.663579262	7.824057747	7.811588224	7.669698662	7.700949252	8.355277481
AHSG	6.996989656	6.945545065	7.133787599	7.024015462	7.171881697	6.921607433	6.875354823	6.835764679	6.943108134	7.021343884	6.745342763	6.955377766	6.975096956	6.935922782	6.921508332
AICDA	6.768294022	6.791721686	6.807645024	6.724814576	6.684707269	6.85749935	6.737674575	6.629397176	6.79914733	6.81264548	6.709009289	6.860740419	6.70459802	6.749996439	6.693567686
AIF1	6.80789124	6.775326171	6.737431817	6.820814834	6.901990119	6.764575704	6.781551023	6.757196425	6.777979262	6.733034829	6.816164869	6.77579956	6.794974875	6.80751077	6.821440558
AIFM1	7.850398838	7.878773354	7.779903469	7.906503694	7.817620539	7.857649624	7.832101283	7.754449161	7.799030601	7.883547155	7.765390821	7.72902879	7.75599704	7.921961441	7.684469711
AIFM2	7.24938211	7.186638445	7.286052391	7.536044952	7.671621894	7.482241404	7.590370562	7.867712622	7.712541232	7.729251362	7.814972733	7.745614742	7.820481587	7.745420827	7.83079442
AIFM3	6.931470534	6.946528999	6.703796457	6.897479875	6.871169854	6.748211872	6.842906628	6.750603086	6.960195489	6.884447167	6.77559686	6.920339447	6.843262354	6.848973192	6.993460025
AIG1	8.818003016	8.365866452	8.675295309	8.652278426	8.65321801	8.352082436	8.706018136	8.445500183	8.763527892	8.373727544	8.605280417	8.47046838	8.303789512	8.618570681	8.404149614
AIM1	7.065821192	7.195567854	7.220433838	7.086867903	7.01179949	7.119344368	7.046219933	6.945276298	7.293417239	7.176051824	6.98196097	7.219098645	7.043204598	7.129715571	7.096090992
AIM1L	6.752272198	6.711765092	6.694222745	6.783394738	6.743088752	6.700297042	6.770739923	6.724858002	6.727951889	6.734051243	6.773097921	6.723283429	6.750525812	6.748828691	6.725747051
AIM2	6.753266017	6.793902059	6.785699664	6.762912032	6.81830139	6.830680244	6.785074579	6.743680529	6.783289805	6.827644437	6.788104653	6.776714722	6.73779706	6.822327101	6.794724498
AIP	9.435153041	9.702751014	9.41164294	9.991666783	9.667571183	9.539994442	10.00268617	10.11014977	10.02057968	9.93386455	9.831341656	9.860239855	10.10293657	10.05815191	9.747106915
AIPL1	6.849037996	6.815411221	6.721507339	6.699399503	6.818697391	6.924723393	6.828567791	6.733302711	6.826911021	6.833551467	6.841559076	6.857056841	6.817629998	6.845207188	6.768010093
AIRE	8.246622785	8.321683512	8.157679587	8.133473178	8.231315787	8.376133487	8.263500267	8.355188789	8.322259483	8.290070754	8.272801593	8.329332837	8.222818284	8.497057358	8.431915944
AJAP1	6.80987893	6.802772651	6.797172042	6.78792613	6.723939591	6.774409144	6.815804756	6.705958543	6.797800946	6.808959333	6.848035753	6.771998617	6.765813635	6.795426793	6.813930087
AK1	9.203654519	9.541002961	9.142571216	8.969635916	8.936251277	9.474366745	9.044256395	9.194591547	9.290511633	9.348820246	9.396855712	9.362729419	9.236604749	9.60958434	9.350428145
AK2	9.422323202	9.342662121	9.339004389	9.387594737	9.203413724	9.248977736	9.217899347	8.999869488	9.152846138	9.107834107	9.12883495	9.271231259	9.095202237	9.20553048	9.174722992
AK3	10.61088356	10.63519605	10.52534829	10.55455565	10.48577482	10.24562059	10.80076147	10.77230788	10.59193374	10.99147956	11.0541168	11.05716355	11.09556435	11.10837202	10.8311492
AK3L1	7.833262829	7.902268282	7.870976472	8.030150581	8.016082158	7.965517676	7.946532725	7.747127074	7.764683327	7.817875182	7.840324767	7.831693526	7.897572091	7.884339767	7.897247355
AK5	7.549211887	7.636446728	7.550199389	7.379819222	7.257093048	7.338500181	7.277945306	7.126903472	7.024311053	6.982140656	6.934305667	6.973540079	6.962126499	6.931266682	6.938184638
AK7	6.884492488	6.811087963	6.773729676	6.899018275	6.876114331	6.731381173	6.762256384	6.795087533	6.790605876	7.007258991	6.799666466	6.79989213	6.765093088	6.766041031	6.721021343
AKAP1	6.982322941	6.869592702	6.962204956	6.871634522	6.928356615	7.008787118	6.963643188	6.889245877	6.868497378	6.954392865	6.981349166	7.017459087	6.944235762	7.041523818	7.183838071
AKAP10	7.534608433	7.687979817	7.67566859	7.671016531	7.604782462	7.433957014	7.573548246	7.868514908	7.550063892	7.821827442	7.753834221	7.834714231	7.795047392	7.486428701	7.565586914
AKAP11	7.913424872	7.941995253	7.966553656	7.827364509	7.724527211	7.640131763	7.801318674	7.706590695	7.703467453	7.648753738	7.743028771	7.786482935	7.773667489	7.742966341	7.924974089
AKAP12	7.370270209	7.439396145	7.395229141	7.360009829	7.395131404	7.359220955	7.555305173	7.364429202	7.495292586	7.686610388	7.450967113	7.63334231	7.555224324	7.583592751	7.771794091
AKAP13	7.868353877	7.901488975	7.894485499	8.23634646	8.281237646	8.40934643	8.170969671	8.327561569	8.354707011	8.584009467	8.509135883	8.352762209	8.496654366	8.425614875	8.432325147
AKAP14	6.728097203	6.738960208	6.691097716	6.712942084	6.693292285	6.718488165	6.762044879	6.751310384	6.726123015	6.775028195	6.710420108	6.765043293	6.781184635	6.71426025	6.711909005
AKAP2	6.935675271	7.091574169	7.08049881	7.187785218	7.179965532	7.153450179	7.094007595	7.34796438	7.236951872	7.200350737	7.288221395	7.094668311	7.178933082	7.067721651	7.055894985
AKAP3	6.913679281	6.949790817	6.900899881	6.963587684	6.952930284	7.018162743	6.918978262	7.036871855	6.881379186	7.062136927	6.921342245	7.018904213	6.890645165	6.911354254	6.886600419
AKAP4	6.826846577	6.798694525	6.776641824	6.86568871	6.891350565	6.831067378	6.819449909	6.83098733	6.835059954	6.810078599	6.822409505	6.83099521	6.820495371	6.858794286	6.784487054
AKAP5	6.722139257	6.764817514	6.73404286	6.774303471	6.854567522	6.829188907	6.690444262	6.689233056	6.767989393	6.754980696	6.709685674	6.740170984	6.703463444	6.720091839	6.795781085
AKAP6	6.74531843	6.748554937	6.799485007	6.750556576	6.762769428	6.742624634	6.721219905	6.74667048	6.759581539	6.662481934	6.781724139	6.704878997	6.695719467	6.768312647	6.773446277
AKAP7	7.163354602	7.188075734	7.200692147	7.165930184	7.08089143	7.095995555	7.217403725	7.143929877	7.139631831	7.133128284	7.152856129	7.172569212	7.176340842	7.107258829	7.18367642
AKAP8	8.311993122	8.328770882	8.226143567	8.285366856	8.241354602	8.195336278	8.323468225	8.304805501	8.148339836	8.261877972	8.222611209	8.142028136	8.316052725	8.29961178	8.20298279
AKAP8L	7.82903686	7.578828135	7.734021502	7.687017458	7.793615816	7.796114396	7.412066482	7.581600919	7.577512644	7.531483169	7.474865906	7.393822403	7.674604224	7.368651038	7.646274411
AKAP9	6.865503691	6.941998028	6.886196379	6.911295898	6.761266701	6.786390089	6.875037495	6.729820989	6.882779941	6.824511061	6.829217589	6.734850201	6.793687804	6.77582938	6.78214201
AKNA	7.527181695	7.509805388	7.558264415	7.615317631	7.727788103	7.849644784	7.426834265	7.742233605	7.780853903	7.657772381	7.52883831	7.516124389	7.874296831	7.764834927	8.022554942
AKR1A1	9.524073856	9.432434449	9.467040955	9.530095735	9.5066291	9.527707496	9.574793029	9.514829595	9.494277015	9.586260388	9.477771953	9.553926427	9.50224839	9.510099557	9.412101484
AKR1B1	12.20497362	11.99644891	12.09531566	11.81323644	11.8798517	11.67767046	11.57521866	11.66749311	11.85635125	11.58731176	11.65243208	11.46489213	11.56086743	11.51401365	11.31086153
AKR1B10	9.065782375	8.794019659	8.910069707	7.22719167	7.203805583	7.109672282	7.810740066	7.749622684	7.54843093	7.680671787	7.795236183	7.905034504	7.761494484	7.685465247	7.784335925
AKR1C1	6.684939128	6.648080729	6.772042289	6.744870772	6.70888326	6.731027008	6.821166813	6.7466415	6.715619055	6.777188208	6.807104924	6.73038272	6.712672378	6.68919328	6.703692638
AKR1C2	7.635763801	7.625906046	7.61265348	7.593694983	7.539754773	7.593588984	7.764025973	7.752943788	7.67531355	7.699090537	7.638795322	7.670052783	7.657693426	7.644393833	7.595451532
AKR1C3	11.56859321	11.45103581	11.4734405	10.90666304	10.73167916	10.68901482	11.65945795	11.39458579	11.58451847	11.60237256	11.39343596	11.50956187	11.39343596	11.5369662	10.99048006
AKR1C4	8.940573514	8.89751597	8.922794088	8.448277883	8.509834616	8.558680488	8.736062135	8.589302651	8.77643007	8.727765461	8.691839221	8.673998182	8.507062048	8.471116396	8.486221678
AKR1CL1	6.71007498	6.690807017	6.656251467	6.802401596	6.73689608	6.751543465	6.800037931	6.737541229	6.715744975	6.729835494	6.663192414	6.777516617	6.761625774	6.797765581	6.732870973
AKR1CL2	6.964181849	6.998135486	6.95296519	6.905547903	6.850840776	6.919556235	6.973111249	6.921454149	6.978706967	7.063224012	6.936076956	6.974015729	7.014172467	6.988674024	6.936964761
AKR1D1	9.606911669	9.697929979	9.513889469	9.513580323	9.526759674	9.736319795	9.67951247	9.899145444	9.715865089	9.723701823	9.594478514	9.664413835	9.802268806	9.963287015	9.832375473
AKR7A2	10.5528938	10.60250707	10.5120101	10.73337478	10.54370311	10.90753554	10.98737296	10.78826703	10.8895598	11.20196619	10.91802464	11.10106929	10.61519271	10.94642318	10.79725115
AKR7A3	7.725426797	7.723754049	7.662801694	7.684034077	7.790248789	7.726724387	7.858424831	7.939113481	7.815138734	7.8311071	7.839764194	7.901348183	7.720986463	7.886987673	7.857083999
AKT1	9.937413548	9.747199296	9.77503481	9.718270249	9.719345756	9.711697423	9.715728713	9.791879045	9.77001495	9.933355708	9.672507721	9.687693734	9.770528204	9.729546975	9.784023481
AKT1S1	7.470923916	7.203686537	7.291672959	7.350300429	7.458690988	7.193181986	7.051596835	7.360739705	7.378357489	7.115753099	7.155180599	6.946749498	7.233670013	7.115565575	7.118018345
AKT2	7.004997913	7.084209479	7.204155637	7.041761569	6.970933964	7.008033857	6.888635241	7.100894889	7.001972416	7.046219933	6.833040748	6.849871059	6.990120719	6.918757268	7.2142073
AKT3	7.00553384	6.991421626	7.022386579	7.003031882	6.968899122	7.014346196	6.974952313	6.985292691	6.924001513	6.943167793	6.938798689	6.905679249	6.987370134	6.925654964	6.922747639
AKTIP	8.736058845	8.600864512	8.611466978	8.670832272	8.689526763	8.521486476	8.922716368	8.645704184	8.755465692	8.716623231	8.721129264	8.79784976	8.731989197	8.751224796	9.127590097
ALAD	7.310008701	7.362131313	7.410089632	7.542653738	7.514678688	7.52212924	7.513736545	7.537803414	7.588335405	7.650564959	7.567894719	7.535524649	7.518618485	7.602905211	7.354264445
ALAS1	7.025361718	6.975796713	7.035194274	7.078922882	7.082109054	6.981964882	6.95551052	6.945534984	6.985358921	6.9333834	7.006488026	6.987789222	6.987073637	7.011049479	6.969262549
ALAS2	6.806864515	6.793680817	6.776346065	6.795715179	6.751127913	6.844184492	6.807463584	6.796856967	6.790420133	6.763814729	6.793417352	6.76635861	6.789439802	6.739759213	6.778117377
ALB	6.75609931	6.754440155	6.787674608	6.787917264	6.748093336	6.779886144	6.757329325	6.750073333	6.791733041	6.769324682	6.740485601	6.764219456	6.797632548	6.820793343	6.907526562
ALCAM	11.68096448	11.4815604	11.71354161	12.93018279	12.56470428	12.22522532	12.50062739	12.45309826	11.93412531	12.12249658	12.12450695	12.19520626	12.30381987	12.17215389	12.61003496
ALDH16A1	8.099981185	7.697110461	7.867941247	7.647388298	7.83924818	7.974637745	7.785354661	8.110858837	7.9225527	7.971856304	7.881484483	7.927591373	8.181504956	7.848082521	8.084729379
ALDH18A1	9.326957744	9.532970223	9.28172471	9.680884954	9.637233251	9.605164395	9.390369126	9.325134626	9.242230972	9.843065734	9.37969853	9.614333678	9.410355358	9.569942813	8.917912015
ALDH1A1	6.815322844	6.790948313	6.862722509	6.826382745	6.81121844	6.76530205	6.81461905	6.879017266	6.837650611	6.796202053	6.783768993	6.732394891	6.776020571	6.777486088	6.817699825
ALDH1A2	6.829352317	6.83562885	6.887112105	6.965649121	6.956063507	6.960085922	6.934554124	6.919406481	6.936176617	6.937032194	6.876653073	6.877703288	6.876599003	6.86476102	6.825965446
ALDH1A3	8.746417139	8.884887932	9.12283505	7.764124504	7.682659854	7.586000739	8.905490278	9.082392764	8.858442227	9.238583276	9.492042661	9.262702337	9.318652284	9.138670585	9.207908586
ALDH1B1	7.800180535	7.535780658	7.451750022	8.200111146	8.234287817	8.417288147	8.078157728	7.897537767	8.070368821	7.984295817	8.387819681	8.097554598	8.112618855	8.141845359	8.373998489
ALDH1L1	6.713744908	6.731316054	6.824361123	6.733002467	6.769304252	6.778291997	6.807359931	6.788636397	6.831640093	6.69370471	6.724986377	6.833221073	6.719226866	6.768785543	6.768616006
ALDH1L2	7.736213649	7.595258384	7.771324189	7.821360237	7.866115415	7.864973683	7.895890158	7.93517447	7.935974849	7.948316244	8.061446713	8.029585299	8.118394445	8.187936884	8.369754451
ALDH2	8.146670621	8.19664413	8.076247996	8.280646575	8.428324451	8.434057695	8.992954899	8.95546913	9.267824832	9.793832028	9.646132016	9.784412555	9.454891178	9.647922535	9.260830387
ALDH3A1	8.075839174	8.138231326	7.93918621	7.562188574	7.404896542	7.526864718	7.495884566	7.52883831	7.50123429	7.374576415	7.482069455	7.293541847	7.190113718	7.32069103	7.088820786
ALDH3A2	9.1518375	9.207916866	9.29681725	9.167862573	9.103900154	9.190030005	9.615708503	9.408967941	9.457872516	9.581416168	9.580508819	9.478273424	9.509502012	9.464078121	9.225415078
ALDH3B1	7.969454199	8.100214456	7.94148927	8.230582394	8.317000571	8.272283946	8.407422048	8.536559375	8.429666376	8.307779716	8.377062426	8.365249074	8.366199449	8.098707408	8.249229204
ALDH3B2	6.742284447	6.71335834	6.772630213	6.794166434	6.790920685	6.694124765	6.755589302	6.727105947	6.751294481	6.723535562	6.71434856	6.748263328	6.744548865	6.777268384	6.743398327
ALDH4A1	7.431649317	7.402210398	7.284762815	7.808685824	7.733296962	7.79495702	8.068503644	8.401188713	8.194026043	8.443656984	8.471793171	8.571585057	8.508744792	8.721543426	8.664553566
ALDH5A1	7.06212156	7.031966741	7.044055983	7.150031313	7.068258986	7.259292946	7.262512322	7.106787619	7.064995805	7.129212056	7.233807604	7.208404875	7.179785205	7.186221143	7.285275375
ALDH6A1	7.661678309	7.612994392	7.711603793	8.381499928	8.333027758	8.073490736	8.660416473	8.320398342	8.364114696	8.432497467	8.575392094	8.529717337	8.459607631	8.303768794	8.40949681
ALDH7A1	10.61892255	10.411964	10.4251613	10.63101741	10.52089711	10.53855439	10.53580756	10.14230087	10.27721917	10.34338621	10.26649908	10.46728491	10.11795955	10.09839665	10.04687706
ALDH8A1	6.802969966	6.818007877	6.757766532	6.78152132	6.796942993	6.794335186	6.803377546	6.811621319	6.722010402	6.857294076	6.780073597	6.852832099	6.836002057	6.866822668	6.816953304
ALDH9A1	12.12249658	12.08367198	12.05265273	12.48467306	12.20935767	12.51445609	12.52712738	12.20497362	12.44842996	12.58801806	12.54083832	12.54847667	12.35340703	12.39897918	12.23729058
ALDOA	9.860748689	9.919246839	9.800648468	9.781693309	9.844315633	9.824066422	9.715834619	9.81256573	9.853870348	9.790301235	9.735456168	9.695460265	9.820993849	9.644394676	9.82074786
ALDOB	6.862997454	6.766878695	6.8622912	6.772414178	6.807472658	6.856201132	6.772747151	6.758945381	6.799678916	6.844517969	6.894640378	6.821355375	6.869346192	6.829991112	6.98280062
ALDOC	7.757391081	7.784733538	7.575135099	8.363843	8.173127062	8.410315534	8.787929043	8.959946595	8.827278105	9.313701875	9.076284229	9.111711365	8.949463603	9.268611489	8.303990375
ALG1	7.985773565	7.975742639	7.851135183	7.772253628	7.920021755	8.007716523	7.817287785	7.802447691	7.752545349	7.860520279	7.842650556	7.769193041	7.794361902	7.650990615	7.877379053
ALG10B	7.186697679	7.149327009	7.107525473	7.140090104	7.289887628	6.976974097	7.113058891	6.981666951	7.007918011	7.033215927	6.970020736	7.108963085	7.110183	7.136828239	7.10653635
ALG11	7.177919298	7.402405661	7.354975047	7.359101189	7.366862581	7.323484256	7.315907363	7.303676574	7.221425887	7.40615995	7.298054103	7.298680525	7.364577296	7.06734168	7.194450805
ALG12	7.086708084	7.007482201	6.994519104	7.072839743	6.973587105	7.12249927	7.050523593	7.076787723	7.09390512	7.099477729	7.086558456	7.033757414	6.972607715	7.033261343	7.00671225
ALG13	8.180888796	8.190282238	8.154871237	8.108715042	8.148810113	8.151789011	8.011916836	7.867714056	8.057401265	7.982477935	8.065320294	8.131217689	7.880208011	7.999690237	7.880199714
ALG14	8.158282924	8.062321635	7.961711905	7.908560907	8.076538949	8.131712213	7.994303872	7.892014152	8.027399825	8.142765344	8.069730364	8.238853032	7.82284397	8.186031731	7.786590517
ALG2	6.964187728	7.070407569	7.049829378	7.00034163	7.015021072	6.995017299	7.112757699	6.995160534	6.959209247	7.049370903	7.020642262	7.111148231	6.97617476	7.013955712	7.063088948
ALG3	8.024125437	7.994824292	7.951863658	8.145967376	8.122764686	8.107816425	8.02036162	7.947513892	8.053766057	8.078936261	8.01796171	8.052528181	8.038142343	8.120438686	7.985805177
ALG5	9.977182263	9.801130637	9.97599869	10.11349954	9.960801985	9.786331479	9.970214137	9.415930198	9.449289759	9.521323738	9.47023751	10.13392277	9.368122187	9.524318321	10.38486371
ALG6	8.828861903	8.674618873	8.753744306	8.923292809	8.679739927	8.443026853	8.708686769	8.554182693	8.380327315	8.401273493	8.357772154	8.509441631	8.619712099	8.430556109	8.867512509
ALG8	8.937788283	8.814766964	9.005635681	8.909557458	8.773139331	8.643748925	8.703961559	8.44389514	8.527758096	8.527940995	8.339843364	8.533572485	8.299339357	8.348457144	8.593439479
ALG9	9.104978443	9.179539492	9.126168931	9.102339872	9.043832251	9.163272683	9.211599941	8.909427666	9.085602781	9.326957744	9.018195212	9.181522811	9.051662088	8.992954899	8.787655223
ALK	6.839863357	6.763074654	6.795823017	6.731617157	6.7492494	6.771884021	6.806839329	6.832185954	6.775852624	6.806303624	6.768051534	6.768173704	6.8266123	6.875926607	6.742296789
ALKBH1	7.561518289	7.605793496	7.714727262	7.51607611	7.580440023	7.545617792	7.535622665	7.386202571	7.533421638	7.486211475	7.493915859	7.505565592	7.523813613	7.461912255	7.304438632
ALKBH2	8.155169243	7.934141571	8.087458687	8.291817273	8.098159304	8.312609048	8.08598118	8.244564073	8.164685655	8.53114096	8.27100092	8.391825866	8.390114004	8.519157433	7.818618675
ALKBH3	9.708332002	9.577063618	9.555316662	9.635202955	9.436520666	9.626159263	9.682579312	9.441109469	9.576627784	9.809464235	9.477718801	9.766964892	9.663406458	9.641030588	9.475816879
ALKBH4	7.184087881	7.107961072	7.10670693	7.066142908	7.12005747	7.287706658	7.177857203	7.16351827	7.21386	7.320134495	7.242571943	7.245499348	7.290178934	7.473419221	7.111199046
ALKBH5	12.47451931	12.57600435	12.406365	12.13326396	12.00887803	12.45771509	12.07121575	12.24423181	12.24423181	12.34828274	12.34125098	12.3191485	12.44842996	12.381745	12.24705233
ALKBH6	8.157980378	8.410650902	8.1092931	8.100476472	8.330915276	8.395037948	8.194835247	8.306852856	8.358563791	8.497706902	8.183316131	8.199510445	8.10613427	8.393846733	7.947931533
ALKBH7	8.729550517	8.670198777	8.58779418	9.083005005	9.174624415	9.162905973	9.144719702	8.988169866	9.237368777	9.457655358	8.934727743	9.172940251	8.717930053	8.969635916	8.951942009
ALKBH8	7.216554303	7.488886145	7.462499741	7.446957854	7.397419375	7.283162896	7.505334974	7.372641678	7.253210578	7.644695696	7.447591971	7.313627308	7.458868143	7.160420419	7.401644844
ALLC	6.776639839	6.743016395	6.72150441	6.778233501	6.779209464	6.751300732	6.78492479	6.787146485	6.792030803	6.755078225	6.774849171	6.768740614	6.747266737	6.809394195	6.771026134
ALMS1	7.251063592	7.260379427	7.293541847	7.252242489	7.192186717	7.126597823	7.16579812	7.15805398	7.042242738	7.153803678	7.132047863	7.201888628	7.192376335	7.21922971	7.175486433
ALOX12	6.8694983	6.813846824	6.76371001	6.760666663	6.718579896	6.791393001	6.746784655	6.784058215	6.699685585	6.821795137	6.776203214	6.776644362	6.706449584	6.628710608	6.751354391
ALOX12B	6.768649458	6.760973857	6.714633457	6.711885825	6.70715635	6.729019678	6.736677863	6.73664069	6.70233941	6.676937828	6.790722067	6.766712123	6.775879676	6.803772382	6.699297141
ALOX12P2	6.652597035	6.683920496	6.764118568	6.73969768	6.771240774	6.745790467	6.801617418	6.787494625	6.676404026	6.737727006	6.746825178	6.735382956	6.746351859	6.736246975	6.784142366
ALOX15	6.806443276	6.764985874	6.766499639	6.864454955	6.826073274	6.750644161	6.802795648	6.78066956	6.803720607	6.764675844	6.769095447	6.766417557	6.820545153	6.792681013	6.794527113
ALOX15B	6.775468174	6.806212743	6.831977039	6.829388484	6.828939862	6.841847336	6.88939796	6.763541188	6.84392099	6.854435152	6.7716477	6.844193135	6.82253368	6.884695722	6.864835615
ALOX5	6.830332129	6.780329592	6.802328142	6.886266658	6.806044796	6.780948738	6.840267084	6.807819119	6.837772655	6.773775504	6.823665234	6.786354225	6.811095326	6.831334086	6.89686402
ALOX5AP	6.877214713	7.009046597	6.906703305	7.476175493	7.420500393	7.561325503	7.135297428	7.020121199	6.986213659	7.193309704	7.102754699	7.211197385	6.994027545	7.124390644	7.021655523
ALOXE3	6.869292827	6.7037331	6.709107521	6.760412366	6.800948835	6.812782037	6.881160226	6.888747971	6.740919738	6.739328589	6.781897663	6.84387818	6.812195092	6.846387261	6.751401977
ALPI	6.823809166	6.821531193	6.871564123	6.741834434	6.778059573	6.902980565	6.895484725	6.871457305	6.958281197	6.833566222	6.831144594	6.783235097	6.890080243	6.913660694	6.920141228
ALPK1	7.70866771	7.581411429	7.721152948	7.648542889	7.517781629	7.45732436	7.697564578	7.504077952	7.432688125	7.704998096	7.527181695	7.707047765	7.822930184	7.72056587	7.778343965
ALPK2	11.53111895	11.62938901	11.6199959	11.03659758	11.26532785	11.43581106	11.41575499	11.49452237	11.31591443	11.37906183	11.38864795	11.39343596	11.49162892	11.2528823	11.39458579
ALPK3	6.806438734	6.596030403	6.867415623	6.785361799	6.640835194	6.683219818	6.777091491	6.799461714	6.712645862	6.815761993	6.711531493	6.650328465	6.763344613	6.80773117	6.817347065
ALPL	7.475520413	7.519364593	7.519364593	7.710118839	7.677455435	8.160508699	8.676827941	9.130257988	8.996132608	10.2140251	10.06393575	9.76165022	10.72009428	11.13919875	10.68094381
ALPP	10.24685317	10.20061493	9.759152632	9.808460829	10.02711327	10.04804094	9.922545038	10.33312951	10.25945082	10.2436992	9.871126305	10.06000372	10.24892497	10.85837647	10.5528938
ALPPL2	6.747368327	6.849626767	6.8099807	6.8724915	7.061684199	6.807318369	6.921776739	6.962016053	6.904510274	6.85395591	6.878619122	6.869388257	6.913213984	6.890037636	6.893895937
ALS2	9.255908772	9.48054521	9.484939981	9.607632796	9.549366514	9.501744001	9.660012503	9.652576335	9.541002961	9.537117993	9.470727737	9.456565816	9.734434832	9.396459523	9.635202955
ALS2CL	6.740965609	6.732428613	6.760977154	6.679975793	6.747768353	6.76152482	6.742355556	6.744552698	6.84667236	6.757051173	6.818352856	6.796792522	6.758002107	6.804412609	6.819653509
ALS2CR11	7.395002652	7.314448252	7.422358404	7.466042403	7.462646147	7.608954417	7.644116501	7.338566965	7.431724967	7.40800933	7.698391183	7.668863045	7.343912418	7.312946715	7.353552534
ALS2CR12	6.898524372	6.734104824	6.664000834	6.801182388	6.817306811	6.779386715	6.754739763	6.566497695	6.742302064	6.80516904	6.750834556	6.8704253	6.766415315	6.755416878	6.809254961
ALS2CR13	8.048253612	8.069068122	8.208435432	7.984778102	7.818618675	7.608610684	8.168080913	7.964677909	7.892948725	8.027077377	8.138672388	8.118592021	8.169663483	8.050356725	8.090704625
ALS2CR14	7.202406106	7.522660696	7.08924741	7.372395108	7.473896927	7.252344093	7.391785026	7.466223581	7.361926558	7.097787044	7.261295179	7.215496161	7.289193091	7.759555868	7.304409209
ALS2CR16	6.845777577	6.827850289	6.821870794	6.869398861	6.741834434	6.830749809	6.864971138	6.957424177	6.82542158	6.794741193	6.781025093	6.897413081	6.845291321	6.805835639	6.739034445
ALS2CR2	9.551902863	9.402252988	9.429392243	10.15706396	9.917230622	10.02440783	10.3684084	10.22109748	10.12808976	10.40414878	10.42031466	10.4850851	10.1776461	10.00760271	10.03950416
ALS2CR4	10.24562059	10.42682335	10.69057546	10.77516206	10.47803281	10.52303828	10.53922376	10.62137487	10.46006225	10.34027034	10.22505787	10.47516715	10.37740618	9.993554942	10.25594065
ALS2CR8	6.997145808	7.088350727	7.072628356	6.930194369	6.861708683	6.851813428	7.076700157	7.136496169	6.894019707	7.122781044	7.063881499	7.075258075	7.06508543	6.926696861	7.089338216
ALX3	6.809661613	6.79726629	6.824666683	6.801694724	6.85703458	6.797079358	6.767207543	6.768570287	6.761519371	6.772941411	6.732641724	6.757316161	6.756445252	6.7972387	6.822262966
ALX4	6.850226017	6.832310065	6.781661826	6.722605334	6.511256654	6.682930925	6.849601201	6.755529756	6.765600716	6.781552769	6.847376485	6.749577469	6.710122487	6.777145469	6.700391015
AMAC1	6.892702758	6.812490838	6.789744219	6.833996163	6.88880662	6.856487875	6.831137159	6.847037439	6.866126471	6.849738928	6.747530099	6.800895243	6.797795643	6.928115818	6.792936004
AMAC1L1	6.785925473	6.734603234	6.815252911	6.825934393	6.764609077	6.789479647	6.792776797	6.76308011	6.691826242	6.820858926	6.789726002	6.790044087	6.793573024	6.753539855	6.837384397
AMAC1L2	6.86479362	6.829729967	6.807888874	6.828075843	6.745503535	6.777125034	6.798574645	6.853756539	6.837536077	6.801473306	6.873454458	6.797562569	6.830951781	6.798149465	6.793155572
AMACR	7.470223343	7.502261415	7.474232353	7.481491919	7.456869672	7.54044208	7.694878605	7.558533593	7.625237461	7.810190151	7.83612358	7.743893787	7.764523289	7.710235424	7.556171033
AMBN	6.722460258	6.773747577	6.77637652	6.733582153	6.74240343	6.746197722	6.760094487	6.770275289	6.821401598	6.821276986	6.792201933	6.773303705	6.778519311	6.708836853	6.753385701
AMBP	6.903530508	6.956937499	6.872960242	6.864281219	6.847311945	6.970259117	6.879142125	6.868540623	6.95265245	6.937603647	6.896874285	7.001253674	6.84633014	6.96804562	6.870886983
AMBRA1	6.961074648	6.900186619	6.905133534	6.970701789	6.789079211	6.855871562	6.849291753	6.8856983	6.77991002	6.742395339	6.757766626	6.868703872	6.85422443	6.994139968	6.8767581
AMD1	9.768358116	10.20836859	10.18749461	9.881949233	9.674006291	9.897102914	9.569347077	9.438892331	9.460050128	9.558685945	9.380173492	9.446172201	9.842000932	9.485559754	9.415989592
AMDHD1	6.95869674	7.037412048	7.032460595	7.091851889	7.045147507	7.141974812	7.026863151	6.881435552	7.083789877	6.787084045	6.993364889	6.932744293	6.98473866	6.684408683	6.99571408
AMDHD2	7.998796468	7.917450419	7.8471061	7.645308757	7.749991389	7.641811326	7.754040805	7.700949252	7.745420827	7.529694298	7.5270228	7.641233272	7.743782231	7.250000098	7.875300425
AMELX	6.717230355	6.73197833	6.768022458	6.804528562	6.803985705	6.706555332	6.770110443	6.786482187	6.759646079	6.718226475	6.733669207	6.766684343	6.806280621	6.716656487	6.71320955
AMELY	6.804327761	6.774567573	6.744663201	6.792156467	6.733745175	6.777573284	6.872676178	6.973511534	6.744732858	6.790173143	6.822488629	6.738137	6.843350615	6.767351411	6.712663031
AMFR	8.728485873	8.74646367	8.780350349	8.66724066	8.803716629	8.676454241	8.582416413	8.613297926	8.748622759	8.825783637	8.759657858	8.610222744	8.790075077	8.348929942	8.623254003
AMH	6.767423673	6.812332332	6.81265119	6.751105573	6.749817788	6.752532911	6.81520638	6.782389037	6.872752154	6.80234256	6.664750213	6.747756657	6.818697895	6.734503861	6.708137916
AMHR2	6.781416883	6.746980207	6.686599112	6.787435263	6.702736631	6.764666587	6.751335646	6.693026681	6.789820083	6.809382603	6.825275607	6.747000387	6.853892044	6.73744243	6.749567464
AMICA1	6.915709143	6.860075934	6.845161458	6.838407089	6.933460553	6.812514369	6.797485588	6.820628145	6.900606964	6.865629904	6.831831753	6.890905171	6.880937183	6.962916032	6.835853268
AMIGO1	6.885759079	6.931388491	6.847150676	6.922480117	7.068011201	6.985825199	6.845909344	6.88895328	6.982761342	6.742291113	6.933205764	6.830958128	6.829158954	6.940836797	6.855786243
AMIGO2	6.985102605	6.888792422	6.934747435	6.961142996	6.858803854	6.854559714	6.965298074	6.820442103	6.928843589	6.924436168	7.018904213	7.082057989	6.844403859	6.86642211	6.873626414
AMIGO3	6.886337745	6.941487046	6.858369312	7.053778779	6.99143669	6.903282531	6.881912993	6.82781253	6.97135317	6.858596882	6.877649497	6.768244465	6.871614775	6.848315036	6.777405835
AMMECR1	7.551597092	7.503360244	7.644945768	7.430761301	7.46318639	7.400863153	7.508982184	7.304450697	7.451766998	7.433492319	7.439514631	7.458421418	7.498992974	7.422779509	7.5160455
AMMECR1L	8.223162409	8.53114096	8.476796966	8.268264634	8.465681173	8.59688636	8.442748283	8.300618915	8.484631334	8.356976704	8.687986446	8.64469	8.462656624	8.660571176	8.608428219
AMN	6.754239804	6.792667901	6.772203962	6.703415766	6.799163845	6.739497308	6.796801808	6.839326374	6.762748045	6.738856986	6.817652013	6.781065851	6.769938441	6.813689856	6.769646188
AMN1	6.922244828	6.934588582	6.974726275	6.876382955	6.822001041	6.883107327	6.967718606	6.789229169	6.917030874	6.998045337	7.106988175	6.953260052	7.004894365	6.878354307	6.935343975
AMOT	7.789966217	7.545015609	7.685465247	7.369381549	7.269513504	7.356578048	7.436482102	7.185394874	7.397581054	7.307466449	7.483594258	7.388152279	7.381814303	7.478726429	7.498184038
AMOTL1	6.906378091	6.893291447	6.892358803	6.878803107	6.865554752	6.888846581	6.958443354	6.873560751	6.822390082	6.85849476	6.871300948	6.818647031	6.895255596	6.889507389	6.868552545
AMOTL2	6.98126524	6.945316467	6.815048375	6.818858608	6.840700825	6.808331786	6.861502342	6.773426333	7.147916284	6.875491843	6.807461362	6.980725267	6.829483699	6.812490838	6.797349764
AMPD1	6.760306336	6.70736796	6.763174216	6.704512837	6.795985541	6.88519193	6.719920567	6.701374422	6.747765793	6.789309283	6.807051771	6.812944629	6.81824226	6.732978385	6.795328526
AMPD2	6.841387799	6.82215248	6.827670413	6.781076429	6.803788973	6.787426854	6.786505499	6.70856755	6.758505191	6.826764833	6.80290115	6.776087328	6.696631704	6.781290125	6.755832291
AMPD3	6.803638277	6.829614341	6.801822455	6.875508494	6.829690794	6.868065331	6.857506209	6.865276908	6.841355223	6.896735783	6.814139656	6.823956171	6.78240718	6.837637773	6.877759108
AMPH	7.325857361	7.451703497	7.361049153	7.670787119	7.739606301	7.799894381	7.403593043	7.497440613	7.673077655	7.660848491	7.6452807	7.666139897	7.781006663	7.720134333	7.548068146
AMT	7.011625538	7.086558456	7.049498832	6.845240868	6.946893953	6.889149789	7.107275817	7.055067022	7.185026921	6.978846285	7.163312715	6.943693152	7.322979038	7.338871643	7.061849847
AMTN	6.742990865	6.654385461	6.753731465	6.676398906	6.647839477	6.680948753	6.727298217	6.730942727	6.716690075	6.70035863	6.633370358	6.689853679	6.719132366	6.695620237	6.746817048
AMY1A	7.648858027	7.778200302	7.49717766	7.81670635	7.778365858	7.845112476	7.831159663	7.740066246	7.798445049	7.662327437	7.689254597	7.737129578	7.811342867	7.86499555	7.858753522
AMY1B	7.08343247	7.411570613	7.069303059	7.479015242	7.296985811	7.35508376	7.476522104	7.457136636	7.513691834	7.228647954	7.29984742	7.275817259	7.50063534	7.617663299	7.416567719
AMY1C	14.07045825	14.09001787	13.86088708	13.89079632	14.04515927	14.13268701	14.03779174	14.03779174	14.16782827	14.07045825	13.96992205	14.05142704	13.93931184	13.90967508	14.2873761
AMY2A	6.768590721	6.804382448	6.821840176	6.822350599	6.827885058	6.753636921	6.842301718	6.862222323	6.795819402	6.744680707	6.822423236	6.833398376	6.884861436	6.874140546	6.924684409
AMY2B	6.761450844	6.792264499	6.911485737	6.805830403	6.825119894	6.839402548	6.916246711	6.864442995	6.763909631	6.844723613	6.869856975	6.856046511	6.90793273	6.835838224	6.957548132
AMZ1	6.832856512	6.835414335	6.82276125	6.902115832	6.859170066	6.888280247	6.886673747	6.835657234	6.806327378	6.903187415	6.844440661	6.792319614	6.808452942	6.8749882	6.746201367
AMZ2	9.164232397	9.23429642	9.200318983	9.181314852	9.17299848	9.105995199	9.216247829	9.145565729	9.313416516	9.336070405	9.157063906	9.288470074	9.15117681	9.307990807	8.949658831
ANAPC1	7.711748604	7.784834993	7.766546178	7.687311116	7.624953144	7.746632155	7.704860822	7.653426299	7.666609606	7.679089669	7.63895357	7.627078118	7.77747782	7.651485171	7.53599731
ANAPC10	8.867870078	8.756698308	9.081862841	8.81254288	8.781889436	8.787655223	8.816495127	8.419837546	8.602925192	8.649928182	8.616285177	8.783953345	8.450362899	8.728900264	8.657141581
ANAPC11	7.975855535	8.02592304	7.929628124	8.076564213	8.042818754	8.137616393	7.983150432	8.066436212	8.127442233	8.077174751	8.004422259	8.064527168	7.939473098	7.97874223	7.912845849
ANAPC13	12.16093841	12.20497362	12.2658084	12.25468485	12.29137945	11.89495172	12.2226573	11.97345612	12.10880413	12.32953536	12.31674119	12.27070031	12.28193848	12.24953794	11.92303338
ANAPC2	6.945958042	6.971936014	7.019344445	6.998967998	6.932737255	6.883581038	6.967229471	6.991298706	6.96646474	6.882307627	6.859913517	6.948491466	7.049660008	6.807304021	6.887439707
ANAPC4	8.963778328	9.176258011	9.02864347	9.343920764	8.805877228	8.952986077	9.314120879	9.112470851	9.127457706	9.262884316	9.032630967	9.166468755	9.234994035	9.297040232	8.588089949
ANAPC5	10.92025948	11.17503255	11.00519364	11.20415479	11.10630966	10.73337478	11.13730518	11.09790764	10.96056326	11.0655408	10.74069672	10.85611402	11.10450007	10.94549196	10.81845159
ANAPC7	7.689572336	7.80089174	7.698157322	7.592193656	7.667228672	7.580129738	7.420823361	7.553782744	7.552277072	7.628518899	7.656713364	7.437646467	7.774896959	7.509984323	7.713461247
ANG	8.293647175	8.177907974	8.172539012	9.132595368	9.099367803	9.363489789	9.164686316	9.108659917	9.303472931	9.245085701	9.217813918	9.34159247	8.949274199	9.182645517	8.671761384
ANGEL1	7.891607639	7.714143693	7.713932397	7.73595029	7.651962406	7.574787561	7.673758557	7.796114396	7.938157772	7.594277339	7.801802136	7.657772381	7.813894123	7.660126899	7.780027601
ANGEL2	9.117999345	9.461274718	9.462210044	9.112470851	9.098008723	9.174219793	9.216479512	9.469832443	8.873115226	9.228316613	9.147247612	9.095803433	9.265322343	9.045405511	9.186690629
ANGPT1	9.238467743	9.534174185	9.621850054	10.88124803	10.49435655	10.33878503	11.65388739	11.44890589	11.29143277	11.70213812	11.61584447	11.87828103	12.10426066	11.61912897	12.12164379
ANGPT2	6.979019039	6.891145833	6.977059699	6.957594001	6.867711632	7.045147507	7.622089127	7.757584721	7.764381557	8.257108241	8.115869335	8.2008777	8.725870741	8.507232448	8.181504956
ANGPT4	6.719516563	6.684152699	6.717545017	6.722758336	6.736224087	6.739376579	6.707329644	6.807606935	6.713163103	6.778663845	6.757247075	6.884722118	6.756562995	6.841781037	6.770174007
ANGPTL1	6.717353622	6.707293751	6.723112728	6.744799988	6.737447003	6.795201385	6.837944981	6.807485009	6.776723224	6.832178969	6.794043192	6.899782756	6.862417268	6.949756608	6.88594084
ANGPTL2	8.959610761	9.082238656	9.095803433	7.945898456	8.273206049	8.665901476	9.664466697	10.28257514	10.06583706	10.54579602	10.77872668	10.40034328	10.78826703	10.9405825	10.46907515
ANGPTL3	6.833032873	6.734528999	6.748912372	6.786970765	6.729707003	6.785720077	6.76868778	6.759492422	6.729069101	6.824516591	6.716772462	6.724115579	6.763441729	6.799551142	6.718880759
ANGPTL4	7.780054998	7.766675525	7.756466191	8.132430148	8.117815885	8.100508167	7.892106186	7.92784799	7.97460319	7.767279132	7.801757898	7.734227552	7.810127357	8.181562358	7.988097514
ANGPTL5	7.491178533	7.508680915	7.621865009	7.711540839	7.455817146	7.628058957	7.169353194	6.919350565	6.97852618	7.213193844	7.207407527	7.382568333	7.317369752	7.469288459	7.398034446
ANGPTL6	6.856192675	6.868609647	6.798013538	6.814446688	6.807153469	6.69939504	6.808030768	6.925618663	6.855065635	6.739290309	6.696682842	6.752167092	6.841351926	6.72004631	6.761150036
ANGPTL7	6.787802166	6.789925478	6.76100293	6.751163229	6.727996278	6.82188992	6.806362619	6.866042984	6.730125992	6.769846733	6.819101653	6.810814634	6.781624153	6.752091206	6.803746222
ANK1	6.801496554	6.873345878	6.839585927	6.826618757	6.867463682	6.871724771	6.870995056	6.794824396	6.849555919	6.874899202	6.814103655	6.812969743	6.828766142	6.817318356	6.834037339
ANK2	7.102559461	7.078533387	7.133616377	6.835854727	6.816818748	6.820732711	6.967851064	6.879858911	6.924763985	7.092050592	6.971941892	6.994043087	7.00763612	7.011794772	7.056057434
ANK3	7.155518784	7.162636801	7.166025192	6.944330769	6.961248355	6.975074281	6.937861868	6.890995069	7.052186838	7.015303597	7.046518935	7.015585902	6.940295314	7.023718921	7.025322811
ANKAR	6.927897389	6.87483371	6.906929541	6.868559484	6.838164268	6.842199492	6.971550751	6.842560888	6.814488453	6.807081593	6.866058705	6.813154437	6.886536154	6.833278534	6.8757613
ANKDD1A	7.663363911	7.610090352	7.602893597	7.758242599	7.910457067	7.921784976	7.67566859	7.789742813	7.710565946	7.9089935	7.987793413	7.974885724	8.006740819	8.020263074	8.066622674
ANKFN1	6.888907563	6.783711813	6.788328813	6.762409315	6.756527424	6.721610532	6.8458449	6.755484046	6.799718556	6.894776461	6.817963114	6.994290217	6.851047674	6.85298459	6.832403336
ANKFY1	7.657093181	7.674034273	7.665546866	7.673832592	7.459625366	7.675486936	7.619052927	7.844390469	7.643949611	7.784155533	7.741752023	7.582124775	7.711154346	7.718331192	7.666944285
ANKH	6.910947228	6.909673451	6.976183979	6.864085799	6.844624391	6.80839455	6.850777207	6.814001928	6.825200204	6.805680269	6.735133575	6.722394212	6.798297975	6.799430346	6.840054993
ANKHD1	7.177376041	7.283726056	7.265554588	7.132387284	7.141935999	7.184053148	7.116740028	7.202320222	7.223517158	7.111370052	7.206725525	7.152905543	7.197712891	7.066429864	7.188913721
ANKHD1-EIF4EBP3	7.052324294	6.892958339	7.048291924	7.099762027	7.233250696	7.128484483	7.108323797	6.817613917	7.080768503	7.236519616	7.360877357	7.346125854	7.075539622	7.153265218	7.081721846
ANKK1	6.698906262	6.719758255	6.68348882	6.730754908	6.729749201	6.761055358	6.77428229	6.749166371	6.713990794	6.722070407	6.684498215	6.704512837	6.723492258	6.678631946	6.70242595
ANKMY1	6.932309936	6.925819898	6.919099142	6.856747147	6.904452685	6.960900417	6.913676483	6.980810518	6.950985035	7.003537032	6.96971714	6.996096813	7.005850919	7.071135662	6.939725216
ANKMY2	9.141366976	8.975886702	9.073547482	9.091440273	8.789252143	8.793308295	9.145129164	8.734639946	8.82755412	8.858542933	8.951942009	9.159622923	8.958763373	8.858542933	8.911380401
ANKRA2	8.321502754	8.505802798	8.602998327	8.309385381	8.546009169	8.602815609	8.588327928	8.667898086	8.799362838	8.791951517	8.890907869	8.874925194	8.893181137	8.916471251	8.753137308
ANKRD1	9.641441221	9.551293006	9.692280378	11.68748458	11.40140779	11.41424936	11.1281023	11.18569952	10.71799897	10.82539448	11.04258221	11.17108839	10.64392403	10.90058403	11.3571958
ANKRD10	7.787635188	7.869705051	7.915328217	7.610759221	7.687928737	7.653922237	7.839624358	7.991256982	7.783135803	7.716024564	7.922734424	7.739333796	8.051362011	7.896304608	8.258733326
ANKRD11	8.306007594	8.471155861	8.404933152	8.19254114	8.304342473	8.405204298	8.233434466	8.582340252	8.332399753	8.351060956	8.460122903	8.249646428	8.535071909	8.480163524	8.563913734
ANKRD12	8.329014381	8.503857118	8.503857118	8.344709544	8.232938353	8.291817273	8.439126429	8.04690297	8.366652973	8.336507394	7.323955435	8.17755657	8.034218023	7.917450419	8.121122
ANKRD13A	10.25231388	10.25032722	10.38972423	9.828049752	9.884167827	10.00993415	10.02000305	9.587611832	9.76113968	9.811085019	9.900488996	9.907118383	9.662506125	9.792771106	9.829176757
ANKRD13B	7.015072287	6.89192941	6.947862115	7.038008158	6.946386856	7.011320042	6.902248149	6.956112657	6.936076956	6.803632922	7.023514849	6.75881776	7.008522663	6.969054502	7.134518585
ANKRD13C	8.282638818	8.477301457	8.575714763	8.378652549	8.397587602	8.079045046	8.377211314	8.125776537	8.057391311	8.090928072	8.114014775	8.141351306	8.25022713	7.944093858	8.096499204
ANKRD13D	6.875001236	6.910001997	6.85640674	6.858309517	6.903955869	6.900102189	6.832111449	6.914054589	6.898168163	6.954552563	6.905237215	6.880697212	6.898796994	6.939378736	6.862741206
ANKRD16	7.194108766	7.234634964	7.172739886	7.235411053	7.283978427	7.174697112	7.215573567	7.210947655	7.231489163	7.254478899	7.207959533	7.179019881	7.223767389	7.202521386	7.183631112
ANKRD17	8.190383872	8.251243873	8.243661757	8.181056571	8.175228529	8.112588034	8.218393722	8.069212597	8.05102201	8.137578431	8.165168962	8.168856423	8.143068287	7.940289282	8.298748388
ANKRD19	6.855743782	6.844806206	6.8465248	6.858275338	6.752916699	6.76121716	6.687692864	6.798393672	6.71601448	6.74197501	6.837942693	6.816681118	6.872752154	6.902080357	6.790536461
ANKRD2	6.830483991	6.842302664	6.73007017	6.914737153	6.743716105	6.7721203	6.791575562	6.8829634	6.768141813	6.720576025	6.852992545	6.783648409	6.739790313	6.952100872	6.837480056
ANKRD20A1	7.113300192	7.140742567	7.202501574	6.989112958	6.980719857	7.060810724	7.04134264	7.067166216	6.935996193	7.019625616	6.979596356	6.990140769	7.061846896	6.932825335	7.012328041
ANKRD20A3	6.773790287	6.878515715	6.781242207	6.810316142	6.856747183	6.743861487	6.864991743	6.88624798	6.823463333	6.707973281	6.76558065	6.770230792	6.8504013	6.772438165	6.74614503
ANKRD20B	6.763525738	6.74268111	6.767526363	6.743813591	6.743424093	6.805992665	6.701305558	6.743892972	6.734671777	6.728632483	6.745763889	6.749507896	6.73167876	6.738200736	6.811159763
ANKRD21	6.672136379	6.677442807	6.790299203	6.684881656	6.699706644	6.615811367	6.712187384	6.732656512	6.737604772	6.768067674	6.80019486	6.697927708	6.759146799	6.791716199	6.705595775
ANKRD22	6.720846308	6.800897941	6.790587438	6.741281671	6.791323617	6.764070772	6.728384709	6.72891834	6.734944772	6.761294606	6.714096241	6.749714808	6.748310255	6.705237529	6.73550917
ANKRD23	6.799640618	6.771148037	6.853117122	6.772949907	6.796542777	6.820170639	6.853647415	6.827805692	6.832096626	6.823208872	6.823445699	6.76714814	6.801372285	6.766521197	6.844756985
ANKRD24	6.794877646	6.810088111	6.834392757	6.757573252	6.784440301	6.839129864	6.826611145	6.83629696	6.824034419	6.857622418	6.843979492	6.841087717	6.887374115	6.886541345	6.940092066
ANKRD26	7.233535822	7.500557487	7.331314222	7.256803089	7.081402119	7.022516578	7.225512185	7.250000098	7.130194501	7.137528349	7.031326286	7.20005987	7.15197922	7.140883175	7.029528875
ANKRD27	7.583256382	7.325364473	7.570475305	7.602671027	7.458562994	7.530806172	7.418724627	7.259065086	7.365676772	7.534232878	7.359225507	7.348566891	7.324241798	7.274589775	7.557011392
ANKRD28	8.013829001	8.036902005	8.191924529	8.070661644	8.018167285	8.100261452	8.217860928	8.117343105	8.091100938	7.94748033	8.157313839	8.054411127	8.091493507	7.983272543	8.158890019
ANKRD29	7.52030274	7.516915899	7.512854719	7.277518704	7.280105222	7.362005918	7.275516903	7.127167606	7.094878592	7.087789804	7.076580203	7.141159884	6.966941787	7.032678338	7.119058329
ANKRD30A	6.725861219	6.743967738	6.683327054	6.767193645	6.676013664	6.727846208	6.742948022	6.7869697	6.721715307	6.769560781	6.70669846	6.740740496	6.687762993	6.733207986	6.698584384
ANKRD30B	9.891607242	10.25231388	9.784412555	9.739337248	9.756850897	10.00937333	10.08408487	10.1802774	9.947878562	10.03950416	9.778596293	10.05703125	10.17637522	10.71799897	10.21789342
ANKRD31	6.704835466	6.696546691	6.732800197	6.77526097	6.738299081	6.665249238	6.700735853	6.702252655	6.777005341	6.81651511	6.763853297	6.765386344	6.748959899	6.688980299	6.706290347
ANKRD32	7.365962126	7.419888196	7.476360406	7.337302128	7.422411673	7.388725847	7.306619138	7.113186479	7.191967554	7.701113092	7.222127818	7.281376386	7.151647592	7.254627112	7.275148926
ANKRD33	8.547783091	8.155169243	8.08869581	8.186978259	8.508070888	8.536032473	8.447648555	8.718483523	8.85269983	9.289328987	9.212080866	9.353908127	8.835070335	9.97599869	9.114876332
ANKRD34A	7.593869224	7.547740918	7.469471109	7.807454803	7.838786523	7.724441345	7.812558427	7.692657287	7.691414516	7.565921995	7.651771882	7.510727854	7.586080143	7.640840617	7.599467312
ANKRD34B	6.783129717	6.743981184	6.721595143	6.655710786	6.708329572	6.765185499	6.729192419	6.792553674	6.69317552	6.732040536	6.802114936	6.868992507	6.663216447	6.710714946	6.718951987
ANKRD34C	6.777208408	6.77055064	6.849204391	6.9099761	6.829770213	6.814107929	6.826348178	6.869356496	6.764613576	6.816949001	6.748158817	6.863491689	6.761428765	6.812553873	6.872789526
ANKRD35	7.865672801	7.766418334	7.871646905	8.075640523	8.048486647	8.197518498	8.27717624	8.207743282	8.300539923	8.2936116	8.322516385	8.34913141	8.296990686	8.4769196	8.179519166
ANKRD36	6.982509455	7.007900307	7.021765038	6.926903732	6.899954459	7.001804306	6.920586697	7.005976154	6.979851861	6.922030803	6.909546466	6.868135022	6.989418496	6.890799842	6.883392299
ANKRD36B	7.289464045	7.388899752	7.344301322	7.342751483	7.447105554	7.383602772	7.420777071	7.4095214	7.436366232	7.245778047	7.288558494	7.352833864	7.407115941	7.377412517	7.341641556
ANKRD37	8.822682452	8.64469	8.934060481	8.107828726	7.944577355	7.95735121	8.048253612	8.209496617	7.938952376	8.220564004	8.187911859	8.114014775	8.046602044	8.169077571	8.162487738
ANKRD38	6.966721087	6.990207798	6.844636808	6.863752698	7.14750654	7.01651691	6.911335255	6.873905163	7.068011201	6.914759105	6.973664917	6.944650564	7.040860207	6.922740048	6.813853373
ANKRD39	8.340693756	8.135560948	8.267977445	8.453414566	8.368836887	8.1752083	8.143967011	8.305999659	8.37945614	8.240856777	8.079554442	8.1752083	8.107828726	8.092078023	8.170205858
ANKRD40	7.144905288	7.080696478	7.043276374	7.14526177	7.1332184	6.924987859	7.142394919	7.102458276	7.124841152	7.028319216	7.182590048	6.990207798	6.974828101	7.060174453	6.999094089
ANKRD41	6.856207501	6.881296318	6.84151578	6.841484807	6.830984768	6.844093396	6.852828351	6.80442399	6.890923099	6.93153521	6.832899784	6.916171597	6.899555026	6.86268186	6.853327349
ANKRD42	6.751979645	6.732317347	6.757168573	6.745521791	6.654301818	6.712686902	6.771590745	6.734485272	6.649318864	6.740743162	6.720257682	6.78534059	6.699329503	6.766087795	6.756495421
ANKRD43	6.699142258	6.876942154	6.754879013	6.839342798	6.772753645	6.764482718	6.769846733	6.699880863	6.730786758	6.686913221	6.851884653	6.688191977	6.748381679	6.72118131	6.801874714
ANKRD44	6.913057968	6.849319826	6.783429096	6.737622003	6.842407914	6.843752039	6.914664239	6.879796926	6.952925029	6.89643008	6.78049424	6.982846302	6.911609282	6.951906916	6.960872428
ANKRD45	6.64748819	6.734971663	6.748723866	6.755610308	6.901786308	6.816106751	6.753566779	6.735584324	6.868225024	6.667017174	6.765266488	6.826620705	6.868065029	6.79545591	6.820866262
ANKRD46	8.038873324	8.132450819	8.249681054	8.144899741	7.912501428	7.676037044	8.211238397	7.960396244	7.955911728	8.161912775	8.148577512	8.399603547	8.235899334	8.121369748	8.100965419
ANKRD47	6.850588386	6.952930284	6.859789584	6.893519761	6.854812663	6.839941024	6.879173738	6.859882989	7.026941739	6.780395978	6.949329655	6.772405076	6.927065588	6.958987382	6.802249106
ANKRD49	8.361684189	8.240856777	8.30322985	8.613555469	8.460877462	8.402131649	8.515756993	8.385134027	8.502298464	8.466571784	8.708332122	8.473034497	8.281812619	8.332643613	8.337932035
ANKRD5	6.725697219	6.684801215	6.747147095	6.766859597	6.748309539	6.702891343	6.674488607	6.759838691	6.713340177	6.719404041	6.728845217	6.709413639	6.71468715	6.730108753	6.743688183
ANKRD50	8.551905654	8.757665709	8.659341212	8.632533178	8.562608084	8.601916974	8.911380401	8.831299295	8.607203921	8.891010823	8.93077751	8.998387842	8.718810981	8.945825497	8.774217345
ANKRD53	6.764416133	6.82131891	6.782279867	6.836193697	6.773512804	6.66945932	6.716185352	6.805847763	6.884840185	6.790778086	6.714020512	6.777562582	6.893557112	6.811767904	6.808534079
ANKRD54	8.876553605	8.722671316	8.693077712	8.61548485	8.584353436	8.717632481	8.463689918	8.523091329	8.530524963	8.472435374	8.325773622	8.396483728	8.418436838	8.303990375	8.301407961
ANKRD55	6.754467185	6.74259183	6.803138307	6.698115142	6.787425315	6.719689765	6.750713698	6.776288943	6.804807776	6.692327223	6.704726902	6.699164524	6.82642545	6.712260689	6.743534863
ANKRD56	6.714529799	6.62578716	6.736066079	6.856181866	6.758406464	6.742109561	6.731853816	6.688843332	6.742472898	6.726010081	6.800130995	6.723184308	6.762764735	6.735060152	6.725046238
ANKRD57	9.519450969	9.495653468	9.68173987	9.910361817	9.437789639	9.34961766	9.795395722	9.642566627	9.394997804	9.50037131	9.545862232	9.566682841	9.822983276	9.47023751	9.605665951
ANKRD58	6.780033315	6.770212192	6.804310083	6.886220875	6.818597525	6.693391739	6.752854157	6.725038626	6.786972659	6.784327006	6.788243539	6.723660341	6.746994216	6.768107509	6.722758336
ANKRD6	7.308412726	7.45597063	7.423304724	7.743235776	7.611379026	7.613312276	7.696623802	7.87140422	7.679585389	7.664260807	7.801480595	7.716363457	7.822221285	7.670273678	7.752871188
ANKRD7	6.820162365	6.828175736	6.799173283	6.813104296	6.902008555	6.819635072	6.827457692	6.871910043	6.825539017	6.868471141	6.82225088	6.810121077	6.816992004	6.7862322	6.710984625
ANKRD9	8.552323963	8.714148495	8.606054218	8.318937082	8.449135194	8.646174426	8.314694159	8.525754046	8.452472753	8.231245723	8.261453138	8.186692096	8.175081959	8.33552473	8.271256915
ANKS1A	8.569960958	8.682906871	8.597140515	8.645893932	8.765446116	8.606241863	8.543345027	8.520878494	8.614410033	8.459450484	8.561675216	8.472132559	8.589351597	8.619154434	8.906828505
ANKS1B	6.703870233	6.711713719	6.722323026	6.783214913	6.754681806	6.75549527	6.792275695	6.755396896	6.751886492	6.865939109	6.724813299	6.738806765	6.733915398	6.753536851	6.712083762
ANKS3	7.418987423	7.252826029	7.311224521	7.1665106	7.295749586	7.377370293	7.115652853	7.340213676	7.185164751	7.171782529	7.249882896	7.067793978	7.304982005	7.199821631	7.373582845
ANKS4B	6.761197789	6.834609619	6.770839549	6.874087479	6.923197469	6.80403318	6.748549291	6.822022326	6.801863214	6.806200548	6.829419	6.820141655	6.705922399	6.847597414	6.761714257
ANKS6	6.776365883	6.729283989	6.82250362	6.772109237	6.828401855	6.827575582	6.851923888	6.800277736	6.760042374	6.815574778	6.731609518	6.735047352	6.768183837	6.783313012	6.889521804
ANKZF1	7.027163599	7.011044946	6.98193298	7.016571552	7.067008	6.998268753	7.00111804	7.005607355	7.037225873	6.999446166	7.022731214	6.944141549	6.974701954	7.107313016	6.964323432
ANLN	9.945754287	9.657523093	9.848192943	9.441109469	8.988820084	9.079359026	9.12826768	8.517218846	8.47990883	8.36461683	8.226328858	8.377851484	8.476796966	8.464818827	8.690926196
ANP32A	7.079045775	7.214797921	7.084747775	7.050871635	7.206154173	7.183252702	6.933205764	6.886319772	7.149117486	7.071120564	6.975137349	7.128231369	6.902587952	7.163568275	7.276226215
ANP32B	13.27056044	13.13904145	13.20094904	12.98181036	12.69850382	12.94006529	13.10767803	12.72262387	12.58801806	12.89344402	12.70978325	12.84302005	12.68772969	12.58458504	12.88695435
ANP32C	6.904157213	6.910678074	6.976620233	6.819503933	6.942917321	7.02010737	6.892492907	6.868189317	6.934845581	6.849867715	6.928116805	6.891657175	6.848070606	6.906596516	7.01457487
ANP32D	6.695887294	6.704120754	6.69791611	6.672681367	6.755681474	6.733280919	6.668156934	6.73938398	6.708813598	6.746397734	6.829785274	6.716021212	6.691375155	6.734965432	6.676619453
ANP32E	6.970344805	6.828488719	6.737718306	6.762774012	6.720576025	6.712311361	6.769524415	6.806608224	6.806779452	6.802401596	6.712959521	6.881774271	6.933234215	6.703243168	6.84582064
ANPEP	11.57816349	11.23228423	11.24387229	10.64319005	11.28515225	11.22914913	10.14440825	10.99582811	11.08843137	10.38906593	11.02059527	10.44414122	10.7713848	10.92302746	11.05631153
ANRIL	6.825788342	6.82902731	6.805380068	6.77797677	6.836867416	6.8105737	6.821732909	6.903282531	6.867861914	6.811646401	6.734517818	6.802791533	6.711999781	6.836505482	6.884682177
ANTXR1	9.142903781	9.244049885	9.274498495	9.058640938	9.063322742	9.040970058	9.414652558	9.246072009	9.299511174	9.259196869	9.46831092	9.381749373	9.621879544	9.285706152	9.361908174
ANTXR2	10.55455565	10.37664922	10.6464722	9.907118383	9.700575832	9.352148623	10.38150826	10.182709	9.744680507	10.04070586	10.10243565	10.36914825	10.54231785	10.11237732	10.73091662
ANTXRL	6.762546301	6.511256654	6.691403762	6.695237845	6.74579313	6.664326894	6.658478214	6.715580514	6.734928106	6.763506454	6.726559244	6.704377176	6.750668645	6.58543731	6.690961298
ANUBL1	6.751261854	6.789820083	6.771753137	6.727460297	6.73015104	6.736552925	6.740703174	6.828637777	6.752865173	6.824924508	6.766555368	6.762147933	6.875993058	6.771652467	6.888174874
ANXA1	13.82299368	13.87314372	14.36023008	13.65684716	13.48570264	13.28819303	13.57849203	13.52755908	13.17720928	13.04930636	12.94006529	13.44996449	13.47664926	12.79731486	13.61401113
ANXA10	7.808402593	7.801356328	7.846891542	6.922908731	6.876837812	6.950823219	6.899989349	6.747006651	6.793562085	6.807556065	6.828567145	6.71126059	6.783318164	6.780224939	6.80645854
ANXA11	8.105096825	8.09755541	8.1737471	8.233114678	8.227116721	8.420343027	8.289862963	8.302045687	8.478509665	8.342626643	8.492978894	8.302210341	8.388127435	8.436682128	8.276206165
ANXA13	6.738340185	6.741871199	6.794182532	6.801360066	6.717049939	6.760252114	6.792101843	6.720170436	6.722862318	6.73225569	6.737712356	6.725595808	6.743510386	6.694318489	6.723008404
ANXA2	12.4741322	12.65367789	12.66173319	12.97625632	13.01302497	13.02006058	12.81446065	12.78141928	12.7101881	12.75433199	12.75897681	12.68406459	12.8137748	12.75570839	12.41445414
ANXA2P1	11.54269676	11.3438454	11.45272714	12.21021058	12.41278511	12.17941767	11.98486955	11.56149533	11.89294919	11.94905515	11.95127851	12.30996028	11.50525683	11.98997907	12.70149358
ANXA2P3	7.606381319	7.789742813	7.506868975	8.6692321	8.346043922	8.37281301	8.689363846	8.235899334	8.627881801	8.613832411	8.244063202	8.664360365	8.321053059	8.956185786	8.278879163
ANXA3	6.764671035	6.800884442	6.798096842	6.762445505	6.773920247	6.802767401	6.776704841	6.672080118	6.798307729	6.86716409	6.711313647	6.746413576	6.773508284	6.762300605	6.78755695
ANXA4	7.645123409	7.686065335	7.606934348	7.685652412	7.693471583	7.548592369	7.757391081	7.417700284	7.487737979	7.513644	7.803709056	7.991569237	7.598196146	7.513450023	8.547241481
ANXA5	13.66770457	13.52189729	13.44996449	13.66274421	13.64157189	13.82299368	13.8293016	13.64601766	13.67864021	13.69205679	13.77131487	13.61401113	13.74668308	13.52189729	13.00216031
ANXA6	8.602925142	8.26675802	8.225710303	8.926568613	8.913290463	9.099822407	8.726822145	8.599809004	8.700611192	9.009118113	8.834921373	8.977747472	8.873171615	8.848794319	8.724111443
ANXA7	9.248277956	9.329774037	9.28734648	9.140520674	9.10160199	9.046151638	9.087759182	9.171721195	9.107545931	8.986344057	9.083909515	8.99630866	9.073081761	8.966498135	9.062334119
ANXA8	6.949309751	6.979442744	6.886946194	6.940240742	6.945955937	6.922873694	6.979239211	6.949031471	6.835504106	6.953937874	6.988275049	6.963169329	6.933845536	6.954830804	6.955834632
ANXA8L2	6.789945945	6.934771183	6.864845111	6.785571864	6.91838112	6.858388241	6.919323148	6.772477439	6.811966368	6.922193608	6.847820574	6.803883174	6.942221544	6.979559121	6.827004671
ANXA9	6.753614722	6.733092898	6.803947082	6.792700516	6.731207122	6.767043439	6.76673895	6.812560017	6.773770487	6.812775985	6.772593059	6.825722645	6.738702038	6.787351289	6.704485387
AOAH	6.693556156	6.73308618	6.922717635	6.841960054	6.865844902	6.779257958	6.828316191	6.779367536	6.723150377	6.808766701	6.748922522	6.682743315	6.726221493	6.816700901	6.658674638
AOC2	6.797297802	6.799290101	6.821531553	6.82089162	6.898452095	6.867106968	6.79329906	6.838919932	6.794142836	6.797007337	6.748883737	6.777474983	6.814652348	6.802762872	6.802103398
AOC3	6.866534067	6.92117853	6.773592	6.885050127	6.923169064	7.085341417	6.83625217	6.661944629	6.950889328	6.721595143	6.675078619	6.825913823	6.929767509	6.841868198	6.757181013
AOF1	6.791155404	6.852002522	6.873310979	6.917823815	6.868156462	6.757816326	6.853711099	6.84263853	6.881598772	6.79146725	6.892241608	6.823659223	6.776810743	6.782242452	6.943627109
AOF2	9.650894184	9.633764183	9.511544198	9.382719617	9.34439091	9.41164294	9.20951424	9.145608012	9.176631051	9.366330865	9.335716782	9.432555157	9.336983364	9.407882746	8.941834415
AOX1	8.171386117	8.212833295	8.267210752	10.65484933	10.64473413	10.63519605	10.74696353	10.44961642	10.53236576	10.8875941	10.5126297	10.77948524	10.40034328	10.13501793	10.03897697
AOX2	6.818615959	6.797121592	6.889709605	6.796744513	6.789599093	6.909726884	6.810665278	6.8066677	6.692863615	6.837591323	6.876216706	6.808097467	6.801729272	6.853579343	6.729555205
AP1B1	7.896320637	7.922176421	7.887343907	8.018483491	8.053157575	8.110928509	7.831287384	7.975182187	7.769244336	7.839091074	8.029536061	7.869820074	7.860009984	8.048005552	7.861688673
AP1G1	8.359727823	8.206316273	8.371073782	8.205582155	8.430495428	8.38354023	8.278199439	8.109626516	8.296374581	8.324203674	8.360149353	8.150001934	8.334863163	8.095075176	8.207369264
AP1G2	6.970100057	6.901881441	6.904168569	6.918133458	6.912983717	6.890109725	6.892551985	6.852374041	6.933041518	6.921568118	6.859474364	6.7923954	6.960844695	6.886398606	6.956228122
AP1GBP1	6.982848534	7.003651635	6.890208382	6.915305943	6.910548034	6.902018856	6.922897471	6.889454721	6.94844233	6.905917981	6.900181256	6.872974638	6.859449924	6.906390283	6.913875743
AP1M1	10.28805323	10.62004526	10.32561675	10.63371138	10.77604504	11.12057511	10.55528715	10.90058403	10.83487708	11.06445802	10.98470421	10.78016402	10.69689738	10.91514997	10.47141205
AP1M2	6.840186468	6.814041172	6.827741463	6.866619655	6.863008792	6.787351289	6.868021303	6.924000076	6.885614651	6.74181082	6.750992317	6.811615472	6.795006326	6.910533872	6.9200784
AP1S1	9.674974243	9.896110939	9.944041512	9.892387837	10.14637553	10.05370794	9.532575859	9.746258425	9.708401875	9.414818535	9.490701107	9.156343873	9.515589332	9.133620041	9.452083266
AP1S2	9.911680225	10.07189107	10.06586309	9.858311196	9.636081267	9.780205842	9.983041577	9.613602496	9.795703751	9.780157263	9.687640683	9.942549967	9.763637908	9.743344592	9.559268781
AP1S3	6.749583502	6.740098056	6.746122777	6.709382445	6.729187138	6.6613907	6.645848785	6.757554289	6.692779977	6.743870401	6.721328712	6.727662861	6.722622099	6.724659291	6.677442807
AP2A1	7.786438188	7.507648626	7.624380705	7.689606394	7.73953389	7.63388129	7.5411797	7.734363536	7.745949882	7.586274159	7.644786521	7.554548893	7.559040047	7.500819958	7.93703066
AP2A2	7.500940688	7.379926641	7.396845519	7.371789838	7.34372062	7.615317631	7.336782826	7.475998645	7.677864643	7.728231285	7.580129738	7.589360027	7.705381892	7.738015165	7.816755263
AP2B1	7.801954865	7.865115455	7.91500834	8.10949806	8.133122208	7.550206925	7.755491428	7.865712154	7.930659502	7.414971721	7.403306166	7.271807065	7.420055228	7.645331805	7.622377938
AP2M1	11.13376149	10.90476935	10.93176608	11.13644271	11.18021122	10.77711676	10.88561867	11.15724625	11.08774613	10.99314748	11.10910189	11.01125482	10.97631543	10.80750598	10.80598056
AP2S1	13.40025597	13.40713437	13.60215568	13.4462201	13.29742958	13.58851249	13.43338633	13.26147721	13.43336938	13.20218769	13.279476	13.42295297	13.18609472	13.24119957	13.36123088
AP3B1	11.2916338	11.38436497	11.28096136	11.49862576	11.32087245	11.45103581	11.50395216	11.39248139	11.29474876	11.39122826	11.32278022	11.45805854	11.27831712	11.31086153	11.45672658
AP3B2	6.754609371	6.80403838	6.726349859	6.783780279	6.73087441	6.742468201	6.79309655	6.716006778	6.773990931	6.770098972	6.851774069	6.801519542	6.768363418	6.631003305	6.733002467
AP3D1	8.693706587	8.839604596	8.73506896	8.621746593	8.675602398	8.671956708	8.348422519	8.690579902	8.656579629	8.426960097	8.559594629	8.414145881	8.614619579	8.45890084	8.605201782
AP3M1	8.383868266	8.573623124	8.594967101	8.648607148	8.321976261	8.222356145	8.63215267	8.435870961	8.303269847	8.426899344	8.363089758	8.413306843	8.637381997	8.249354789	8.407859346
AP3M2	8.328471831	8.623886415	8.436085193	8.13740172	8.189444616	8.440604116	8.33037084	8.27122642	8.463136791	8.678559331	8.641047437	8.42130375	8.45832375	8.593543525	8.441871047
AP3S1	10.10643484	10.17372445	10.0670989	10.22259579	10.26063834	10.29261306	10.07782807	10.17582835	10.37363785	10.18929465	10.21277081	10.25173552	9.927948796	10.19991266	10.28677196
AP3S2	7.729458128	7.629907007	7.605880073	7.504077952	7.587647446	7.886816966	7.553061146	7.871240925	7.766447241	7.960922828	7.851663932	7.862554331	7.694434653	8.068834392	7.518464947
AP4B1	9.047464651	9.071118595	9.059782482	8.784944127	8.687986446	9.007838824	8.858542933	8.855849737	8.799362244	9.02837834	8.960582889	8.829589131	9.042433252	9.076284229	8.540429347
AP4E1	8.942867097	8.870629081	8.915193753	8.840553434	9.147247612	9.072240742	8.609409823	8.597404442	8.677181963	8.831660618	8.676827941	8.530181452	8.599523361	8.379796461	8.770561747
AP4M1	7.328029416	7.256164627	7.212730897	7.331011546	7.143965757	7.205123461	7.280083033	7.117919216	7.26081457	7.212157041	7.137528349	7.24432153	7.010553706	7.192908157	7.088445505
AP4S1	7.228231492	7.128406154	7.059728825	7.237766006	7.257204276	7.075109682	7.277551136	7.193995628	7.153994314	7.135404229	7.302975422	7.224158508	7.174336046	7.188824008	7.180610416
APAF1	7.793254145	7.725596112	7.795543141	7.798505232	7.740415095	7.760950429	7.692261219	7.569119546	7.676574209	7.635439889	7.683546815	7.609181673	7.649856925	7.534714421	7.730887103
APBA1	6.721047618	6.744289852	6.739343065	6.726561446	6.765072529	6.785674158	6.740493434	6.767229648	6.730150551	6.745722151	6.749427496	6.805681045	6.701036707	6.702314476	6.765848608
APBA2	6.717854862	6.775173855	6.774499437	6.876575256	6.830860063	6.727311305	6.738757624	6.812565063	6.803725588	6.821078795	6.811464177	6.742157776	6.740351024	6.786988516	6.831809375
APBA2BP	6.849801813	6.839813565	6.815399686	6.870136024	6.787495179	6.815272193	6.789214142	6.805417129	6.778640874	6.75399647	6.845461073	6.771013707	6.793997385	6.756774155	6.828446357
APBA3	8.249986259	8.322241075	8.149553714	8.400423529	8.266346498	8.425597842	8.405547687	8.856196039	8.687056615	8.739391931	8.466263183	8.541855416	8.565561886	8.697232239	8.292151304
APBB1	6.806771102	6.889917319	6.829385757	6.873016022	6.868457549	6.811763019	6.822240241	6.830347713	6.84992137	6.713152029	6.785483379	6.740448239	6.850335975	6.808387513	6.73428047
APBB1IP	9.30487186	9.072240742	9.351419292	9.214489692	9.513932612	9.039615171	9.101448128	9.478621686	9.269823495	8.880279996	9.434756413	8.909427666	9.622331368	9.124459159	10.01288524
APBB2	7.665115595	7.82786338	7.725293556	8.081232638	8.08431144	7.816564701	8.122583317	8.27297491	8.012895274	7.794623263	8.21955994	8.02943033	8.26241942	8.003151759	8.246846354
APBB3	7.954216019	7.948934224	7.870386683	7.97356647	7.945693518	8.131103339	7.918820243	8.237178252	8.16922189	8.22853648	8.428580991	8.205544414	8.541399964	8.464315598	8.184096229
APC	6.794270017	6.919174974	6.77375437	6.815351418	6.858557836	6.760903979	6.731866819	6.619307042	6.765275529	6.825994404	6.821198731	6.927439111	6.711104971	6.807318369	6.823193978
APC2	6.772481897	6.909142153	6.74852297	6.857840918	6.770632563	6.750987181	6.749421121	6.8590483	6.832462768	6.795871689	6.775539479	6.736100214	6.840352427	6.797516533	6.70936582
APCDD1	6.75267555	6.844601585	6.91116565	7.089843348	7.115652853	7.194194789	7.355616156	7.451388659	7.354965638	7.389683451	7.375981889	7.378780025	7.550063892	7.43934185	7.656713364
APCDD1L	12.08367198	12.16964809	12.20935767	10.37740618	10.56905311	10.57063057	9.620451078	9.864415832	10.0439079	9.577557631	9.489043652	9.289328987	9.474832323	9.364446306	9.205536906
APCS	6.858409351	6.933781222	6.810146894	6.945545065	6.905970394	6.917482223	7.036871855	6.871589819	7.036555617	6.945413024	7.049772847	7.014967255	6.915359053	6.936299682	6.839470481
APEG1	7.054238491	7.079098472	7.042527604	6.987001624	7.035608572	6.948747069	7.020781221	7.20859252	7.070411983	6.991617844	7.31085815	7.231129302	7.154966546	7.114738626	7.103813947
APEH	10.0670989	10.00507397	10.02497876	10.03696647	10.11931311	9.865616567	10.00760271	9.780891614	9.967937099	10.10698947	9.940380541	9.977182263	9.989826318	9.879695506	10.00067344
APEX1	11.30800019	11.20033254	11.31132514	10.98746896	10.92344601	10.88871798	10.86256348	10.97733773	10.90546627	11.14936637	10.91763495	11.10849599	11.04879596	11.04359939	10.69531512
APEX2	8.995241576	9.143452598	9.095457186	9.038975506	9.038526751	9.0131586	8.73494725	9.076284229	8.861065615	8.746027582	8.832013558	8.963116184	9.035243299	8.813902861	8.699603156
APH1A	8.876896897	8.582823414	8.622309144	8.782571998	8.943058382	8.766255153	8.570124118	8.730720081	8.781480419	8.800730277	8.608306623	8.669139691	8.712160307	8.777500108	8.684685807
APH1B	8.830280943	8.679154659	8.577023693	9.081862841	8.931566716	9.135433627	9.229181953	8.942555535	9.137406633	9.082238656	8.774217345	9.094981552	8.79434998	8.762075875	8.504464724
API5	10.1475508	10.01233881	10.17132752	10.14319625	9.891025916	9.465063155	10.36710307	9.989277145	9.728455441	9.775864884	9.532970223	9.893931852	10.00874816	9.702198802	9.7769591
APIP	9.025259175	8.782700728	8.855841778	8.629533012	8.816782031	8.658737002	8.565238545	8.471623175	8.497508818	8.369273141	8.423189294	8.422670101	8.264757001	8.504870423	8.242321378
APITD1	8.617196562	8.538389361	8.614400625	8.195628984	8.245606367	8.33005295	8.390365096	8.279339913	8.338028602	8.50249949	8.378061306	8.48544183	8.318814995	8.200304393	7.927804659
APLN	6.854068564	6.780659447	6.869099676	6.836977613	6.901292196	6.935312494	7.055214943	6.91815164	6.903336186	7.325509574	7.046708863	7.423585975	7.333787331	7.135297428	7.202406106
APLP1	6.985027466	6.955818125	6.946910467	6.971294512	6.986736818	6.953554265	7.084745805	7.077576748	7.077509442	6.893078043	6.937810852	6.934120387	7.071290115	6.922945344	7.102740173
APLP2	8.148238136	8.155552109	8.142727893	8.05894196	8.277575196	8.436752666	8.072907567	8.227479184	8.467681019	8.235487753	8.326711833	8.224051302	8.279102489	8.121028388	8.149643054
APM-1	6.780592873	6.738012299	6.851717196	6.801938109	6.810697628	6.728496286	6.807916092	6.73524141	6.836610295	6.778800256	6.93648991	6.787979049	6.774474808	6.838248888	6.777066217
APOA1	6.811896571	6.727935388	6.809724411	6.722821078	6.725607388	6.779800472	6.654077777	6.779466475	6.655157816	6.813960117	6.729861269	6.688429004	6.707754143	6.653557549	6.714988798
APOA1BP	10.00324403	9.719386719	9.770731205	9.714352955	9.833029506	10.05758942	9.985053211	9.940993388	10.18679505	10.16549366	10.24020075	10.11931311	10.11989015	10.46769002	10.14630065
APOA2	6.798376484	6.851065368	6.771652467	6.828645996	6.844493783	6.758001757	6.779445435	6.81584086	6.933571991	6.874340004	6.801566	6.848541598	6.81411382	6.979236015	6.818569547
APOA4	6.661365025	6.755399274	6.720859603	6.754894547	6.849862033	6.708803804	6.719356204	6.723606279	6.708083413	6.731241564	6.627117138	6.632396422	6.758095074	6.663068069	6.77194762
APOA5	6.789052925	6.700207758	6.737674575	6.862734233	6.788266299	6.823302675	6.830827545	6.698724801	6.758960511	6.68381353	6.719429347	6.803515688	6.66714125	6.643238168	6.699213374
APOB	6.79714408	6.739185755	6.740134246	7.118212404	7.077506388	7.01665427	7.776925047	7.924434243	7.832385828	8.263872511	8.396963253	8.269063924	8.649272237	8.415654693	8.543345027
APOB48R	6.857169014	6.685558029	6.801626618	6.660430213	6.769602566	6.747555789	6.827158759	6.74825981	6.713531605	6.701796033	6.796208417	6.81279843	6.789566459	6.66561848	6.842370153
APOBEC1	6.73469833	6.716873242	6.719088945	6.735385275	6.934970389	6.766809025	6.746720465	6.828551231	6.787631024	6.814451964	6.777352425	6.881912993	6.739425585	6.827623265	6.762982591
APOBEC2	6.73197833	6.706125037	6.759422765	6.77055064	6.767205434	6.764192225	6.722936715	6.814486328	6.722413463	6.718018075	6.711725399	6.786547033	6.756140947	6.755705837	6.721039168
APOBEC3A	6.749671087	6.657691523	6.644959352	6.671634162	6.662511937	6.71705935	6.749887917	6.757078628	6.687771269	6.748933967	6.674884382	6.677223613	6.681874003	6.711556638	6.73618286
APOBEC3B	8.214996952	8.417577537	8.214197397	7.659442392	7.731027216	7.922020492	7.691638729	7.390131226	7.509805388	7.224393955	6.9675689	7.021089332	7.107089625	7.14750654	7.098511458
APOBEC3C	7.505672197	7.367625784	7.463936987	7.730367952	7.499488765	7.434823694	7.527662611	7.596389682	7.591467254	7.429682318	7.431220429	7.483284474	7.244211729	7.14526177	7.46100712
APOBEC3D	6.629397176	6.748411006	6.755600912	6.673134249	6.829003937	6.767548429	6.624766636	6.752759398	6.764946742	6.718973183	6.660492166	6.709854111	6.718638022	6.837690268	6.737700766
APOBEC3F	7.553892672	7.464411004	7.514648055	7.560028457	7.560000728	7.556716865	7.602589847	7.555452826	7.57627596	7.485137276	7.459845083	7.469709024	7.393286667	7.456193022	7.387897749
APOBEC3G	7.153290379	7.173939673	7.31739969	7.288037625	7.229389071	7.266673568	7.380888576	7.402573969	7.396245786	7.370347475	7.3578984	7.352362768	7.428521117	7.392445884	7.144107819
APOBEC3H	6.843237756	6.824924508	6.887544032	6.824575119	6.816470146	6.850489583	6.724842702	6.756158191	6.727975088	6.832564203	6.833642961	6.863862257	6.746084962	6.758406464	6.760531519
APOBEC4	6.663941488	6.743115897	6.66581663	6.676360861	6.750139977	6.707441637	6.647582326	6.695966945	6.753917259	6.70031682	6.729549061	6.676050903	6.720550354	6.71885173	6.776389959
APOC1	6.823615447	6.869197129	6.950363041	6.871106724	6.891384878	6.748729454	6.978275534	6.875828509	6.847186857	6.966802688	7.040800062	6.973904196	6.973392665	7.076458015	7.089417033
APOC2	6.873163605	6.738708517	6.820276699	6.782319398	6.869709959	6.826490588	6.853281477	6.878871731	6.780637992	6.770380742	6.626997788	6.804637541	6.877447151	6.88644868	6.829690429
APOC3	6.763890425	6.72134595	6.835558678	6.766787869	6.782121654	6.730169639	6.873665368	6.804268604	6.793134617	6.787592719	6.846178104	6.774816231	6.733418672	6.802329842	6.835000508
APOC4	6.739618356	6.796662826	6.777421179	6.748148229	6.796105802	6.753689573	6.768841636	6.829152697	6.7291721	6.737954823	6.812495775	6.779263757	6.796667958	6.775953605	6.750229397
APOD	6.892337701	6.766946087	6.861154445	7.808868738	7.96518187	7.999716351	9.239823382	9.17276534	9.332262726	9.741493515	9.748863772	10.1255666	9.603290975	9.779709493	9.561653113
APOE	7.801802136	7.803709056	7.764005037	7.417884774	7.51795022	7.585895989	7.695849215	8.022324726	7.959741221	7.975497681	8.230720133	7.74746237	8.765741101	8.719195865	8.769892566
APOF	6.731220465	6.738751856	6.824571336	6.705764411	6.792595457	6.712269443	6.771233741	6.816616073	6.714154457	6.736998458	6.77974949	6.694801481	6.743222228	6.82994789	6.80085693
APOH	6.742462902	6.61962905	6.710752052	6.732507962	6.637214082	6.66708679	6.739127067	6.721110848	6.693414912	6.725884415	6.697778694	6.777605358	6.720998809	6.762928121	6.676764286
APOL1	6.895463132	6.882448382	6.882536596	6.964630604	7.000046148	6.975391566	7.056380201	6.923802575	6.991224104	7.038370699	6.888754301	6.976267587	6.979800123	6.977933862	6.928834535
APOL2	7.077155828	6.987125058	7.002967901	7.368885384	7.425181202	7.406689462	7.427393177	7.46722441	7.484505914	7.593006299	7.586536557	7.62478593	7.475030493	7.547842228	7.427351258
APOL3	7.112007068	6.980277571	7.141686629	7.233179572	7.27672411	7.28909237	7.360066199	7.334046415	7.51139963	7.488174483	7.468963791	7.532057811	7.345684946	7.443810955	7.322446816
APOL4	6.826145705	6.827674168	6.80023193	6.89803245	6.820632318	6.759108921	6.800730886	6.733938283	6.9430102	6.824979851	6.771572585	6.761369159	6.824060363	6.847492686	6.776706508
APOL5	6.73717981	6.812825788	6.756271939	6.842941918	6.781453622	6.743517764	6.818931149	6.796807745	6.827566767	6.919896673	6.808986453	6.798808617	6.712487817	6.775184964	6.775995688
APOL6	6.917265145	6.921730184	6.768687716	6.941514113	6.874572877	6.858283939	7.08959255	7.03924479	7.017982707	7.210891339	7.213424575	6.880686044	7.226966346	6.943664762	7.044912856
APOLD1	7.618945118	7.466601	7.646274411	7.241971242	7.071120564	7.015072287	7.138088315	6.99447104	6.951931906	7.076542134	6.934867981	7.018570648	7.179663233	7.031631864	7.210480229
APOM	7.41758089	7.383912757	7.296279379	7.546485887	7.807232269	7.513274806	7.549012627	7.588400199	7.44920208	7.395909287	7.395764493	7.702145202	7.458562994	7.328029416	7.268977726
APOO	8.647197399	8.307121118	8.411736907	8.16133829	8.316052725	8.142648419	8.165208341	7.785151561	7.997009296	8.124535727	7.867483348	8.171060475	7.804580377	8.224303594	8.096941297
APOOL	7.407736739	7.503170682	7.502729743	8.076903833	7.856483594	8.172346942	8.041641997	7.77008859	7.978257673	7.929311842	7.767120867	7.856972524	7.624180668	7.57864044	7.527662611
APP	9.459717302	9.384074307	9.724847804	9.370038977	9.368458301	9.052832542	9.011021997	9.776503929	9.047017852	9.092029278	9.038389614	8.727712195	8.972467562	9.327752679	8.838968967
APPBP2	7.889304667	7.94658497	8.025293183	8.063170347	8.025488602	8.002760033	8.227497505	8.176137264	8.229374661	8.266338282	8.279604922	8.328331179	8.323462422	8.08870887	8.316806607
APPL1	7.697946886	7.70866771	7.557762481	7.563815671	7.675855219	7.583772504	7.597976939	7.50286091	7.778125152	7.638745928	7.603246835	7.560638843	7.493139421	7.498476553	8.010130758
APPL2	10.06771664	10.4570542	10.39029229	10.30274821	10.10349829	10.17311281	10.22569826	10.11931311	9.867118811	9.829740372	9.997777067	10.04134964	10.31693922	9.83090266	9.374055411
APRIN	6.733167615	6.689680612	6.735785058	6.7910515	6.775395434	6.766092696	6.732429435	6.710584126	6.749633326	6.754764114	6.766984848	6.763539377	6.717759461	6.762127028	6.742221656
APRT	10.20231776	10.03423897	9.850232903	10.13994202	10.22424456	10.57009611	10.18285796	10.3827714	10.55105931	10.31565451	10.32020278	10.25416984	10.08270769	10.34702496	10.16907588
APTX	8.25143776	8.170683426	8.156344757	8.162023529	8.062246537	8.123900629	8.151942033	8.010442254	7.963602892	8.140094239	8.183239385	8.226893586	8.132601541	8.1155377	8.131110658
AQP1	6.87957756	6.815308977	6.75792002	6.889310259	6.845752605	6.829451705	6.894574641	6.841681236	6.945045688	6.871665489	6.87861214	6.910807487	6.806345783	6.852308878	6.861502189
AQP10	6.724412701	6.72101521	6.768028467	6.745440514	6.694424133	6.649559425	6.718194537	6.712813872	6.755367503	6.722206711	6.704565481	6.778122253	6.765137559	6.80073149	6.657355734
AQP11	7.42949049	7.365676772	7.316165769	7.283581516	7.240517598	7.390131226	7.261182132	7.275690928	7.202503814	7.283865397	7.170994732	7.261041141	7.284851393	7.297890922	7.354131864
AQP12A	6.890690367	6.822405905	6.719307758	6.864348847	6.862507602	6.804452151	6.781916658	6.756170179	6.933705678	6.793945548	6.797088659	6.753769801	6.792525807	6.889937572	6.804025557
AQP2	6.73541808	6.781453622	6.801741072	6.814142938	6.697987965	6.796315262	6.818079325	6.855871562	6.830298403	6.836514491	6.761362896	6.804129374	6.788484606	6.811469451	6.69801476
AQP3	6.78443756	6.807478376	6.76202854	6.800816001	6.932353631	6.743976443	6.746526942	6.601880174	6.697491252	6.825075724	6.624048507	6.785367134	6.92612861	6.738065782	6.859017089
AQP4	6.72877163	6.738196986	6.780444292	6.70496722	6.726656771	6.716374235	6.728183451	6.750970416	6.753170267	6.74504454	6.742097653	6.80666549	6.759588868	6.72997884	6.751055875
AQP5	6.813621691	6.754185109	6.797594315	6.672383315	6.729422134	6.683271	6.751753923	6.758528946	6.725389145	6.692052744	6.865133053	6.746079089	6.634530849	6.709739566	6.72129692
AQP6	7.07642566	6.976328301	6.919174307	7.085861492	7.023991443	7.000794114	7.016562675	7.004083798	7.068708008	6.991475322	6.952009463	7.041712792	7.058913689	7.030782042	6.988622294
AQP7	6.770722523	6.683794434	6.765588216	6.712285853	6.761914415	6.758945381	6.681255362	6.853453332	6.694083157	6.83341298	6.738104035	6.853322167	6.858161194	6.805407205	6.756264989
AQP7P2	6.753283868	6.781691411	6.769903735	6.777693098	6.806271993	6.724966195	6.780658399	6.751733605	6.77706748	6.72543502	6.749989671	6.738118764	6.776539449	6.795955304	6.757456724
AQP8	6.712056775	6.650753236	6.681785818	6.726731199	6.770067148	6.702736631	6.672339888	6.669709438	6.767625313	6.721666576	6.737232783	6.765082273	6.781005431	6.785611403	6.856960921
AQP9	7.003383204	6.922717635	7.03500836	7.137815745	7.060453286	7.073800632	7.139213445	7.103091528	7.032520386	7.316578671	7.208702875	7.178502262	7.003730934	7.133593902	7.064532036
AQR	7.782129726	7.826194865	7.850932669	7.890267112	7.817349916	7.69220203	8.01427868	7.862828526	7.778789924	7.904285549	7.889826167	7.835337391	7.950231449	8.011174742	7.797882382
AR	6.789116742	6.715686082	6.804123353	6.912763386	6.854802098	6.874953652	6.853306303	6.893716565	6.903368312	6.895211249	6.912112319	6.86074594	6.904910023	6.92755121	6.960046456
ARAF	8.544249116	8.731346454	8.403832314	8.638341001	8.65261423	8.894470431	8.588745846	8.65321801	8.810547275	9.040414819	9.150866241	8.757665709	8.853091905	9.219311107	8.706756864
ARC	6.942521681	6.87293711	6.906435708	6.837368825	6.932437313	6.816766746	6.859065972	6.787513942	6.818175123	6.85286656	6.731393325	6.939686764	6.834586088	6.812015378	6.928089894
ARCN1	12.23005684	11.92624986	12.158643	12.05026681	12.12020954	11.72064609	11.76237921	11.49590252	11.53983078	11.3571958	11.49452237	11.47510387	11.62150229	11.43581106	11.88981625
ARD1A	9.552442658	9.508218393	9.257027918	9.80675982	9.829176757	9.952378101	9.89836724	9.802993357	10.05937055	9.910361817	9.64998517	9.873691414	9.561175533	9.816443113	9.532970223
AREG	6.748462616	6.671924396	6.603902712	6.691867465	6.690657825	6.711657355	6.801492119	6.752875916	6.735025271	6.67113462	6.71775028	6.717381796	6.783200325	6.775897949	6.745143223
ARF1	9.342874095	9.376926311	9.2606215	9.395492292	9.439234224	9.370950536	9.14050488	9.273539659	9.369344075	9.321640351	9.266896323	9.170887182	9.173701505	9.168417447	9.309370612
ARF3	9.28381689	8.542141135	8.683205005	8.552023598	9.133784117	9.041672987	8.673714978	8.344087405	8.865135131	8.822072655	8.980178759	8.733083528	8.709663734	8.832688567	8.636203495
ARF4	11.77049905	11.88222127	11.75048886	12.3293452	12.34460979	12.06437706	11.97493224	12.02926158	11.954908	12.14628729	12.03488431	12.08147063	11.95246459	11.90777059	11.65897903
ARF5	10.45931899	10.20602747	10.19052275	10.79725115	10.93963834	11.08418409	10.73984853	10.81845159	10.98737296	10.80427443	10.77982463	10.65675182	10.62732146	10.60346945	10.71734121
ARF6	6.934771183	6.860956392	6.880626604	6.895853002	6.915709143	6.961577512	6.860637434	6.8173007	6.787895842	6.721279233	6.843478187	6.802876421	6.797436271	6.84447576	6.805341123
ARFGAP1	8.238836166	8.214257975	7.993589385	8.001238957	8.180546795	8.328109775	7.867272873	8.143261881	8.03838964	8.008078571	7.893792374	7.863844495	8.140795131	7.934088385	7.831582535
ARFGAP2	7.873167672	7.900682202	7.798953218	7.835347595	7.886020074	8.303003025	7.870832018	7.626190249	8.213933931	8.401597971	8.118898751	8.3242774	8.003151759	8.213085479	7.895997094
ARFGAP3	8.610527198	8.717335091	8.725177796	8.844113054	8.569868658	8.646621087	8.496612152	8.675511842	8.623583706	8.562058886	8.479372268	8.420200292	8.617751532	8.571094049	8.290744315
ARFGEF1	8.073158776	8.084944333	8.193530095	8.066313325	8.264438325	8.238289644	8.111172483	8.050842334	8.162869629	8.094666745	8.136211787	8.04043327	8.173935874	8.117498531	8.408119656
ARFGEF2	7.301825245	7.466223581	7.535510806	7.338413715	7.46982277	7.469288459	7.352937185	7.084281229	7.124758484	7.053359521	7.125643479	7.212267396	7.228367296	7.1647135	7.149536601
ARFIP1	7.692010964	7.720774621	7.785382322	7.914623273	7.745827168	7.690679938	7.896912549	7.78962418	7.752218237	7.900353127	7.84293594	7.824526261	7.9044848	7.790833883	7.785784724
ARFIP2	6.878803107	6.850276333	6.792041829	6.915158794	6.851246621	6.738488074	6.808495799	6.793292913	6.852002522	6.767648125	6.703679932	6.827172635	6.881309294	6.820241282	6.862734233
ARFRP1	7.291672959	7.3995632	7.210480229	7.203440847	7.307753007	7.342869749	7.119640888	7.319293613	7.225859378	7.091692777	7.454027002	7.126768572	7.285238274	7.269216	7.240160903
ARG1	6.727290793	6.689695302	6.686112244	6.741707684	6.732462163	6.743138489	6.653292937	6.718638022	6.749744051	6.692509225	6.878422838	6.724265643	6.720503971	6.699414693	6.748771108
ARG2	6.93062142	7.08777872	6.932927373	6.870876736	6.895778371	6.825048257	6.847268986	6.85669874	6.916527347	6.953779286	6.902640795	6.997450528	6.968204164	6.881721133	6.815881437
ARG99	6.907489982	6.933430789	6.881612495	7.324241798	7.070815417	7.195118502	7.329876658	7.361005266	7.279410716	7.375519184	7.255134307	7.229414188	7.685253213	7.180147716	7.303490741
ARGFX	6.603902712	6.737522336	6.679005232	6.769309136	6.727363675	6.686082674	6.769737059	6.758337408	6.680008238	6.581252254	6.731068023	6.721680152	6.704979857	6.734616272	6.740473849
ARGFXP2	6.754251974	6.676081788	6.729635181	6.767568922	6.713172471	6.806297134	6.772811085	6.761719292	6.716052042	6.796495718	6.763325493	6.717500862	6.758541223	6.714562959	6.775739626
ARGLU1	10.22717673	10.65148581	10.54008274	10.19111754	10.47375447	10.4018307	10.40999065	10.20329503	10.39116226	10.28476067	10.39800381	10.12444286	10.65402123	10.32283994	10.66133492
ARHGAP1	10.82353623	10.72923447	10.55595694	10.82643931	11.00307891	11.01519647	10.6602454	11.19691226	11.07538253	10.74876606	10.98360303	10.76415761	11.30455962	11.20897964	10.96890089
ARHGAP10	8.462656624	8.201462046	8.037472121	8.669474136	8.828585552	8.736844114	8.833332113	8.792697092	9.147247612	9.135433627	9.019346791	9.080126394	9.047866816	9.061290922	9.027571815
ARHGAP11A	7.111796718	7.072734629	6.99800298	7.145343761	7.057528107	7.084605193	7.034538222	6.992438788	7.070034655	7.095205634	6.966405106	7.056940673	6.984313635	7.068256717	6.897160574
ARHGAP11B	7.363486784	7.400928335	7.538171452	7.403471839	7.17664103	7.189385299	7.062990235	7.153085925	7.101778067	6.870474037	6.957424177	6.901841089	7.095936933	6.925019831	6.987515933
ARHGAP12	7.394124117	7.388542797	7.458551495	7.372479941	7.534466963	7.199285295	7.413235241	7.356143105	7.300805842	7.3600717	7.339968613	7.377227596	7.306393905	7.300207102	7.537048553
ARHGAP15	6.749467377	6.822235257	6.816668056	6.789709428	6.821411461	6.865327191	6.716450609	6.697278959	6.750519733	6.77371922	6.882131425	6.878829426	6.855786243	6.815926617	6.800014296
ARHGAP17	8.452250784	8.589349098	8.493750044	8.199072295	8.437301843	8.476717078	8.189743361	8.364589047	8.358173645	8.256290616	8.41974373	8.072887081	8.421951393	8.406766492	8.183778472
ARHGAP18	7.617039042	7.307908353	7.515599654	7.240267654	7.355382931	7.201669213	7.314567392	7.270169213	7.155368737	7.023947943	6.857746289	7.115849735	6.932602945	6.995204843	7.293417239
ARHGAP19	7.898262936	7.746485074	7.731275957	7.566806995	7.687178122	7.780853903	7.47303873	7.340850291	7.512417543	7.326037071	7.467888149	7.377246008	7.366306389	7.399706864	7.396845519
ARHGAP20	6.734546215	6.727384815	6.800709692	6.890550994	6.899735497	6.858254609	6.860595112	7.017919926	6.991717008	6.833540818	6.866968697	6.905585709	7.022580285	6.875119475	6.96314237
ARHGAP21	10.82933436	10.75124701	10.74876606	11.49005047	11.39599273	11.18459147	11.52653463	11.57521866	11.48614834	11.49590252	11.75910321	11.48286383	11.4734405	11.37091916	11.62739871
ARHGAP22	10.05648676	10.15568737	10.07140346	8.224533243	8.280646575	8.434352383	8.04587355	8.075839174	8.111134368	8.139708854	8.023765945	8.110589078	8.045083626	8.076247996	7.901371989
ARHGAP23	8.150580794	8.055879758	8.041791843	8.363469873	8.375775871	8.335362678	8.272669012	8.413396564	8.344847244	8.268732471	8.373677471	8.299404329	8.477086686	8.364647494	8.506918599
ARHGAP24	7.65278979	7.625611455	7.657053901	7.792915741	7.581620533	7.640620926	7.868662776	7.681636175	7.812958221	7.751220601	7.656836909	7.727450759	7.761268145	7.682715474	7.774759523
ARHGAP25	6.770821773	6.785191095	6.741126087	6.733814272	6.738007512	6.739323127	6.771160925	6.795317238	6.777490836	6.75985003	6.757842454	6.774823015	6.763441792	6.7434745	6.751051598
ARHGAP26	6.823213848	6.81942114	6.820039196	6.893750851	6.838248888	6.973511534	6.870366456	6.859936035	6.873597683	6.793749107	6.918047577	6.806064392	6.852673342	6.916670163	6.96804562
ARHGAP27	6.867209614	6.82058829	6.711524013	6.678614243	6.801381886	6.748898719	6.720777683	6.700339306	6.721219905	6.651447691	6.691162972	6.69370471	6.848761329	6.868192583	6.743582686
ARHGAP28	6.883448448	6.934125384	6.935437782	6.766012096	6.792517381	6.805631465	7.037928057	6.997033372	6.876451056	7.081966538	7.099222174	7.170877462	7.234500978	7.119424032	7.322999928
ARHGAP29	6.828960231	6.858626159	6.894548344	6.988816731	6.934997096	6.780345832	7.061924876	6.788461868	6.682253904	6.850683475	6.755043053	6.869510155	6.786809625	6.861374579	6.930522939
ARHGAP30	7.130270229	7.142575409	7.021343583	7.179327969	7.181542159	7.069756081	7.233345364	7.14874836	7.13307016	7.227119737	7.13010213	7.232933854	7.157286673	7.245859886	7.183348033
ARHGAP4	6.720265799	6.794890024	6.83269867	6.806945952	6.884214875	6.880600288	6.854777896	6.97125866	6.850448779	6.864462013	6.819393973	6.877200636	6.93974928	6.873851414	6.889033178
ARHGAP5	6.898999679	6.875002454	6.816095205	6.759696645	6.865950444	6.782499913	6.915123313	6.918407343	6.900073731	6.863135685	6.760361095	6.797485588	6.86309278	6.740103833	6.862345364
ARHGAP6	6.766625296	6.769759841	6.741520861	6.756941894	6.759578635	6.769245971	6.772024635	6.798105737	6.807363418	6.771233216	6.82160423	6.767893424	6.80190694	6.81092117	6.723405309
ARHGAP8	6.73883768	6.777712796	6.719693615	6.76106607	6.653559805	6.752366668	6.713790216	6.76054079	6.754547305	6.733605956	6.750830863	6.694880757	6.75738036	6.60028718	6.731391172
ARHGAP9	6.781964556	6.833632823	6.789073784	6.762966909	6.828691712	6.78872284	6.827972515	6.861401	6.766232958	6.81918211	6.829903814	6.783993541	6.78279168	6.80253557	6.729492684
ARHGDIA	11.73649379	11.4473549	11.52035523	11.61633141	11.69848195	11.28096136	11.27126326	11.56572774	11.2935884	10.96890089	11.23803951	11.13266037	11.18807975	11.15148413	11.87373311
ARHGDIB	9.458566419	9.447963091	9.467911759	9.963769571	9.541907862	9.801130637	9.81807692	9.137779445	9.38744617	9.532970223	9.3755244	9.590343832	9.345248451	9.574600742	9.042812789
ARHGDIG	6.879917058	6.84939259	6.799171403	6.840808386	6.824796054	6.810250095	6.906881011	6.83212785	6.833643666	6.757481913	6.85143104	6.793710039	6.840798324	6.924934951	6.86052885
ARHGEF1	7.329174976	7.304466381	7.320485018	7.134426718	7.201608522	7.299265927	7.021394119	7.090357406	7.225116121	7.05908835	7.203384562	7.037307872	7.147906034	7.0825078	7.246817411
ARHGEF10	10.17372445	10.37877879	10.27948997	10.21007295	10.39800381	10.4092693	10.08463044	10.25102911	10.26722368	10.1898212	10.33894266	10.01953284	10.40346787	10.23626654	10.46991204
ARHGEF10L	6.934534918	6.910966795	6.846136557	6.887565813	6.90989831	6.908578823	6.876238698	6.841167795	6.978970551	6.861432397	6.85931001	6.898968889	6.856546739	6.921372369	6.955128234
ARHGEF11	7.219934295	7.154525344	7.107861294	7.174827409	7.189249114	7.099456773	7.100571645	7.083736061	7.173934446	7.05758725	7.176627525	7.16896613	7.113655038	7.113105665	7.190954033
ARHGEF12	7.731502134	7.807454803	7.757391081	7.874082469	7.788604871	7.668536622	7.91931322	7.769193041	7.788376778	7.853489206	7.615317631	7.781924833	7.77347581	7.65651018	7.798953218
ARHGEF15	6.864532195	6.880136531	6.758065665	6.899300659	6.934647515	6.906108789	6.78662639	6.683904937	6.830965667	6.934291052	6.797991443	6.908486067	6.89081488	6.778227342	6.889053175
ARHGEF16	6.729469859	6.835359122	6.767535455	6.745048092	6.764655159	6.81379028	6.690986994	6.663759856	6.703366173	6.78226955	6.699752299	6.700371415	6.726559244	6.734319004	6.830452908
ARHGEF17	8.577919556	8.202716119	8.350707447	8.723051503	8.849431111	8.692429904	8.262175284	9.25623885	8.864876668	8.644378415	8.790417608	8.474407254	9.039298524	8.975886702	9.390369126
ARHGEF18	10.54450418	10.61773087	10.60692687	10.73611755	10.92604475	11.1552094	10.57938499	10.87634747	10.78362153	10.53477848	10.68976846	10.6464722	10.81071543	10.61603151	10.54149282
ARHGEF19	7.469288459	7.507677222	7.512417543	8.336225887	8.474121243	8.677835338	8.48652678	9.047464651	9.074511059	8.922306233	9.023136724	8.789252143	8.946568852	9.320710605	8.423062112
ARHGEF2	10.19684673	10.14136787	10.00203474	9.984486093	9.754093028	10.22447647	10.19861979	10.47375447	10.4570542	10.31761523	10.43891445	10.36623568	10.42163671	10.41213317	10.35153043
ARHGEF3	9.370240507	9.515714692	9.375049366	8.487423225	8.325556715	8.375520647	8.517982171	8.485211557	8.364079156	8.436392983	8.464818827	8.50692419	8.338820765	8.532832794	8.24273949
ARHGEF4	6.907209793	6.935416283	6.967313256	6.981938569	6.89102815	6.921467146	6.927789521	6.970508036	6.928944504	6.880828349	6.882180475	6.960794237	6.953784024	6.981328134	7.015778071
ARHGEF5	7.544307799	7.208702875	7.271697382	7.353722814	7.484559453	7.603069926	7.17891853	7.483854984	7.615317631	7.184634182	7.549012627	7.117381409	7.291913607	7.417393582	7.513644
ARHGEF6	9.15375968	9.348278981	9.335325134	9.67480602	9.374055411	9.579014983	9.906529646	9.734992873	9.828049752	10.01645767	10.09322784	10.09067008	10.03372361	10.14197254	9.637739884
ARHGEF7	7.508725002	7.541348637	7.562162675	7.50569779	7.48327201	7.483356423	7.497589197	7.55188539	7.53306748	7.484919712	7.571567736	7.456597933	7.618566125	7.558587699	7.59806561
ARHGEF9	6.980686772	6.899433041	6.917432165	6.932691617	7.08559347	6.908437182	6.982543805	7.000337554	6.880794574	7.051673392	6.948983071	6.933460553	6.907005286	7.081159171	7.057624697
ARID1A	8.214984672	8.194351677	8.199535135	8.098398143	8.331535971	8.371534808	7.964394718	8.421222328	8.266396165	8.067040531	8.39077245	8.109477975	8.471693737	8.498022076	8.253094095
ARID1B	6.812448076	6.822805648	6.812376356	6.812111545	6.842167796	6.8689702	6.81592521	6.914850602	6.840847501	6.910213068	6.786091339	6.776677524	6.87938645	6.806465056	6.80043619
ARID2	7.253759219	7.372776089	7.277824396	7.238898506	7.111085897	7.132752384	7.375896188	7.394009593	7.225141856	7.462224524	7.262090864	7.427360027	7.509234931	7.44373206	7.322832996
ARID3A	8.640381144	8.441529627	8.467116982	8.47990883	8.288625896	8.394463495	8.065899696	8.719195865	8.575092615	8.205752838	8.408660402	7.985522671	8.176805781	8.195857201	8.408660402
ARID3B	7.208043416	7.343912418	7.229305327	7.154182031	7.189282928	7.098941136	7.044966466	7.173899479	7.163417641	7.230236056	7.278341047	7.291796123	7.341232386	7.343912418	7.193640337
ARID3C	6.794558551	6.863114513	6.806730878	6.772157851	6.815647889	6.769421921	6.902927703	6.75598675	6.736289597	6.841094477	6.813565633	6.940713451	6.897549761	6.841617022	6.858035665
ARID4A	7.191206641	7.35468262	7.347387826	7.332281091	7.279721065	7.221812821	7.358804534	7.364303624	7.329353185	7.357102051	7.207949399	7.285484254	7.279034784	7.137927212	7.277033901
ARID4B	7.445302022	7.97348801	7.978358632	8.047113873	7.644540918	7.777592059	8.098670045	8.010280565	7.918176811	7.911570848	7.750082354	7.715513431	7.799341739	7.503502956	7.588657006
ARID5A	6.790863243	6.778360443	6.750746727	6.80781432	6.7695692	6.771854582	6.829559205	6.802183076	6.821857089	6.842018223	6.773609072	6.75931427	6.820126392	6.843454164	6.793059219
ARID5B	11.24685163	11.53258953	11.5152878	12.01772565	11.88572258	11.77908839	12.24705233	12.29908978	11.86632457	11.78936548	11.7403911	11.82684191	12.17419902	11.62607955	11.94647068
ARIH1	8.676530807	8.706018136	8.682549368	8.523858498	8.164414179	8.438333655	8.678559331	8.383920633	8.436663666	8.303789512	8.274241761	8.346043922	8.542501207	8.02969592	8.227610264
ARIH2	8.939844228	9.118766026	8.997907775	8.699985819	8.819298759	9.377155452	9.175407888	9.447091141	9.397769195	9.678349235	9.593048172	9.601701039	9.636691188	9.868206716	9.138199327
ARL1	10.39408694	10.5866403	10.35937386	10.66406669	10.42450331	10.32221377	10.59935809	10.34357064	10.43813459	10.65484933	10.41685078	10.32623099	10.66717834	10.20673425	10.38020915
ARL10	7.065989993	6.984554733	7.01386661	6.995069364	6.913613895	6.949329655	6.94192138	7.018850774	6.901292196	6.811012583	6.875547267	6.742401076	6.987415733	6.836384054	6.842074836
ARL11	6.642787904	6.667437737	6.686692602	6.676974152	6.647185085	6.717576595	6.671213492	6.695767813	6.762521306	6.826490588	6.706509991	6.694385446	6.63274078	6.670353147	6.750556576
ARL13A	6.805076781	6.754069083	6.778269597	6.765130669	6.729396594	6.769853451	6.777370384	6.832970149	6.767823408	6.810452909	6.774667233	6.761015102	6.751716011	6.77137102	6.813273593
ARL13B	7.024747052	6.970644168	7.09802466	7.045345661	7.190210761	7.030235149	7.195905521	7.065665736	7.101266702	7.08315034	7.120358658	7.03183899	7.070162339	6.998020809	7.212292929
ARL14	6.819309664	6.667961548	6.771901113	6.727906852	6.779710591	6.711647921	6.753648334	6.746048777	6.694104376	6.767298707	6.890113945	6.744143862	6.782399167	6.734235903	6.690807017
ARL15	6.952403789	6.961607984	7.035432024	6.933533891	6.95628596	6.931162853	6.961576283	7.027474512	6.913813071	6.957895173	6.984088465	7.083366139	6.972122414	7.009595908	7.090118679
ARL16	9.36829653	9.145614354	9.0028265	9.122307127	9.155649261	9.128614105	9.276509833	9.38051797	9.306294978	9.205198512	9.213917801	9.39395446	9.077215316	9.640999599	9.3370657
ARL17P1	7.046499316	6.974391808	6.971851176	6.936702186	6.939630409	7.016193405	6.935409543	7.001858167	6.874307586	7.026675744	7.006992465	6.952349142	6.961821925	6.821640766	7.154076684
ARL2	10.77604504	10.79454254	10.54506994	10.90273508	10.83581585	11.11459635	11.13386207	11.03761045	11.3198077	11.70484951	11.34278397	11.60715811	11.27126326	11.45103581	10.96056326
ARL2BP	11.58118923	11.52350827	11.65130971	11.59612494	11.55786139	11.43050835	11.59171461	11.29474876	11.26400603	11.37641769	11.45103581	11.47067219	11.82084489	11.45401536	11.40668885
ARL3	7.446957854	7.638549905	7.327579934	7.287576591	7.20052912	7.30231001	7.460846623	7.594670752	7.444083593	7.597223335	7.704155641	7.547567671	7.788220966	7.589360027	7.524434193
ARL4A	7.361114259	7.274767782	7.317326754	7.361045874	7.394771283	7.474998723	7.433695404	7.24701931	7.367903707	7.365143656	7.384327984	7.375094468	7.251747415	7.271164808	7.192499032
ARL4C	7.511097383	7.526864718	7.490851471	6.87566602	7.033633582	6.821980542	7.006934002	7.051673392	6.948884026	6.814014416	6.874828417	6.953117812	7.036013821	6.98630612	6.970933964
ARL4D	7.078390243	7.021774483	7.05018175	7.107612343	6.996771059	6.941686924	7.152877582	7.044388894	7.032337094	7.145665278	7.042527604	7.103813947	7.148929129	7.111409155	7.259427734
ARL5A	9.233964136	9.359193525	9.353533095	9.346597877	9.200230631	9.184505866	9.370776818	9.354658809	9.142623249	9.409969088	9.299787092	9.458721371	9.343419704	9.339167755	9.467067678
ARL5B	7.21698927	7.346577067	7.301739178	7.264020247	7.138014479	7.055125723	7.300001569	7.078493366	7.066349407	7.170029287	7.123471155	7.169797802	7.197007718	7.094545794	7.082540018
ARL5C	6.769602566	6.82530746	6.761222071	6.821272376	6.821064771	6.76175859	6.841335159	6.913083344	6.815726548	6.740591795	6.822910954	6.905773345	6.843154467	6.866103889	6.788780077
ARL6	6.903240707	6.877081085	6.896782853	6.821597877	6.840874625	6.857719062	6.823773022	6.773601487	6.794995917	6.826527654	6.809997696	6.849369854	6.810723166	6.830612916	6.873311891
ARL6IP1	9.662881142	9.844182978	9.893848803	9.629882044	9.541663686	9.378458772	9.539242833	9.406098051	9.365111621	9.198410881	9.243422258	9.456534206	9.500759126	9.415625599	9.249461512
ARL6IP2	7.813658267	7.906691087	8.05691469	7.966812111	7.655560085	7.648952399	8.074574049	7.996231046	7.650604883	7.802673278	7.866590356	7.872467064	7.918408128	7.67398251	7.492304725
ARL6IP4	7.863874026	7.836156559	7.762482878	7.893985977	8.055265049	7.98646444	7.88189732	7.860763049	7.99580268	7.944274819	7.917123389	7.841299881	7.71848962	7.97190899	7.923552424
ARL6IP5	11.43050835	11.60843214	11.37494711	12.30153549	12.12893521	11.96915416	12.7942551	12.53195434	12.62111011	12.84302005	12.56737224	12.93397662	12.79091592	13.01822657	12.43023841
ARL6IP6	7.940140106	8.015052754	8.015169328	7.860160445	7.910222261	7.936184871	7.739323279	7.726584968	7.757213461	7.658316624	7.796942049	7.750298443	7.774449801	7.692698369	7.750575895
ARL8A	6.857430699	6.843427904	6.874517415	6.815181205	6.871812268	6.81012034	6.839672866	6.745299356	6.728524754	6.885658026	6.774157582	6.846121687	6.827523559	6.759293186	6.871227585
ARL8B	9.554443274	9.7769591	9.929747589	9.745781257	9.496142878	9.418495211	9.868206716	9.828049752	9.464589696	9.759152632	9.802313912	9.723364881	9.994087283	9.671292588	10.08762649
ARL9	6.911047575	6.932927373	6.998135486	6.856071165	6.910951966	6.933397665	7.02219849	6.983617267	6.931584086	6.951838548	7.158148779	7.138725372	6.986046563	7.052091414	6.927572095
ARMC1	8.815519137	8.98441222	8.848746292	8.943699262	8.669844146	8.689605885	9.13980351	8.619154434	8.679739927	8.646244639	8.793308295	8.650993849	8.945825497	8.737164262	9.091832081
ARMC10	8.733855051	8.85729348	8.920992808	8.715355237	8.764680857	8.630963334	8.602375603	8.650610734	8.569682141	8.51996769	8.567278183	8.605126977	8.773450748	8.516046241	8.56536886
ARMC2	6.731924851	6.802483323	6.84269431	6.822180064	6.80347864	6.825063401	6.945976083	6.91703799	7.001525771	6.971223206	7.039266099	7.102770724	7.007293933	6.955647045	6.990695172
ARMC4	6.810854659	6.691176983	6.721411693	6.748242944	6.794780459	6.750639959	6.78548926	6.772224347	6.704716423	6.603902712	6.735768381	6.828078402	6.780252577	6.693226834	6.76405522
ARMC5	7.470745872	7.123438364	7.237887574	7.245973457	7.43995019	7.069477672	7.108142539	7.05621204	7.320257195	7.114261747	7.099657524	7.196987549	7.069680476	6.914365687	7.417393582
ARMC6	7.902062325	7.723703784	7.562399954	7.770769342	7.74746237	7.86095346	7.593435656	7.565068907	7.800415803	7.619165636	7.671016531	7.532501949	7.530050066	7.764203523	7.564110948
ARMC7	7.925130681	7.754040805	7.769871882	8.09437148	8.134545054	8.13946728	7.710742165	8.094857006	8.159725301	7.66267693	7.984998804	7.833852645	8.112660287	8.079045046	7.962027396
ARMC8	7.294821183	7.322437067	7.292672763	7.538979023	7.498835238	7.510008481	7.606713464	7.527681132	7.526478817	7.471526217	7.570185176	7.521525322	7.521794599	7.460162044	7.394888799
ARMC9	7.027410573	6.981688322	6.997085385	6.99323717	6.9635499	6.953621164	6.935721999	6.909159965	7.069329786	6.881033731	6.861976364	6.888700812	7.079252025	6.804608297	6.943882924
ARMCX1	9.329074873	9.165144908	9.1367408	9.008468714	8.919615842	8.913097111	8.88936462	8.81243419	8.858726278	9.001632167	8.952229209	9.247621476	8.813325132	8.986429779	9.195350034
ARMCX2	11.41705861	11.48286383	11.73119785	11.48614834	11.29030494	10.97500263	10.9807369	10.74153904	10.67372148	10.52678732	10.68249872	10.71261379	10.86543927	10.33947067	10.90947954
ARMCX3	7.648800961	7.666425099	7.772659383	7.705599932	7.75522538	7.748733762	7.786319532	7.725272633	7.745619593	7.835331307	7.956824772	7.888622563	7.892127098	7.788933103	7.790378003
ARMCX4	6.894313	6.887144577	6.923045859	6.888453461	6.84045437	6.870066831	6.879486822	6.895150499	6.834443908	6.763104053	6.816412916	6.82726534	6.857755711	6.849618868	6.853649057
ARMCX5	7.677201485	7.712352403	7.769408649	7.673146034	7.513644	7.394281885	7.880358295	7.898262936	7.633845117	7.584570391	7.589771558	7.800415803	7.845336779	7.665657754	7.77749605
ARMCX6	8.605241255	8.436150549	8.593840415	8.635908569	8.783393421	8.808644698	8.476531357	8.306098464	8.615290702	8.505636075	8.520596324	8.533309969	8.292850486	8.381953362	8.146435971
ARMET	12.13770073	12.13770073	12.13770073	12.15210713	12.15210713	12.44842996	11.46919196	11.47992444	11.60396742	11.47827777	11.41134718	11.30821513	11.66749311	11.56086743	11.42227683
ARMETL1	6.954657512	6.914537425	6.967201008	6.934098846	7.052949725	6.986099474	7.122048434	7.121600097	6.874488567	6.95652986	6.97125866	7.040340921	7.030140357	6.969975355	6.974055576
ARNT	7.018122728	6.842720943	7.058879537	7.118972993	7.120918263	7.152476746	7.044703691	7.044156459	6.966127696	7.086292533	7.0997765	7.129044778	6.957214873	7.057449055	7.126045575
ARNT2	8.250756559	8.255706687	8.314730605	8.680066617	8.700985545	8.679739927	8.097128155	8.074076529	8.245807953	7.655215054	7.950580492	7.872681156	7.531483169	7.624180668	7.65320973
ARNTL	7.355593284	7.527062483	7.392660966	7.592997772	7.440262824	7.512713578	7.606378216	7.565610678	7.486389039	7.590431126	7.638986271	7.518789607	7.639347445	7.572278685	7.630151316
ARNTL2	6.814126657	6.811890972	6.892223461	6.848199947	6.800339116	6.759109229	6.800225549	6.856831122	6.840870843	6.752148734	6.750246562	6.809375524	6.760319069	6.76633318	6.800044438
ARPC1A	12.1065048	12.18837956	11.94647068	11.88981625	11.60993887	11.53412898	11.6578756	11.84617137	11.6199959	11.56859321	11.40534309	11.54265343	11.64638089	11.44290669	11.47067219
ARPC1B	8.859720381	8.944066369	8.863512534	9.562109651	9.647531718	9.807919133	9.268246166	9.553910692	9.443464736	8.569349855	9.602831647	8.53259262	9.191468335	9.046491448	9.229567395
ARPC2	8.948002481	9.010543311	8.95021013	9.103568473	8.996392325	8.847280967	8.999378134	8.979510345	8.922768241	8.77811074	8.779960159	8.825729783	8.982107208	8.74095853	8.919250692
ARPC3	10.29129412	9.829740372	9.833649425	11.09790764	11.10930085	11.55246032	11.05048647	10.62467852	10.77046019	11.17820529	11.35311752	11.2077383	10.31420084	11.60396742	11.0495893
ARPC4	9.383576354	9.196874608	9.155303917	9.387548756	9.545565428	9.593680615	9.289480442	9.373586939	9.46996565	9.289268511	9.342942045	9.276030626	9.378321232	9.163087274	9.144610405
ARPC5	11.93049992	11.93655744	12.02227585	12.33427146	12.3191485	12.3093336	12.33652051	12.18329896	12.13770073	12.16964809	12.158643	12.38652399	11.98823639	12.18575714	12.2658084
ARPC5L	9.659475316	9.409101596	9.646132016	9.68972063	9.60471079	9.474832323	9.264080854	9.318633069	9.435153041	9.257776572	9.405172058	9.319069258	9.421556346	9.48054521	9.68485614
ARPM1	7.29142626	7.243964515	7.219098645	7.397693193	7.510168573	7.34548796	7.532501949	7.418724627	7.312204023	7.436482102	7.692454531	7.511294216	7.445310955	7.36658904	7.286169215
ARPM2	6.778259889	6.81677827	6.754557509	6.804557916	6.779423317	6.765625966	6.802932429	6.682949027	6.751769511	6.744190546	6.794303347	6.82191747	6.789096595	6.73375246	6.79499445
ARPP-19	8.594818048	8.580129678	8.52874387	8.628936345	8.723873759	8.518620354	8.720955293	8.396451147	8.569196626	8.807910012	8.789207411	8.880914512	8.745056575	8.84141923	9.042749057
ARPP-21	6.773956396	6.739837332	6.751394217	6.759461999	6.767461342	6.703657655	6.755962657	6.730867071	6.73165805	6.766657361	6.735871898	6.76461507	6.752864818	6.748159732	6.732113638
ARR3	6.726188122	6.753711674	6.797117194	6.76356552	6.740603337	6.763890425	6.70794614	6.71451256	6.744668532	6.748467566	6.719026385	6.656986802	6.747706718	6.657244389	6.810509227
ARRB1	7.466728876	7.321302407	7.321483045	7.356117492	7.181745846	7.347036277	7.241230398	7.273193786	7.299066939	7.348969179	7.354821657	7.32367975	7.182235235	7.247556843	7.318370241
ARRB2	6.947291322	6.979012091	6.889328876	6.849565589	6.999972487	6.948537416	6.821577732	6.957215103	6.940003513	6.774057563	6.910500558	6.804777347	6.757436362	6.867197408	6.895370637
ARRDC1	6.912616816	6.895906338	6.965823559	6.92326028	7.023451045	7.007363478	6.973511534	7.038561937	7.067943095	6.86232651	6.802833182	7.085684715	7.091770165	6.845126558	7.019137203
ARRDC2	7.212649332	7.121750129	7.205518259	7.582309892	7.664612804	7.664334905	7.715779253	7.901959657	7.810906763	7.763117335	7.85527444	7.672497637	8.064685427	7.808789028	7.990959832
ARRDC3	7.224338718	7.357169068	7.29216465	7.165922768	7.167969916	7.09078392	7.208632416	7.213341824	7.205844818	7.294610792	7.198405128	7.197501537	7.183691093	7.281233993	7.054040846
ARRDC4	7.224782018	7.21052795	7.326337517	7.240058587	7.158345452	7.153686598	7.433418382	7.43053447	7.394719164	7.654465302	7.704200868	7.797792544	7.658381425	7.669548256	7.825412941
ARRDC5	6.835465615	6.776710142	6.734031253	6.752406261	6.728858752	6.657140874	6.896296223	6.871789633	6.805102673	6.736889595	6.736289597	6.671948815	6.758795291	6.731220465	6.767288765
ARS2	8.829815372	8.832847523	8.729200015	8.640833693	8.738013727	8.827895521	8.493830039	8.51336829	8.588672948	8.496205936	8.497461778	8.406268145	8.701239126	8.6574196	8.605829225
ARSA	7.863629654	7.797060039	7.601159021	7.592069067	7.794376913	8.018858357	7.801217376	7.925848322	8.18112529	8.032762873	8.191906611	7.97960262	8.009579584	8.178324919	8.089614152
ARSB	7.727896663	7.80895878	7.812833051	7.802460879	7.854048235	7.876180708	7.654167291	7.805662622	7.720635182	7.592638795	7.655224154	7.627493794	7.692285262	7.641966443	7.494807848
ARSD	7.559249255	7.484587996	7.532129199	7.773696225	7.673009373	7.678741667	7.708509745	7.781587921	7.760540538	7.721641079	7.638128015	7.703758516	7.812314328	7.693545604	7.787443402
ARSE	6.836786561	6.78459049	6.870179687	6.90968947	6.722032205	6.769448707	6.910720258	6.82679345	6.789566459	6.796820744	6.780189595	6.804547376	6.755760301	6.741381902	6.895285734
ARSF	6.656181088	6.610213586	6.690683499	6.771454405	6.696049442	6.768554976	6.769427719	6.697246306	6.714988798	6.770582324	6.655021018	6.767892237	6.683388767	6.793299561	6.77043547
ARSG	7.156805734	7.110563527	7.111012065	7.286052391	7.255787485	7.113457128	7.066965315	7.154487045	7.23443849	7.335197173	7.129631749	7.178607746	7.224933379	7.337658273	7.188824008
ARSH	6.729179457	6.708918325	6.788484606	6.759841014	6.771639573	6.781774205	6.798661266	6.817985937	6.739040939	6.762803318	6.801572762	6.784655461	6.803836185	6.804471085	6.727887152
ARSI	7.051596835	7.04712476	7.027561812	6.749075993	6.664248803	6.791528182	6.830420122	6.751484232	6.8314552	6.868730187	6.880600288	6.728677893	6.75397328	6.76380189	6.906265692
ARSJ	8.618239764	8.949826814	8.911380401	9.31108007	8.868610279	8.904076836	9.076625357	9.036347515	8.731346454	8.796274461	8.759349913	8.713460737	9.139029273	8.633131742	8.690589451
ARSK	7.559683089	8.040403504	8.055157816	8.212833295	8.03665865	7.938023634	8.13740172	7.937561733	8.012673175	8.062610969	7.92582777	7.97030615	8.176314375	7.787815916	7.700559634
ART1	6.90324348	6.878083935	6.930970737	6.929745509	6.996306489	6.983228982	6.952273592	6.929056735	6.754437777	6.861555644	6.937300701	6.93684381	6.906845343	6.939843056	6.84633842
ART3	6.792884854	6.765311689	6.754525683	7.114738626	7.112430129	7.010098981	7.494051083	7.579965206	7.463163254	7.813405882	7.872235565	7.785795847	8.034462344	8.027077377	7.809489823
ART4	7.022266116	6.883750919	6.998334825	6.961670976	6.933781222	6.901774359	7.086867903	6.96724459	7.02508756	6.856487875	6.833509641	6.947528564	6.918736782	7.033319389	7.161520515
ART5	6.822007348	6.784959746	6.762725081	6.782805657	6.732949636	6.779272308	6.746508031	6.742007553	6.755564466	6.707541812	6.750811476	6.827998835	6.75199033	6.754399336	6.705871614
ARTN	6.774008869	6.783375774	6.79780696	6.736566198	6.756047459	6.769025153	6.749428242	6.803660914	6.767813469	6.779126429	6.750298784	6.737166195	6.752857466	6.693366055	6.778200381
ARV1	9.12826768	9.271556507	9.296577606	9.526838298	9.325134626	9.441502034	9.371168986	9.310067095	9.432167872	9.402252988	9.066652454	9.625246339	9.335325134	9.484939981	9.246076262
ARVCF	6.751284754	6.735260794	6.7903555	6.874318263	6.919461732	6.96067323	6.822836651	6.841015393	6.919199819	6.877067358	6.833996163	6.801381886	6.903779957	6.838657048	6.826081783
ARVP6125	6.888395817	6.749801383	6.741130782	6.852248903	6.847830712	6.847211326	6.834876616	6.776284335	6.81115126	6.749720855	6.762884746	6.812926324	6.843289117	6.817176429	6.937866055
ARX	6.864324645	6.903530508	6.749175978	6.803589556	6.844601585	6.757214104	6.807611434	6.78395177	6.930216735	6.811598398	6.839672866	6.718918129	6.882523037	6.833000925	6.7771498
AS3MT	7.030083637	7.171449586	7.192598381	7.036500974	7.050577128	7.03848993	7.233120434	7.259640531	7.268710319	7.047381647	7.049425821	7.14537349	7.157879821	7.137026129	7.321565753
ASAH1	7.270168596	7.499477656	7.447633135	7.451011686	7.509124852	7.413116826	7.559475181	7.615954769	7.667606288	7.517946303	7.594080414	7.499523775	7.698034808	7.573888826	7.481465067
ASAH2	6.789456124	6.81156324	6.823386732	6.817986024	6.79864009	6.843915108	6.747746507	6.883523833	6.790604492	6.859646705	6.822019495	6.91205795	6.836562396	6.880109334	6.830654098
ASAH2B	6.850975162	6.861608283	6.870056424	6.866040904	6.832102216	6.886140437	6.819103782	6.793359416	6.828426582	6.813865522	6.861918805	6.829423255	6.8523536	6.855171049	6.820972839
ASAH3	6.817721621	6.768837103	6.842847888	6.700297415	6.7774438	6.834571457	6.75394084	6.766511229	6.765748853	6.783561331	6.77920667	6.643968704	6.782433153	6.71782276	6.773229601
ASAH3L	6.818377425	6.76569298	6.778352265	6.769932949	6.885249085	6.789251777	6.748910085	6.75030528	6.744450971	6.767918244	6.802348571	6.759818571	6.834176564	6.829277843	6.86749908
ASAHL	8.161184437	8.283776759	8.152028912	8.384872903	8.381293534	8.363891915	8.315999659	8.348393774	8.39374097	8.134863642	8.251772238	8.230909732	8.081241069	8.141837582	8.066460837
ASAM	10.62943293	9.407419323	9.544489494	8.690926196	8.404456928	8.963459219	9.038526751	8.450037987	9.061712607	9.5050122	8.748836904	9.857966062	9.507449217	9.960283753	8.765113073
ASB1	8.139943733	7.860296384	8.08230874	7.908786021	8.214996952	8.461731154	7.805231844	7.942586014	7.9089935	8.049909457	8.252023592	7.871808884	7.979943505	8.307910602	8.225050864
ASB10	7.036871855	7.128762037	6.989550702	7.111409155	7.291672959	7.230236056	7.031456379	7.142394919	6.993325006	6.936031807	6.919872667	7.03500836	6.86198966	6.98974078	6.893052059
ASB11	6.773340946	6.780420543	6.785034032	6.770975173	6.84134083	6.851073755	6.845146547	6.797711953	6.815447695	6.891960144	6.863676301	6.752394119	6.797486048	6.859318889	6.744457077
ASB12	6.728024312	6.712925825	6.72269217	6.76378302	6.716897646	6.732971769	6.817645114	6.680917899	6.769764383	6.725578661	6.788679063	6.81651511	6.757228816	6.795563947	6.753335019
ASB13	7.443708203	7.426677678	7.455653639	7.675855219	7.651771882	7.729037182	7.690973782	7.94356213	7.835799854	7.953411274	7.95213694	7.875699952	7.99281405	8.100713516	7.852116169
ASB14	6.74561191	6.763647384	6.742401076	6.769776142	6.925809629	6.671285459	6.743769922	6.797100439	6.7602199	6.849098016	6.766409558	6.706725309	6.734312632	6.673472733	6.721926244
ASB15	6.733387635	6.786998217	6.709831868	6.840397398	6.833394665	6.72083926	6.784003221	6.886628645	6.806220141	6.756362204	6.852237668	6.623677659	6.702304454	6.708892601	6.819860258
ASB16	6.703463444	6.78799597	6.76617076	6.775689269	6.808483381	6.752148734	6.833279722	6.725937367	6.827221367	6.744127218	6.725884415	6.76563801	6.718386144	6.761362896	6.658225896
ASB17	6.737721819	6.733216077	6.735775571	6.754181141	6.78278372	6.81520098	6.788227986	6.749655757	6.712470865	6.773901038	6.843936306	6.78886803	6.774112622	6.752330453	6.71854738
ASB2	6.868065029	6.870255403	6.722651425	6.83115892	6.889871383	6.844806206	6.869850771	6.748483368	6.836074366	6.804095778	6.834155631	6.820503678	6.802181333	6.966416899	6.765758388
ASB3	8.014020736	8.25815553	8.196097013	8.069649104	8.013048096	7.907992337	8.200080208	8.198612405	8.101388606	7.909780228	8.091918522	8.035121499	8.125831952	8.035072654	7.8694885
ASB4	6.81573904	6.752820761	6.819040019	6.823323427	6.760841977	6.720250251	6.797787183	6.734691201	6.759263059	6.778766385	6.787441984	6.740667786	6.776058377	6.757011515	6.769639532
ASB5	6.773225388	6.741398212	6.758900873	7.301189499	7.068076504	7.132193995	7.393317448	7.091928678	7.268567686	7.209406106	7.197120097	7.200754986	7.262157131	7.206338921	7.204709471
ASB6	7.580302764	7.722699382	7.657852719	7.654617509	7.67044447	7.671793399	7.530289485	7.726773366	7.653757807	7.455985362	7.481492549	7.566824748	7.614440809	7.430684701	7.604008667
ASB7	7.093654111	7.174288867	7.15028706	7.056869348	6.950863774	7.068416196	7.027933174	6.988054227	6.954815937	6.969853763	7.062487656	6.923968554	6.986462493	6.860498433	7.013948978
ASB8	8.028276548	8.087627389	8.200653001	8.387440531	8.230270472	8.203771132	8.187636805	8.401622861	8.093241258	8.477133104	8.118483169	8.232786392	8.271480349	8.299406015	8.246861875
ASB9	7.012295782	6.984977309	7.003776969	6.858811441	6.782951015	6.904430529	6.834076314	6.784229933	6.770169431	6.864687345	6.779752054	6.815282054	6.928847484	6.801779644	6.800729667
ASCC1	9.347322902	9.4382969	9.372779827	9.696777283	9.531005964	9.631650863	9.987507097	9.795911207	9.461773585	9.978944979	9.654012082	10.02711327	9.733844493	10.0146652	9.5050122
ASCC2	9.859096791	9.997777067	9.672230609	9.92568796	9.937425364	10.42298809	9.956064317	10.23288248	9.973235271	10.37448955	10.27816671	10.25472129	10.1699399	10.592858	9.879695506
ASCC3	7.866070862	7.848975561	7.899215216	7.886231041	7.767787901	7.661455879	7.851566132	7.707495017	7.682613068	7.666587406	7.64634455	7.69614835	7.701774454	7.68309128	7.871909558
ASCC3L1	7.218055995	7.112430129	7.208959365	7.146597121	7.006783938	7.29588443	7.307321928	7.097876923	7.240641104	7.433152732	7.509426269	7.199950494	7.290865582	7.525113355	7.333497546
ASCL1	6.767198098	6.833016155	6.795974493	6.877308543	6.708466608	6.867403792	6.796219269	6.930721701	6.792583294	6.911086424	6.895439878	6.825406855	6.849459906	6.772803615	6.739484521
ASCL2	6.858587119	6.829195748	6.811815054	6.913457351	6.855328097	6.80437854	6.816335569	6.831800605	6.941279496	6.945276298	6.809053044	6.841388298	6.862734233	6.865629904	6.822688665
ASCL3	6.834473664	6.737029515	6.785955846	6.738026506	6.714073248	6.850895313	6.683155987	6.765334133	6.751871436	6.764196863	6.781614508	6.719914219	6.751612291	6.757554289	6.88257368
ASCL4	6.86676252	6.76695094	6.710065601	6.729316419	6.745206667	6.732682896	6.68211375	6.761168456	6.825393373	6.735229357	6.718652106	6.726264875	6.741662189	6.720800649	6.782209663
ASF1A	8.75965019	9.052386247	9.061290922	8.642381169	8.498329297	8.409219438	8.903362733	8.786008907	8.548389878	8.731346454	8.538292695	8.804111408	8.571212003	8.515756993	8.394463495
ASF1B	8.240856777	8.179397303	7.740964636	7.751026287	8.000397109	8.051238862	7.507209676	7.550609784	7.751026287	7.487214464	7.269911416	7.322822516	7.341962402	7.472895912	7.263324772
ASGR1	6.984121655	6.969419811	6.984688439	6.937049939	6.88386983	6.930346598	6.862836618	6.914156676	6.997145808	6.844040035	7.078143624	7.046499316	6.914384925	6.860158598	7.052091414
ASGR2	6.754293421	6.735533373	6.784693734	6.798360531	6.808200179	6.791699508	6.774533716	6.78440877	6.820862404	6.750121067	6.783154139	6.771391028	6.803542638	6.770427976	6.833191521
ASH1L	6.872798897	6.831024468	6.897789464	6.995523825	6.99525652	7.000834078	6.848047777	6.899881121	6.841335159	6.851840137	6.902695974	6.829394119	6.869923219	7.02788556	6.809923895
ASH2L	10.15761298	10.06000372	10.05815191	10.1018329	10.20329503	10.05061972	10.06053883	9.993030602	10.13335886	10.33947067	10.23552615	10.30882849	10.22109748	10.16484364	10.01587232
ASIP	6.744093141	6.787296594	6.791716199	6.80698331	6.754917773	6.837145887	6.898423648	6.798989987	6.870571041	6.786668942	6.792119909	6.807847059	6.88195944	6.879422557	6.847340617
ASL	7.035433026	7.0247135	7.0141136	7.121055991	7.088363384	7.093845577	7.063612876	7.045446617	7.046903449	7.027298122	7.00234697	6.973774329	7.052893239	7.092299493	6.969085737
ASMT	6.789120423	6.68175277	6.914969309	6.70383874	6.700747786	6.767423673	6.818086271	6.808890685	6.663808919	6.767088735	6.781421695	6.725614609	6.770728266	6.745854843	6.754953966
ASMTL	7.883601542	7.891802183	7.807590843	7.982060235	8.162225873	8.196840183	8.049804831	8.081922362	8.136170184	8.122510103	8.084098525	8.116040442	7.911990131	8.016967405	7.907929333
ASNA1	6.921659034	6.818816388	6.780054459	6.910662526	6.849459906	6.79645197	6.877622838	6.710609388	6.871118521	6.743601683	6.741229878	6.807822225	6.897447378	6.902605805	6.790273244
ASNS	9.684898305	9.671023401	9.606394034	9.196838574	8.970665597	9.061505214	9.917650612	9.790450966	9.617732572	10.39790916	9.881277455	9.944574747	9.56909366	10.09134504	9.934742185
ASNSD1	10.48263999	10.73813614	10.69311648	10.70126208	10.25231388	10.31420084	10.73005548	10.43213736	10.34091897	10.59193374	10.4312443	10.62004526	10.72804196	10.55595694	10.23955859
ASPA	6.76684819	6.688668092	6.770430715	6.72646259	6.716053622	6.739815656	6.715242691	6.751418473	6.779257958	6.781000161	6.767032528	6.718257362	6.783957625	6.777172189	6.78823742
ASPH	7.703057449	8.04693375	7.960128708	7.571165024	7.6589772	7.571661098	7.62193491	7.566692279	7.530223506	7.403768432	7.510962362	7.453454896	7.664108789	7.402504909	7.661424087
ASPHD1	6.924934596	6.909247417	6.89831589	6.931735442	6.947988795	6.886230822	6.878412081	6.863488224	6.925474366	6.865513443	6.876121351	6.750187034	6.866723092	6.839318667	6.828123696
ASPHD2	7.427789284	7.423922252	7.377537648	7.485379884	7.288189387	7.239757841	7.181895848	7.370731984	7.455653639	7.249882896	7.331011546	7.270169213	7.388694853	7.276226215	7.236673094
ASPM	9.776426179	10.02650166	10.05061972	9.397315865	9.171450607	9.150443931	9.220113798	8.301407961	8.564993522	8.178616405	7.619399371	8.328225026	8.286725217	8.243507299	8.417041102
ASPN	6.74404404	6.778861063	6.688713551	6.79997191	6.770077238	6.779873786	6.71032049	6.786359135	6.709841225	6.667284256	6.67577228	6.759444803	6.813897621	6.777311195	6.74249189
ASPRV1	6.894975399	6.884682177	6.917618532	6.828293485	6.797013699	6.856516467	6.833047564	6.958013379	6.914994297	6.775048498	6.930119369	6.812763026	7.033474267	6.880756508	6.92053707
ASPSCR1	8.464864841	8.606000089	8.45771347	8.417235239	8.434337672	8.467779938	8.498962346	8.433628974	8.589033393	8.393894495	8.403164809	8.343208159	8.311577932	8.366699987	8.317775137
ASRGL1	6.707079219	6.756163923	6.736011361	6.650080898	6.669437153	6.72011503	6.684457357	6.781881953	6.622357172	6.763388954	6.719568193	6.834723811	6.679070569	6.740436411	6.701628938
ASS1	8.05319787	7.983309438	7.96716644	8.390145337	8.475056671	8.18793518	8.905650701	9.056512493	9.032774258	9.061760591	8.825557194	9.006102645	8.906397257	9.215205827	9.153664338
ASTE1	7.627128043	7.674181078	7.64046981	7.726726635	7.642378128	7.449338657	7.723517263	7.732809374	7.488433247	7.578268916	7.715761835	7.629695959	7.672317189	7.787572706	7.642018552
ASTL	6.843124138	6.859548494	6.822775015	6.757804557	6.819123852	6.823295488	6.8590771	6.83897692	6.779333723	6.787493951	6.861204663	6.847332085	6.78967709	6.882909076	6.882131425
ASTN1	6.799921968	6.852305402	6.789256255	6.842462736	6.823006872	6.796588118	6.741712629	6.760309674	6.820335517	6.783688399	6.778997351	6.809438592	6.808877343	6.829483623	6.834579227
ASTN2	6.919284047	6.874266107	6.954306341	6.96972597	6.929806399	6.968725821	6.95303712	6.916645644	6.890677604	6.998033996	6.949992707	7.006049474	6.915399212	7.005995087	6.916397618
ASXL1	8.997907775	8.729873756	8.699327344	8.710649586	8.934398051	9.030049073	8.69810627	8.809920816	9.026049988	8.686461697	8.822682452	8.569349855	8.654804947	8.696106443	8.645247802
ASXL2	9.071494838	9.445219905	9.441908193	9.107899542	9.101043987	8.934398051	9.062081132	9.292711011	9.034129317	8.742126601	9.029322329	8.687733558	9.078948098	9.070303013	9.044256395
ASXL3	6.687294869	6.735694355	6.669420272	6.785127485	6.784199789	6.694992074	6.740570007	6.884840185	6.729958262	6.670207705	6.917003931	6.700312035	6.732047717	6.752184432	6.766712123
ASZ1	6.761108187	6.707726056	6.749790651	6.753913224	6.67291866	6.768219465	6.723823523	6.706994991	6.700005238	6.707806735	6.67734289	6.778544391	6.724365857	6.689205058	6.76579538
ATAD1	8.642796704	8.534633732	8.850425319	8.758407764	8.630642109	8.34034583	8.891682494	8.574641991	8.485216672	8.709626071	8.681683129	8.933816024	8.75249228	8.681663752	8.895974759
ATAD2	8.646911328	8.529037191	8.554494884	8.238070227	8.113207934	7.917450419	7.945216104	7.701695756	7.483854984	7.717938794	7.54342628	7.561637165	7.698779871	7.677201485	7.657383771
ATAD3A	8.794019659	8.723698509	8.464010514	8.705686256	8.58779418	8.683982028	8.238307025	8.643401087	8.232080375	7.999029657	7.947931533	7.889618654	8.103338472	8.136875768	8.187685554
ATAD3B	6.986391357	7.311109351	7.363953977	7.135589349	7.124944846	7.038289462	6.960641086	7.094227131	6.965032392	6.931570244	6.910533872	6.842789006	6.998189059	6.94262427	6.989938123
ATAD3C	6.785001589	6.810301884	6.802241241	6.787388759	6.823056292	6.93732997	6.891384878	7.001308611	6.840383379	6.812732234	6.818931149	6.845355839	6.853182029	6.842662675	6.792109071
ATAD4	7.497608481	7.342587009	7.363210323	7.423762546	7.716005453	7.320416099	7.469632587	7.442456534	7.508362123	7.509259196	7.460672378	7.601291351	7.476516288	7.672764037	7.363486784
ATAD5	6.722391354	6.805474446	6.768345991	6.666757623	6.786164035	6.705871626	6.751381777	6.72011503	6.854319013	6.746710801	6.71806378	6.8105737	6.861409248	6.765611	6.747761391
ATCAY	6.80979112	6.768601513	6.730645748	6.734180736	6.778015921	6.701774471	6.790445976	6.803263191	6.87060826	6.751121839	6.872676178	6.798388067	6.766245495	6.752019506	6.783660678
ATE1	6.957375004	6.975799337	6.980314564	6.936140297	6.926082516	6.89925754	6.934617417	6.884812375	6.870060917	6.830047329	6.845743335	6.914210202	6.943739186	6.821477748	6.886565429
ATF1	7.374175608	7.399241732	7.541399099	7.396328212	7.507677222	7.333226546	7.221501415	7.311952203	7.145087922	7.310603425	7.161803194	7.229785818	7.116564114	7.274712879	7.540080257
ATF2	7.696079914	7.883510573	7.841503765	7.811588224	7.917736179	7.674407077	7.763332637	8.099178866	7.59989698	7.895749575	7.763332637	7.704155641	7.932610715	7.548098235	7.666419986
ATF3	6.888994606	6.900041902	6.913856856	6.873568469	6.860462868	6.933917257	6.902775484	6.894611281	6.929199306	6.952264156	6.972612502	6.967885391	6.977435879	7.002081355	6.961015295
ATF4	9.402400023	9.33224006	9.315978886	9.326288422	9.679803807	9.54741805	9.744561818	9.785832362	9.932965205	9.846236422	9.970800288	9.891032734	9.744713504	9.894625128	10.06477589
ATF5	8.131896756	8.364079156	8.225935127	8.431131406	8.386790365	8.643401087	8.436392983	8.543937099	8.332976832	8.755191244	8.857288191	8.734384949	8.830939346	8.763203653	8.318842313
ATF6	9.25623885	9.302079265	9.503540552	9.57038817	9.135433627	9.14818465	9.545862232	9.27231712	9.044256395	9.32159656	9.064356033	9.267350062	9.239399814	9.048904424	9.097291909
ATF7	6.8975861	6.842074836	6.852460319	6.880866474	6.972401237	6.882629763	6.93778568	6.880136531	6.836392172	6.776087045	6.824051964	6.845598263	6.849566025	6.813475155	6.900481144
ATF7IP	6.988123265	6.896978536	6.969088465	6.940628824	6.865477438	7.074958359	6.993325006	6.917892554	6.804183146	6.91185335	6.85756395	7.097018297	6.993087666	7.063300093	6.762084341
ATF7IP2	7.210649101	7.217934068	7.297341981	7.325364473	7.253210578	7.106610591	7.24291512	7.210480229	7.27127931	7.096790485	7.220534932	7.314169986	7.273176465	7.444628155	7.394567496
ATG10	7.68757445	7.757055501	7.728926644	7.893464919	7.734608899	7.75471335	7.910763147	7.928400689	7.926075466	7.813410911	7.923171247	7.830460923	7.859504568	7.904684612	7.888341802
ATG12	8.832919878	8.825852572	8.6412562	8.955052849	8.946667038	8.973512543	8.993953557	8.915723822	8.979632549	9.191523654	9.000178545	9.122824264	9.050730457	9.044961898	9.117452963
ATG16L1	8.969616998	8.903881115	8.875671473	8.830670333	8.854610267	8.855017819	8.498347757	8.643340676	8.830063036	8.865318106	9.028534908	8.752501939	9.006266213	8.964220759	8.938619311
ATG16L2	6.919678703	6.954286734	6.914779449	6.923169064	6.923376185	6.890905171	7.03090634	7.045878759	6.892122245	6.781853697	6.823427082	6.963668504	6.94949305	7.004515224	6.836594079
ATG2A	8.152408991	8.067395107	8.146670621	7.86162351	8.024036772	7.978022106	7.931912315	8.425075477	8.202165048	7.86422699	8.215789383	7.836041488	8.193074564	8.221754601	8.269905583
ATG2B	8.061591995	7.945216104	7.732635673	8.08230874	8.34652595	8.099437005	8.288031443	8.226143567	8.025109106	8.185497072	8.169359021	8.235645588	8.148577512	8.295354938	8.052957439
ATG3	8.864606426	8.826270297	8.861250422	8.735134755	8.827573402	8.699795485	8.770220176	8.642014463	8.780201197	8.660606766	8.701357797	8.638426331	8.721239458	8.567351337	8.595548047
ATG4A	7.26302137	7.309276949	7.337791637	7.31091831	7.309948781	7.292676727	7.313778627	7.258929583	7.391997909	7.428152907	7.409389719	7.449161242	7.436357288	7.509442074	7.232837794
ATG4B	7.688697318	7.862162298	7.841490744	7.855339774	7.867491748	7.925166617	7.737670835	7.738626259	7.744170914	7.765458222	7.740886366	7.669846174	7.744113451	7.477360414	7.578533241
ATG4C	7.517220244	7.654965206	7.647445596	7.505750981	7.330841672	7.353823749	7.580951089	7.460393839	7.423188669	7.492769158	7.466646742	7.600585215	7.399042146	7.40171174	7.356330388
ATG4D	7.0856472	7.02133269	6.97475728	7.010677141	7.083498967	6.993882341	6.889864458	6.903736538	6.98202941	6.926854636	6.94098947	6.948306582	6.954792557	6.991199932	6.952654427
ATG5	7.607696166	7.750785558	7.770975898	7.836294615	7.757999269	7.811588224	8.290079813	7.798719046	7.944991499	8.332345482	8.127907492	8.326618637	8.158734602	8.212833295	8.066363365
ATG7	8.814584639	9.089446295	8.953717768	8.808773074	8.842860746	8.868286207	9.114038935	8.889454935	9.003608099	9.194244698	9.033779317	9.141366976	8.969288106	9.119476778	8.688990762
ATG9A	8.281299322	8.07344839	8.168264862	8.184425231	8.225179283	8.097499053	7.980829923	8.141883598	8.188370959	7.976478396	8.108954339	8.000734622	8.115906793	8.107459275	8.217933891
ATG9B	6.797478987	6.826419989	6.745223836	6.779650259	6.731535858	6.802602536	6.822149189	6.736566213	6.749598084	6.740363251	6.702632861	6.721474005	6.801153831	6.809122996	6.860125527
ATHL1	6.899216948	6.908083669	6.883999456	6.968687341	7.140883175	7.126768572	7.038624214	7.148303978	7.159515919	7.091307202	7.188148207	6.914133536	7.298432692	7.210379561	7.207100508
ATIC	11.29250637	11.24130034	11.1636143	11.27126326	11.02614538	10.92517342	11.28617695	11.13146396	10.90175775	10.97226393	10.97968577	11.16741342	11.21752511	11.0778235	11.02194225
ATL3	10.0364243	9.976689999	10.15568737	10.26441647	10.31498702	10.29627047	10.23626654	9.951311336	9.899414323	10.0146652	9.793832028	10.06196685	9.871564165	9.70885848	9.415014633
ATM	7.651349454	7.716294149	7.791256534	7.73552365	7.812363558	7.759151829	7.835623892	7.830169993	7.77303556	7.674841732	7.735465138	7.744570616	7.817368638	7.784397353	7.833104236
ATMIN	7.86380715	7.972721737	7.973405081	7.910534605	7.660367638	7.615199933	8.040365149	7.645449256	7.851776788	8.155759464	7.850277635	8.200087175	7.93120809	7.887143829	8.206286988
ATN1	7.538227342	7.32758004	7.42574248	7.402808119	7.471827161	7.291311591	7.227891471	7.379028705	7.360580157	7.118985899	7.278761043	7.261381497	7.307954264	7.25035203	7.621958834
ATOH1	6.769089981	6.708684901	6.790929128	6.726886944	6.779591077	6.875516343	6.736560075	6.790478874	6.730550615	6.760100951	6.688283933	6.669493272	6.790743366	6.717491404	6.835674072
ATOH7	6.800052419	6.752090898	6.840105884	6.776591676	6.77589729	6.740457641	6.76220185	6.72309448	6.732473842	6.835382309	6.708864372	6.758123634	6.792988347	6.778766005	6.74134443
ATOH8	9.318287898	8.992565881	9.003608099	10.06196685	9.787363524	9.88821363	9.676578321	10.10293657	10.10403372	9.489043652	9.250120908	9.419381943	8.983095123	8.867512509	9.244551897
ATOX1	11.55520518	11.4734405	11.18925268	11.56572774	11.45939299	11.82867811	11.26400603	11.30706096	11.61329771	11.62607955	11.2760728	11.35311752	10.99876133	11.48614834	10.92700381
ATP10A	6.882329372	6.807133929	6.838012184	6.872481734	6.850867312	6.772530726	6.777934399	6.771969187	6.800520261	6.990967875	6.765822278	6.886494094	6.938765446	6.832203263	6.859706002
ATP10B	6.844800545	6.803246289	6.756609279	6.845558414	6.740820762	6.822802912	6.740387288	6.799767942	6.863020228	6.811138118	6.860777792	6.82857284	6.78512153	6.70936582	6.821647593
ATP10D	7.171553332	7.146046238	7.227637008	7.31511737	7.130999533	7.139830346	7.178502262	6.958112991	7.039368171	7.055929881	6.951965437	7.111409155	7.071384523	7.050250465	6.993922364
ATP11A	6.719862213	6.734281963	6.710571916	6.76432448	6.754998343	6.696324133	6.782394757	6.746291566	6.717090319	6.772647539	6.809076217	6.692024781	6.725512675	6.745839739	6.740669827
ATP11B	7.756646292	7.695607275	7.736727732	7.898273139	7.917163265	7.80074355	7.9590105	7.699413847	7.846895829	7.959107679	7.917298652	8.036408997	7.840576967	7.989140246	8.258413041
ATP11C	7.86976525	7.951192444	7.977252402	7.948974384	7.876304605	7.784377374	8.027859023	7.871637886	7.810073399	7.974333824	7.953868055	8.071558063	8.002680214	7.898056442	8.213843217
ATP12A	6.777948205	6.775837359	6.885465373	6.892122245	6.790878269	6.832513129	6.689979844	6.740226899	6.842218826	6.744510876	6.820916998	6.755416878	6.797974994	6.865563209	6.728727492
ATP13A1	8.005969022	7.931912315	7.849906789	7.999527242	7.961331709	8.037714456	7.828822234	7.94751324	7.928764923	7.798719046	8.083796061	7.757774521	7.879244968	8.205752838	7.882426097
ATP13A2	7.983612252	7.904140051	7.837454378	8.106335873	8.054474926	8.06686028	7.845336779	7.982268328	8.128635419	7.763125872	7.82340313	7.66928571	7.764834927	7.951012203	8.150370785
ATP13A3	7.006638493	7.224752002	7.254290473	7.28067143	7.020764308	7.096114214	7.087847564	7.074175778	7.105464494	7.001664921	7.001123956	6.951967029	7.039236104	6.848837173	6.985921315
ATP13A4	6.795081169	6.658225896	6.702119751	6.784193754	6.760749028	6.687635739	6.805782734	6.66958833	6.743846384	6.798903839	6.770484178	6.764381951	6.706253157	6.751214034	6.716841262
ATP13A5	6.66827209	6.740827029	6.699954991	6.690165604	6.687057872	6.66180152	6.639569962	6.665836811	6.698918011	6.711297952	6.668821903	6.629678075	6.622850547	6.690394577	6.638030063
ATP1A1	10.6629538	10.47703267	10.62470958	10.76154168	10.84650397	10.84882651	10.23369682	10.52609352	10.77006759	10.40558251	10.56248136	10.27128652	10.59528818	10.37231235	10.72948703
ATP1A2	6.82230022	6.740328129	6.71214541	6.705095231	6.79481256	6.780179782	6.939784693	6.870482674	7.008249541	6.974638469	7.12249927	6.87585809	7.171881697	7.240389246	7.167543378
ATP1A3	6.840376957	6.87537814	6.831626555	6.904706457	6.920415426	6.754336177	6.886971622	6.823994865	6.798892369	6.850226017	6.808840921	6.788715258	6.858431228	6.888593628	6.960783412
ATP1A4	6.745912195	6.698081365	6.731578107	6.842789749	6.71715768	6.710761434	6.703043458	6.727886284	6.699582878	6.720609297	6.715636617	6.772909634	6.692601743	6.752532793	6.769275802
ATP1B1	9.04891881	8.8458059	9.004778226	9.297560742	9.237509252	9.058383969	9.084417559	9.149744105	9.065475115	9.511927392	9.543060519	9.509754718	9.956371365	9.751789305	10.05840927
ATP1B2	7.805880501	7.222018733	7.369711903	7.757584721	7.556459343	7.598366783	7.205023769	7.524261105	7.44177782	7.649223237	7.271973386	7.629097357	7.376973911	7.838072685	7.36835877
ATP1B3	9.284055213	9.268603953	9.343184434	9.175037784	9.156678064	9.076613277	9.042814904	9.124900671	8.94457279	9.002350552	9.015756642	9.07053872	9.02490964	9.046592042	9.35550815
ATP1B4	6.793618685	6.776842458	6.755216013	6.635474099	6.839646451	6.777522005	6.74533086	6.846948315	6.755336796	6.750471112	6.784431622	6.691748884	6.756043341	6.720129198	6.807318369
ATP2A1	6.796532957	6.800381543	6.804125024	6.822433407	6.818323842	6.794536758	6.773111857	6.833036133	6.805924428	6.813216164	6.775969705	6.780255321	6.825391963	6.789041244	6.834041679
ATP2A2	10.17075264	10.09336997	10.23278166	10.17571581	10.34292294	10.23943844	9.847945093	10.18630058	10.03188262	9.8747759	10.24287148	9.928812296	10.49845391	10.1419639	10.44272381
ATP2A3	6.838794181	6.795884288	6.821583875	6.793656277	6.689797888	6.746447147	6.780575715	6.678289002	6.767385494	6.731911529	6.809625308	6.734890254	6.711408595	6.751301956	6.795776679
ATP2B1	7.125085828	7.111121928	7.13510688	7.037069785	7.052110751	7.030042736	7.049903773	6.917876735	7.025326229	7.073884803	6.99585157	7.107641827	7.004059687	7.029763475	7.047224337
ATP2B2	6.782228889	6.727647464	6.717404338	6.748436107	6.757841295	6.765960909	6.775979252	6.800766359	6.75988044	6.757843858	6.773912919	6.757124991	6.746070854	6.769852212	6.737677362
ATP2B3	6.770532887	6.754340544	6.740385043	6.747863091	6.825600501	6.831976105	6.752934633	6.76864159	6.780651619	6.795347429	6.69241337	6.779976943	6.789898337	6.735257313	6.780124256
ATP2B4	9.665234248	9.733825321	9.644939913	9.623512655	9.659551279	9.522252368	9.2459456	9.678704013	9.528545354	9.465618465	9.669889237	9.427208615	9.775729787	9.677546418	9.617788097
ATP2C1	8.564487806	8.613226406	8.715693161	8.477359143	8.400458466	8.375930369	8.590152601	8.364503044	8.312770275	8.483333131	8.488300267	8.566725678	8.620730298	8.463029138	8.580098669
ATP2C2	6.597595869	6.757420956	6.62134394	6.746953977	6.714336056	6.748092111	6.747449104	6.667893709	6.738593462	6.640224462	6.760185632	6.739985018	6.750742181	6.639569962	6.683954297
ATP4A	6.708239409	6.783689157	6.736493668	6.821455454	6.843919886	6.654113695	6.860538442	6.85874405	6.637155136	6.715955201	6.817696739	6.728135932	6.79377836	6.791613913	6.744504344
ATP4B	6.779533166	6.792236093	6.769466771	6.777264114	6.748360786	6.748518553	6.805791362	6.786847124	6.795881866	6.755826797	6.764651058	6.791051443	6.781653545	6.792323358	6.773391298
ATP5A1	13.21276166	13.40799442	13.35232415	13.20326923	13.04675827	13.06835724	13.15573842	13.06406208	13.0146712	12.89587443	12.93250253	12.81227026	13.10394298	12.91507207	12.7228318
ATP5B	14.03779174	14.2873761	14.05800614	13.82299368	13.80692124	13.98251844	13.89693687	13.76539197	13.67391953	13.90425611	13.91711548	13.91711548	13.87314372	13.71569047	13.49006495
ATP5C1	11.33853657	11.39715377	11.62607955	11.49721963	11.50395216	11.32087245	11.35147876	10.88365818	10.98563789	11.1636143	11.0495893	11.23694453	10.74794957	11.0304061	11.18131803
ATP5D	10.205904	9.859988368	9.896266	10.03989159	10.21699163	10.23613882	10.05694525	10.01318745	10.09966085	9.852154073	9.867967807	9.970778072	9.829752632	9.918085796	9.924543989
ATP5EP2	14.09730747	13.92616224	14.0133359	14.07425657	14.09875435	14.25872206	14.05219451	13.88590429	14.09054999	14.12913407	14.02299117	13.9731032	13.83854854	14.01986473	13.91630866
ATP5F1	11.30064746	11.2766627	11.17820991	11.23122034	11.28475009	11.31480947	11.32473171	10.88185196	11.08018456	11.20702796	11.07070917	11.10366848	10.98664986	11.02689921	10.94962468
ATP5G1	9.081195315	9.061074923	8.927027652	9.235497704	9.188113485	9.242197833	8.852136766	8.996482444	9.056915757	8.810160475	8.880364647	8.78905195	8.72752171	9.043327858	8.625219429
ATP5G2	8.639680219	8.60807139	8.556346555	8.672851268	8.742884069	8.700877086	8.645867036	8.592273834	8.788461423	8.813112631	8.640386492	8.740453535	8.557861918	8.637417817	8.338564343
ATP5G3	7.821139613	7.742948729	7.787572706	7.783103581	7.687797893	7.706163645	7.843804686	7.629097357	7.481696366	7.592544327	7.574787561	7.697110461	7.595404596	7.64046981	7.590913851
ATP5H	13.14933534	12.98000847	13.20390226	13.2078776	13.22381547	12.96768894	13.13272669	12.72112855	12.92302879	12.70003668	12.71475817	12.89501786	12.79634315	12.64887572	12.97086303
ATP5I	10.01553722	9.842335688	9.8089619	10.03709574	10.0433668	10.11376503	10.03441821	9.786861488	9.987238138	9.895100987	9.898482637	9.887770167	9.648992942	9.784757839	9.692785933
ATP5J	11.31298996	11.07835646	11.2412478	11.20677384	11.56030586	11.58000321	11.19855044	11.00251493	11.28264933	11.40117278	11.1969682	11.17203679	10.86957018	11.19189566	11.02729657
ATP5J2	11.55174942	11.49192513	11.39211241	11.62712601	11.93688046	11.86030186	11.48830955	11.48275315	11.7317628	11.42703953	11.34419053	11.40229369	11.02732018	11.4249493	11.25956304
ATP5L	10.73152225	10.45477946	10.43777415	10.69358325	10.79485373	10.70006752	10.74475237	10.31673103	10.55967035	10.52260978	10.51138681	10.69607148	10.46944058	10.55831459	10.40458037
ATP5O	12.33188574	12.05729201	12.40887191	12.50289693	12.58208228	12.29624215	12.44076393	11.82867811	12.27752325	12.2226573	12.26391171	12.33882223	11.95877082	12.06908813	12.11795284
ATP5S	7.723865507	7.650707209	7.726145102	7.874193626	8.02621428	8.052501153	7.896551743	7.893613562	8.096112684	8.029046896	7.984744691	8.081891254	7.875304225	7.860911496	7.942725162
ATP5SL	10.35376585	10.2140251	10.2955114	10.22321709	10.16096661	9.969594173	10.28805323	10.11989015	10.29201236	10.12910035	10.14381602	10.14630065	10.19991266	10.00203474	10.13550004
ATP6AP1	11.24246626	11.39122826	11.28515225	11.13386207	11.15376166	11.60396742	10.89885782	11.58118923	11.57816349	11.37361693	11.74381752	10.9405825	11.43050835	11.86632457	11.21874727
ATP6AP2	11.69109781	11.98423185	12.0477644	11.6929233	12.10258902	11.96104755	12.16964809	11.93829951	11.92140783	11.95877082	11.99217505	12.04404503	12.12450695	11.69848195	12.05447706
ATP6V0A1	9.615251665	9.618589872	9.409870491	9.27889337	9.265741957	9.820777893	8.930449977	9.207424537	9.347794902	9.214839969	9.202821978	9.14056309	9.278036772	9.330050064	9.265322343
ATP6V0A2	8.013646397	8.22918633	8.188683425	8.507488218	8.326904113	8.323747756	8.270123739	8.039576074	8.095312493	8.299020467	8.383060384	8.14338983	8.378652549	8.3887217	8.164685655
ATP6V0A4	6.788624543	6.808924842	6.780162537	6.783474367	6.752646228	6.800293305	6.776683709	6.744294232	6.809434148	6.790825039	6.7868729	6.780188489	6.858654586	6.734180694	6.750670522
ATP6V0B	9.566087914	9.525914485	9.535485013	9.533933525	9.474852279	9.389235723	9.185312429	9.385634679	9.466769336	9.135769348	9.302607287	9.219008248	9.23293785	9.605957923	9.098041128
ATP6V0C	9.75712055	9.766379753	9.596565257	9.449019082	9.679408929	9.680335587	9.32500691	9.575203071	9.598163351	9.316028184	9.416537771	9.332338408	9.472092834	9.461590949	9.584893975
ATP6V0D1	10.17070098	10.16365446	10.13445831	10.32420473	10.06516859	10.33775809	10.21658173	10.23761444	10.19052275	10.38150826	10.02440783	10.13811598	10.06954646	10.4092693	9.851670827
ATP6V0D2	6.845909344	6.792143027	6.847877199	6.806994717	6.836004224	6.806941293	6.836343846	6.806412604	6.801856253	6.875416296	6.937759238	6.909526085	6.798695054	6.793310634	6.789759067
ATP6V0E1	12.58474319	12.2281706	12.44410617	12.76850224	12.61026006	12.68508499	12.86663318	12.60628874	12.68733952	12.75859961	12.85092389	12.8632708	12.52579007	12.61493101	12.68134972
ATP6V0E2	9.850542417	9.882385264	9.702198802	9.938514061	9.707786344	10.1494901	9.714352955	9.967937099	10.00874816	9.758638771	9.68173987	9.762089269	9.717797636	10.182709	9.622899814
ATP6V1A	11.11685076	11.49991954	11.66239061	11.38330044	11.20415479	10.96988841	11.41278297	11.03659758	10.93582208	11.09890012	11.3093584	11.09183697	11.27024331	11.26047387	11.38171008
ATP6V1B1	7.315023829	7.351583562	7.367464858	7.199579389	7.188380427	7.388008927	7.29600875	7.507374586	7.339650419	7.365102634	7.533184533	7.459878083	7.589564122	7.542241964	7.476516288
ATP6V1B2	11.49162892	11.50543852	11.57001832	11.40140779	11.31086153	11.12382142	11.43050835	11.32087245	11.22137979	11.26797714	11.42673828	11.38864795	11.41835029	11.3198077	11.1458497
ATP6V1C1	7.443627493	7.570900523	7.561647203	7.476123596	7.360367578	7.348440139	7.576642985	7.388301037	7.266029936	7.3440003	7.445165229	7.434784613	7.454812538	7.347489261	7.462444601
ATP6V1C2	6.691215219	6.745606684	6.731055641	6.738310166	6.765275835	6.733204941	6.741924767	6.642747843	6.654861223	6.726079699	6.681810865	6.745115831	6.782337319	6.693711322	6.748302985
ATP6V1D	11.81501455	11.67422516	11.78064385	11.942577	11.68451137	11.59308066	11.69109781	11.22001894	11.52981545	11.57352019	11.22001894	11.68276542	11.24685163	11.48728433	11.30591286
ATP6V1E1	11.79833041	11.81518027	11.69022173	12.03693824	11.83272665	11.99012865	11.87919971	11.98693113	11.86190804	12.18226667	11.99156725	12.03247	11.8716598	12.05789017	11.32610716
ATP6V1E2	7.600627824	7.638745928	7.768062135	7.650190753	7.611620803	7.403471839	7.712541232	7.631644618	7.537483959	7.775833209	7.591259354	7.520024661	7.611443604	7.526315409	7.423762546
ATP6V1F	11.4473549	11.28515225	10.9807369	11.29956189	11.34506489	11.49991954	11.5369662	11.18032793	11.62938901	11.89495172	11.60715811	11.69848195	11.2528823	11.70666004	11.40407713
ATP6V1G1	11.31853925	11.23903693	11.39343596	11.52519161	11.53258953	11.17731719	11.56706112	11.39715377	11.51231364	11.45672658	11.44030751	11.75606758	11.53412898	11.62739871	11.9404892
ATP6V1G2	7.549026264	7.511682115	7.487407321	7.804071581	7.870426108	7.846957717	7.958868453	7.768463311	8.033290198	7.981463511	7.885920761	7.975753109	7.561322419	7.65149648	7.619854089
ATP6V1G3	6.84537175	6.818754942	6.848529867	6.808523916	6.733290756	6.797663464	6.74773085	6.816260285	6.788295199	6.783781768	6.823974017	6.764821968	6.829019171	6.783679196	6.761697203
ATP6V1H	8.375409898	8.52956076	8.400476747	8.234401107	8.356234839	8.19328404	8.263147393	8.255293653	8.216090163	8.349821072	8.256809154	8.273339268	8.324987236	8.132125578	8.407128851
ATP7A	7.339968236	7.369224108	7.566473799	7.533184533	7.302448839	7.374028391	7.489975324	7.34229561	7.353858098	7.39191112	7.41645138	7.387832034	7.546842617	7.45549186	7.41758089
ATP7B	7.251910595	7.311177969	7.311140513	7.388484924	7.313622238	7.263978109	7.267540505	7.347544909	7.278597291	7.277831166	7.354819281	7.231148099	7.432371887	7.321629102	7.489516134
ATP8A1	6.686785188	6.812015378	6.861827408	6.776555714	6.724153199	6.699685585	6.800795578	6.695943308	6.790026076	6.726998856	6.723057722	6.725995366	6.777126684	6.687665593	6.777516617
ATP8A2	6.910488493	6.957594001	6.912279983	6.898670892	6.90423548	6.911621879	6.936541684	6.798689825	6.927118668	7.117919216	6.994829354	6.92340606	6.89511995	7.032882598	6.805821889
ATP8B1	7.611443604	7.790794557	7.607696166	7.399395129	7.380247004	7.400928335	7.109141594	7.333497546	7.021894896	7.223227775	7.198418694	7.108429435	7.142096162	7.111617283	7.070080173
ATP8B2	7.722606364	7.715610789	7.754393958	7.77948894	7.66503971	7.789543692	7.532916903	7.753360287	7.745152715	7.715837893	7.802556676	7.61573234	7.802094736	7.971077121	7.724045742
ATP8B3	6.763443835	6.792734749	6.760760314	6.734140075	6.775724521	6.744591954	6.71820999	6.936665739	6.777045811	6.773010417	6.76704784	6.817633928	6.769545929	6.783683235	6.823555217
ATP8B4	7.087937909	7.023072564	6.98803014	6.861567819	6.916625324	6.98900277	7.306418015	7.284361091	7.135196786	7.30598494	7.357464196	7.365393802	7.384223387	7.424390954	7.316010039
ATP9A	8.058724883	8.070585284	8.061597217	8.128050385	8.190911629	8.131876786	8.266142041	8.279016708	8.205204606	8.196301869	8.305712196	8.154180488	8.23234682	8.15286255	8.152095714
ATP9B	7.180368596	6.986391357	7.038289462	6.961074648	6.994883398	7.108507017	7.105692349	6.968645369	6.940766733	6.992027925	7.096021184	7.277930276	7.077420065	7.142596763	7.098159664
ATPAF1	8.712535177	8.909582465	8.673656863	8.764572682	8.624644914	8.71568595	8.937445277	8.702646969	8.792142856	8.850725264	8.878818084	8.938321855	8.851840109	8.915863309	8.601974691
ATPAF2	7.615918485	7.400475597	7.489185295	7.531483169	7.392190783	7.426677678	7.511097383	7.386573171	7.372395108	7.670342707	7.318881149	7.541559957	7.49154795	7.503909935	7.390601266
ATPBD1B	9.030783463	8.916970509	8.891881313	8.828706824	8.933994263	9.206652379	8.808779709	9.052521841	9.078280769	8.931904809	8.989448577	8.924136358	8.837418641	9.082362915	8.619174678
ATPBD1C	6.758960511	6.764898391	6.770850614	6.728360055	6.762764735	6.76633944	6.759737378	6.720081964	6.762846374	6.763925813	6.724102134	6.823849055	6.768871247	6.746355648	6.857285913
ATPBD3	7.114920042	7.217697729	7.075960001	7.15098447	7.157506515	7.318341823	7.03728605	6.978231702	7.119441103	7.206028096	7.226472466	7.104067172	7.005667753	7.29666091	7.102928073
ATPBD4	7.061262316	7.077319054	7.087913274	7.074273811	7.179678663	7.022264134	7.147145525	7.052064943	7.02870328	7.101204981	7.210835169	7.077041544	7.114541932	7.074958148	6.99491175
ATPIF1	8.750414553	8.640225062	8.612495488	8.580749974	8.740377339	8.809692418	8.580030305	8.576603302	8.576982243	8.505558438	8.486781179	8.546571893	8.387283953	8.607757839	8.604373706
ATR	6.81058645	6.804362772	6.840651274	6.836397882	6.772148807	6.823705582	6.803994946	6.744307144	6.727073536	6.744080593	6.803589335	6.762351849	6.775510205	6.724222556	6.783613568
ATRIP	7.904922884	7.863294749	7.795848864	7.939323844	7.777710266	7.884340438	7.769967326	7.882931737	7.675388185	7.755782449	7.633298408	7.732804319	7.797268543	7.818692735	7.730449036
ATRN	7.337066957	7.283447897	7.33755033	7.386307676	7.39349658	7.392650554	7.269469243	7.363250182	7.389768228	7.252443333	7.449834033	7.242430864	7.390895297	7.406736102	7.430276995
ATRNL1	6.742146083	6.82318652	6.754758861	6.768554976	6.687835759	6.850370913	6.656576299	6.781936708	6.800884442	6.792576317	6.794852395	6.752719777	6.72637988	6.783612158	6.700476111
ATRX	6.732778909	6.924875409	6.839283155	6.774737576	6.798694882	6.887358334	6.913772113	6.903651516	6.85710485	6.866003827	6.807665054	6.846096899	6.82926294	6.745477184	6.775246483
ATXN1	7.687116341	7.59127564	7.574174888	7.431571885	7.540437414	7.597590246	7.539036066	7.330978737	7.507723394	7.591514033	7.633518732	7.53960675	7.46890296	7.634013712	7.746745747
ATXN10	7.24844005	7.310801939	7.266304715	7.392186104	7.350010511	7.373816915	7.509499242	7.206309315	7.459730505	7.490055469	7.392150219	7.468236406	7.374560016	7.490333166	7.41107115
ATXN2	10.31616748	10.67749156	10.51982818	10.54830037	10.68976846	10.6472759	10.02759908	10.99876133	10.66310669	10.16150174	10.56988827	10.0439079	10.5968987	10.46084678	10.39179523
ATXN2L	6.893623752	6.841052807	6.917939145	6.884949606	6.879928254	6.896073214	6.868810526	6.892736794	6.875650503	6.88189827	6.909984798	6.873526025	6.907509623	6.85132328	6.907923436
ATXN3	7.673067342	7.756617759	7.738249508	7.787576297	7.65072312	7.726325997	7.774154335	7.782806654	7.741960753	7.996016632	7.568912734	7.803854503	7.742892486	7.621413897	7.534037538
ATXN3L	6.760190879	6.764257468	6.749763291	6.672996991	6.645900127	6.797933323	6.711071089	6.803170805	6.762170136	6.676377555	6.686240962	6.672119563	6.642787904	6.708493404	6.651570515
ATXN7	6.880742052	6.760947499	6.733103891	6.746742582	6.723302638	6.792662111	6.728772843	6.847597414	6.796491827	6.794270017	6.787504321	6.734112058	6.667597245	6.754769663	6.805658542
ATXN7L1	6.958585703	6.923812024	6.829954983	6.871365706	6.836523055	6.826652686	6.891219629	6.960049274	6.986949225	6.921563992	6.835723875	6.879852206	6.996681732	6.813467977	6.855669928
ATXN7L2	7.236519616	7.132539934	7.254742505	7.098067155	7.090437565	7.088445505	7.158899953	7.25126948	7.229188991	7.206282829	7.253470298	7.133017648	7.418574266	7.202071096	7.236519616
ATXN7L3	9.080473579	8.863191956	9.004352403	9.029018089	8.760531279	8.805149369	8.513193174	8.880650024	8.934398051	8.672585074	8.720121102	8.502925905	8.972788234	8.621322613	8.979804469
ATXN8OS	6.76661223	6.70399694	6.71209224	6.773375203	6.774875548	6.739040939	6.799325815	6.749654159	6.781916658	6.731825445	6.775694941	6.821843835	6.716498719	6.776887146	6.651717507
AUH	7.666208568	7.926532139	7.812306171	7.603797877	7.633845117	7.818871528	7.679454863	7.821139613	7.788817629	7.79322052	7.695452308	7.61291173	7.736154203	7.682552952	7.418052668
AUP1	7.507573433	7.548899564	7.458950483	7.605122718	7.537334845	7.463478965	7.533414176	7.505822661	7.507386524	7.499710082	7.499492052	7.611181767	7.513335515	7.558625461	7.51873911
AURKA	10.44732277	10.22513801	10.34630657	10.01713999	9.82406803	9.753977256	9.543435457	9.223625194	9.174265273	8.736687733	8.606120184	8.546745616	8.834546938	8.787695084	8.793510432
AURKAIP1	12.06201157	12.0395875	11.96735935	11.85635125	11.76866192	12.25468485	11.75301235	11.74571125	12.17892475	11.99404563	11.96499484	12.0260281	11.49452237	12.03105316	11.70148065
AURKAPS1	6.891977502	6.860400083	6.718084091	6.754079554	6.82710813	6.826760581	6.856556165	6.837413873	6.78080204	6.774030635	6.802964493	6.727801853	6.793627933	6.87791706	6.742114055
AURKB	9.36037393	9.120213933	8.98338695	8.616285177	8.640064903	8.962441224	8.107828726	7.987327641	8.154942486	7.657160892	7.554342575	7.645882731	7.944093858	7.949724394	7.691855068
AURKC	6.787076953	6.749775998	6.779932389	6.806984083	6.714130134	6.71139366	6.759294419	6.802545826	6.819903424	6.812912301	6.750185209	6.716546946	6.730053585	6.720274973	6.751339545
AUTS2	9.37232736	9.616630212	9.795395722	10.00268617	10.02057968	10.26365625	9.601701039	10.27456216	10.06000372	9.631650863	10.34027034	9.758115372	10.28068623	10.16755835	10.13142988
AVEN	8.870629081	8.362795652	8.692183689	8.764103659	8.880279996	8.393243755	8.754818342	8.15668776	8.389813154	8.092078023	8.26533095	8.340376518	7.889850827	8.008695809	8.736844114
AVIL	6.893113111	6.958244588	6.8808921	6.900371654	6.876600286	7.00093734	6.991860734	7.113092993	7.027145388	6.957424177	6.954354494	7.032577085	6.999094089	7.049036161	6.913705698
AVP	6.976238376	6.856596675	6.856866712	6.851362572	6.968143017	6.849864286	6.932543004	6.952357975	6.943175199	6.872784488	6.917199582	6.930436127	6.909380142	6.890466182	6.940574239
AVPI1	11.13386207	11.37361693	11.05837851	11.16985322	11.18224706	11.17503255	11.23903693	11.41134718	11.29030494	11.36454189	11.14922607	11.27719145	10.97226393	11.27831712	10.78263942
AVPR1A	6.787786295	6.758075438	6.789631177	6.790211965	6.839375186	6.756652342	6.845126558	6.899447571	6.850123952	6.811640418	6.793476869	6.910350239	6.750684883	6.810593539	6.786175336
AVPR1B	6.872527496	6.865908674	6.898816781	6.807331198	6.799152777	6.754845305	6.615811367	6.775613586	6.722162673	6.794063056	6.666562829	6.755442904	6.779503139	6.796338109	6.762657503
AVPR2	6.715955201	6.773681032	6.75529684	6.837674311	6.715011177	6.747454687	6.80317621	6.782433153	6.848936697	6.854567522	6.78262679	6.683438012	6.749755872	6.766946087	6.716979948
AXIN1	7.747140969	7.962452644	7.884218762	7.846408312	7.84329448	7.796987011	7.788776829	8.067738508	7.813480433	7.709181294	7.908289573	7.724766537	7.973641294	7.712414358	7.859419988
AXIN2	7.614225985	7.442297401	7.585725311	7.733455168	7.932610715	8.000860368	8.084506821	8.103826192	8.073490992	8.530851474	8.413442463	8.276845428	8.51146275	8.514030451	8.446253145
AXL	12.17797399	12.19044323	12.08911623	11.57861767	11.67385116	11.5493559	11.29842454	11.41903302	11.44690156	11.25480038	11.20773177	11.0082641	11.1202608	11.17899018	10.76528194
AXUD1	9.402727807	9.385356432	9.273824554	8.523540369	8.33037084	8.517418015	8.368112417	8.32249901	8.367499493	8.369624222	8.314992532	7.975742639	8.019111646	8.057126074	7.85909714
AYP1p1	8.512000474	8.584095603	8.234651692	8.674949223	8.594229663	8.708993281	8.810547275	8.828861903	8.966979383	9.068432705	8.667862284	8.913986725	8.479630204	9.098008723	8.452169805
AZGP1	7.028608708	6.966416899	6.899433041	6.91745893	6.78641448	6.963668504	6.852539257	6.86407374	6.821732909	6.85127078	6.811708107	6.989259747	6.81025847	6.857042333	6.750371415
AZI1	7.436751297	7.559161064	7.391179508	7.37828551	7.453003262	7.55296871	7.346064332	7.403918418	7.386403705	7.466829547	7.46253591	7.300508855	7.331314312	7.523659527	7.202636795
AZI2	8.153152358	8.184596795	8.303789512	8.805149369	8.830633497	8.601567672	9.403910521	9.125340273	8.868895473	9.16791287	9.082238656	9.278036772	9.27521704	9.206294773	9.288451662
AZIN1	8.808067884	8.864325449	8.905199084	8.784580882	8.75441899	8.833280093	8.740831325	8.529418776	8.659449535	8.786832557	8.685977493	8.705562512	8.699416641	8.631622358	8.835034104
AZU1	6.760437863	6.688215619	6.701474924	6.734445068	6.742661441	6.805359249	6.800697622	6.776228942	6.813615435	6.858453625	6.831727579	6.866867746	6.993133517	7.001210551	7.072839743
B2M	12.79011973	12.85727038	12.83774275	12.82042275	13.1271515	12.88141894	12.98667879	12.89342249	13.03252726	12.90098516	13.22544591	13.14202234	12.71064351	13.28221035	13.0942257
B3GALNT1	7.740126204	7.952513962	7.921787941	7.541065745	7.485303842	7.475808794	7.753089479	7.685442331	7.579686582	7.672933643	7.706652288	7.777367431	7.759677485	7.698197378	7.694572856
B3GALNT2	7.643734646	7.793050309	7.632560822	7.904595107	7.831208005	7.855123939	7.959241245	8.002067417	8.072503194	7.951738498	7.785591948	8.038203149	7.875894209	7.937041399	7.697564578
B3GALT1	6.876458551	6.846047469	6.827880541	6.891824417	6.785811469	6.923169064	6.859289838	6.84677398	6.893971178	6.904196013	6.863285357	6.850235902	6.830510439	6.921980164	6.845179526
B3GALT2	6.923549265	7.00077299	6.958957072	7.86095346	7.840816771	7.40517596	8.211746358	7.687979817	7.982506719	7.838072685	7.776691901	7.956177871	7.597223335	7.702145202	8.050806673
B3GALT3	6.821363273	6.991603343	6.793171539	6.880397132	6.778285686	6.836555685	6.841077583	6.84006056	6.753875927	6.789479783	6.776520696	6.851391141	6.764963363	6.812688399	6.790766994
B3GALT4	7.045147507	7.055998831	6.956323026	7.472441147	7.47853347	7.706003527	7.520024661	7.866590356	7.864683838	8.011281977	7.82270658	7.610478086	7.505127818	7.615918485	7.779598332
B3GALT5	6.762449216	6.764825065	6.791259217	6.749014112	6.83066565	6.782167221	6.731713148	6.79706166	6.759871229	6.73717895	6.753584031	6.726096666	6.7534017	6.723172214	6.796185769
B3GALT6	8.907140241	8.743429982	8.8742393	8.608775383	8.866065457	8.735591236	8.329530304	8.520564399	8.384874711	8.389813154	8.506687788	8.435204709	8.672824847	8.657409432	8.887306045
B3GALTL	7.974401726	7.919092893	8.067612842	7.893180776	7.959741221	7.856972524	7.954766341	7.997663484	7.856483594	8.095569013	8.010130758	8.130056174	8.007501952	8.131351358	7.924434243
B3GAT1	6.797643753	6.862734774	6.769765874	6.810360151	6.783657932	6.795812698	6.784944601	6.789521087	6.827437221	6.782756447	6.84862303	6.786658294	6.763831885	6.841260339	6.800287187
B3GAT2	6.707736289	6.700620318	6.759973772	6.851743668	6.749960176	6.780515188	6.713171045	6.667284256	6.71329971	6.665945531	6.773239491	6.700999273	6.789525286	6.704786996	6.752313811
B3GAT3	8.245316871	7.826014519	8.141583175	7.795694426	7.982027557	7.909526368	7.683386017	8.033240386	7.842056182	7.71556065	7.935876508	7.710932513	7.892751406	7.789262902	7.883932315
B3GNT2	7.683806665	7.758429385	7.844195109	7.788604871	7.909526368	7.930322319	8.013107323	7.913464245	7.862788784	8.10169751	8.129501537	8.034218023	8.090218606	7.780027601	7.966812111
B3GNT3	6.869510155	6.799508756	6.892022774	6.853856969	6.968523146	6.95310405	6.881612495	6.709655331	6.979333413	6.911027744	6.849023055	6.814585496	6.802098262	6.885510486	6.84160813
B3GNT4	6.76424222	6.836392172	6.77666858	6.81919466	6.981084745	6.800756087	6.837278921	6.694196437	6.901584293	6.748097355	6.793903185	6.723816637	6.897249818	6.849853828	6.87403568
B3GNT5	6.691567493	6.721174605	6.735086798	6.722751652	6.722290112	6.769555708	6.676689385	6.734253343	6.67577228	6.781629768	6.717979632	6.720741961	6.712211443	6.732164885	6.809974422
B3GNT6	8.440288777	8.283058987	8.295573906	8.117858928	8.135560948	8.335315937	8.300346024	8.169077571	8.339312172	8.447977506	8.727711391	8.315545072	8.416444868	8.616021054	8.577587528
B3GNT7	6.711061221	6.68448556	6.660107487	6.712196216	6.700914865	6.75050247	6.643791699	6.614654363	6.797478987	6.707917792	6.70679956	6.721258978	6.723144117	6.655192254	6.747113565
B3GNT8	6.986213659	6.939813759	6.995313129	7.074199012	7.089417033	7.07254396	7.08559347	7.201221822	7.101534025	7.131696074	7.113281701	7.375981889	7.019679553	7.068742927	7.017131952
B3GNTL1	7.325364473	7.151277931	7.257857313	7.299271496	7.055214943	7.328162672	7.18807273	7.136756433	7.005263594	6.915123313	6.990405076	7.074199012	7.109506114	6.940531425	6.98679756
B3Gn-T6	6.897185542	6.799360902	6.747017938	6.793253474	6.810470714	6.743635425	6.763963552	6.678417221	6.772274972	6.743582686	6.827058208	6.852539257	6.650848626	6.77610798	6.769021301
B4GALNT1	6.964590486	6.904398447	6.876393549	6.835594834	6.977221379	6.86833192	6.969370838	6.870851176	7.01084767	6.969934145	6.883575696	6.953519413	6.845300944	6.955971641	6.949112853
B4GALNT2	6.715113097	6.852296758	6.780642893	6.704794913	6.650886138	6.791256252	6.767137123	6.707187295	6.749785854	6.739448489	6.775939232	6.709630343	6.749812581	6.831959111	6.724189757
B4GALNT3	6.699202292	6.746726149	6.801031452	6.637652567	6.774339645	6.65681518	6.656751435	6.710668662	6.630496635	6.664297003	6.761406088	6.714955785	6.668955015	6.652142921	6.617330765
B4GALNT4	6.704120754	6.746042465	6.851166342	6.739201158	6.789369879	6.728911413	6.691375155	6.658313547	6.705439745	6.680415361	6.653557549	6.65458124	6.696880834	6.74187558	6.612355446
B4GALT1	9.20590848	9.063976791	9.463202379	8.70764154	8.822072655	8.875216966	8.772233096	9.150866241	8.836052535	9.015002216	8.954107135	9.048591814	9.004352403	9.12826768	9.487191894
B4GALT2	6.976798178	6.962490728	6.907615853	6.948721112	6.91958724	6.957110111	6.864964894	6.993137503	6.861611191	6.847298539	6.959401226	6.92173155	6.858149422	6.916019765	6.878943747
B4GALT3	9.237368777	9.268611489	9.16009229	8.989592376	8.916590759	9.176258011	9.058391187	9.183073256	9.146803145	9.112113764	9.320710605	9.162905973	9.209038694	9.439318715	9.176258011
B4GALT4	8.567328841	8.398219251	8.570637622	8.659589603	8.608479317	8.642845592	8.58767199	8.288406563	8.507534883	8.404274372	8.321249963	8.457251372	8.405198162	8.46428117	8.449986571
B4GALT5	9.892731594	10.00203474	10.06661761	10.19179086	10.28196869	10.26865169	10.61351046	10.81501744	10.43293939	10.90273508	11.17614759	10.78571709	11.10930085	10.84256985	11.08843137
B4GALT6	6.983461366	7.064761323	7.177501905	6.978146262	6.896401557	6.89609917	6.932953409	7.024191971	6.806280621	6.961106445	6.943448207	6.958244588	6.959192963	6.923001669	6.920867915
B4GALT7	8.922023797	9.016335409	8.767590858	8.843176788	8.718483523	9.183073256	8.849431111	9.088339414	9.179879069	9.157573398	9.184033813	9.081160982	9.073146843	9.27340466	8.701629618
B9D2	7.809853912	7.902768872	7.70887693	7.707248624	7.610090352	7.882426097	7.698391183	7.937292871	7.727370173	7.789028039	7.615518021	7.658688927	7.707901724	7.889850827	7.6808704
BAALC	7.433326827	7.575331183	7.526368404	7.446723704	7.347513589	7.379396803	7.366661276	7.31931652	7.340965263	7.304920041	7.233953332	7.354077768	7.281787366	7.340930086	7.322835664
BAAT	6.776663132	6.728644597	6.694489224	6.688543923	6.739961957	6.779685096	6.774599352	6.696059906	6.746251645	6.724650369	6.656109702	6.739009758	6.651932239	6.650922555	6.800339116
BACE1	7.800454141	7.664084276	7.707975706	7.767513804	7.908282207	7.796697605	7.799133105	7.823454543	8.060092759	7.799082193	8.09208842	7.859802728	7.868387669	7.99329671	8.21565627
BACE2	7.99442248	8.016575648	7.831189395	8.040234129	8.05333284	8.128478259	8.058755132	8.163727963	8.097729807	8.073880261	8.075282731	8.048392906	7.831082111	7.936996992	7.968887009
BACH1	6.846153987	6.886650296	6.85393295	6.783008005	6.791590312	6.799707675	6.807521854	6.764879706	6.839167963	6.82813392	6.88245578	6.825918407	6.815867438	6.877566082	6.760152718
BACH2	6.787162445	6.88464981	6.880084809	6.825867819	6.785400543	6.745640993	6.77005121	6.788196067	6.863152623	6.830615798	6.792251302	6.804567337	6.81241757	6.881308059	6.811624908
BAD	7.82097693	7.815301029	7.789617695	7.730483411	7.638036664	7.91375923	7.822389775	7.848277193	7.972156373	8.027758905	7.905592022	7.890244338	7.856123305	7.985548643	7.913584512
BAG1	6.931239033	6.955512666	6.913106776	6.84684478	6.913083344	6.929369908	6.958585703	7.016295294	6.856300907	6.949081192	7.00077299	6.961359334	6.820509385	7.09228099	6.898182147
BAG3	10.32561675	10.67929281	10.40859436	10.80319022	10.66215941	10.91514997	10.45033901	10.88110135	10.9539989	10.69970574	10.92025948	10.72177544	10.90384476	10.75640353	10.52845082
BAG4	7.34665594	7.645673149	7.649349161	7.839180488	7.788166586	7.761599573	7.83556871	8.017801891	7.84061848	7.771570353	7.828647136	7.768086813	7.606951566	7.515222034	7.709393295
BAG5	7.923307842	7.903341924	7.90317619	8.021224077	7.950529594	7.868705266	7.968789734	7.767324242	7.881222906	7.995931159	7.958387846	8.009043526	7.940208634	7.854033926	7.928262447
BAGE	7.046633567	6.943386662	6.907817358	7.010035565	6.965334301	6.989644962	7.001858167	6.860455335	7.197144949	7.159515919	7.101697078	6.931339627	6.895501404	6.953480406	7.116298177
BAGE2	6.686551478	6.986046563	6.967051975	6.862892358	6.874838782	6.93724791	6.78996764	7.04238895	7.103189491	6.844644966	6.749460775	6.862269126	6.905547903	6.71142888	6.997524016
BAGE3	6.87131492	6.846855091	7.056709472	6.876626791	6.957214383	6.871801989	6.754064244	6.975741473	6.848607409	6.97740109	6.937387271	6.775361271	6.901254402	6.937759238	6.953907245
BAGE4	6.686381562	6.774629843	6.763594896	6.733532473	6.79114337	6.788764207	6.780673602	6.723157293	6.770735982	6.696686692	6.665026488	6.755704985	6.774027315	6.78609994	6.712313124
BAGE5	7.03239443	7.171093765	7.328636946	7.181109984	7.1848369	7.274465658	7.264417707	7.27408332	7.281581335	7.23289414	7.282692245	6.973111249	7.189282928	6.838765835	7.194561308
BAHD1	6.930902092	6.824598092	6.824493912	6.844932538	6.692014215	6.778723374	6.856563436	6.85046793	6.777224005	6.827928346	6.825810386	6.747519046	6.846835746	6.858712968	6.858792453
BAI1	6.770586918	6.777124432	6.762496864	6.796654177	6.768136113	6.789330376	6.792460976	6.773006703	6.798667459	6.761226662	6.749884913	6.804176767	6.753762559	6.83276005	6.77372884
BAI2	6.891916617	6.713420727	6.735571842	6.786492434	6.678505087	6.744992799	6.66545925	6.756293327	6.729219891	6.711717336	6.722102176	6.734659329	6.765709079	6.730157204	6.758960511
BAI3	6.684057293	6.727642354	6.664670665	6.73395527	6.715215527	6.70878643	6.709079727	6.714053725	6.788175048	6.666757623	6.724918814	6.603294551	6.697278959	6.655329439	6.661648107
BAIAP2	7.23039286	7.193324543	7.167644893	6.987519881	7.024214135	7.076964434	6.964536192	6.953321066	7.039290243	7.027043054	6.981390438	6.979707015	6.988197125	6.958904253	7.028576198
BAIAP2L1	8.575092615	8.781330719	8.701339482	8.713460737	8.454784165	8.485547385	8.634343518	8.658118688	8.602534569	8.354490757	8.459185864	8.30322985	8.2071944	8.22918633	7.846453707
BAIAP2L2	7.714143693	7.588803064	7.536200534	8.007312144	7.687017458	8.115350235	7.805880501	7.522660696	7.685652412	7.804580377	7.700374145	7.835347595	7.520539812	7.768062135	7.613247588
BAIAP3	6.770303478	6.78953637	6.747562241	6.786983638	6.752058116	6.605193552	6.765503036	6.658282995	6.742478409	6.697142237	6.624663751	6.602370805	6.744608755	6.733522251	6.694609677
BAK1	7.709075717	7.713738237	7.272501078	7.413346368	7.434823694	7.743782231	7.196987549	7.265465947	7.438587325	7.250000098	7.461589121	7.314309949	7.413518791	7.479402243	7.480229335
BAMBI	10.54085848	10.57487835	10.48778872	11.82867811	11.44440832	11.63962994	11.89702277	12.06201157	11.72747293	11.6578756	12.21615014	11.44163875	11.47067219	11.68922693	11.84980111
BANF1	10.21831322	9.894973667	10.07963363	9.97920219	9.990648085	9.984660868	9.8541122	9.73367606	10.03483212	9.669565289	9.755435405	9.843235136	9.697026007	9.917262585	9.526397772
BANF2	6.776920642	6.784856849	6.772944366	6.79377836	6.767526011	6.753677588	6.861943954	6.825953327	6.714786165	6.772842542	6.838224884	6.821596092	6.852974855	6.819942297	6.795670876
BANK1	7.122145377	7.17401684	7.192376335	7.532309395	7.400928335	7.31391051	7.518101213	7.313627308	7.232771458	7.406040888	7.550254405	7.541686879	7.574276381	7.418574266	7.504942665
BANP	8.379725502	8.549377299	8.431039715	8.304110917	8.315296991	8.493555539	8.290077214	8.629361988	8.577885313	8.474427333	8.515339801	8.320064897	8.503310845	8.490391894	8.460951385
BAP1	7.934662685	7.918187787	7.797491324	7.765219877	8.023072719	7.85583396	7.831772094	8.028953904	8.179978155	8.328225026	8.249191681	8.014085797	8.149075593	8.261877972	8.003151759
BAPX1	7.088350727	7.113092993	7.024078647	7.179788183	7.118979723	7.181351453	7.097191016	7.259192029	7.335927831	7.180468516	7.504614881	7.354665862	7.481860895	7.567880156	7.192376335
BARD1	8.818683966	8.991784483	8.988820084	8.972443142	8.503857118	8.415925167	8.693440338	8.657757837	8.22918633	8.46457631	8.350707447	8.318842313	8.733721736	8.424239396	8.331771975
BARHL1	6.843089521	6.778385152	6.798365568	6.816760344	6.665646209	6.733073069	6.807133929	6.80722522	6.783229782	6.795686138	6.799478472	6.811629286	6.795686138	6.801899054	6.815812785
BARHL2	6.708853378	6.679557018	6.849196937	6.773137321	6.850113744	6.813609501	6.911125608	6.770992243	6.757142954	6.701374422	6.784283041	6.691269655	6.783601363	6.880136531	6.746277695
BARX1	6.720550354	6.774645419	6.712303118	6.912939628	6.914061381	6.870758554	6.880112515	6.719673766	6.826392509	6.785577767	6.740392665	6.849204391	6.76487194	6.764261953	6.84696437
BARX2	7.010918731	6.890445572	6.870216518	6.89414842	6.705412512	6.8704253	6.904116737	6.817289714	6.771347974	6.795475	6.700810837	6.841998902	6.843495627	6.812793942	6.872539212
BASP1	13.49006495	13.24634725	13.56923746	13.17324964	12.96069944	12.89344402	13.0768595	12.96731471	12.86510792	12.4692077	12.40887191	12.66444921	12.4792584	12.20497362	13.10068602
BAT1	8.428966347	8.203322395	8.467075761	8.301773707	8.229576946	8.071710439	8.197827142	8.11897723	8.034041626	8.074462551	8.097102588	8.14688274	8.124137084	8.052861191	8.181463047
BAT2	9.271331563	9.013555565	9.164655456	8.543340322	9.052647439	8.680960594	8.001088937	8.654187189	8.675617223	7.87923224	8.629769145	7.845826361	8.396052102	8.301016706	9.175747086
BAT2D1	10.07422375	9.561175533	9.997200415	9.275725249	9.873691414	9.659475316	8.995704909	9.557899872	9.628066197	8.998387842	9.716866187	9.15294905	9.655620698	9.490532015	9.554443274
BAT3	8.310411346	8.360033824	8.113460256	8.247277984	8.303338255	8.318115011	8.089714466	8.451200238	8.398476744	8.366998913	8.31756966	8.205115458	8.152547396	8.418597126	8.178159217
BAT4	7.080292511	7.059046202	7.081159171	7.023711954	7.127246065	7.138416935	7.095499687	7.08005133	7.033821392	6.869074898	7.067344974	7.073017762	6.875828509	7.094979108	6.961328174
BAT5	9.174624415	8.839871812	8.874566839	9.058017951	8.75965019	8.596077874	8.648112835	8.800615564	8.692429904	8.59884739	8.542501207	8.701879446	8.691613909	8.711358204	8.943699262
BATF	6.825228341	6.891572036	6.902911354	6.955169074	6.953197254	6.960600221	6.818711396	6.942278997	6.830375279	6.831974697	6.889162125	6.838273048	6.878935947	6.975052073	6.749524686
BATF2	6.828007934	6.885477032	6.899899463	6.853172238	6.821800898	6.849135693	6.844275774	6.842620495	6.810503002	6.80207939	6.875752066	6.712363043	6.892431767	6.871743604	6.79700166
BATF3	6.959981673	6.942916951	6.967970835	6.89674228	6.898111907	6.936341703	6.894051018	6.81141374	6.96269382	6.938417907	6.91815164	6.99082255	6.910508929	7.052468829	6.846212495
BAX	8.154109271	7.886663484	7.831431377	7.919540246	8.021999242	7.898214024	7.505114192	7.971093367	7.703876375	7.632338316	7.485077261	7.549031123	7.726903263	7.919731048	7.793533106
BAZ1A	8.374146496	8.264132471	8.512871965	8.358323916	8.123368604	8.057073837	8.217065553	8.173731077	7.913178155	8.159580643	8.101679385	8.009301328	8.195788323	7.973436781	8.196495699
BAZ1B	8.090759469	7.954997433	7.947531377	7.917116183	7.9239975	7.916568506	7.844102497	7.774197369	7.905931348	7.938292435	7.781394694	7.970507816	7.898719769	7.879589559	7.768361413
BAZ2A	6.919949469	6.803567072	6.840907718	6.888159486	6.848917324	6.763812053	6.865293932	6.85936381	6.821247349	6.7976943	6.88205188	6.876019104	6.858712968	6.887570909	6.859344211
BAZ2B	8.240304687	8.136875768	8.439404281	8.034046407	7.897073747	7.776925047	8.356351434	8.046127056	8.067910009	8.049153142	7.849419278	8.096703722	8.076903833	7.979662351	8.097128155
BBC3	6.830354672	6.758563812	6.762364159	6.702458909	6.820542161	6.729567389	6.810160122	6.769110477	6.771476004	6.754992335	6.767535455	6.737818333	6.834771494	6.785044467	6.797890097
BBOX1	6.833088174	6.871006137	6.915775462	6.828871839	6.815660145	6.788189578	6.772148843	6.77753774	6.883256993	6.814919785	6.773059053	6.823974212	6.805912555	6.834693336	6.773849931
BBS1	8.391019239	8.16133829	8.306852856	8.298743782	8.199048448	8.132182937	8.669474136	8.854483614	8.901661957	8.838369474	9.054310004	8.938575112	9.002477648	8.879943575	8.97382546
BBS10	7.212157041	7.376509864	7.302975422	7.237520249	7.259764087	7.144082789	7.24938211	7.231854861	7.271014185	7.462973873	7.463470006	7.332522258	7.117553052	7.315746547	7.320257195
BBS12	7.373166647	7.347949644	7.304558281	7.715385675	7.431028388	7.541686879	7.865870018	7.650019286	7.600445503	7.860296384	7.750616718	7.816755263	7.600239842	7.735173521	7.332522258
BBS2	8.846070273	9.043525927	9.007555798	9.017171552	8.955959575	8.878581566	9.040430652	9.149986447	9.003689442	8.972867885	9.004941804	9.022154792	9.216423284	8.972389639	8.816302674
BBS4	8.309446239	8.701339482	8.406074561	8.267496606	8.122583317	8.474776859	8.49410995	8.763527892	8.67817113	8.583781869	8.640708932	8.717346612	8.531932903	8.414040045	8.359805029
BBS5	6.895241704	6.946909837	6.914279752	6.85556232	6.876401041	6.815752801	6.845400025	6.886372797	6.845548603	6.867764898	6.866395415	6.871465711	6.88953848	6.870720967	6.891560659
BBS7	7.515565043	7.610219336	7.67723075	7.664793332	7.480459173	7.540124547	7.710076547	7.443371827	7.562190316	7.492563812	7.526512988	7.648985422	7.567825024	7.471091307	7.595240874
BBS9	7.471120908	7.390267926	7.471914409	7.644154503	7.484383516	7.496540139	7.567094138	7.417099872	7.530712888	7.44631639	7.407806276	7.40029445	7.398530597	7.444184762	7.394992924
BBX	9.644131624	9.778596293	9.818505532	10.50664967	10.09132554	9.987507097	10.53008754	10.36558644	10.04556512	10.12497351	10.24162471	10.05937055	10.10523689	9.876943509	10.12301742
BC37295_3	6.787824311	6.768952085	6.743647359	6.780300554	6.75105319	6.687324362	6.802310027	6.723966296	6.789137121	6.828349145	6.773229601	6.695117979	6.695805785	6.664980276	6.717199898
BCAM	6.850686656	6.794034245	6.79301546	6.77277352	6.789609614	6.752481684	6.826428698	6.831209612	6.73750535	6.790752073	6.768944353	6.72051394	6.814164139	6.886680031	6.820503511
BCAN	6.844769915	6.860069351	6.815534365	6.816064948	6.956950606	6.867077358	6.874910966	6.849601401	6.830988918	6.891209994	6.873064846	6.873912429	6.879260465	6.868189124	6.905219815
BCAP29	7.802274461	7.935061963	7.984239495	7.872975028	7.893395273	7.873838149	7.90122341	7.73847468	7.806116558	7.743780875	7.747091481	7.780898968	7.771031183	7.575719428	7.658394638
BCAP31	11.6185104	11.56572774	11.63447206	11.67270466	11.63262885	11.48458514	11.48728433	11.25685484	11.59023774	11.45280508	11.2935884	11.39122826	11.41971575	11.43460961	11.22914913
BCAR1	9.174219793	9.168801815	9.093694398	8.774217345	9.010820325	9.254151623	8.576391641	9.043832251	8.92068414	8.475016945	8.8173977	8.270123739	8.625757966	8.615267596	9.104978443
BCAR3	10.49387124	10.68385376	10.72316819	10.64043883	10.54149282	10.38627864	10.43359581	10.62943293	10.27265583	10.14567379	10.38410392	10.24433338	10.43891445	10.14013015	10.36223956
BCAS1	6.739553934	6.806291467	6.74796196	6.75355503	6.823923274	6.7757716	6.768732747	6.690014774	6.775778483	6.649899904	6.741226629	6.689966087	6.727625572	6.736553624	6.773851764
BCAS2	6.958858181	6.998682034	6.969390618	6.997913137	7.032223647	6.955013789	6.958334811	6.860032581	6.897101699	6.973317553	6.76900348	7.088500169	6.881815896	6.99371416	7.167076967
BCAS3	6.84496819	6.876551804	6.906867266	7.020722386	6.92483276	6.94331861	6.991068301	6.864272486	6.850674369	7.178803573	7.007158639	7.200676639	6.864370061	6.992054355	6.913940148
BCAS4	7.927061163	7.912490113	7.889356237	8.048848824	7.994140103	8.204625327	7.897259057	8.086916761	8.052630122	7.960780726	8.009923016	7.929913603	7.672241674	7.863803338	7.654667918
BCAT1	10.1494901	10.09558473	10.25945082	9.668061751	9.493908416	9.196583935	9.926305817	9.259587371	9.579507181	9.240194621	9.333070297	9.569942813	9.699493457	9.155354195	9.60958434
BCAT2	8.730164121	8.582577792	8.600356822	9.261720233	9.211599941	9.42292098	9.196583935	9.70885848	9.542732078	9.544120975	9.519928734	9.421990966	9.599757617	9.584650206	9.173429029
BCCIP	8.98252436	8.855591558	8.922279277	8.840536622	8.704053041	8.755105883	8.727627482	8.511935469	8.538605625	8.65543232	8.525056445	8.651334216	8.469897818	8.561931809	8.352398688
BCDIN3D	8.384540925	8.420721658	8.34652595	8.420417044	8.345291484	8.417254978	8.424239396	8.409219438	8.417041102	8.543632065	8.475875478	8.601315933	8.50692419	8.665229852	8.085258911
BCHE	6.83233261	6.776109429	6.811743396	6.788923702	6.795015266	6.741563045	6.758435133	6.755471261	6.824022652	6.812371093	6.797007844	6.81066883	6.778479944	6.794800043	6.814295849
BCKDHA	8.639789079	8.735591236	8.555098236	8.805877228	8.816826003	8.963778328	8.922306233	9.290511633	9.006112923	9.244177546	9.004722006	8.93107854	8.957833695	9.168801815	8.637164422
BCKDHB	7.532944565	7.556462796	7.546963271	7.563407293	7.657777512	7.64337959	7.667934184	7.65210257	7.617560514	7.612573188	7.648356011	7.646209563	7.656475045	7.600498318	7.590803983
BCKDK	10.65579356	10.61917197	10.54297678	10.53236576	10.49642867	10.79725115	10.7989826	10.59104625	10.83581585	10.98935027	10.75124701	10.75036777	10.62943293	10.99260418	10.43813459
BCL10	7.479567326	7.515178926	7.497924733	7.321644172	7.331907621	7.300060308	7.369013662	7.342084518	7.274428556	7.198975993	7.122925157	7.179353615	7.31584158	7.202620914	7.29049029
BCL11A	6.739442596	6.742150858	6.760859354	6.796748109	6.7270627	6.776812028	6.7734446	6.731386211	6.773283753	6.866642201	6.7833947	6.79638697	6.731722823	6.793980357	6.719610257
BCL11B	6.763298551	6.777241463	6.773988244	6.732309899	6.805180981	6.763613614	6.798072094	6.741076778	6.777321615	6.750061119	6.773971458	6.754802342	6.731165264	6.785609835	6.780197939
BCL2	6.980607288	6.917072255	6.944575779	6.988147129	6.950497842	6.891450511	6.948708171	6.84967124	6.861207739	6.920818759	6.816859902	6.881588448	6.912036491	6.874473707	6.912096417
BCL2A1	7.019137203	6.966387169	6.981916236	7.065509071	7.123040004	7.051232621	6.970815278	6.9399955	6.850370913	6.925190289	6.941185835	6.956003942	6.994139968	6.95660334	6.975529211
BCL2L1	10.11358299	10.08927885	10.32942609	10.58459504	10.82347344	10.37439131	10.20651415	10.46695604	10.30826054	9.632345024	9.920704145	9.600682314	10.05601715	9.408546294	10.15327278
BCL2L10	6.843403897	6.80502763	6.762645584	6.871337467	6.790069475	6.762933139	6.818418026	6.778762229	6.78092521	6.761139845	6.770865489	6.823863628	6.763991496	6.88925029	6.782915526
BCL2L11	6.810382759	6.777908552	6.775200413	6.767699391	6.766205523	6.776654221	6.827795037	6.774046166	6.770174182	6.780258946	6.808719976	6.807257434	6.798910768	6.85070489	6.799476807
BCL2L12	8.601774629	8.555599688	8.585777609	8.349719665	8.24212307	8.560748967	8.218707613	8.205988888	8.217706095	8.249905986	8.153560625	8.188984909	8.133660598	8.327990047	8.106169619
BCL2L13	10.92517342	10.99048006	10.9539989	11.10217759	10.92700381	11.36082823	11.37091916	11.57686501	11.4636731	11.53983078	11.55520518	11.44440832	11.41278297	11.43739482	11.07538253
BCL2L14	6.791246856	6.788365825	6.787839252	6.775223774	6.772442468	6.733081897	6.78357775	6.713119947	6.792212197	6.817070394	6.765485627	6.786389447	6.785671345	6.805733898	6.730734469
BCL2L15	6.700643596	6.744885441	6.708884432	6.762756357	6.784855453	6.776891229	6.794531048	6.687722519	6.71725711	6.708446891	6.7720469	6.796765624	6.684895083	6.744842391	6.782418705
BCL2L2	9.287077938	9.192167413	9.345248451	9.718841058	9.862482046	9.521798502	9.497939375	9.562556235	9.600219884	9.207077841	9.639998958	9.345248451	9.51210319	9.323750073	9.762612603
BCL3	9.288451662	9.076284229	9.23856374	8.0783493	8.36008554	7.972161036	8.011471516	8.282359371	8.270439619	7.774719092	7.98339622	7.789028039	7.858678831	7.790366279	8.440604116
BCL6	8.18904207	8.145813291	8.263127751	8.499655426	8.621143457	8.630986668	8.587883712	8.672644221	8.498751225	8.544009599	8.665338719	8.557498017	8.746906744	8.666089734	8.842639125
BCL6B	6.908614706	6.973861424	6.712179751	7.01179949	7.076362318	6.888336306	7.029067019	6.785100337	6.887976824	7.011676085	6.90923378	6.804210487	6.95676485	7.011845482	6.77954164
BCL7A	6.807829143	6.838159018	6.807888011	6.845420981	6.805142785	6.767158323	6.826841787	6.84286094	6.864107764	6.774717482	6.731068748	6.824795955	6.798986714	6.784269407	6.826220627
BCL7B	8.32196601	8.418810647	8.271653848	8.297446086	8.336052246	8.697101571	8.119115794	8.274250358	8.341413637	8.347930543	8.262866227	8.294673543	8.213685675	8.339831939	8.069403167
BCL7C	8.482867603	8.382175213	8.590522205	8.459170635	8.478723763	8.361453551	8.369097679	8.179355735	8.240504266	8.239883362	8.257382221	8.250972694	8.198937332	7.997152711	8.229366905
BCL8	6.692850557	6.741870579	6.699982035	6.747579956	6.67551173	6.74027154	6.811731346	6.779900291	6.764366362	6.738808515	6.724086888	6.733198697	6.686269332	6.706136138	6.729541526
BCL9	7.74462166	7.693649261	7.700374145	7.541218316	7.472261564	7.746485074	7.658293346	7.604969958	7.774896959	7.582711735	7.956385928	7.642761326	7.849204672	7.93829191	7.941486567
BCL9L	7.991569237	7.89339113	7.914546714	7.666861937	8.025109106	7.707901724	7.442083066	7.963022502	7.877379053	7.661498367	7.87292703	7.284132555	7.760574057	7.689572336	8.283570871
BCLAF1	8.798237518	8.888914554	9.071499582	9.080369266	8.867842755	8.894161394	9.006699026	8.771015244	8.651544203	8.694827005	8.735949095	8.82123166	8.691645387	8.53168812	8.878917434
BCMO1	6.666264414	6.74877709	6.716082482	6.653488199	6.653722362	6.788473272	6.755264908	6.704397358	6.656181088	6.727487224	6.735493197	6.718108025	6.699097181	6.672299798	6.615486601
BCO2	6.708961433	6.824940349	6.628404323	6.773041097	6.69646948	6.733210952	6.70695046	6.754581747	6.770997716	6.71724585	6.660460076	6.78545377	6.6705508	6.803390567	6.740691112
BCOR	7.479642577	7.414463861	7.55508146	7.370554793	7.365983846	7.371150177	7.406008742	7.558617357	7.381545933	7.345619241	7.448621284	7.339242479	7.537175542	7.379565317	7.538134612
BCORL1	7.269783696	7.139528	7.160811358	7.084050257	7.252971572	6.977059699	6.967098117	7.384696309	7.130999533	6.788911213	6.983988461	6.921272408	7.169115118	7.00286154	7.400025516
BCORL2	6.657472371	6.791517034	6.741269382	6.809128954	6.805821889	6.748404714	6.768080323	6.785571864	6.76356013	6.766782573	6.684360473	6.70491557	6.710407169	6.773624075	6.696858993
BCR	7.040548439	6.946965053	6.994156006	6.994838298	6.971783518	6.975712127	6.927372445	6.993114552	7.004386948	6.933590629	6.978747495	6.898855372	6.994160852	6.947379838	6.933664535
BCS1L	8.657141581	8.49410995	8.574666787	8.610690007	8.44922137	8.682906871	8.427675381	8.731632299	8.668831935	8.59003781	8.504464724	8.586249367	8.610990244	8.706356668	8.330673737
BCYRN1	11.047452	10.66633792	10.76789021	11.15376166	11.60396742	11.1731052	11.45805854	11.04477404	11.36851853	11.23903693	10.79725115	10.87452687	10.61014777	10.89128378	11.41278297
BDH1	6.826282282	6.785535691	6.828976769	6.832592481	6.783413236	6.881391433	6.788028315	6.821315642	6.799233782	6.765047301	6.775086558	6.734130145	6.787015761	6.776645808	6.742529514
BDH2	6.81687511	6.746737197	6.914869544	6.816895128	6.770986486	6.876371527	6.951552794	6.801781922	6.832014277	6.912045844	6.753843284	6.836174638	6.847202486	6.819101653	6.854611669
BDKRB1	8.893807503	8.667013704	8.541336007	7.153575617	7.079045775	7.23289414	6.931851779	7.083388656	7.146488092	6.889820693	6.872948547	6.891872634	7.027283886	6.858214302	6.947926226
BDKRB2	7.167318506	6.973434201	7.154182031	6.77316548	6.836666086	6.945472519	6.990768355	6.938502464	6.869977175	6.823268971	6.777244638	6.755630869	6.817659695	6.83483666	6.892742548
BDNF	7.464406718	7.518130547	7.483642625	7.205587526	7.302717517	7.24235333	7.128473059	7.080977031	7.156525427	7.067965686	7.07034495	7.033742102	7.03240258	6.956103101	6.969844883
BDP1	6.991068301	7.207292728	7.153688125	7.144194893	7.02332486	7.052770396	7.201987365	7.092033906	7.069079606	7.051373149	6.936727098	7.182692024	7.138088315	6.87068644	6.974681245
BEAN	6.771374801	6.800521063	6.766139031	6.77211779	6.785908389	6.812061568	6.735081011	6.797044178	6.814729391	6.774804139	6.787369147	6.734013877	6.741110894	6.783193755	6.772941392
BECN1	9.140201982	9.350018121	9.177508813	9.201173201	9.45615657	9.184487755	9.385746301	9.422490179	9.522786779	8.977370705	9.445718567	9.157573398	9.266613188	8.970264548	9.015355526
BEGAIN	6.827996086	6.947999682	6.797007786	6.896143239	6.820337835	6.885066482	7.007586123	6.85298459	6.886692309	6.94956678	6.85556345	7.001858167	6.909544833	7.014005362	6.922220905
BEST1	6.995865616	6.808422747	6.949212124	7.228613262	7.013931472	7.270032537	7.327579934	7.369224108	7.34372062	7.426032632	7.398159115	7.42883216	7.531094146	7.47853347	7.157879821
BEST2	6.707386503	6.838726944	6.745718394	6.751838337	6.734312632	6.730969481	6.772401938	6.675326377	6.750146408	6.74028469	6.766355031	6.796794938	6.705065574	6.812856352	6.727262401
BEST3	6.678128147	6.701784293	6.626997788	6.671905657	6.774312699	6.672038766	6.782889105	6.788339397	6.778597601	6.724986377	6.795099236	6.778744307	6.844217116	6.725743644	6.761406088
BEST4	6.805126071	6.749127979	6.750353495	6.823390603	6.778930614	6.845083094	6.741775917	6.800339116	6.838286765	6.89674228	6.770430715	6.788810258	6.811241678	6.731966057	6.809987209
BET1	8.967291357	8.864190794	9.236604749	8.863850527	9.058749074	8.727711391	8.745402918	8.648363845	8.551269135	8.596077874	8.838369474	8.963459219	8.419837546	8.900267008	8.25821021
BET1L	7.608447292	7.339184532	7.31941332	7.650604883	7.611068334	7.486914528	7.503537367	7.270883512	7.507374586	7.303252277	7.267510259	7.301302915	7.398489626	7.31391051	7.557762481
BEX1	9.433156948	9.54048749	9.356779712	9.74699556	10.06112253	10.11055862	9.840780152	9.850818223	9.992262362	9.644304414	9.63099415	9.661954206	9.125067727	9.126582877	9.004891299
BEX2	6.892843177	6.833249901	6.977859192	6.739899243	6.799960787	6.950422842	6.85684191	6.807891507	6.736858864	6.980479113	6.886067434	6.975175827	6.798008176	6.854319013	6.857239045
BEX4	7.580719441	7.442456534	7.565921995	7.551609915	7.888014949	7.52883831	7.672317189	7.598366783	7.604407082	7.636992866	7.723339164	7.802918539	7.374028391	7.658688927	7.432313238
BEX5	6.885833669	6.88434819	6.972324608	6.828156094	6.829195748	6.824940349	6.944710445	6.898901045	6.8829634	6.799450774	6.883487688	6.92326028	6.822152312	6.943693152	6.835017011
BEXL1	7.418471764	7.34483002	7.309654807	7.402057895	7.483315659	7.513815746	7.434854374	7.466222149	7.531702745	7.539236011	7.647559617	7.533081661	7.428674684	7.397651174	7.288592794
BFAR	9.137779445	9.231824022	9.415014633	9.394997804	9.139029273	9.167544282	9.30487186	9.277239588	8.848746292	8.685284291	8.896215126	8.853456175	9.352569139	8.769599742	9.279708183
BFSP1	6.999371766	6.757643419	6.904639269	7.156805734	7.142394919	7.155796277	7.195567854	7.265322219	7.474037622	7.398489626	7.49519995	7.262070651	7.532501949	7.702341759	7.346125854
BFSP2	6.871191079	6.883474377	6.706125037	6.87046266	6.889178647	6.735289873	6.941111782	6.844332424	6.839933635	6.830914441	6.673094794	6.901899481	6.683308464	6.919827726	6.812495775
BGLAP	7.567570353	7.52666669	7.418420251	7.595018189	7.570857945	7.538909835	7.27714778	7.256164627	7.370259569	7.374442333	7.212267396	7.330003717	7.069250515	7.264293559	7.1910909
BGN	13.92618632	14.22880613	14.11818807	13.32311193	13.80090638	14.17415072	13.53178241	14.0961443	14.03107942	13.91711548	14.20166621	13.92618632	14.2802253	14.0961443	14.13268701
BHLHB2	10.34931606	10.44124676	10.59436408	8.488512796	8.426170412	8.426835611	8.416195591	8.745402918	8.609785771	8.315289944	8.649272237	8.491587967	8.667013704	8.508070888	8.587074747
BHLHB3	7.059128614	6.968172881	7.081960588	6.852218329	6.776687886	6.916321014	6.901346171	6.864171218	6.756152123	6.841102466	6.981577193	6.905970394	6.844120453	6.856646323	6.830906315
BHLHB4	6.75906292	6.851254732	6.721053997	6.67326646	6.639569962	6.779155116	6.719067058	6.739173015	6.631160033	6.828842207	6.773041097	6.722458332	6.781338856	6.705871626	6.795664635
BHLHB5	6.72630321	6.697362013	6.697648922	6.702347543	6.729310041	6.812276918	6.72627063	6.74741668	6.666284912	6.729496625	6.815695533	6.664029256	6.731747206	6.734082529	6.717183085
BHLHB8	6.742381768	6.780931103	6.930695935	6.780150634	6.845936743	6.779727247	6.81789729	6.74627226	6.722951421	6.815311387	6.925397339	6.758444162	6.722964654	6.912822526	6.825301922
BHLHB9	7.120253747	7.150124122	7.143965757	7.082057989	7.000601195	7.143677715	7.25126948	7.035208623	6.992193717	7.00280724	7.131867476	7.108323797	7.171324666	7.11279748	7.137712254
BHMT	6.770488998	6.710648985	6.793798925	6.801039381	6.808639433	6.829358166	6.7494041	6.75912465	6.716763395	6.741169699	6.77503365	6.713762635	6.658762743	6.711524013	6.751430296
BHMT2	7.076691615	7.073017475	7.08022492	7.059847876	7.031427117	7.063302647	7.159702587	7.213390045	7.140085467	7.009985264	7.131992894	7.070247226	7.119282658	7.062749134	7.094425514
BICC1	7.042928277	7.468102768	7.587647446	7.454357555	7.405907605	7.410309895	7.490512796	7.622679653	7.425507576	7.381814303	7.447273963	7.458217696	7.303252277	7.05018175	7.018337947
BICD1	7.130088229	7.163560379	7.258408948	7.053734588	6.979375256	7.095015365	6.985121508	7.01417907	6.962234545	6.908402914	6.912439968	6.854595642	6.960030875	6.867785891	6.973026331
BICD2	8.310167006	8.241982628	8.195012382	8.334243771	8.48142505	8.498070826	8.371628981	8.415408595	8.453233116	8.364914308	8.448041419	8.425822149	8.460943363	8.353835538	8.487966946
BID	7.736429145	7.710861302	7.731921536	7.855086292	7.795241256	7.782382549	7.769907393	7.787337972	7.84455798	7.820140825	7.804594326	7.776424073	7.725559154	7.643115546	7.593742482
BIK	6.706040623	6.67527209	6.785329055	6.689372424	6.768637298	6.696927497	6.70491557	6.685930964	6.679005232	6.729822336	6.68392396	6.702087937	6.735661957	6.689695302	6.593926358
BIN1	9.980284031	9.804062871	9.823950341	9.206948172	9.236333582	9.464438194	9.254802188	9.398461039	9.474761221	9.396725618	9.395399658	9.201867703	9.37736808	9.155964779	9.57857631
BIN2	6.72837407	6.839487884	6.765736988	6.783337889	6.836441914	6.745456023	6.795609903	6.805529906	6.783957625	6.754819136	6.785334446	6.743803971	6.663092925	6.717693974	6.837585349
BIN3	7.350563946	7.329043955	7.41645138	7.397419375	7.178378242	7.141677565	7.29154784	7.462499741	7.223487695	7.181222166	7.272105227	7.09355871	7.372395108	7.164220565	7.587837628
BIRC1	6.892861484	6.822139759	6.880151223	6.821590182	6.759455835	6.770131172	6.755038111	6.736006151	6.725812372	6.912939628	6.942278997	6.772587945	6.769663059	6.941014293	6.700012486
BIRC2	9.185779056	9.321807695	9.601958163	9.438533524	9.106399269	9.082342068	9.422045535	9.103675329	8.95293531	9.059417464	9.035859826	9.072032574	9.076133016	8.784987691	9.177810896
BIRC3	7.43794165	7.461286327	7.391229101	7.517009619	7.470943053	7.474950994	7.639713423	7.584482703	7.556777353	7.543325297	7.431692426	7.495975705	7.628951858	7.702007636	7.716909998
BIRC4	7.062136927	7.102368316	7.154487045	7.170698537	7.045089465	7.077024181	7.069610141	6.961392992	7.092503356	6.994139968	7.304558281	6.932691617	7.12982392	7.088445505	7.060102391
BIRC5	8.984780578	8.99810189	8.809720793	8.434040746	8.220731401	8.631642406	8.363762488	8.033726199	8.194267453	7.940497182	7.835623449	7.886441267	7.966583067	7.978911995	7.82248177
BIRC6	7.826479347	7.837862306	7.688775126	7.921129332	7.717719355	7.943854721	8.044042486	7.672317189	7.875081731	7.895294014	8.041419943	7.913464245	7.837454378	8.141583175	7.911269313
BIRC7	6.75951833	6.774058673	6.716076791	6.805152472	6.741523717	6.729093453	6.787420326	6.749664762	6.75970741	6.735936249	6.731675538	6.749762461	6.742196918	6.737875605	6.779886204
BIRC8	6.722001612	6.738483282	6.804145927	6.805676612	6.762019603	6.70591192	6.748227284	6.801994176	6.679106303	6.864635702	6.724600492	6.705477898	6.80357405	6.797055328	6.792896115
BIVM	9.353807416	9.306158402	9.504330289	9.321263209	9.152898432	8.74639389	9.385814139	9.371636727	9.215364301	8.969610064	8.983365188	9.1324875	9.409269597	9.18981715	9.642042992
BLCAP	9.301650527	8.979419319	9.099159999	9.066207027	9.406980258	9.218539828	9.00712727	9.109557598	9.348820246	9.203654519	9.317019153	9.140925329	9.095457186	9.148974377	9.134617824
BLID	7.268838318	7.690734844	7.680244984	7.389683451	7.008522663	7.321565753	7.317732	7.269513504	7.358785992	7.130112066	7.089068471	7.075960001	6.98591737	6.933889444	7.075960001
BLK	6.6671999	6.783506427	6.694932397	6.670930737	6.760688828	6.747649592	6.719437894	6.723759975	6.840942765	6.792497116	6.800290284	6.687087564	6.809578793	6.798880529	6.806945952
BLM	7.625384681	7.490851471	7.450717486	7.25954064	7.157413203	7.046219933	7.155796277	6.910865297	7.070983936	6.975787414	6.914499299	7.027621387	7.072299268	6.900831532	7.019815885
BLMH	7.53094785	7.533184533	7.592193656	8.094857006	7.801356328	7.932359912	8.027265644	8.128163703	7.884822633	7.824659844	7.981561391	7.993819283	7.749462222	8.13029076	8.254941262
BLNK	6.783302537	6.625197865	6.736058217	6.784614852	6.666415363	6.67321809	6.748709082	6.759310834	6.661052993	6.72097029	6.703045363	6.709765278	6.720418973	6.71584728	6.666884984
BLOC1S1	10.49879877	10.33775809	10.39262994	10.77948524	10.39262994	10.56988827	10.72232732	10.69311648	10.57776734	10.58943093	10.46907515	10.52534829	9.849981264	10.0134911	10.61603151
BLOC1S2	6.975786248	7.012845806	6.963836235	7.04840417	6.958826727	6.926591611	6.967957148	6.973025851	7.005650023	6.982922728	6.988123208	6.967037969	6.973840416	7.018271752	6.938017745
BLOC1S3	6.781859087	6.820895986	6.64460846	6.758890238	6.69409444	6.767495429	6.725670018	6.765891827	6.759747708	6.733048139	6.700550109	6.759428751	6.740369452	6.745564144	6.760263551
BLR1	6.728662941	6.792251765	6.76356552	6.747983508	6.714261454	6.80077201	6.786043086	6.722964654	6.73268977	6.75109624	6.785661308	6.808488959	6.784215711	6.862127779	6.620274643
BLVRA	9.034474614	9.162541449	8.915870155	9.201586422	9.059782482	9.518935932	9.47023751	9.207077841	9.438844287	9.608048725	9.498830719	9.74418639	9.054608777	9.737747528	9.133387845
BLVRB	8.325051169	8.344709544	7.920239844	8.213085479	8.701339482	8.47990883	8.394750408	8.681870315	8.835714066	8.996132608	8.696106443	9.012829064	8.377211314	9.081160982	9.026789701
BLZF1	9.083397791	8.926197785	8.942625586	8.716768532	8.764368577	8.93679261	9.081518817	9.150449483	9.057295051	9.108215319	8.65833887	9.089001556	9.096213929	9.479191459	9.208670723
BMF	6.771942402	6.756338171	6.724988094	6.698181335	6.748991517	6.720419013	6.764953233	6.714037742	6.791716884	6.782851859	6.777114442	6.764766926	6.778702696	6.826200884	6.753831841
BMI1	10.18801925	10.21277081	10.35076738	10.25594065	10.04439125	9.877458921	10.39408694	9.951822912	10.04439125	10.24562059	10.19555926	10.32685837	10.41307094	10.16822702	10.2955114
BMP1	7.448793175	7.386666148	7.471712431	7.399340793	7.568203132	7.550960039	7.356151591	7.560596485	7.607040573	7.481532225	7.606213162	7.45442734	7.634381922	7.545787677	7.70152145
BMP10	6.763059534	6.738662863	6.796618836	6.721373981	6.61140499	6.676217953	6.807840233	6.729077492	6.722175988	6.701062788	6.755855607	6.831667372	6.787036195	6.76487194	6.709783229
BMP15	6.769705918	6.702435963	6.818470607	6.862849823	6.771063313	6.791920776	6.794237933	6.677170879	6.83838978	6.805948383	6.912961375	6.754099802	6.791012934	6.675825881	6.710547614
BMP2	7.069477672	7.082832379	7.1647135	7.151371048	7.182463641	7.116908636	7.442297401	7.582512685	7.458088003	7.703555857	7.771574178	7.720754804	8.096220978	7.888014949	8.086953999
BMP2K	7.325688695	7.415383346	7.308857199	7.176479394	7.157575958	7.124785234	7.164447612	7.137298819	7.123719398	7.17854983	7.129280571	7.167556664	7.219589054	7.059460525	7.137017485
BMP2KL	6.767011391	6.851246621	6.756801597	6.84310558	6.804602842	6.781015121	6.735042423	6.840853678	6.819025064	6.790662045	6.760334976	6.811241678	6.743582686	6.833661642	6.801147981
BMP3	6.750807248	6.881259064	6.82226183	6.842789006	6.80368427	6.782142897	6.854473299	6.714915085	6.866275509	6.906521087	6.871946877	6.809504529	6.799490893	6.811977125	6.835680899
BMP4	7.391023607	7.45335725	7.379466085	7.489541236	7.302200818	7.336182765	7.169557854	7.253599418	7.123800678	7.056382384	7.134151889	7.032877082	7.240811412	7.090047278	7.134213835
BMP5	6.822884358	6.867943137	6.939099645	6.889278621	6.926670897	6.843427904	6.868318653	6.814650439	6.866570769	6.929091626	6.940836797	6.825970566	6.897873959	6.795936629	6.81651511
BMP6	7.726946132	7.707047765	7.609934954	9.937969071	10.14197254	9.949653647	10.13730774	10.03509386	9.824827113	9.398732819	9.557899872	9.639998958	9.634295732	9.371942115	9.921444728
BMP7	6.85521016	6.693286247	6.743080574	6.754164605	6.791711487	6.712628112	6.623677659	6.816419704	6.721266125	6.663568903	6.75989893	6.84762241	6.785856553	6.840817337	6.79165693
BMP8A	6.674144482	6.833540818	6.724399203	6.759549916	6.750510681	6.741350846	6.75831636	6.771982702	6.72000393	6.81942114	6.66545925	6.80633502	6.665592808	6.83740736	6.671769035
BMP8B	6.759877	6.877851647	6.771207536	6.736975074	6.794988547	6.805881088	6.823268971	6.776682855	6.872832898	6.730901938	6.761335338	6.734125829	6.850178413	6.944710445	6.785334446
BMPER	6.772303163	6.777266675	6.738255013	6.74251982	6.812501581	6.778655881	6.799132171	6.638460893	6.734503861	6.803746222	6.726530628	6.688471857	6.715359595	6.724189757	6.643294269
BMPR1A	7.786216895	7.983777842	7.926814799	7.939939316	7.652238347	7.81021272	7.920591926	7.977125599	7.651411708	7.957192389	7.931734052	7.996415913	8.171456566	7.862813847	7.740558564
BMPR1B	6.835322485	6.752086159	6.730413378	6.836301277	6.784297739	6.673927373	6.708971826	6.801722139	6.734229794	6.723724359	6.715753983	6.761737183	6.767021293	6.705046069	6.830368785
BMPR2	9.23150309	9.426795449	9.590710605	9.272050086	9.023143431	8.787544357	9.656333655	9.38714014	9.208772022	9.216418353	9.282101019	9.525700539	9.595080423	9.259596893	9.856476996
BMS1	8.042562122	8.046985956	7.929612401	8.041016956	8.100891971	8.168343046	7.999045995	7.981527235	7.988074986	8.190487897	8.081176629	7.961113626	8.036747296	8.124126081	7.944216976
BMX	6.79855998	6.82646275	6.770122542	6.764239405	6.802882661	6.704833723	6.790277939	6.750690501	6.791897443	6.767620954	6.756575512	6.840840843	6.760810142	6.763644851	6.774820386
BNC1	7.254539008	7.249448549	7.279865164	7.096310979	7.181940731	7.150250269	7.055433878	7.088761229	7.07589058	7.052394891	7.105885102	7.157172612	7.091004794	7.047138768	7.097486391
BNC2	8.927026474	8.91903232	8.938230591	8.530524963	8.458924991	8.357253226	8.537780229	8.387573389	8.462377037	8.380858867	8.418436838	8.254429379	8.550697545	8.500210785	8.507232448
BNIP1	7.947658694	7.802350564	7.780854885	7.926746508	7.734184545	7.77657205	7.851674289	7.690072367	7.807928817	7.742739393	7.844600585	7.754988543	7.615918197	7.820084614	7.505676589
BNIP2	9.664466697	9.804565175	10.0364243	9.818505532	9.641441221	9.561653113	9.848192943	9.712765229	9.609121052	9.810124451	9.738719287	9.824827113	9.763701327	9.500817505	9.781449325
BNIP3	11.36570569	11.52981545	11.55099558	11.67422516	11.61329771	11.36947527	11.62150229	11.22914913	11.23353476	11.59899654	11.58280928	11.61469887	11.85635125	11.49862576	11.71354161
BNIP3L	9.027809397	9.12907541	9.153490734	9.409559041	9.504505673	9.37560897	9.861560614	9.673215542	9.57769953	9.989210228	9.868676823	10.05066379	9.962463196	9.733156191	10.10234114
BNIPL	6.913510526	6.844451736	6.807859718	6.84732712	6.835095095	6.841902218	6.857834805	6.890714376	6.889540885	6.901355081	6.81713208	6.863394854	6.852744554	6.847443778	6.848312612
BOAT	6.877263901	6.838951799	6.979407059	6.914575435	6.914039373	6.985326715	6.910338352	6.79413049	6.815252963	6.905414443	6.912713777	6.905315349	6.908424366	6.85768473	6.828337113
BOC	6.923693335	6.936253243	6.903779957	6.651885948	6.827720679	6.81806004	6.927418057	6.874932283	6.856280153	6.842699224	6.889991294	6.900356424	7.060453286	7.004186523	6.920264756
BOK	8.948690979	8.703079698	8.614410033	9.137112671	9.16527322	9.068432705	8.98505071	9.038526751	9.182763036	8.910504218	8.533880048	8.717632481	8.74693931	8.963116184	9.02864347
BOLA1	7.151889539	7.04001003	7.101457559	7.254498508	7.139944953	7.170166451	7.068453832	7.077920596	7.110761884	7.304701133	7.159104108	7.304142257	7.078485957	7.083960915	7.058983987
BOLA2	9.521975255	9.403573056	9.296792461	9.362693534	9.416342646	9.447533756	9.097903331	9.068183174	9.174237469	9.157144257	9.018249321	9.137029722	8.842802751	9.121285255	8.98826968
BOLA3	10.17349497	10.15036359	10.24633619	10.10889504	10.01371335	9.943419569	9.834648196	9.784983391	9.620776481	9.516978868	9.534454135	9.571256765	9.629542079	9.526227651	9.8022762
BOLL	6.761653675	6.729269824	6.714051049	6.791931385	6.771040841	6.715407179	6.763379008	6.745727056	6.755709644	6.756156062	6.740893001	6.725496757	6.731983732	6.723404775	6.737400858
BOP1	10.48632388	10.5585147	10.26234381	10.02497876	10.13142988	10.41307094	10.0439079	10.04996042	10.17194642	10.09067008	10.02378544	10.11412946	10.15818351	10.48435161	10.13501793
BP75	7.775833209	7.721152948	7.867277897	7.812306171	7.700789529	7.625983765	7.726726635	7.580719441	7.56028594	7.675023119	7.659610457	7.83854549	7.642761326	7.487737979	7.662069342
BPESC1	6.857974946	6.887464379	6.874257503	6.834330603	6.817765806	6.764923092	6.946386856	6.792470737	6.95652986	6.850987625	6.810962633	6.884807624	6.794484002	6.840907718	6.839015541
BPGM	7.618289222	7.627277905	7.703924529	7.483450826	7.432082757	7.445041779	7.540306953	7.547739311	7.563679262	7.643036424	7.585317468	7.754918411	7.545523186	7.563963273	7.446832138
BPHL	8.952271641	9.164522425	9.083368551	9.0067224	9.157246926	8.990781795	8.847637119	8.97102499	9.046491448	9.096486028	8.967291357	9.042812789	9.1144375	8.986370801	8.751898112
BPI	6.767553905	6.667391683	6.774105425	6.774917711	6.778113918	6.778140147	6.801507378	6.85513576	6.807365918	6.805795852	6.715037795	6.792531051	6.811939713	6.859616083	6.788022372
BPIL1	6.803916232	6.716515758	6.714073248	6.685151413	6.732806625	6.67709012	6.731081514	6.884967649	6.716965234	6.679917242	6.659858406	6.748158817	6.713420727	6.736589597	6.716398421
BPIL2	6.695037861	6.682037447	6.693014564	6.764797991	6.785345854	6.8492245	6.75587389	6.804452151	6.804836147	6.881651374	6.758358033	6.850160344	6.777266675	6.678128147	6.771863474
BPIL3	6.733502439	6.683219818	6.717175238	6.692014215	6.774260241	6.748757893	6.691555381	6.649730036	6.709399044	6.675681624	6.661422931	6.688871774	6.755653354	6.709219336	6.759037287
BPNT1	8.174158081	7.721369413	7.726726635	7.94052108	7.531645718	8.10231993	7.756657945	7.566660884	7.785795847	7.825083479	7.73883197	8.354490757	8.148096987	8.212585454	7.723703784
BPTF	7.417537508	7.439597528	7.383832231	7.651466526	7.527695727	7.622310729	7.555893493	7.55950832	7.579534529	7.572492408	7.574953354	7.568900411	7.403202127	7.557732929	7.411926568
BPY2	6.741780886	6.73320848	6.756639224	6.680414324	6.738078409	6.75481834	6.738292443	6.766555542	6.743160766	6.741222259	6.755562019	6.743113874	6.718067864	6.778310104	6.718458336
BPY2B	6.812413704	6.735913064	6.864824884	6.86125266	7.002487351	6.854185358	6.872404465	6.744408951	6.733433657	6.843620051	6.89253362	6.895941377	6.853417749	6.85902784	6.844510035
BRAF	7.08924741	6.960817699	7.024501331	7.100336766	7.157309911	6.878544068	6.984967468	6.995667318	7.064200955	7.02575905	6.873324998	7.018097223	6.919267365	6.946386856	6.919015549
BRAP	6.882353135	6.833596681	6.781108424	6.643294269	6.819874819	6.783987647	6.679699159	6.806525741	6.833007829	6.842235163	6.779727247	6.788977757	6.742558237	6.776050582	6.737991451
BRCA1	7.135934528	7.176742966	7.19748649	7.051948663	7.116594173	7.089426304	7.016673938	6.997797428	6.949578787	6.946114237	6.937068552	6.946236394	6.938880031	7.030927966	7.033614526
BRCA2	7.095581733	6.968126855	6.956361224	7.002590148	6.92547104	6.962204998	6.92257351	6.913024467	6.89762653	6.924885966	6.955482193	6.86339807	6.765223061	6.909832736	6.974477849
BRCC3	7.616846058	7.670793167	7.623083059	8.037198314	7.690310932	7.912261609	7.86422699	7.797739472	7.832906273	7.832637675	7.82903686	7.907152744	7.915034978	7.989187321	7.895012009
BRD1	7.514035923	7.299940696	7.462826267	7.630529045	7.434637621	7.602671027	7.289583142	7.488596481	7.28945318	7.586646427	7.600239842	7.319154946	7.630149317	7.64684187	7.652112536
BRD2	10.28257514	10.27816671	10.08936574	10.01051193	10.36985861	10.54906171	9.775356953	10.16928151	10.5120101	10.46084678	10.42163671	10.13445831	9.909287128	10.71893684	10.13392277
BRD3	9.330050064	9.027571815	8.871379792	8.867512509	9.011790511	9.179131985	8.775226731	9.328810047	9.331896748	8.932696061	9.077389787	8.828185871	9.414107412	9.179131985	9.342091065
BRD4	6.993031888	7.001063711	7.015153643	6.925304253	7.102517982	7.001275642	6.950734614	7.035941764	6.945326294	6.985819477	6.937630531	7.013522055	7.034164392	6.840996959	7.089517226
BRD7	8.916421448	8.973829973	8.956493979	8.989082973	8.888888037	8.795017863	8.867826527	8.600149208	8.794505804	8.765962446	8.804928456	8.909870333	8.726374369	8.774465111	8.772373676
BRD8	8.045474132	8.083251793	8.16064061	7.84088959	7.922994771	7.929305954	7.807603305	7.751250488	7.770517015	7.687627072	7.739475104	7.77631136	7.794235785	7.719842449	7.783423767
BRD9	8.493745763	8.651350851	8.604750252	8.575964342	8.410644575	8.582447907	8.512649357	8.565186735	8.554816895	8.610403527	8.517303713	8.510666385	8.453319582	8.470402989	8.458286094
BRDG1	6.626889694	6.659178114	6.656040974	6.698272121	6.703037192	6.674497608	6.726790745	6.665435181	6.750205579	6.696310186	6.605797404	6.611017919	6.650922555	6.741733264	6.729316419
BRDT	6.676241177	6.713674479	6.723091894	6.722805165	6.762500155	6.815484513	6.738803499	6.751220907	6.769594535	6.718817936	6.785750585	6.736465861	6.736784356	6.744204246	6.759879535
BRE	8.380390945	8.351582379	8.320945462	8.565668161	8.419122577	8.368798661	8.577718972	8.29155941	8.501010529	8.63690592	8.41110781	8.592931453	8.470487304	8.559056683	8.343410942
BRF1	7.041484061	7.023600391	7.025895588	6.955298339	6.92148677	6.944549689	6.96877864	6.992540293	6.971605078	7.020952462	6.94572381	7.00066906	7.019453517	6.974587794	6.977814524
BRF2	8.920990543	8.629114778	8.803170113	8.711699446	8.863191956	8.597140515	8.677475139	8.832013558	8.95046082	8.49410995	8.803797564	8.599176705	8.906066628	8.934398051	9.040414819
BRI3	12.24423181	12.04558314	12.27752325	12.12893521	12.07935097	11.97147923	11.89921391	11.91567685	11.99848561	11.56086743	11.72227545	11.59612494	11.47687608	11.45672658	12.18575714
BRI3BP	7.393645515	7.461965808	7.425231329	7.3681073	7.318790047	7.33806525	7.246079736	7.218039342	7.166943163	7.12996644	7.136135648	7.104770575	7.263916055	7.239182134	7.251400062
BRIP1	6.833670611	6.840942765	6.886912165	6.870366456	6.799377548	6.922740048	6.815437832	6.873882422	6.834593832	6.681515323	6.834853878	6.727824174	6.797043058	6.799336725	6.905001938
BRMS1	9.402103256	9.223732749	9.267970474	9.294682194	9.305390995	9.42964906	9.207948769	9.088856755	9.281176374	9.273118435	9.26809784	9.266391201	8.983037507	9.073263054	8.905086963
BRMS1L	7.520280163	7.523127109	7.594138004	7.709131909	7.610369508	7.497053517	7.721076271	7.653060342	7.46006191	7.513492073	7.588853174	7.636508925	7.755007871	7.507295504	7.74866734
BRP44	10.97226393	11.01403743	10.92216435	11.59308066	11.39852968	11.45401536	11.54670236	11.53563699	11.56242125	11.24246626	11.34902668	11.29956189	11.136095	11.07404705	11.49590252
BRP44L	9.732678654	9.498868779	9.709808151	10.29999563	10.33677522	10.28573159	10.30867694	10.05708049	10.17170241	10.08270079	10.2230017	10.21852388	10.02549	10.15093008	10.17062849
BRPF1	9.037910215	8.946517095	9.010926134	8.71638382	8.835130756	8.861997388	8.641184944	8.868157947	8.605011161	8.730905311	8.662298932	8.65605619	8.819962926	8.751869799	8.824408388
BRPF3	8.87929247	8.829589131	8.777090298	8.570835775	8.705404365	8.895132857	8.600932613	9.124459159	8.91620064	8.731632299	8.847293335	8.70480639	8.867512509	8.829589131	9.048197069
BRS3	6.822439373	6.674396532	6.809572769	6.783414027	6.745605875	6.769957771	6.751569421	6.769007947	6.781338856	6.758276966	6.781973673	6.769871298	6.740872277	6.833807843	6.802845383
BRSK1	8.112915721	7.840596612	7.949849442	7.662300148	7.681085603	7.603433446	7.664164704	7.718528658	7.710339146	7.488886145	7.577512644	7.439473199	7.466601	7.617469639	7.843804686
BRSK2	6.871789633	6.79164774	6.757186488	6.787707316	6.801663755	6.824058469	6.743824534	6.767520401	6.85976023	6.89607183	6.902460945	6.799806841	6.952818381	6.933371654	6.802114936
BRUNOL4	6.780237527	6.769837777	6.734585885	6.804160737	6.740935198	6.804425129	6.789878994	6.755579547	6.759588089	6.811868087	6.763379199	6.755570362	6.784739337	6.759143568	6.762287129
BRUNOL5	6.729567389	6.767229857	6.841255482	6.792053692	6.762563919	6.814053848	6.754396279	6.697594934	6.726208032	6.925958969	6.758304132	6.82633495	6.771529966	6.791533828	6.911667067
BRUNOL6	6.884434082	6.781744469	6.871640933	6.820827209	6.694898375	6.860432726	6.863547125	6.848192618	6.718462752	6.926517724	6.880368874	6.767412427	6.846690973	6.930970737	6.847614269
BRWD1	7.226681869	7.299834795	7.236718322	7.246456702	7.245243286	7.270712462	7.345909308	7.256956362	7.275884253	7.325860923	7.33960985	7.32059318	7.287724022	7.238450387	7.281576133
BRWD2	8.151066742	8.289025612	8.302954768	8.242710014	8.241721197	8.282234944	8.168079342	8.213856831	8.183099776	8.234130739	8.29746755	8.30286646	8.284695916	8.334479404	8.389242447
BRWD3	6.96269382	6.786426338	6.94760017	6.917738041	6.923906733	6.984171948	6.92332695	6.768373319	6.81921378	6.752365286	6.754868051	6.828996395	6.820813202	6.854106571	6.972860046
BSCL2	10.11014977	10.12863954	9.805657867	9.948442631	9.678349235	9.907583232	9.867638381	10.05176194	10.06196685	10.44659197	10.09931069	10.39553265	10.17372445	10.62865499	9.616630212
BSDC1	9.015355526	8.766962771	8.786744853	9.14818465	9.214068596	9.194244698	9.182016134	9.169163051	9.05280722	8.884132877	9.287077938	8.999783667	8.832013558	9.107899542	9.142210655
BSG	9.340831823	9.323742558	9.289279378	9.258351919	9.439252031	9.221292754	9.303617858	9.496194645	9.557350833	9.157652191	9.248260994	9.097566447	9.263268939	9.202853517	9.369370327
BSN	6.816371999	6.739273347	6.753751175	6.809408377	6.863741536	6.749269097	6.716808088	6.811400692	6.876639671	6.734125829	6.962520324	6.786743604	6.865855248	6.762170136	6.772674711
BSND	6.835443385	6.896591899	6.757280378	6.8208723	6.767272946	6.802419129	6.808181035	6.719279546	6.905873365	6.781936708	6.788339397	6.922124948	6.822948595	6.746941837	6.738506217
BST1	7.694843683	7.694843683	7.722007333	7.711985651	7.860770448	7.869722584	7.690549399	7.9089935	7.930815091	7.904821752	7.716710239	7.860093066	7.517521524	7.529327186	7.467093653
BST2	6.982286558	6.978706967	6.935557586	6.970532615	7.037474805	7.018283436	7.175707125	7.169036997	7.287576591	7.289583142	7.511996585	7.274840455	7.209989276	7.537669825	7.410102541
BTAF1	9.016335409	9.279708183	9.101877851	9.162905973	9.02498023	8.8627816	9.312730355	8.936616704	9.075522135	9.085219426	8.978229703	8.987408348	9.300023711	9.282632809	9.03038473
BTBD1	8.674457387	8.730652407	8.877178531	8.714818004	8.599050214	8.529143955	8.83156728	8.687927937	8.344953117	8.603449293	8.617431909	8.684737303	8.723597273	8.441046502	8.664235994
BTBD10	9.171860581	9.055032233	9.299712042	9.043832251	8.923292809	8.6692321	8.966979383	8.556353871	8.772233096	8.879943575	8.919999754	9.010820325	8.97102499	9.024604124	9.186274235
BTBD11	6.843995532	6.870303633	6.892561836	6.852737766	6.828841782	6.818812303	6.880972687	6.916078351	6.919702315	6.985071268	6.969543857	6.973255327	6.965443225	6.979748957	6.86756274
BTBD12	7.940103068	7.91635031	8.005969022	7.82947172	7.927591373	8.232080375	7.50075063	8.001412352	7.866590356	7.828562295	7.843570553	7.725098852	7.751963749	7.975497681	7.724249658
BTBD14A	7.99204222	8.406708775	8.02943033	8.53690917	8.398703991	8.779280132	8.387573389	8.693787851	8.658453176	8.236407975	8.214197397	8.014549618	8.16133829	8.296105468	7.913233781
BTBD14B	7.271385763	7.011265941	7.013157846	7.135497113	7.305249324	7.135589349	6.955697657	6.956983143	7.092362118	6.902179662	7.015908039	7.093663157	6.942956272	6.858765455	7.139026234
BTBD15	7.029826029	6.998045337	6.975741473	6.913894667	7.021894896	6.932232875	7.128406154	6.879142125	6.992432477	7.109870587	7.10603489	7.067117336	6.947298107	7.085184649	7.345712658
BTBD16	6.888621458	6.80752955	6.855554048	6.871749409	6.715418983	6.89995697	6.852228004	6.791000205	6.852090855	6.681910139	6.794029606	6.810509227	6.905395675	6.871801989	6.823816718
BTBD3	7.636127401	7.764295484	7.764707299	7.945829713	7.900080418	7.823606944	7.892859517	7.865482341	7.777343469	7.767770443	7.833005823	7.770930146	7.897689087	7.721784255	7.893950995
BTBD6	10.11412946	10.22052399	10.11299589	10.28001	10.41971415	10.47516715	10.41307094	10.62732146	10.45383137	10.29689285	10.31556044	10.21977363	10.20528905	10.36360888	10.10643484
BTBD7	7.679666195	7.7609449	7.825105367	7.874998891	7.677745586	7.641964088	7.817955465	7.901402321	7.67741062	7.791662686	7.805308307	7.703897877	7.879232887	7.779738645	7.701035137
BTBD8	6.802254603	6.782785228	6.838774432	6.838095218	6.759477203	6.783113811	6.794871041	6.768078312	6.84395349	6.805986482	6.769171715	6.754336732	6.783816698	6.818798417	6.757676601
BTBD9	7.071932492	7.14106018	7.122688903	7.228231492	7.244961819	7.133951538	7.176278399	7.278668222	7.117738364	7.22633971	7.223227775	7.163065236	7.158263223	7.269661917	7.120783339
BTC	6.77767839	6.757455245	6.720676675	6.792485853	6.81830802	6.870911582	6.810371717	6.802029555	6.782728639	6.7381562	6.847277739	6.806861675	6.820214364	6.764371663	6.792813916
BTD	8.230459757	8.141124759	8.19762055	8.18893373	8.157456407	8.126326436	8.116357767	8.251228104	8.105634407	8.100965419	8.01192002	8.023765945	8.147222444	8.06070171	8.142648419
BTF3	11.51218694	11.61514581	11.69814708	11.69808721	11.65982008	11.56886384	11.68198402	11.62121355	11.53672045	11.65712461	11.56052015	11.69489779	11.61407537	11.3931603	11.49100398
BTF3L4	9.142257367	9.342068506	9.319994625	9.309635964	9.194812293	9.106157511	9.355551113	9.163170742	9.157397574	9.532587396	9.473435747	9.639975108	9.421588529	9.281005763	9.270552111
BTG1	11.42673828	11.57001832	11.75101688	11.65604285	11.50674768	11.44574636	12.01772565	12.08554795	11.80786096	11.8701937	12.17215389	12.04178635	12.37686265	12.05957965	12.3561098
BTG2	7.563592847	7.444083593	7.513644	8.23517214	8.287242387	8.034928211	8.277642077	8.36358535	8.475016945	8.79434998	8.554813531	8.563459535	8.503857118	8.334713976	8.47936009
BTG3	9.430664863	9.527357081	9.662211713	9.080624688	9.106627147	8.991514093	9.135675188	9.112578597	8.99060657	9.069095304	8.882054281	9.216696683	9.028607855	9.056252801	9.506014366
BTG4	6.745473714	6.83368005	6.74908807	6.660969722	6.745324191	6.730805732	6.840369283	6.693819111	6.764823522	6.703984182	6.770789097	6.769911955	6.837384397	6.648296025	6.796332542
BTK	6.637908617	6.830692679	6.789201913	6.821938074	6.778107991	6.764851454	6.767320539	6.720874312	6.816798543	6.766245495	6.706860474	6.740109767	6.665408032	6.799942471	6.795709337
BTLA	6.796841959	6.862418363	6.776057881	6.905764176	6.877215004	6.90788598	7.049508129	6.852553655	7.156002966	7.047555942	7.094292605	7.09979433	7.098765112	7.126134284	7.120214222
BTN1A1	6.685342441	6.67344642	6.671656955	6.748532277	6.707805189	6.719524554	6.690358571	6.689011384	6.70388533	6.699088281	6.693426436	6.610380728	6.865021252	6.726339568	6.711641046
BTN2A1	8.097305665	8.201964869	8.215334683	8.039518754	8.093296993	8.238031249	7.921153188	8.054340744	8.121956889	8.173607578	8.226245299	8.189024964	8.227798479	8.248417632	8.179654512
BTN2A2	6.976563728	7.039174896	7.045935155	6.957528235	6.920721271	7.03405389	7.014608807	6.927035339	6.937535522	6.966839111	7.046836773	6.966687689	6.898193199	6.962016243	6.87591163
BTN2A3	6.833557871	6.75895068	6.877356544	6.769221951	6.808428806	6.762499651	6.798398416	6.830208371	6.821994112	6.811351828	6.748076085	6.702328462	6.804434342	6.904180485	6.745647852
BTN3A1	7.235761089	7.07596105	7.126752678	7.012344209	7.028642026	6.989419877	7.090546135	7.051196349	7.209352083	7.137137235	7.079053814	7.209283781	7.134202026	7.148200413	7.097995052
BTN3A2	7.627789314	7.523866254	7.595385507	7.471339833	7.409372066	7.450447642	7.528001247	7.363873903	7.431533266	7.491868588	7.521500271	7.582431205	7.540387609	7.38134411	7.519776231
BTN3A3	7.492161342	7.490158724	7.431724967	7.23207306	7.247262111	7.534070783	7.391034685	7.332522258	7.362517834	7.380247004	7.373738278	7.548098235	7.306141648	7.451873766	7.406239095
BTNL2	7.097278897	6.960496867	6.949629527	7.03778306	7.022643588	6.913825367	6.966683297	6.985266898	6.976811089	7.035731471	6.956077572	7.00671225	6.993515642	6.809682429	7.012308367
BTNL3	6.795214406	6.837932064	6.842327228	6.790922214	6.87671034	6.749938664	6.761199555	6.794864316	6.814961327	6.779134726	6.740641566	6.782780603	6.791664436	6.808420167	6.796197909
BTNL8	6.653869289	6.680823002	6.650642989	6.680956829	6.69946989	6.699068106	6.689002217	6.70882697	6.70321884	6.695953311	6.718484488	6.686038572	6.705415902	6.709899518	6.715330468
BTNL9	6.851102454	6.666784383	6.770824418	6.762551764	6.763370953	6.672299798	6.727311305	6.66745933	6.736006151	6.733491307	6.732231324	6.728890478	6.712073829	6.78166706	6.725995366
BTRC	6.955996468	6.974132901	6.934079435	7.132198625	6.916933329	7.055777842	7.062102915	7.000207187	6.897427786	7.089592957	7.04034669	7.05402809	7.05871518	7.081777574	7.013734952
BUB1	8.998387842	9.294177575	9.047464651	8.664360365	8.401273493	8.555791538	8.32001164	7.902768872	7.821368109	7.654827429	7.634447526	7.703946563	7.80504338	7.629496482	7.725293556
BUB1B	7.461152523	7.376828655	7.284257256	7.202071096	7.21361809	7.224822996	7.100226182	6.912262143	7.07254396	6.84765221	6.97718506	6.848332293	6.962135451	7.000877904	7.207929716
BUB3	9.469443831	9.329632233	9.435373974	9.264878346	9.245182984	9.20125626	9.163522639	8.838168333	8.971839842	8.912760794	8.916110043	9.134927433	8.893307297	8.997699854	9.036341376
BUD13	7.557953303	7.72056587	7.584184036	7.55578541	7.431220429	7.312662502	7.433587554	7.205907525	7.50137138	7.548235102	7.376973911	7.474865906	7.481058556	7.668715403	7.382421018
BUD31	11.71196223	11.63262885	11.59308066	11.61329771	11.21265739	11.24387229	11.46489213	11.38330044	11.39458579	11.08175899	10.97226393	11.09688972	11.11148199	10.94258186	11.39343596
BVES	7.286280201	7.338091465	7.387347186	7.385324792	7.345984762	7.321567787	7.444104578	7.567384665	7.488173104	7.554560656	7.6084286	7.502367795	7.585734332	7.536862782	7.619190993
BXDC1	10.03696647	10.03051093	10.38757618	10.16301018	9.945754287	10.07932007	10.0749317	9.37454483	9.667571183	9.748365913	9.783899249	10.10466852	9.627096652	9.708332002	9.77374215
BXDC2	9.580556159	9.507668578	9.553139802	10.42390047	10.30611308	10.26494163	10.46651539	10.55718891	10.46683356	10.51378938	10.62067752	10.71420826	10.33450173	10.42939167	10.53289419
BXDC5	8.582851445	8.507232448	8.533880048	8.407865749	8.523540369	8.393846733	8.390403458	8.316052725	8.349004715	8.032959683	8.210759708	8.523540369	8.13740172	8.356664461	8.407865749
BYSL	9.244177546	9.074511059	9.176258011	9.150443931	8.590348735	8.78307962	8.614410033	8.739155106	8.646587879	8.638341001	8.612299007	8.835070335	8.817153111	8.653544332	8.637513025
BZRAP1	6.98081888	6.931183777	6.861242362	7.069250515	6.863385134	6.87440815	7.043141865	7.120508533	7.11531272	7.046371245	7.115652853	7.1647135	7.260014579	7.142994696	7.442944571
BZRPL1	6.702535875	6.709382445	6.656357621	6.721380981	6.733773524	6.690657825	6.722199306	6.725727779	6.62761535	6.670993255	6.664054176	6.705175009	6.717134183	6.702328462	6.706525689
BZW1	7.185336258	7.272208806	7.254401318	7.096941513	7.090871847	7.065103141	7.078822577	7.052940874	7.004595176	7.031092484	7.064132099	7.134606687	7.040795019	7.017178863	7.154430152
BZW2	10.25945082	10.16223745	10.44046992	10.49473452	10.1475508	9.743689885	10.19052275	9.83887481	9.832571084	9.642020904	9.578503331	9.867118811	9.82545827	9.662506125	9.792771106
C10orf10	7.944334451	7.771394655	7.801154618	10.07782807	9.822983276	9.760188357	10.5238513	11.1731052	10.72402166	10.2153085	10.45556002	10.01534493	10.72402166	10.43891445	10.89039469
C10orf104	7.396991465	7.322979038	7.462139315	7.51278616	7.726277078	7.684818632	7.766017695	7.824480026	7.804770906	7.603797877	7.737616254	7.995409898	7.830089723	7.999029657	8.210983894
C10orf107	7.044506013	6.975175827	6.988674024	7.139944953	7.029067019	7.072465915	7.425050797	7.168920753	7.450064967	7.529533039	7.558896043	7.671232205	7.443255304	7.41381719	7.392752713
C10orf108	6.795849048	6.82458551	6.916477208	6.76725687	6.740310675	6.949013902	6.838091788	6.76618148	6.802785778	6.838808147	6.850996139	6.889709605	6.938593328	6.900554407	6.813460738
C10orf109	6.798208429	6.744568265	6.794552898	6.744780168	6.791205532	6.726530628	6.779512821	6.75730072	6.738262545	6.74413873	6.64618928	6.764946742	6.738124322	6.724265643	6.772897646
C10orf11	7.284585406	7.155271188	7.235329961	7.482069455	7.303743999	7.45453022	7.446292186	7.392190783	7.55842593	7.471391331	7.56028594	7.535124526	7.395909287	7.348566891	7.592003409
C10orf110	6.781223864	6.792319614	6.68673218	6.720361156	6.742618209	6.777400722	6.763153954	6.726800391	6.80139484	6.776658598	6.814597917	6.814207739	6.812219822	6.749616666	6.757703009
C10orf111	6.907763815	6.82883525	6.85547486	6.760100951	6.888521143	6.719036007	6.73874743	6.76441041	6.803793773	6.861487075	6.765200795	6.822267491	6.850316072	6.749785854	6.770105093
C10orf113	6.720859603	6.682855043	6.67677919	6.727508062	6.710185273	6.768146893	6.646514542	6.652063893	6.74067234	6.66958833	6.676894646	6.701153183	6.692550393	6.764603556	6.66114884
C10orf114	6.859453387	6.864705062	6.901495969	7.058455844	6.976177998	6.962780316	6.860310821	6.770150812	7.003604994	6.860036607	6.73089564	6.864262269	6.930597511	6.860816803	7.004248372
C10orf115	6.622480764	6.667985263	6.562233663	6.6201544	6.695931334	6.636333938	6.657384089	6.713524598	6.721110848	6.682599124	6.602702304	6.632001316	6.648080729	6.651492298	6.65016176
C10orf116	11.67270466	11.87809513	11.50395216	11.77357733	11.73119785	11.96289829	11.86819096	11.95489119	11.97767074	12.4666998	12.42508793	12.45309826	12.45536059	12.75591529	12.33882223
C10orf118	6.893480088	6.928758454	6.81095645	6.974681245	6.957454766	6.841236861	6.853797858	6.948747069	6.737959963	6.911876274	6.813671817	6.904250329	6.775852624	6.901306665	6.945839048
C10orf119	7.512597554	7.420500393	7.272769804	7.328760323	7.209344499	7.396991465	7.618220994	7.239533639	7.173669859	7.475520413	7.326737468	7.338413715	7.402693888	7.414137262	7.169477319
C10orf12	6.971851176	7.137815745	7.106532131	7.118397521	6.933035447	7.008871704	6.978114961	6.944650564	6.988216402	7.008033857	6.983861221	7.025980853	6.894313	6.939184032	6.918949949
C10orf120	6.739290309	6.722944135	6.700089564	6.678026807	6.675573741	6.770933126	6.704896045	6.783151626	6.642936401	6.809327867	6.669958069	6.730348236	6.72390273	6.706458966	6.790377007
C10orf122	6.801400565	6.707917792	6.815869577	6.884447167	6.758811495	6.813927672	6.782052805	6.774592007	6.7774438	6.788288819	6.806754416	6.778930614	6.768214802	6.86757607	6.900239521
C10orf125	7.565921995	7.290045557	7.382421018	7.511996585	7.727980174	7.790366279	7.809063162	7.608610684	7.876946788	7.777674605	7.636992866	7.74504247	7.706003527	7.558576073	7.805231844
C10orf128	6.878665942	6.84563897	6.813391693	6.936964761	7.017395332	6.908685943	6.80676205	6.781717951	6.942011352	6.903147734	6.816365332	6.795081169	6.826326903	6.823132923	6.921229739
C10orf129	6.722615624	6.716899534	6.712385899	6.709671331	6.759431799	6.77716848	6.756545497	6.71908064	6.816738474	6.848394671	6.699861734	6.718552347	6.755970332	6.741227679	6.814816067
C10orf132	6.7164897	6.707320271	6.747947719	6.815067005	6.744898946	6.7519736	6.779055632	6.713106123	6.753807225	6.782670251	6.693052385	6.76801126	6.807478376	6.684393058	6.797610058
C10orf136	7.319293613	7.355936398	7.410593914	7.060869467	6.897359504	7.149712202	6.985102605	7.074121248	7.081475248	6.897100277	6.999210428	7.015851423	6.948504874	6.959159242	6.90639969
C10orf137	8.219078503	8.131896756	8.219078503	7.972427656	7.863831409	7.995980068	8.021290468	7.687614196	7.919775633	7.785591948	7.815824797	7.818618675	7.818196835	7.61493818	7.951738498
C10orf141	7.713273931	7.709088125	7.478013261	7.931268708	8.052224433	7.890124336	7.905396088	8.053517931	7.96316993	7.992154987	7.744920975	7.959600283	7.800394333	7.913399352	7.705519695
C10orf18	6.855440682	6.788231399	6.738230194	6.748752697	6.86093468	6.822459651	6.770234709	6.781942531	6.825621688	6.833213364	6.736428359	6.758511397	6.838342667	6.750359628	6.769421921
C10orf2	7.445462899	7.405600529	7.351583562	7.391785026	7.398489626	7.650190753	7.232771458	7.267225256	7.425050797	7.529029529	7.393367773	7.369381549	7.269367408	7.425361111	7.233120434
C10orf21	6.865164959	6.819692219	6.875941115	6.747342906	6.804417226	6.866534067	6.767558992	6.803323247	6.84139769	6.842580108	6.899366267	6.819725521	6.738149808	6.813175795	6.764967355
C10orf25	6.653453115	6.691481668	6.796385992	6.735031527	6.887544032	6.710463213	6.716515758	6.725402565	6.760952624	6.703151206	6.728644597	6.88176135	6.617146536	6.80057902	6.74403278
C10orf26	8.558770784	8.627881801	8.651261883	8.984707178	9.159200887	9.299712042	9.091440273	9.059429793	9.445718567	9.423893826	9.564301362	9.147687322	9.521798502	9.265322343	9.380693742
C10orf27	6.770026173	6.709702255	6.835572872	6.739020918	6.843521115	6.833886841	6.828975195	6.774609145	6.753566779	6.867918333	6.834930372	6.769176676	6.762965843	6.791637476	6.808810459
C10orf28	7.538009835	7.538532683	7.466223581	7.426976739	7.546842617	7.282818452	7.437314744	7.538009835	7.509426269	7.373301424	7.729706837	7.289070039	7.361475755	7.668863045	7.565400554
C10orf30	6.84191882	6.781952109	6.827804508	6.845063469	6.844939769	6.776994273	6.909726884	6.789912944	6.807662852	6.7405458	6.800556203	6.814101026	6.752942913	6.833956423	6.785207573
C10orf31	6.818778932	6.811863573	6.785201818	6.853429155	6.780761546	6.870978898	6.919107635	6.70727419	6.781244951	6.843067313	6.766269662	6.772830676	6.850647452	6.824433417	6.752927295
C10orf32	9.335331074	9.400107937	9.444885195	9.072697244	9.193498793	9.099317894	9.566149797	9.7020984	9.61566495	9.733272306	9.818879742	9.638059213	9.872147481	9.816117445	9.703617762
C10orf33	7.948924824	7.86162351	7.748076304	7.956890092	7.82340313	7.854220042	8.155639872	8.458666849	8.249465128	8.273985854	8.276296244	8.18050304	8.202415293	8.132450819	8.10360586
C10orf35	6.948983071	6.874682606	6.730583558	6.923099839	6.800809776	6.968204164	6.793130438	6.883999456	6.779987127	6.794618763	6.876178575	6.605193552	6.778565776	6.860250003	6.791683376
C10orf37	6.802996695	6.816083433	6.759922366	6.725717856	6.841116255	6.804359106	6.788425079	6.722139353	6.747303707	6.788056396	6.698591349	6.790947225	6.713679737	6.822847762	6.803173418
C10orf38	10.58733554	10.78362153	10.81755137	10.247525	10.0523556	10.10698947	9.986001224	10.19555926	9.978944979	9.542337915	9.850542417	9.851670827	10.29689285	9.961374621	10.02580634
C10orf39	6.92158642	6.909832736	6.89000805	6.8897914	6.969643449	6.957836454	6.814411983	6.914560456	6.918025948	6.871663567	7.005204472	6.919697413	7.06129458	7.120156158	6.992902354
C10orf4	6.840939524	6.856831977	6.856284068	6.873519116	6.836824154	6.88436772	6.901798496	6.914879546	6.896871856	6.935303816	6.877181956	6.84270995	6.853421611	6.869725831	6.867014328
C10orf41	7.214559049	7.165004165	7.207407527	7.103483576	7.226189874	7.30077066	7.053947897	7.169353194	7.166912936	7.133017648	7.149536601	7.146139258	7.187647673	7.176754861	7.138817084
C10orf46	7.087201923	7.175840405	7.108681223	7.005725525	7.013701463	7.054541565	7.083168159	7.050393145	6.898182147	7.118397521	7.058886977	6.909954434	7.339650419	6.922294971	7.005321894
C10orf47	7.339814573	7.285311119	7.284708314	8.45476903	8.151209256	8.313145535	8.51025346	8.62013852	8.476829901	8.675640265	8.614871818	8.518943066	8.661260696	8.537666526	8.676491201
C10orf49	6.783429942	6.749485415	6.785672887	6.809870172	6.725320912	6.751127762	6.824500874	6.830988127	6.814724329	6.724642903	6.748087011	6.787504321	6.736322811	6.847734828	6.746526942
C10orf51	6.76799837	6.729958262	6.753958645	6.728698142	6.723521359	6.756338757	6.835581422	6.82225536	6.722348948	6.733167615	6.748097355	6.81713274	6.790961446	6.769783469	6.870137623
C10orf53	6.756784177	6.743817644	6.777064583	6.731626999	6.763895251	6.766245655	6.731403396	6.75227712	6.751214259	6.738997745	6.759635886	6.734051896	6.778005296	6.772732431	6.811570113
C10orf54	8.472132559	8.493238557	8.300618915	10.60527079	10.7607173	10.9539989	10.9539989	11.40407713	11.31458125	11.47197483	11.52653463	11.33473513	11.55935166	11.70318191	11.2528823
C10orf55	6.903113222	6.882588972	6.813247165	6.889804582	6.81091097	6.776457451	6.983861221	6.775694941	6.952391153	6.72370228	6.800543916	6.875391299	6.878435305	6.802279659	6.821843835
C10orf56	10.15568737	9.92194282	10.01831951	9.819660146	9.65649501	9.964848743	10.13667924	10.4722226	10.59532317	10.41827769	10.58402944	10.41521633	10.8875941	10.54450418	10.94868324
C10orf57	8.443639031	8.192005045	8.169663483	8.716653321	8.434057695	8.399921448	8.775835667	8.687056615	8.5819677	8.992954899	8.964142244	8.843596778	8.632533178	8.752523202	8.539211563
C10orf58	8.640168457	8.400538261	8.390878825	8.480988497	8.341927663	8.457095409	8.594605662	8.634901682	8.503041696	8.793960111	8.659155271	8.730651487	8.845926179	9.134134272	8.953371836
C10orf59	7.761975368	7.616441696	7.71470616	7.709482269	7.627522803	7.578958585	7.801903657	7.662907081	7.674853634	7.750933146	7.729871976	7.843898359	7.763926977	7.718429257	7.69676969
C10orf6	8.876860168	9.036347515	8.956185786	8.677475139	8.550697545	8.686753855	8.536032473	8.407282494	8.532832794	8.597404442	8.481310685	8.536032473	8.820412639	8.556610116	8.418737347
C10orf61	8.027108979	8.243839084	8.19392003	7.937737925	8.03108642	7.90519385	8.084058881	8.096617746	7.978577486	8.149790237	8.235230243	8.074661045	8.278779372	8.177631346	8.07913594
C10orf62	6.697858557	6.862257907	6.788774801	6.735317283	6.742789358	6.807336053	6.837905679	6.800591234	6.797257688	6.743864782	6.770971577	6.679372869	6.743127889	6.817108197	6.736224087
C10orf63	6.813547893	6.783405341	6.763856054	6.745274796	6.728237203	6.836585204	6.806834783	6.857305005	6.780270928	6.848194821	6.847322171	6.822051123	6.73919376	6.719122537	6.81063136
C10orf64	6.768867057	6.814207739	6.876300785	6.797233435	6.846230626	6.746048777	6.795876836	6.765923296	6.80486066	6.751833166	6.825400768	6.772918225	6.767423673	6.831309805	6.839722688
C10orf65	6.82610175	7.004515224	6.861120626	6.908143104	6.922717635	7.057476316	7.077666736	6.932898575	6.96314237	6.909510289	6.984836163	6.862756413	6.889633429	6.949081192	6.889178647
C10orf67	6.748309709	6.750684883	6.749843937	6.715589531	6.809279508	6.75099867	6.690862855	6.714685436	6.682473081	6.797502867	6.774563825	6.765960311	6.762911552	6.742527469	6.774115749
C10orf68	6.756663174	6.75355059	6.814826495	6.786600253	6.759411556	6.692714467	6.759962171	6.802145123	6.779201203	6.739454407	6.727201819	6.707052243	6.811673834	6.755838333	6.715146296
C10orf71	6.703538974	6.698737734	6.816825939	6.817095207	6.796047765	6.720235178	6.772621134	6.8268712	6.78475461	6.774095151	6.670810769	6.69806914	6.814585496	6.701424173	6.70927236
C10orf72	6.951719862	7.017066105	7.021865666	6.971651391	6.866244716	6.865246742	7.022800697	6.993951395	7.040123537	6.915597242	7.027114333	6.861347874	6.883756139	7.044782073	6.942344678
C10orf73	6.784297739	6.851650664	6.795507155	6.830282501	6.905814146	6.893394588	6.983270871	6.980141272	7.0689877	7.373915225	7.154585191	7.310066775	7.249272669	7.322265081	6.957103685
C10orf76	7.493104304	7.405858781	7.467363405	7.396666898	7.412599512	7.36528578	7.393325814	7.469321507	7.40200863	7.384979836	7.532175051	7.317899549	7.449684138	7.413167889	7.533647372
C10orf78	7.644624308	7.683711014	7.717300282	7.534696181	7.65525001	7.505348776	7.546987895	7.467632782	7.444654537	7.514628181	7.559285088	7.585553837	7.466820812	7.51298934	7.399096243
C10orf79	6.691347049	6.792622788	6.823777276	6.621712325	6.820246611	6.659369957	6.727690826	6.846643933	6.79811967	6.847015334	6.838161101	6.896385386	6.762142226	6.734546215	6.730157204
C10orf81	6.822934883	6.831038753	6.939686764	6.83155282	6.846204782	6.748488698	6.874655114	6.922411191	6.848231451	6.782350936	6.839613385	6.938528729	6.911749294	6.906521087	6.917052024
C10orf82	6.729983632	6.775664911	6.829242016	6.791805695	6.79885102	6.754370111	6.738408119	6.71873622	6.825560281	6.75546196	6.71142888	6.795122779	6.747993867	6.889178647	6.819018898
C10orf83	7.380987774	7.27777257	7.415552532	7.148490614	7.331011546	7.285934559	7.33645819	7.438445612	7.459170597	7.409383225	7.510168573	7.434280486	7.638135779	7.334058459	7.284727739
C10orf84	7.304701133	7.25536789	7.41381719	7.334610634	7.117738364	7.179433392	7.289070039	7.201987365	7.223623718	7.461589121	7.369549782	7.408469905	7.319570052	7.34548796	7.085341417
C10orf85	6.987277805	7.001253674	6.979019039	6.862824318	6.81142545	6.85395591	6.813597151	6.819887507	6.788154427	6.77983152	7.013530977	6.792879923	6.832273952	6.835853268	6.742757255
C10orf88	7.489655702	7.459344805	7.375054298	7.400336539	7.424390954	7.360099594	7.492969688	7.366729553	7.280083033	7.401068272	7.320257195	7.427127153	7.359809871	7.434114993	7.579393751
C10orf90	7.089164735	7.022896365	7.07254396	6.845311732	6.676031627	6.765967413	6.822848153	6.760693557	6.686435381	6.765785279	6.735879555	6.807467508	6.825948056	6.804760079	6.742750915
C10orf91	6.734281282	6.798898607	6.785853027	6.829539747	6.762092128	6.75484265	6.758387682	6.769213193	6.758552946	6.783301328	6.75830013	6.68258535	6.72973659	6.787189583	6.762315681
C10orf92	6.829019025	6.80773117	6.843154467	6.799071043	6.949912988	6.84191882	6.875330302	6.813965885	6.783200325	6.826217431	6.807679704	6.781589421	6.852470639	6.901584293	6.734140075
C10orf93	6.755563877	6.788012604	6.773337107	6.713240862	6.767455821	6.772071204	6.783463175	6.744966256	6.762099574	6.749869389	6.757944716	6.748384267	6.727841716	6.770948488	6.788291212
C10orf95	6.798184687	6.885685188	6.768420586	6.767610598	6.793247931	6.81370952	6.801774247	6.877998808	6.776507732	6.851895464	6.776016822	6.834132736	6.834116346	6.816106751	6.772014347
C10orf96	6.778845549	6.64362199	6.863043304	6.758879537	6.686505305	6.712129292	6.776312874	6.716625151	6.700131458	6.740297517	6.712269443	6.862862327	6.785759429	6.780963986	6.674178525
C10orf97	9.700051224	9.459949414	9.91778137	9.639125583	9.542337915	9.447569881	9.846523266	9.289328987	9.387059144	9.474832323	9.466057635	9.650894184	9.663908516	9.638175272	9.650474019
C10orf99	6.826446976	6.839296087	6.922266915	6.791336117	6.814558417	6.908342295	6.864409581	6.82501904	6.840543811	6.874972949	6.917365809	6.946163899	6.76554076	6.729798103	6.858617756
C11orf1	8.13884261	7.9276132	8.01983499	8.148602135	8.014169556	7.966494011	8.133177291	7.97884025	8.058559737	8.119886278	8.086705567	8.12183016	7.894451452	7.905077451	8.037018319
C11orf10	12.44327624	12.35080072	12.35080072	12.35860964	12.69059965	12.70725366	12.39113634	12.02873806	12.62879485	12.56013202	12.69850382	12.4792584	12.12893521	12.4869112	12.00667227
C11orf16	6.9421281	6.930216735	6.81411382	6.911831546	7.001742447	6.858473829	6.889278621	6.841157709	6.932636861	6.827996086	7.093371849	6.947891406	6.944367505	7.016464247	6.858234606
C11orf17	8.417819964	8.329500386	8.305697823	8.215058586	8.302480757	8.477790506	8.342422763	8.263195821	8.407893091	8.362952495	8.354569213	8.387154267	8.499473801	8.494949982	8.356477669
C11orf2	9.79096221	9.917230622	9.623347177	9.83090266	9.820777893	10.20385214	10.22385557	10.65484933	10.21714636	10.71799897	10.49099803	10.63442761	10.45473288	10.6602454	10.05061972
C11orf24	8.625146651	8.78307962	8.686753855	8.529928134	8.775226731	8.850177547	8.449508382	8.750281797	8.552692768	8.542501207	8.550402571	8.377501209	8.334119886	8.55387607	8.356664461
C11orf30	6.909931621	7.0762824	6.900865898	6.959862397	6.913825367	6.957594001	6.929990007	6.929238464	7.041761569	7.013041147	7.033474267	7.101457559	6.849107199	6.976727471	6.932306419
C11orf31	7.135404229	7.230597971	7.531296023	7.068379271	7.126597823	7.089417033	7.028062399	6.864660717	7.078485957	7.110761884	6.94385612	7.069399974	7.014687883	7.088184883	7.111012065
C11orf34	6.780712004	6.745196874	6.72734913	6.797296571	6.818703153	6.811204639	6.76069622	6.743135219	6.774811506	6.8455267	6.756402169	6.784688318	6.733583426	6.77956892	6.774449983
C11orf35	6.923453259	6.720017772	6.893766284	6.786685183	6.75836865	6.800702989	6.858852963	6.879203005	6.826628499	6.795709337	6.738751856	6.756127677	6.89279231	6.86559527	6.759140746
C11orf36	6.698558868	6.720648893	6.777879291	6.782992689	6.768083269	6.746778742	6.70588078	6.68256797	6.804557916	6.679335535	6.719164695	6.70588078	6.691867465	6.739273347	6.715138327
C11orf37	6.773457515	6.722183779	6.722199306	6.757061959	6.747074819	6.798718729	6.70480579	6.620796815	6.726310143	6.766522449	6.739179816	6.816922109	6.813658925	6.662267484	6.739454407
C11orf38	7.282012461	7.220119574	7.149877371	7.243530086	7.193763292	7.253552602	7.172957324	7.272694138	7.224615809	7.11489783	7.161743715	7.201335711	7.087510697	7.318664396	7.238561
C11orf39	6.721358594	6.685919164	6.75975299	6.838672533	6.705675879	6.742702413	6.69418302	6.814731358	6.643859017	6.772686536	6.762663082	6.762084341	6.776524413	6.620041402	6.698549172
C11orf40	6.681599564	6.726675977	6.731275252	6.702230918	6.82226183	6.657920852	6.604540671	6.822420338	6.73290337	6.672658429	6.696361032	6.801675324	6.651809233	6.741436495	6.727393138
C11orf41	7.321202187	7.332321533	7.415369343	7.102098128	7.048102362	7.137352168	6.966653682	6.975030941	7.026505712	6.910129919	7.05710824	6.97225617	6.963047626	6.856675699	6.992797684
C11orf42	6.762480607	6.656576299	6.717002757	6.691671399	6.780332264	6.752024852	6.691511794	6.746189481	6.772765228	6.739541528	6.840782993	6.757487889	6.810470714	6.712730098	6.679932791
C11orf44	6.774577834	6.82679345	6.815792855	6.752888054	6.694437704	6.796391102	6.761551881	6.7435952	6.797789968	6.883199964	6.717559287	6.825393373	6.807982603	6.772515887	6.800543916
C11orf45	6.87585809	6.841878038	6.904398447	6.964996661	6.895906338	6.858161194	6.924729439	6.883283183	6.892320916	6.825781733	6.845671071	6.756105641	6.787679477	6.848781094	6.911793347
C11orf46	9.05280722	9.427608432	9.206728125	9.557899872	9.307535402	8.931566716	9.872186148	9.514390576	9.49750532	9.774213397	9.643602703	9.706238541	9.614333678	9.536630222	9.589513773
C11orf47	6.88403523	6.831035274	6.802832247	6.795386101	6.865115571	6.843360527	6.855614802	6.83036791	6.809895386	6.790913832	6.790446204	6.804180236	6.841505766	6.761694832	6.797153961
C11orf48	9.869994792	9.636691188	9.519450969	9.720531342	9.585138123	9.635202955	9.378127731	9.58277522	9.733250074	9.586082808	9.394997804	9.390782183	9.259587371	9.688128026	9.032630967
C11orf49	7.082115089	7.179438321	7.170627293	7.165530799	7.039873493	7.116904659	7.22284044	7.159267641	7.181266591	7.17916022	7.201676608	7.219095459	7.18218487	7.161978742	7.160157709
C11orf51	8.295860182	8.015900922	8.198108499	8.199048448	8.467116982	8.201197815	8.10360586	7.949362015	8.087458687	7.864683838	8.012415438	8.208962905	7.804079816	7.827628471	7.735565741
C11orf52	6.790823686	6.82881947	6.849023055	7.082832379	7.095855205	7.047258203	7.174336046	7.385807148	7.21488349	7.296527251	7.259427734	7.166912936	7.1848369	7.140411941	6.979606575
C11orf53	6.876500341	6.772274972	6.757325915	6.871789633	6.694609677	6.717447345	6.905911822	6.844800545	6.798084459	6.771759911	6.728163463	6.777292007	6.744864914	6.843816668	6.772881863
C11orf54	7.603082694	7.646123176	7.627455544	7.898073822	7.905027886	7.832357172	8.037091368	8.08815918	7.917224069	8.050870659	7.924760963	8.006145786	8.089735603	7.952521273	8.117330221
C11orf55	6.794767847	6.858720515	6.774641866	6.839482481	6.761090623	6.840826157	6.753894832	6.895116164	6.903814679	6.865152643	6.784836539	6.891217581	6.836491661	6.793828887	6.739183781
C11orf56	7.978476417	7.935876508	7.818618675	7.74504247	7.972161036	7.853046696	7.700559634	8.006740819	8.013874431	7.876400445	8.044262304	7.717938794	8.072245646	7.894317223	8.151380861
C11orf57	7.495015297	7.61238429	7.61458291	7.812558427	7.654626718	7.718715066	7.962529871	7.606750291	7.858858142	8.107353867	8.065180575	8.109793647	7.920431561	7.862086731	7.787572706
C11orf58	6.981798193	7.064446221	7.056637391	7.079887355	7.036871855	6.940738671	6.940659158	6.869408864	6.8820638	6.923429769	6.869356496	7.032173401	6.947926226	6.981173826	7.130112066
C11orf59	11.23228423	11.2916338	11.04568558	11.25938182	11.13146396	11.30338419	11.11237836	11.48286383	11.40008143	11.34396677	11.34396677	11.28096136	11.32678665	11.66749311	11.01166338
C11orf60	8.50601342	8.357772154	8.447648555	8.404697485	8.229435208	8.354490757	8.393516255	8.14338983	8.438840269	8.363277252	8.245807953	8.489151329	8.202165048	8.396483728	8.195336278
C11orf61	7.418658856	7.310983842	7.427868675	7.303498895	7.2587968	7.223266952	7.23601641	7.311737453	7.19789252	7.300841231	7.300145982	7.146168114	7.293473049	7.276883702	7.471317353
C11orf63	7.18767297	7.202115362	7.145910289	7.232578172	7.281861126	7.173377058	7.328018246	7.231304814	7.237223025	7.198077923	7.140082168	7.271550239	7.254897857	7.157831656	7.187632201
C11orf65	6.869356496	6.779318231	6.780291077	6.806463932	6.781728592	6.729915933	6.89160678	6.856300907	6.993867506	6.884492488	6.789594052	6.78521364	6.88295006	6.847250047	6.837699431
C11orf66	6.874422847	6.86309278	6.785007493	6.87991775	6.908083669	6.869423736	6.954420721	6.899989349	6.915142855	6.971230198	6.95676485	6.976393186	6.966488472	6.783534799	6.896370211
C11orf67	9.88821363	9.602256623	9.560793526	10.25787755	10.23485285	10.5936477	10.26865169	10.06841842	10.50881339	10.39029229	10.64473413	10.0625956	10.08408487	10.58011382	10.1475508
C11orf68	8.999783667	8.694485515	8.449508382	8.337932035	8.933010781	8.690307017	8.214197397	8.332345482	8.582577792	8.479630204	8.510016273	8.171594431	8.094857006	8.391244903	8.389036893
C11orf70	9.327004967	9.161802579	9.152749014	8.786921653	8.906752251	8.787445715	9.162219075	8.857472995	9.042981306	9.233633211	9.319401441	9.384455373	9.063398101	9.141138901	9.192354164
C11orf71	6.893130312	6.972363681	6.852159396	6.942250622	6.877649497	6.931366392	6.877226896	6.858875364	6.859830381	6.830079286	6.904098567	6.750786064	6.841285009	6.857627965	6.889726867
C11orf72	6.740115561	6.673900223	6.785996465	6.792813916	6.770829538	6.666686922	6.806653769	6.831675173	6.74842966	6.697087692	6.711490689	6.839917049	6.741179944	6.738544272	6.886869776
C11orf73	8.558229314	8.516913271	8.28904538	8.376093032	8.643242427	8.557509039	8.484188401	8.298537683	8.438149381	8.456052852	8.33667458	8.556482786	8.146388645	8.416112197	8.563612397
C11orf74	9.611082688	9.604245994	9.543208357	9.796979334	9.600219884	9.645163103	9.950179846	9.558890147	9.67480602	10.06661761	9.746234913	10.02057968	9.579507181	9.909832637	9.457655358
C11orf75	8.383920633	8.205972494	8.082001811	8.661734703	8.46057252	8.977370705	8.413137061	8.547783091	8.46457631	8.464281117	8.439404281	8.531686712	8.20791027	8.569960958	8.266904369
C11orf76	6.645332609	6.726974037	6.756291287	6.776704544	6.718352201	6.721895879	6.727624202	6.816111684	6.702587913	6.726137087	6.735467493	6.72991117	6.695468974	6.701254451	6.733566205
C11orf77	7.107785868	7.099990101	7.144449715	7.216207843	7.044031816	7.100782878	7.147837839	7.181798502	7.137725235	7.101261036	7.17706163	7.105285409	7.183821683	7.12930212	7.151542144
C11orf80	7.554166988	7.510926526	7.47853347	7.532683489	7.463322412	7.641233272	7.549384963	7.43666375	7.498184038	7.525442659	7.455653639	7.493347436	7.30598494	7.622517554	7.291913607
C11orf82	8.027490271	8.214482846	8.246011884	7.855123939	7.667447777	7.670169947	7.594670752	7.426834265	7.406972999	7.290045557	7.304409209	7.204297689	7.423585975	7.204041213	7.286052391
C11orf9	6.688243227	6.762127028	6.755749292	6.734907116	6.761514508	6.762531997	6.66767078	6.690153688	6.698019453	6.726755886	6.735298963	6.726128907	6.750159648	6.714972424	6.73100529
C12orf10	10.05703125	9.989277145	9.788437296	9.887139584	9.899414323	10.08705127	10.01898358	9.964386219	10.07071903	10.26797106	10.08762649	10.12863954	9.902766611	10.15019444	9.580911832
C12orf11	7.887120103	7.980499075	8.199380247	8.009355391	7.751683123	7.749589386	7.946178132	7.820655612	7.680828084	7.77607147	7.66054256	7.820591621	7.860475521	7.70041814	7.849827386
C12orf12	6.780351074	6.840489444	6.857627965	6.772701716	6.857728416	6.729809716	6.724374968	6.67014775	6.742822043	6.754663877	6.883312697	6.796463372	6.743618048	6.751855816	6.814579467
C12orf23	8.688990762	8.633435336	8.828861903	8.914710928	8.908826458	8.815877864	8.901661957	8.499621325	8.47046838	8.632533178	8.701629618	8.896215126	8.146380169	8.736844114	8.98505071
C12orf24	8.714548129	9.030870659	8.960950741	8.581274681	8.599523361	8.682549368	8.387305229	8.537780229	8.488512796	8.196352123	8.41898046	8.373395834	8.599797918	8.260692247	8.401597971
C12orf25	6.735278651	6.825703418	6.795247838	6.819076891	6.778915134	6.766820418	6.754164605	6.776587411	6.838317977	6.802822017	6.713517106	6.765266488	6.801591184	6.719625678	6.754048553
C12orf26	8.039109615	8.257658127	8.121897464	8.289222022	8.160508699	8.157211491	8.4473324	8.158229898	8.161912775	8.244298472	8.265021622	8.415352115	8.380050905	8.238548315	8.191523067
C12orf28	6.869718305	6.849828105	6.700455976	6.867027569	6.762965843	6.793798925	6.871789633	6.847296325	6.785877616	6.787734633	6.863809792	6.817176429	6.787619372	6.940752702	6.812357847
C12orf29	8.415925167	8.712253781	8.662927635	8.916590759	8.452169805	8.424521135	8.960220385	8.471553962	8.475576047	8.647549043	8.43723352	8.767590858	8.629738262	8.535788961	8.873115226
C12orf30	7.484430013	7.459590303	7.480776983	7.367326052	7.332145513	7.310802369	7.354234308	7.25449524	7.279464324	7.27767363	7.352979321	7.402360846	7.334503649	7.307216703	7.408357637
C12orf31	8.748836904	8.796649497	8.97484942	8.70480639	8.850863981	9.042433252	8.720420494	8.451222993	8.867870078	8.934727743	8.409794424	8.805149369	8.693440338	8.869928889	8.447076785
C12orf32	8.277642077	7.88370173	7.930322319	8.10231993	8.040134634	7.723339164	7.92903229	8.04777053	7.915861654	7.420217766	7.794361902	7.398794099	7.605327408	7.976424309	7.707248624
C12orf34	7.008426242	6.99070935	6.946960125	6.880309477	6.885594478	6.786164035	6.919715523	6.781916658	7.066357172	6.822115797	6.808115742	6.844403859	6.854298573	6.842243237	6.756180977
C12orf35	7.191916286	7.197072446	7.338793788	7.310026883	7.308717208	7.233883216	7.338035762	7.185728689	7.278420243	7.436697711	6.997658963	7.444491951	7.264037179	7.311085423	7.446144736
C12orf36	6.645121392	6.718887417	6.690329849	6.715252618	6.78423193	6.703606813	6.743066155	6.718084091	6.708120049	6.646770104	6.759549916	6.81175609	6.701934972	6.702889193	6.67789839
C12orf37	6.887584586	6.782769169	6.769212275	6.782808604	6.802515865	6.768352151	6.830347387	6.807947236	6.797801719	6.812894201	6.868518336	6.841102466	6.824475232	6.820916998	6.761699882
C12orf39	6.933122369	6.899938344	6.843681595	6.776002637	6.827944532	6.837986531	6.79573222	6.818513113	6.730792805	6.718904028	6.720060005	6.794565063	6.870158957	6.681046778	6.725647943
C12orf4	8.455666901	8.300090257	8.326618637	8.500210785	8.105634407	8.028215873	8.448903695	7.840352635	8.217685353	8.286725217	8.298743782	8.233689518	8.429430555	8.290621057	8.505324195
C12orf40	6.763290341	6.747738043	6.764465354	6.787745578	6.713805204	6.720208753	6.764198568	6.739448712	6.72299941	6.734929641	6.752971756	6.752469202	6.740099153	6.772982115	6.761168774
C12orf41	9.274802082	9.32159656	9.474832323	9.295295328	9.381218163	9.643057706	9.544489494	9.406095341	9.635202955	9.856944263	9.806271353	9.756850897	9.669200466	9.857966062	9.464143613
C12orf42	6.767505401	6.724223514	6.719554065	6.751140858	6.644333932	6.765867428	6.769063045	6.689604968	6.699265996	6.769127192	6.648803	6.710337065	6.647287367	6.758980751	6.731550083
C12orf43	8.130160693	8.121774863	8.179074958	8.161090174	7.913155857	7.923296134	8.071447438	8.024859359	7.986773018	7.814509591	7.785595111	7.954354935	7.867551789	7.754598178	7.971164761
C12orf44	10.07556694	10.01831951	9.927948796	10.28872318	10.0737074	10.29900509	9.770731205	10.00268617	9.887139584	9.686410332	9.671292588	9.596903132	9.703228011	9.880818031	9.616117464
C12orf45	8.025109106	7.956890092	7.914777457	7.917450419	7.865870018	7.846453707	7.874082469	7.961111304	7.92088709	8.050121471	8.002067417	8.096220978	7.780589469	8.131896756	7.659765313
C12orf47	8.947425004	8.886633707	8.878215677	8.927784887	9.05588789	9.189518985	9.206728125	9.260438868	9.447569881	9.515714692	9.469832443	9.466531488	9.112834429	9.436520666	9.234642194
C12orf48	7.933680069	7.836160312	7.846648858	7.663314148	7.628952049	7.660171539	7.567012737	7.390643921	7.487494175	7.321055011	7.233933075	7.334363361	7.316386857	7.34838127	7.344434308
C12orf49	7.892270801	7.764586111	7.757774521	7.865665923	7.765630154	7.748548318	7.994802575	7.860770448	7.905034504	7.868234752	7.887247263	8.017122148	7.945216104	7.725690759	7.960668736
C12orf5	8.788233239	9.027180765	9.040414819	8.877913371	8.69810627	8.958107317	8.51060758	8.378923054	8.667607426	8.552692768	8.399020989	8.585545358	8.410315534	8.540698104	8.3739685
C12orf50	6.756431888	6.782324824	6.72061776	6.675027344	6.776025538	6.721257295	6.734974308	6.759434212	6.794876105	6.810432145	6.79823835	6.752057698	6.777652366	6.76081841	6.737266544
C12orf52	8.482800085	8.424521135	8.373106195	8.395643649	8.353394522	8.272082109	8.362560032	8.424239396	8.325051169	8.288625896	8.332345482	8.297644943	8.240856777	8.49296957	8.154701565
C12orf53	6.813336695	6.683590996	6.825406855	6.745762175	6.857042333	6.765644383	6.80970858	6.699467825	6.694298185	6.793595342	6.832427292	6.788243539	6.696350483	6.747519046	6.718843488
C12orf54	6.816785329	6.824831155	6.797065919	6.739290309	6.680624986	6.765109442	6.790085937	6.748488698	6.883312697	6.697314948	6.762445505	6.676341896	6.73639224	6.770488998	6.802695307
C12orf56	7.335319186	7.40020929	7.589564122	7.060799303	7.092503356	7.107773138	7.03190352	7.023583297	7.107520791	6.988816731	7.015128757	7.109870587	7.054622115	7.054160793	7.047381647
C12orf57	11.99848561	11.89495172	11.65396379	11.96104755	11.85381802	11.92140783	11.7860515	11.73875019	11.96289829	11.68451137	11.53412898	11.75101688	11.46753003	11.57174443	11.74381752
C12orf59	6.74108671	6.812338576	6.711252849	6.751005132	6.715902261	6.735229357	6.752960494	6.755125435	6.905970394	6.706210551	6.807971929	6.701239214	6.734860246	6.852735948	6.780368683
C12orf60	7.044787557	7.042368366	7.12271156	7.062123541	7.011656327	7.000203391	7.162350125	6.87860604	7.128231145	7.053131969	7.162236578	7.39164712	7.223188763	7.145604386	7.157096963
C12orf61	6.928497281	6.916091562	6.963980723	6.794029606	6.832780359	6.808742093	6.815869577	6.787207061	6.812295076	6.811357998	6.815529619	6.758088496	6.754501046	6.740183587	6.916453636
C12orf62	8.925530069	8.865135131	8.595742585	9.134617824	9.421990966	9.22657257	9.150866241	9.205536906	9.473020648	9.348278981	9.246076262	9.360837314	8.679430944	9.200343559	9.184487755
C12orf64	6.778985801	6.853214469	6.802858163	6.827801682	6.857154739	6.909586659	7.022117351	6.958568905	7.006949574	7.164085455	7.123026077	7.245128205	7.27073123	7.239358345	7.304165081
C12orf65	7.670793167	7.869951774	7.680041153	7.710742165	7.52883831	7.629695959	7.683990274	7.755098969	7.696718779	7.546974315	7.854444262	7.541218316	7.436482102	7.613247588	7.507513348
C12orf8	6.751799919	6.763738699	6.660241259	6.746606511	6.793897564	6.757130704	6.819446941	6.748658487	6.719307758	6.761771445	6.793951362	6.714633457	6.66114884	6.718091757	6.746328308
C13orf1	7.917075429	7.807232269	7.739044657	8.009715519	7.9936024	8.170802122	7.925130681	7.832906273	7.795926447	7.875081731	7.926287137	7.990912535	7.953181374	7.897272706	7.866381997
C13orf15	7.270281498	7.498961804	7.383014196	10.49173096	10.31556044	10.40999065	9.484577429	9.593460977	9.458126538	9.266174141	9.214839969	9.16964355	9.459062246	9.545305398	9.355956763
C13orf16	6.676619453	6.686332691	6.85936381	6.801747096	6.799502886	6.747816918	6.773675753	6.794489573	6.73990646	6.748709082	6.679626489	6.740802901	6.761122972	6.785425125	6.876787803
C13orf18	6.861088841	6.757275558	6.871583754	6.796458215	6.835878885	6.754782881	6.753709301	6.86574088	6.796360426	6.787841268	6.881512232	6.811752134	6.846473369	6.79954146	6.777356388
C13orf23	8.003906928	8.014034026	8.023892217	7.814387495	7.916197942	7.928637585	7.658768681	7.809764599	7.767940456	7.603767634	7.927128573	7.655107041	7.916940004	7.78828964	8.021583784
C13orf25	6.991674014	6.890923533	6.999914934	6.902927703	6.930346598	6.904023298	6.892241608	6.857220663	7.038624214	6.790872367	6.864473684	6.761465674	6.934894755	6.899136267	6.830404126
C13orf26	6.767216138	6.750015137	6.693488889	6.787799249	6.754601174	6.816226233	6.775211993	6.749789646	6.768408658	6.77761338	6.74801329	6.81789679	6.780149694	6.729807086	6.75231891
C13orf27	10.77948524	10.75805382	10.52678732	10.74506074	11.01724824	10.69482473	10.71158171	10.96712188	10.89039469	10.99768535	10.88110135	11.12382142	10.36623568	11.04477404	10.86078607
C13orf28	6.813748193	6.783676993	6.782220406	6.770275581	6.730145502	6.667645585	6.813816385	6.714947981	6.81411924	6.700476111	6.822084679	6.759680002	6.68013456	6.876228799	6.781333628
C13orf3	7.654461188	7.529327186	7.544477586	7.293261917	7.302207852	7.338279501	7.178069093	7.071292642	7.08322091	6.94949305	7.040257431	7.019505328	6.994883398	6.772853611	6.889312709
C13orf30	6.76384222	6.691555381	6.657889065	6.758955831	6.747688751	6.718386144	6.680398754	6.741243276	6.579866674	6.746869739	6.774672382	6.68919328	6.700219365	6.639266828	6.661052993
C13orf31	7.185394874	7.414938624	7.326737468	7.140696116	7.134243165	7.30256325	7.316858184	6.962735363	7.202931229	7.167444085	7.043894555	7.149030499	7.106802323	7.018219199	7.050250465
C13orf33	9.05588789	9.201586422	9.00712727	7.762715581	7.86095346	8.011281977	8.228147058	8.19435797	8.099437005	8.447076785	8.370468782	8.376145505	8.357772154	8.344709544	7.87064299
C13orf34	7.829901783	7.90330698	8.014549618	7.894317223	7.699217477	7.761887518	7.726946132	7.606934348	7.508883388	7.281714995	7.333912384	7.339788851	7.352795082	7.490377475	7.144082789
C13orf35	6.728142721	6.721794901	6.741395952	6.73791248	6.765056105	6.773435884	6.789631177	6.783660678	6.839241354	6.774645419	6.78192151	6.818678859	6.817040008	6.759266854	6.737774778
C13orf7	7.255787485	7.237887574	7.317227343	7.306960629	7.262193697	7.430609163	7.410730607	7.037474805	7.220064719	7.269216	7.336607902	7.473896927	7.237271961	7.385994088	7.641420073
C14orf1	6.873851414	6.829107408	6.882118654	6.954231556	6.865123239	6.953359969	6.751759692	6.789269445	6.804970283	6.763759653	6.814451964	6.921052888	6.748862543	6.728428309	6.961862863
C14orf100	10.13214561	9.974401156	10.29834891	10.06454999	9.904661775	9.642020904	10.15207015	9.670824001	9.881844325	9.760654358	9.97255166	10.197983	10.12963505	9.884167827	10.2383513
C14orf101	7.03190352	7.235224563	7.234099978	7.133300561	6.999762837	6.894513579	7.017721068	7.15053087	7.093192688	7.04712476	7.132439715	7.135016902	7.090437565	7.212389988	7.131965848
C14orf102	8.230720876	8.20403137	8.2286736	8.212252285	8.321633465	8.312609966	8.330551515	8.407353921	8.3851777	8.209634689	8.22418859	8.075271118	8.123668738	8.238742878	8.352063233
C14orf104	7.896403422	7.8471061	7.901153703	7.759761487	7.74462166	7.558576073	7.798546661	7.480406548	7.557188675	7.640840617	7.718528658	7.935628429	7.783734339	7.706805355	8.047169812
C14orf105	6.804973154	6.728790864	6.73159201	6.787419509	6.795208213	6.782564414	6.721723742	6.791260447	6.81051567	6.723807708	6.878057082	6.755820045	6.799710537	6.785724445	6.809137408
C14orf106	9.069561027	9.038526751	9.234994035	9.14386303	8.797676701	8.598598266	9.136327574	8.559940332	8.702771271	8.612618	8.268565482	8.755517018	8.422193541	8.335894931	8.753452428
C14orf108	8.377295442	8.562260467	8.566746249	8.698144938	8.326523248	8.387523988	8.814060062	8.566121327	8.489594466	8.644089547	8.401235392	8.551866081	8.528946019	8.422089203	8.367638496
C14orf11	6.954715741	6.913295362	6.904493415	6.841617022	6.858954477	6.824001382	6.976579615	6.7774438	6.989439614	6.883911706	6.976344652	6.933889444	6.892447464	7.046896814	6.925567761
C14orf112	10.56586306	10.2153085	10.4524891	10.58167354	10.60927992	10.55595694	10.41443963	10.10948065	10.14881667	10.33832387	10.19419029	10.4616264	9.813220696	10.2759948	9.894395505
C14orf115	6.82750968	6.847124427	6.759391861	6.98974078	6.809081699	6.806866329	6.696858993	6.902352824	6.838657048	6.867440402	6.842447133	6.900149797	6.858966233	6.839375186	6.857052312
C14orf118	7.074074175	7.112041016	7.0752847	7.083895286	7.020118873	6.975848382	7.12032843	7.121429749	7.037595348	7.000426243	7.140838159	7.015737737	6.99860418	7.007380197	7.033475216
C14orf119	7.011320042	6.893444486	6.852072274	6.869520355	7.001692424	6.754234257	6.840773762	6.78664043	7.018097223	7.02508756	6.915865171	6.814446688	6.811883296	7.035140443	6.915913925
C14orf121	6.897714378	6.84582064	6.917072316	6.992557721	6.926398949	6.865337492	6.917003931	6.935698018	6.856992346	6.928709525	6.858579668	6.99837566	6.909998425	6.945601176	6.841649124
C14orf122	8.179712051	8.166031394	8.020263074	7.967549173	8.084729379	8.173372675	7.652662584	7.647981997	7.743782231	7.705748289	7.580719441	7.805231844	7.396601958	7.803272871	7.41982645
C14orf124	7.244961819	7.177857203	7.088614295	7.14290267	7.17324438	7.225967539	7.156913514	7.145665278	7.438287783	7.173021559	7.188703347	7.139116786	7.220667529	7.197718978	7.156727917
C14orf125	6.928012883	6.842709222	6.936810025	6.94743402	6.847956739	6.87030337	6.83534344	6.755621356	6.819663804	6.763529369	6.809974422	6.829068268	6.885438411	6.8651432	7.146812771
C14orf126	7.633467267	7.688953329	7.796854092	7.813405882	7.743782231	7.699624086	7.891400493	7.787572706	7.641233272	7.964212343	8.038203149	8.320497734	7.958054808	8.123645613	7.598597539
C14orf128	6.73724504	6.84724059	6.871856899	6.848744792	6.803613029	6.76184673	6.85420575	6.783002791	6.774906802	6.782903728	6.878378219	6.816191176	6.748253597	6.770773693	6.702119751
C14orf129	8.871252779	9.058057421	9.028475075	8.89774571	8.812060811	8.483719631	8.932120912	8.580063195	8.673608589	8.681775147	8.62140694	8.901555279	8.819131589	8.806001941	8.906204394
C14orf130	7.860820314	7.89029464	7.912257574	7.805943307	7.687572294	7.628955669	7.758717139	7.607674354	7.540169879	7.553241631	7.596004375	7.64090371	7.649157103	7.502906139	7.752330385
C14orf131	7.98407004	7.966012331	7.867290902	7.642085839	7.741445752	7.888329993	7.707570551	7.81557501	7.918689143	7.705201143	7.821247962	7.680591187	7.835966946	7.686090162	7.653004627
C14orf132	9.050332154	8.997225841	9.133004692	8.514858193	8.736844114	8.551589123	8.732062551	8.671112637	8.566470728	8.564010618	8.705084793	8.711358204	8.805149369	8.755790844	8.775835667
C14orf133	8.022056588	7.891400493	7.786921132	8.048253612	7.95735121	8.040926176	8.043375768	7.797303713	8.174699229	8.34961756	8.21792803	8.076247996	8.154406976	8.401874538	7.799209428
C14orf135	9.670848297	9.887380485	9.890431819	9.840587094	9.728700538	9.690374133	9.884043899	9.816878015	9.578074552	9.581180399	9.681764724	9.805402773	9.980181114	9.648824269	9.563656652
C14orf138	7.467836614	7.489457514	7.581442041	7.353152515	7.376050836	7.439024145	7.299550782	7.415522525	7.225462998	7.301695763	7.354617065	7.377100592	7.444162747	7.383029934	7.348583668
C14orf139	7.536846927	7.603246835	7.579393751	7.89250824	7.937787647	7.942370941	7.905034504	7.746050991	8.018538178	7.99281405	8.092319195	7.935139395	8.017568307	7.969424415	7.776221265
C14orf140	6.907480991	6.92975193	6.894689493	6.947938686	6.801425596	6.939662402	6.847547811	6.919772846	6.852860511	6.909908516	6.831333575	6.827197538	6.839567934	6.813521101	6.806539706
C14orf142	8.800615564	8.679430944	8.619154434	8.797025572	8.94550016	8.660287058	8.688624675	8.246330279	8.511183537	8.220811331	8.498329297	8.484935932	8.128635419	8.27122642	8.415122684
C14orf143	7.414440637	7.299464286	7.372098918	7.287219375	7.262938603	7.299105246	7.292132182	7.221339249	7.191553299	7.161508112	7.137903438	7.167335312	7.16580548	7.061947574	7.159639363
C14orf144	6.781421559	6.778015471	6.835970154	6.797536843	6.819683203	6.828898315	6.735456521	6.790518899	6.820894731	6.907069867	6.839778496	6.794102881	6.801872885	6.81621593	6.822914926
C14orf145	7.259876684	7.352642942	7.161041056	7.169801942	7.220174943	7.238028468	7.146046238	7.006354796	6.955278934	6.821966763	7.043476438	6.936810025	6.941250197	7.012132788	7.054086886
C14orf147	8.035151418	8.189444616	8.025109106	7.932860009	8.103097994	8.119144979	8.371913107	8.260981103	8.476419353	8.680353792	8.503253309	8.848331291	8.686753855	8.745058206	8.4684515
C14orf148	6.684198276	6.745305399	6.754959488	6.670629361	6.637155136	6.770098972	6.73717981	6.791028881	6.823927079	6.77797677	6.711624317	6.744279264	6.723937257	6.71232206	6.720405602
C14orf149	8.998310772	9.157066715	9.140975847	9.017313562	9.08094977	9.040685459	8.997211482	8.968226058	8.953741236	8.83663429	8.9175712	8.945438958	8.94629418	8.842041423	9.182797878
C14orf151	8.238548315	8.211238397	8.120143146	7.855598388	8.071070732	8.193879108	7.663136096	7.828822234	8.041910333	7.58232693	7.644290799	7.510168573	7.671016531	7.454027002	7.869234704
C14orf152	6.772026046	6.71873622	6.722237718	6.788389622	6.858098871	6.748549291	6.811570228	6.823289417	6.765119252	6.789582303	6.802539702	6.803274518	6.814088725	6.784316635	6.736864983
C14orf153	8.862759701	8.681783198	8.669825185	8.750136217	8.680602187	8.454000981	8.60215867	8.859839635	8.776914064	8.395012894	8.444447886	8.64285338	8.74764797	8.948657509	9.051893838
C14orf156	13.00842871	12.953387	13.13904145	12.95746542	12.83095165	12.84002474	12.8099521	12.37686265	12.60270606	12.47196771	12.58458504	12.65895098	12.43023841	12.40887191	12.49284651
C14orf159	8.856993025	8.76933333	8.934398051	8.359805029	8.492655872	8.504993894	8.545155264	8.574413907	8.736566955	8.646587879	8.619712099	8.843176788	8.666767404	8.799640512	8.58464325
C14orf162	6.71593871	6.772203962	6.746985107	6.793320791	6.81934663	6.816798543	6.774625654	6.773142902	6.857169014	6.781624153	6.819800862	6.813518524	6.760926935	6.869599271	6.8171699
C14orf165	6.718054459	6.835754974	6.826162991	6.850665129	6.759926804	6.827195903	6.716039115	6.768584152	6.816419704	6.910641875	6.864409581	6.908685943	6.667961548	6.711330669	6.872986542
C14orf166	10.73984853	10.38352983	10.39487371	10.68385376	10.85521066	10.5120101	10.80902242	10.21789342	10.42528592	10.35301626	10.4570542	10.63116203	9.812176573	10.3202372	10.85729984
C14orf166B	6.865569773	6.80009098	6.813282658	6.874956929	6.857433797	6.816817347	6.867264977	6.769281005	6.777862671	6.768587956	6.798582463	6.841946671	6.810148404	6.795614229	6.790309595
C14orf169	7.843570553	7.802212422	7.753149398	7.959977241	7.774719092	7.87292703	7.863217278	7.934662685	7.800636977	7.640643079	7.879664643	7.813658267	7.837214882	7.748548318	7.878773576
C14orf172	7.663136096	7.615709271	7.637603685	7.557762481	7.634861548	7.643734646	7.35833826	7.65575233	7.748318705	7.461721046	7.556281526	7.45308164	7.710932513	7.562399954	7.819789294
C14orf173	8.898694065	9.186890093	8.976575268	9.125982575	9.191239262	9.334674135	9.050465559	9.397328775	9.209743557	9.238769667	9.361783026	9.197908181	9.311197963	9.317596236	9.221246023
C14orf177	6.754764114	6.789425181	6.670228631	6.717024858	6.743013491	6.86676252	6.701796033	6.84185895	6.83221098	6.745676222	6.781624153	6.722605334	6.736582693	6.877637464	6.741797313
C14orf178	6.646035201	6.652523583	6.78788912	6.691881286	6.733797645	6.711829007	6.699329503	6.723475617	6.701996923	6.750718276	6.754603665	6.661052993	6.648253382	6.769355422	6.743267435
C14orf179	9.229181953	9.316253294	9.225734339	9.033779317	9.205536906	9.040037559	9.131099125	9.333070297	9.277642294	9.211599941	9.324578817	9.073547482	9.176258011	9.257776572	9.286209996
C14orf180	6.871881049	6.797532312	6.830994668	6.677257405	6.868905373	6.94949305	6.922886773	6.873763758	6.851764428	6.800378172	6.890581049	6.811767904	6.784688837	6.837319826	6.913613895
C14orf181	6.849550942	6.832505729	6.784166868	6.946499635	6.783496438	6.799707336	6.690264095	6.747835201	6.932491343	6.865651724	6.79874374	6.876600286	6.834064725	6.929938086	6.820007393
C14orf19	6.913823695	6.862954721	6.846301198	6.816599566	6.733225457	6.862569619	6.814807222	6.835083372	6.972922768	6.940935291	7.002296859	7.024578377	6.916436818	6.990115994	6.999950938
C14orf2	9.248428465	8.983095123	9.336983364	9.399208877	9.314120879	9.550827826	9.421990966	9.015998487	9.319805242	9.496606145	9.207077841	9.415930198	9.103932644	9.342091065	9.242230972
C14orf21	7.448877343	7.52883831	7.442802357	7.64684187	7.772449905	7.411463968	7.745837372	7.680671787	7.728231285	7.654248363	7.625561604	7.788604871	7.528193168	7.508154092	7.444628155
C14orf23	6.78936471	6.811382714	6.699815215	6.762707749	6.780867556	6.741050463	6.786590086	6.772907644	6.697362013	6.796397436	6.769695584	6.716144013	6.776183725	6.730389976	6.741636641
C14orf24	9.626145312	9.598300079	9.704616296	9.918731248	9.901454442	9.867243496	9.815658093	9.858896584	9.886265096	9.812055761	9.784613375	9.747074716	9.811169822	9.664100172	9.883181578
C14orf28	7.4471083	7.55905275	7.348116068	7.59756581	7.469972701	7.56148388	7.794361902	7.718715066	7.551924023	7.862788784	7.888014949	7.846453707	7.973872671	7.509426269	7.862554331
C14orf32	9.714352955	9.412141739	9.631650863	9.41457623	9.244551897	9.436938661	9.528578986	9.520852103	9.184487755	9.230914456	9.388750569	9.500817505	9.463202379	9.561175533	9.233734046
C14orf37	7.800876131	7.791645771	7.918201021	7.815931736	7.797481457	7.856176186	7.706679365	7.601424102	7.751368839	7.563119877	7.662832468	7.605398864	7.587764321	7.467617608	7.532843634
C14orf39	6.80737166	6.780362085	6.760938179	6.764003811	6.744650548	6.764415238	6.75575629	6.790976854	6.777417838	6.764619688	6.7636155	6.789682656	6.766768764	6.783024485	6.79608448
C14orf4	9.268246166	9.435555647	9.548445279	9.008591369	8.98441222	9.023551884	9.029322329	9.204764739	9.117999345	9.174219793	9.290511633	9.104647144	9.063591322	8.679739927	9.257776572
C14orf43	7.721722244	7.578220459	7.702333622	7.515203127	7.627284358	7.59562675	7.326245973	7.609751944	7.491297161	7.39903847	7.64802465	7.481702343	7.555391964	7.536877849	7.693096241
C14orf44	6.863600465	6.746843162	6.912598349	6.911901571	6.902874372	6.994139968	6.892168832	6.927463587	6.782420217	6.945805671	6.901879748	6.741485861	6.86169608	6.857210182	6.792531051
C14orf45	7.43351219	7.466902102	7.55446428	7.437992967	7.521189061	7.476753215	7.541284305	7.390535138	7.233321241	7.409311869	7.509616357	7.548998809	7.38203383	7.548962705	7.416872767
C14orf48	6.859017089	6.882090084	6.805179263	6.838128682	6.964921879	6.927846016	6.833205525	6.880579076	6.881465711	6.959400776	6.90639969	6.803691013	6.908851843	6.914038642	6.86173785
C14orf49	6.753839118	6.867327177	6.646709904	6.870137623	6.901140862	6.728381963	6.763384806	6.898918638	6.838782631	6.83483666	6.771704586	6.888453461	6.832346069	6.926875133	6.783607218
C14orf50	6.87991775	6.843143621	6.832267373	6.843221333	6.832761996	6.873090118	6.739254414	6.772641004	6.774789713	6.745641491	6.810146894	6.756461692	6.843629089	6.820647605	6.755061273
C14orf68	6.750707766	6.687144516	6.834155631	6.818865124	6.908748142	6.749960176	6.854853893	6.741574297	6.793694754	6.889572269	6.85932325	7.012977627	6.918643126	6.836756697	6.815985703
C14orf70	6.772245972	6.769369716	6.792952662	6.733880298	6.698997488	6.709976282	6.712830249	6.761243718	6.775212877	6.7427094	6.804113715	6.852635325	6.681650679	6.743187523	6.752742254
C14orf72	6.795257584	6.727717477	6.701248368	6.810640812	6.757002317	6.831930789	6.786133356	6.743330996	6.753648334	6.812988182	6.845161458	6.797285304	6.803738782	6.793062059	6.771347974
C14orf73	6.782698535	6.740491382	6.768422119	6.763983089	6.725779041	6.778722643	6.807231391	6.886363833	6.793412696	6.788484904	6.774839634	6.763484459	6.772843914	6.806877819	6.793791946
C14orf78	7.591284354	7.642831597	7.360103604	7.393205292	7.431420527	7.57648594	7.489436036	7.646523189	7.638927651	7.695423555	7.687824632	7.652864095	7.794705608	7.822123464	7.689430522
C14orf79	7.74981067	7.740318239	7.641811326	7.578268916	7.524261105	7.455817146	7.693649261	7.799797918	7.70987982	7.77347581	7.838072685	7.52288031	7.832906273	7.996494257	7.826479347
C14orf80	7.553782744	7.509426269	7.518101213	7.338871643	7.336350979	7.646074416	7.1910909	7.297060673	7.30387164	7.225181726	7.292989233	7.149218887	7.144406737	7.308540302	7.03479423
C14orf82	8.210983894	8.385420445	8.167090741	8.14421361	7.776221265	8.321331574	8.171594431	8.328770882	8.073759916	8.059279814	7.706805355	8.019838838	8.254941262	8.13531597	7.894317223
C14orf85	11.12149254	10.87720348	10.63959112	10.73548278	10.64319005	10.70450555	10.90947954	11.14010802	10.93384909	10.38694489	10.47874682	10.55528715	10.66871608	11.2055015	11.28096136
C14orf93	7.853727568	7.966056196	7.851387841	7.905993778	7.885790457	8.179978155	8.494366528	8.453099253	8.523091329	8.748555935	8.603226409	8.580995731	8.222611209	8.576004035	8.116357767
C14orf94	8.285962241	8.343841745	8.16133829	8.068350839	8.216578203	8.035403376	8.412865806	8.317773248	8.413737838	8.564993522	8.237254063	8.287789096	8.263872511	8.514858193	8.012673175
C15orf15	11.05227581	11.17731719	11.06063207	11.12382142	11.11237836	10.80153163	11.55520518	11.09988365	11.09378164	11.26400603	11.13825199	11.56572774	11.16623593	11.10334065	11.0106953
C15orf17	8.521841083	8.419837546	8.507488218	8.385420445	8.559323421	8.851284317	8.730746063	8.761125861	8.88979616	8.847011537	9.058391187	8.855849737	8.885944857	9.065123007	8.836370572
C15orf2	6.92297642	6.78423193	6.698790163	6.87778624	6.7602199	6.73378496	6.760355275	6.743389126	6.84763062	6.81259043	6.848087944	6.806730878	6.766133752	6.76068272	6.81406525
C15orf20	6.705922399	6.729126963	6.748611081	6.78662639	6.674476856	6.743080574	6.760602657	6.680588506	6.902503978	6.745166748	6.708892601	6.805496652	6.781671915	6.681369453	6.894036893
C15orf21	6.825522637	6.861519687	6.846817572	6.811183121	6.787819841	6.87401696	6.881817418	6.83938496	6.804424174	6.785664536	6.871146864	6.824711799	6.824199008	6.868784088	6.772261766
C15orf23	8.609785249	8.641861764	8.507006341	8.877901395	8.840570882	8.775275718	8.682218361	8.779802904	8.612301655	8.728179629	8.585072028	8.673632612	8.538796077	8.457509168	8.240103557
C15orf24	12.18575714	12.27529994	12.21349177	12.00667227	12.07538007	12.01090675	11.82867811	11.78750774	11.71196223	11.88572258	11.84777602	11.89702277	12.02024592	12.02024592	11.81111566
C15orf26	6.666708857	6.77858073	6.729975596	6.705615174	6.735157628	6.70736796	6.744922967	6.705011188	6.744510876	6.732103104	6.749850295	6.808652303	6.801981545	6.75870101	6.697016079
C15orf27	6.708137916	6.751877307	6.789413496	6.793542634	6.681717309	6.759235373	6.792083233	6.686971796	6.74916024	6.774146331	6.720596192	6.880548606	6.704867568	6.834110097	6.798478132
C15orf28	7.014849398	7.180019537	7.070815417	7.027561812	6.924967841	6.932871183	7.004616944	7.044023618	7.112684782	7.043826557	6.87051173	7.076037785	7.159727956	7.25759203	7.128851556
C15orf29	7.016779107	7.025645207	6.998439098	7.092362118	7.117466352	7.096259171	7.003383204	6.928625242	6.931988387	7.022136109	6.93974928	7.251188583	6.878146431	7.167195398	7.252608369
C15orf32	6.785759429	6.734487968	6.846608824	6.751932541	6.692743636	6.761209262	6.704006821	6.789326662	6.766310242	6.743680974	6.820377446	6.747270927	6.789826148	6.737737004	6.765343994
C15orf33	6.776050582	6.724837374	6.739857393	6.779856967	6.752365286	6.774238687	6.690431545	6.698568701	6.76020062	6.777172189	6.772493374	6.743205167	6.755833287	6.669420272	6.765235303
C15orf37	6.74613431	6.748342712	6.794852395	6.825427525	6.737129814	6.866341301	6.715054756	6.680672723	6.799806841	6.790987238	6.798030793	6.799348801	6.835518533	6.813223161	6.769039723
C15orf38	7.88774966	7.927333632	7.79378905	7.74746237	7.716710239	7.838311374	7.740710053	7.555444273	7.66473045	7.731027216	7.593869224	7.855348482	7.721788369	7.810507967	7.435846223
C15orf39	7.596602631	7.489185295	7.493139421	7.519364593	7.969634682	7.703083184	7.462018267	7.806788878	7.780388937	7.425050797	7.554528788	7.532683489	7.663136096	7.799209428	7.719527117
C15orf40	7.737217259	7.594851614	7.551407169	7.511620956	7.954532566	7.562910268	7.668115177	7.821368109	7.918649416	7.767586378	7.729251362	8.005704658	7.84600654	7.997663484	7.883287816
C15orf41	7.966330863	7.95213694	8.092821369	8.064533808	7.616537428	7.618415083	7.919555537	7.729458128	7.905272063	7.879915976	7.955667547	8.042619863	8.002771596	7.881739494	7.864037062
C15orf42	7.097352861	7.149536601	7.138175023	6.945065073	7.023072564	6.934398896	6.853124353	6.906845343	6.778892688	6.684817567	6.85303947	6.77899881	6.816330452	6.843197856	6.871006137
C15orf43	6.790714376	6.772268979	6.840407176	6.826260925	6.794970027	6.810037259	6.90551612	6.824658081	6.859127641	6.859922785	6.846613544	6.777442785	6.834759269	6.84514693	6.756956346
C15orf44	7.348124811	7.509818058	7.431751077	7.460159276	7.378029992	7.477897118	7.407651736	7.302219754	7.417440016	7.490786961	7.512144783	7.41181504	7.332239053	7.329762299	7.193744805
C15orf48	6.853678123	6.82333466	6.793177895	6.759148241	6.716818811	6.760923304	6.737528932	6.753636069	6.748356121	6.788035118	6.756349597	6.728705001	6.773810238	6.724443719	6.757163026
C15orf5	6.921872173	6.891191183	6.863873919	6.91418022	6.944179883	7.01020726	6.942823397	6.904889463	6.870629796	6.819200115	6.83604146	6.985361564	6.988309128	6.855795225	7.079098472
C15orf51	6.78947171	6.787729069	6.791283559	6.783273824	6.782474137	6.774773387	6.862486006	6.831626555	6.705930088	6.81199086	6.797590327	6.754679998	6.740609972	6.734583048	6.698997488
C15orf52	10.23485285	10.03950416	9.939128885	10.62865499	10.96056326	11.07629339	10.3114488	10.59935809	10.49642867	10.24303293	10.51906561	10.04615078	10.01119512	10.41379657	10.182709
C15orf53	6.760606731	6.730805732	6.758489567	6.684106779	6.68885704	6.699202292	6.712704968	6.721212128	6.685993496	6.785143294	6.671524808	6.666884984	6.706125037	6.653253315	6.768609807
C15orf54	6.736255556	6.809254961	6.723096155	6.787519406	6.861567819	6.763524038	6.877447151	6.67559788	6.736154968	6.676916583	6.709676682	6.763380298	6.798909895	6.798597339	6.847461084
C15orf55	6.730413378	6.876103617	6.781744469	6.765423825	6.72428992	6.801734898	6.822822959	6.832469263	6.858694527	6.831078857	6.842797379	6.765338885	6.784498113	6.767345351	6.82966271
C15orf56	6.74259183	6.76034134	6.661971592	6.64748819	6.709582594	6.728579022	6.749996439	6.680242128	6.694311863	6.748594698	6.727188234	6.610806404	6.696752216	6.809028691	6.676485167
C16orf13	8.247614587	8.225920154	8.085405113	8.286545972	8.236688118	8.342416688	8.218528002	8.110694542	8.301964304	8.213621101	8.016954762	8.32783055	7.899874609	8.089810225	8.055934633
C16orf14	8.044801189	8.26241942	8.230970055	7.88920662	8.121122	8.109548606	7.924680233	7.564297143	7.969424415	7.876946788	7.337237064	7.714951824	7.778125152	7.519508454	7.861186907
C16orf24	9.335716782	9.199682572	9.069561027	9.355528727	9.420346717	9.414107412	9.256579783	9.573590814	9.503997127	9.267824832	9.154066261	9.417593925	9.14818465	9.379321549	9.237761429
C16orf3	6.763948511	6.752365286	6.728614295	6.807390252	6.866308306	6.836673923	6.833996163	6.723040144	6.782813145	6.77640601	6.788478899	6.727957378	6.838248888	6.870744618	6.721474005
C16orf30	8.220811331	8.332053658	8.226328858	9.115585385	9.115585385	9.060100966	9.15375968	9.257776572	9.084111689	9.081160982	9.106844833	8.915497248	8.873887023	8.789252143	8.941465417
C16orf33	9.884167827	10.00324403	9.936924385	10.15019444	10.01119512	10.0737074	9.848765442	9.67480602	9.791502194	9.936368529	9.439318715	9.807274159	9.637739884	9.619544349	9.376747568
C16orf35	7.930322058	8.033177511	7.863793106	7.753353513	8.03651826	8.023475703	7.740571408	7.98219945	7.977563947	7.856020271	7.924336809	7.850956335	7.972580688	7.993946542	7.745647534
C16orf42	8.300819362	8.037714456	8.116088296	8.394463495	8.248968625	8.219332779	8.440288777	8.339039925	8.268264634	8.095312493	8.175713975	8.22861182	7.884593791	8.024886623	8.496317473
C16orf44	8.321331574	8.415654693	8.2008777	8.702771271	8.546423054	8.589057492	8.374521809	8.633723833	8.604993139	8.347612612	8.340693756	8.25686982	8.218217395	8.36299397	8.232339854
C16orf45	7.810250793	7.816564701	7.85583396	7.77749605	7.837454378	7.993819283	7.903491411	8.240856777	8.195857201	8.220090638	8.045336841	8.12682952	8.016124903	8.246330279	7.759761487
C16orf46	6.847027629	6.835967599	6.825680915	6.786530405	6.800756087	6.801263546	6.726544161	6.792239624	6.824719228	6.846137982	6.864006163	6.758201781	6.751261854	6.77493127	6.759921442
C16orf47	6.892655679	6.787679477	6.742412843	6.824115387	6.758400362	6.827596647	6.860857937	6.81199086	6.913002731	6.802519333	6.812319344	6.774089142	6.859851247	6.892843177	6.784694648
C16orf48	8.305999659	8.463461169	8.246330279	8.070025218	8.239827905	8.464010514	8.246330279	8.367847138	8.573453139	8.783953345	8.776460199	8.62819312	8.456224694	8.760810292	8.16369355
C16orf5	7.417261154	7.402245521	7.370563252	7.494540232	7.806304344	7.41645138	7.38563703	7.5270228	7.44161225	7.386723849	7.41161089	7.586288514	7.442944571	7.724441345	7.356873983
C16orf50	6.734613708	6.758427099	6.760343501	6.748066903	6.731579036	6.717679944	6.743435453	6.737780892	6.724041328	6.731580092	6.738604303	6.762106302	6.737865699	6.687451551	6.80554308
C16orf52	7.187535425	7.159411667	7.155892784	7.323254604	7.237153867	7.459715522	7.16431288	7.354665862	7.303743999	6.976811089	7.215756359	7.087519767	7.261295179	7.115753099	7.290045557
C16orf53	8.745364665	8.645379654	8.592823477	8.329433876	8.515049893	8.538418931	8.317751567	8.387171188	8.443281871	8.165305976	8.249967198	8.294561445	8.080484641	8.236882365	8.151680953
C16orf54	6.754027007	6.670267172	6.925299527	6.870786681	6.848315036	6.738882562	6.762988153	6.817652013	6.966453821	6.769269347	6.763641728	6.917003931	6.824093925	6.837231319	6.810310676
C16orf55	6.938623304	6.780129036	6.960530247	6.774702025	7.025980853	6.85875504	6.763688561	6.842699224	6.8704253	6.743257101	6.861525903	6.814350964	6.731160445	6.824397923	6.796705326
C16orf56	9.261720233	8.947766851	8.977093221	8.795650242	8.883772003	8.92880488	8.575413788	8.504993894	8.860399497	8.277642077	8.449905049	8.327555962	8.391586044	8.280646575	8.737876666
C16orf57	8.095062736	8.444872337	8.198597676	8.589755284	8.64173737	8.878215677	8.342332618	9.047154274	8.828585552	8.3482167	8.56439169	8.587074747	8.655756858	8.557139659	8.299315759
C16orf58	9.780891614	9.927421355	9.860239855	10.18163296	10.16432175	10.54753385	10.29961979	10.47719576	10.16432175	10.40488007	10.54506994	10.42913521	10.25414508	10.35218857	9.729983178
C16orf59	7.565586914	7.912501428	7.633845117	7.376651609	7.304834393	7.646454632	7.223487695	7.185285055	7.273176465	7.268045328	7.183977578	7.328330426	7.284132555	7.463936987	7.125844269
C16orf61	11.74381752	11.73649379	11.68451137	11.2689688	11.37494711	11.54265343	11.06445802	10.98178365	11.11459635	10.84256985	10.9539989	11.07698937	11.03152162	11.29250637	10.91514997
C16orf62	7.537167219	7.493895107	7.643560466	7.778343965	7.65906327	7.574438805	7.85096205	7.784156072	7.45055203	7.661314057	7.624398261	7.791229641	7.652863711	7.55082231	7.702528046
C16orf63	10.46606516	10.36360888	10.75457491	10.30882849	10.05356155	10.05176194	10.37363785	10.11412946	9.94162778	9.943431329	9.805044341	10.09558473	10.09931069	9.895006434	10.53619987
C16orf65	6.760459042	6.690551829	6.808440399	6.769721598	6.737971398	6.732212136	6.692250932	6.885987479	6.755405417	6.772989905	6.797349764	6.728923553	6.761675681	6.750402885	6.725091483
C16orf68	9.733844493	9.769636595	9.589065393	9.760654358	9.731647315	9.48054521	9.735492975	9.671292588	9.643057706	9.209884092	9.280929817	9.517032502	9.427608432	9.351792624	9.421990966
C16orf69	6.918130571	6.877308543	6.946560404	6.833175595	6.936104454	6.89000805	6.890237253	6.977274463	6.896932738	6.856666049	6.886796548	6.906146252	6.82936596	6.866330515	6.936133366
C16orf7	8.548951269	8.553526864	8.31577147	8.53543704	8.73275307	8.766709487	8.396963253	8.778092679	8.90500933	8.456878652	8.842860746	8.371596154	8.88488999	8.888756735	8.694186334
C16orf70	7.610478086	7.554890968	7.690734844	7.462018267	7.304142257	7.691638729	7.40800933	7.432156245	7.578828135	7.472594607	7.536044952	7.343305482	7.569268722	7.562910268	7.452231782
C16orf71	6.774912733	6.767526011	6.801525549	6.789251777	6.799052792	6.693774108	6.727122262	6.745048092	6.781285273	6.692576148	6.706320562	6.834900252	6.753769801	6.721460285	6.720846605
C16orf72	9.184487755	9.183559665	9.14818465	9.529041393	9.325847674	9.450215656	9.662506125	9.627549422	9.675358021	9.847067107	9.721123872	9.580433311	9.756850897	9.801718709	9.506976498
C16orf73	6.747840605	6.742502852	6.803345391	6.805747437	6.770269306	6.814585496	6.837880559	6.725714863	6.823088071	6.859558125	6.836786561	6.902911354	6.712515154	6.876270761	6.739881673
C16orf74	6.831930789	6.836368041	6.824328097	6.816592279	6.725735853	6.82224161	6.886188055	6.894498247	6.899651759	6.920893674	6.961467886	6.905950991	6.847376485	6.957391788	6.929471573
C16orf75	8.280921539	8.272481412	8.344087405	8.02633553	8.217685353	8.266904369	7.571304163	7.771394655	7.730367952	7.92903229	7.809063162	7.808402593	7.688615598	7.726277078	7.747071314
C16orf77	6.69427415	6.72461982	6.812775985	6.841177787	6.763666791	6.878788553	6.832692414	6.717430744	6.975011526	6.764755537	6.8100904	6.750129702	6.847194628	6.712036353	6.838901957
C16orf78	6.759089735	6.697384779	6.706397986	6.672160514	6.770412216	6.722672459	6.771975529	6.715426342	6.674812961	6.597953864	6.737644669	6.658562964	6.695325708	6.706108836	6.723184308
C16orf79	7.073878028	7.007755756	6.989439614	6.931339627	6.972607715	6.993706895	6.969172015	6.869259592	7.056709472	6.866509258	6.969975355	6.786348494	7.019617982	7.009464606	7.103189491
C16orf80	9.395570225	9.359456682	9.428483447	9.242701774	9.220527848	9.38217949	9.287513767	9.303530868	9.299712042	9.58277522	9.009393792	9.299712042	9.10751157	9.246819046	9.163702664
C16orf82	6.704265931	6.636007426	6.700391015	6.758042492	6.732286283	6.720596192	6.755517586	6.649318864	6.685039927	6.7489751	6.663786766	6.681336069	6.618383639	6.757538627	6.839264679
C16orf84	7.213688316	7.045931492	7.139590641	7.125743164	7.046803138	7.069634594	7.015220038	7.051573572	7.046381456	7.056121889	6.93770484	6.993785921	6.958430855	6.941239117	7.102921527
C16orf85	6.718010568	6.772130834	6.650624849	6.690591065	6.718054459	6.706190094	6.699405753	6.716529334	6.817671104	6.684498215	6.728844416	6.773268226	6.745479094	6.694150313	6.752019506
C16orf86	7.359091112	7.229188991	7.106802323	7.138613928	7.312204023	7.328760323	7.355936398	7.436176465	7.656904991	7.585119149	7.320540335	7.508362123	7.435997237	7.635738252	7.389369031
C17orf28	6.682438776	6.861019468	6.824074363	6.800219668	6.794657252	6.871919563	6.887990969	6.802871909	6.810241523	6.886319772	6.811212038	6.731767095	6.774922509	6.901106681	6.835891248
C17orf37	7.471391331	7.299121718	7.23135435	7.439473199	7.541218316	7.463322412	7.48260985	7.388528401	7.554166988	7.436176465	7.445160839	7.462973873	7.26739946	7.394875445	7.461721046
C17orf38	6.814919785	6.830772839	6.829823418	6.832475007	6.872035363	6.732047717	6.777611731	6.712137717	6.742260091	6.743013491	6.749015394	6.751495585	6.693682187	6.752759398	6.627898535
C17orf39	7.600519352	7.528077474	7.536563207	7.576768258	7.51464768	7.75152634	7.606790025	7.635382105	7.632164134	7.706307093	7.608771621	7.794464906	7.532102988	7.549483598	7.524095149
C17orf41	6.87995228	6.885603721	6.930521897	6.824394159	6.822022028	6.886967766	6.810017307	6.84730903	6.86241196	6.818618304	6.867601283	6.865574967	6.86099223	6.809923921	6.82413454
C17orf42	6.845083094	6.875188576	6.829706008	6.797702522	6.777907906	6.814638156	6.810406392	6.869814982	6.79874374	6.771723552	6.831409063	6.75800626	6.755235871	6.838826269	6.808908504
C17orf44	6.819166702	6.914759105	6.846734072	6.852373349	6.908685943	6.973719081	7.15079382	7.167106348	7.157210212	7.106802323	7.145458869	7.283581516	7.116028397	7.002537793	7.204897915
C17orf45	13.14898953	13.27940613	13.05231314	13.11506324	13.08960016	13.3661531	13.51673456	13.24271794	13.65065827	13.93931184	13.68379026	13.78368936	13.61994017	13.84157246	13.22181118
C17orf46	6.821531193	6.804892122	6.804183146	6.863114513	6.79184383	6.822103559	6.90549421	6.840376957	6.910126763	6.82188992	6.871379588	6.871276998	6.810406392	6.966030578	6.799649039
C17orf47	6.874775961	6.877306512	6.80360865	6.82410102	6.954086776	6.873986037	6.910232735	6.884956855	6.891603926	6.881632317	6.78820577	6.889469844	6.802866465	6.944173987	6.956604472
C17orf48	7.859679713	7.831208005	7.945417586	8.342088825	8.087458687	7.966330863	8.634605835	8.393243755	8.23414885	8.58161705	8.394134069	8.567047347	8.192548436	8.188481162	8.244298472
C17orf49	10.14319625	10.29129412	10.04332596	10.44508168	10.33312951	10.46084678	10.42298809	10.56148049	10.84514413	10.85611402	10.57776734	10.60164427	10.60777577	10.5936477	10.29900509
C17orf50	6.850812915	6.778430639	6.869635227	6.809578793	6.680448952	6.872171204	6.809279508	6.683576951	6.783409158	6.775924112	6.756695934	6.82689931	6.704565481	6.735724373	6.770555808
C17orf51	6.935044276	6.947438569	6.922417068	6.896610096	6.873681333	6.850732635	6.900699955	6.849737988	6.862899959	6.832243474	6.805595179	6.843698331	6.93286704	6.967794543	6.81667568
C17orf53	8.191784842	8.201197815	8.16030929	7.678253846	7.892751406	8.054719193	7.633845117	7.469632587	7.665657754	7.575687966	7.568568192	7.487737979	7.569607153	7.694843683	7.339788851
C17orf54	6.757746387	6.78250501	6.773224432	6.810899879	6.72631576	6.808534079	6.711820869	6.779955308	6.770749388	6.757888123	6.82990342	6.687508218	6.747676093	6.792427034	6.804145927
C17orf55	6.813778488	6.811695654	6.771658267	6.834531861	6.719914219	6.830728619	6.858016343	6.861892475	6.870886983	6.8050914	6.755281216	6.762403553	6.910428814	6.808338747	6.938675082
C17orf56	7.015404763	7.027679846	7.036241858	6.950195121	6.941893043	7.014849398	7.11038789	7.018162743	6.955796605	6.90547	7.12005747	6.897941016	6.958987382	7.037342579	7.139944953
C17orf57	6.788968389	6.765169447	6.788669226	6.811604148	6.841317157	6.844866618	6.820246611	6.780659447	6.804517384	6.847037439	6.813897621	6.727270186	6.869647656	6.754059172	6.805076781
C17orf58	7.942190609	8.00752122	8.035782161	7.983084156	7.978930131	7.972365313	7.887012731	7.960223386	7.939124792	7.947196011	7.916026941	7.963262218	7.960317892	7.912149095	8.01246636
C17orf59	7.271014185	7.126853426	7.064263564	7.348281508	7.317620323	7.188148207	7.188475955	7.170882908	7.251063592	7.30208031	7.274199764	7.196271408	7.146597121	7.408315973	7.15079382
C17orf60	7.216128887	7.271014185	7.277263059	7.187092445	7.043141865	7.260113934	7.144294471	6.982761342	7.239403263	7.149117486	7.046956877	7.178069093	7.049498832	7.139213445	6.950691822
C17orf61	10.79367944	10.89308445	10.76415761	10.86167863	10.90666304	11.14340326	10.82539448	10.96627497	11.02816994	10.96627497	10.79800512	10.7989826	10.53759941	10.86167863	10.32623099
C17orf62	8.741475985	8.762075875	8.747986549	8.486177564	8.658118688	8.772885454	8.36008554	8.627574972	8.880279996	8.718810981	8.589755284	8.651605067	8.769599742	8.661734703	8.803170113
C17orf63	8.309972225	8.155393659	8.332053658	8.862422422	8.994449623	8.715112433	8.577023693	9.089826704	8.767950816	8.173127062	8.667013704	8.410027737	8.996493346	8.664115122	8.977370705
C17orf64	6.895255596	6.802533586	6.855023914	6.905950991	6.835739956	6.946139358	6.714751585	6.855909975	6.790762748	6.89110446	6.978846285	6.842218826	6.876341582	6.830306942	6.880151223
C17orf65	7.09008172	6.84586948	7.097352861	7.104443277	7.047864877	7.133110267	7.03784531	7.179788183	7.194449028	7.096174664	7.170487194	7.019751989	7.013412686	7.108232086	7.071621885
C17orf66	6.743066155	6.784135392	6.737879593	6.832022021	6.744394972	6.820039196	6.757671337	6.860504797	6.735170793	6.844467947	6.79003141	6.872247583	6.809616644	6.760672781	6.718973183
C17orf67	6.780273117	6.860279864	6.732677228	6.7582193	6.80317621	6.718018075	6.807699445	6.799654846	6.851205745	6.813467977	6.805015663	6.651413154	6.790605876	6.876787803	6.904436797
C17orf68	7.287509543	7.214832451	7.195902759	7.185791985	7.238014308	7.339123096	7.107966732	7.153691389	7.217949466	7.12429573	7.227681755	7.14184387	7.157683223	7.206083155	7.109085456
C17orf69	6.753070849	6.889647911	6.776489022	6.731328945	6.846258039	6.953867802	6.804632725	6.839819942	6.823637405	6.816928754	6.833788061	6.75081236	6.943225952	6.876587753	6.831922254
C17orf70	10.12497351	10.14881667	9.985053211	9.65649501	9.765445353	10.06516859	9.739337248	10.00067344	9.930882374	10.23485285	10.23485285	9.979531493	10.1922695	10.04070586	9.735492975
C17orf71	7.834489167	7.615518021	7.742762645	7.750616718	7.951279695	7.600239842	7.817940604	7.71277234	7.706163645	7.841292544	7.665657754	7.817516379	7.872006347	7.73574772	7.782404475
C17orf73	7.142294781	7.068087691	7.107174528	7.068155231	7.150420965	7.040193157	7.129534245	7.04890155	7.161320587	7.231735632	7.090253164	7.281360243	7.074199012	7.150209397	6.999972446
C17orf74	6.75777103	6.943253491	6.84740488	6.800260303	6.895664065	6.827791174	6.905623871	6.906089312	6.911435605	6.998230546	6.981738383	6.841722335	7.095418653	7.106610591	6.837487485
C17orf75	7.169597741	7.425876579	7.560638843	7.266126078	7.315023829	7.344511179	7.603982045	7.543553464	7.682112798	7.524800329	7.402550516	7.506346219	7.493347436	7.100894889	7.368651038
C17orf76	6.796126698	6.909290199	6.895566241	6.958013379	6.961753318	6.871856899	6.829729841	6.745738745	6.901387463	6.926875133	6.827779079	6.832155834	6.872832898	6.880908121	6.890445572
C17orf77	6.68713023	6.67321809	6.671924396	6.628612185	6.719625678	6.646278228	6.743267435	6.631936489	6.631593048	6.703538974	6.654225233	6.705291192	6.714053725	6.732731295	6.700241026
C17orf78	6.797784229	6.76085167	6.752871158	6.817240415	6.746526942	6.711269445	6.829997647	6.722519457	6.850878823	6.830559322	6.774994155	6.743853369	6.78507448	6.756865251	6.762586741
C17orf79	9.611638223	9.34077676	9.373628497	8.875845185	8.938880566	8.836052535	8.684286366	8.586507605	8.552141543	8.663201696	8.452169805	8.660571176	8.360939723	8.64267785	8.695142605
C17orf80	7.60420142	7.647981997	7.759104396	7.699404255	7.605501689	7.57658362	7.722236997	7.736778451	7.471731807	7.722874195	7.634634204	7.6466605	7.869951774	7.662300148	7.644938176
C17orf81	7.341695018	7.348888272	7.39937577	7.438442157	7.479856127	7.402972877	7.280783425	7.289015255	7.404311531	7.345757823	7.326385326	7.297916553	7.230416561	7.386596109	7.257569527
C17orf82	6.95884568	6.917871305	6.960351943	7.032096671	6.953480406	6.918563111	7.034867282	6.993657417	7.140220173	6.912640026	6.966416899	6.824794004	6.985825199	7.11180333	7.037474805
C17orf85	8.27122642	8.158229898	8.272731463	8.069068122	7.955667547	8.308137898	8.125520082	8.052957439	8.169663483	8.155393659	8.026812836	8.045083626	8.066622674	8.025813287	8.001412352
C17orf87	6.874852846	6.688746323	6.754679998	6.801232697	6.799621942	6.74251374	6.709280064	6.721886239	6.689300916	6.791483401	6.752731392	6.775839557	6.792047596	6.780054459	6.729727388
C17orf90	8.52447056	8.561959035	8.451800734	8.581597105	8.594013733	8.872357228	8.587913882	8.850823057	8.953666851	9.033098434	8.948656736	8.757713582	8.720690187	8.965816671	8.622795086
C17orf91	8.853456175	9.051177679	9.02005489	9.044665707	9.228316613	9.116058978	9.186274235	9.526838298	9.463694469	9.333070297	9.777430238	9.527236179	9.654012082	9.780891614	9.511544198
C17orf92	6.861242362	6.863763807	6.909122839	6.864029774	6.868752661	6.81708113	6.76963457	6.802220788	6.731479602	6.756841353	6.761875478	6.7794882	6.79232479	6.890330795	6.776365883
C18orf1	6.868565004	6.740859483	6.707583317	6.746178354	6.756362204	6.723943084	6.802942829	6.739758973	6.734553429	6.726916196	6.756427845	6.668775685	6.769413013	6.711634061	6.744306787
C18orf10	10.10109716	9.959210936	10.09618727	10.3590795	10.31998986	10.12260148	10.33724839	9.885883849	10.26368682	10.10102539	10.14999927	10.20072037	10.09889569	9.745235127	10.02272128
C18orf16	6.791863803	6.803953328	6.708563253	6.8495248	6.78990736	6.716698391	6.726282811	6.830312809	6.745114152	6.808266455	6.741456501	6.795013054	6.724808859	6.802767401	6.852392239
C18orf17	7.962763918	8.063346762	7.934141571	8.369097439	8.182798806	8.255234358	8.813202892	8.753744306	8.516292742	8.676827941	8.492100293	8.565238311	8.524119845	8.265021622	8.293160531
C18orf19	7.43681766	7.605327408	7.806304344	7.600821467	7.600627824	7.472261564	7.463163254	7.494860382	7.443708203	7.524948349	7.390601266	7.470427919	7.361776494	7.320416099	7.407281602
C18orf2	6.725661973	6.729120253	6.747977542	6.834453932	6.698501875	6.77448731	6.760738941	6.770676444	6.771605643	6.740889956	6.781132278	6.774442853	6.790456694	6.788551548	6.801608989
C18orf20	6.796547674	6.847775421	6.745473714	6.718018075	6.800201424	6.79959237	6.698833753	6.741555218	6.784480073	6.770371518	6.607574622	6.803479905	6.791093707	6.762911552	6.793798925
C18orf21	8.660870237	8.625757966	8.706756864	8.71543933	8.643401087	8.559940332	8.657409432	8.342602725	8.504464724	8.399020989	8.242994217	8.556610116	8.279128926	8.12503889	8.689363846
C18orf22	7.988550533	7.963938816	7.94052108	8.020263074	8.082001811	8.263301065	8.100965419	8.023765945	7.953181374	8.111913372	7.969424415	8.226857247	7.865665923	8.402131649	7.984778102
C18orf24	8.0783493	7.840133463	7.814768129	7.681085603	7.577892055	7.407575341	7.437646467	7.095418653	7.370416298	7.140411941	7.230000969	7.312345226	7.224036124	7.236242431	7.320817368
C18orf25	8.179703176	8.084475662	8.206174008	8.024486821	7.919706046	8.040937284	7.955196882	8.041761048	7.973814197	7.938375345	7.880008114	8.112489586	8.069038826	8.07204869	7.972386982
C18orf26	6.802005827	6.823855859	6.861363404	6.752480403	6.822127305	6.751737392	6.826147882	6.804286244	6.828519934	6.798956601	6.785383563	6.831409063	6.762798366	6.771063313	6.797138075
C18orf32	7.522440471	7.213311847	7.21737852	7.17901159	7.574615752	7.309385047	7.252242489	7.135404229	7.378625728	7.589143881	7.34403155	7.621865009	7.226585986	7.642378128	8.104834845
C18orf34	6.730176635	6.795435495	6.808193174	6.682325594	6.776445016	6.748271014	6.748232084	6.849691617	6.808652303	6.754246718	6.736708355	6.684377402	6.86816856	6.743669739	6.817645114
C18orf37	9.756850897	9.580018148	9.583247687	9.551902863	9.788437296	9.727507668	9.343920764	9.438844287	9.646132016	9.373223155	9.133387845	9.261200207	9.139462665	9.334840419	9.029018089
C18orf45	7.386282936	7.577711823	7.622892761	7.818871528	7.378625728	7.562399954	7.291006962	7.518101213	7.386410297	7.394109341	7.480888592	7.397268779	7.352376041	7.236814068	7.197382403
C18orf51	6.773726607	6.784929763	6.775063916	6.768990801	6.784848668	6.780573997	6.754960606	6.720837976	6.828605228	6.80257353	6.744449637	6.755004393	6.781733044	6.773646568	6.742079344
C18orf54	7.714002765	7.67111805	7.760366258	7.623755061	7.567513851	7.623629247	7.553571696	7.454134103	7.568843323	7.555205137	7.509885918	7.539149666	7.513037335	7.579499616	7.617402948
C18orf55	9.918389092	9.777779436	9.910083574	9.662087352	9.670087563	9.630222044	9.530196725	9.448303865	9.402847196	9.213607402	9.42497388	9.495995453	9.409209078	9.598503816	9.725255696
C18orf56	8.010372176	7.81633232	7.961556359	7.729458128	7.602256096	7.762924086	7.73170002	7.565734834	7.402245521	7.350563946	7.154889461	7.416326871	7.417106777	7.30169175	7.667228672
C18orf58	6.688356407	6.851038676	6.836166258	6.940956752	6.859915035	6.869741328	6.955346812	7.03460567	6.986391357	6.824838217	7.014849398	6.890433175	6.98236741	6.845548893	6.928928716
C18orf8	9.201173201	9.109557598	9.265741957	9.034129317	9.105964185	9.176631051	8.94550016	8.943239043	8.898198236	8.769037574	8.73494725	9.043523427	9.133004692	8.746027582	9.084111689
C19orf10	10.81666823	10.99667693	10.72556494	10.51047914	10.88110135	10.81501744	9.482492267	10.58314434	10.63116203	9.359456682	10.182709	8.956892012	9.92568796	10.29689285	9.988714864
C19orf12	7.966335847	8.113145113	8.117228108	8.259326415	8.183540627	8.313215132	8.292807913	8.447489609	8.432164384	8.472869608	8.529070126	8.455947203	8.462929284	8.327959606	8.340695025
C19orf15	6.773597772	6.792391431	6.762190934	6.804565225	6.89518961	6.822848153	6.863317723	6.669560066	6.857397719	6.697573674	6.755545283	6.894725246	6.856052061	6.786652792	6.783086005
C19orf16	6.800503216	6.821311388	6.826513537	6.886796548	6.790371137	6.814357294	6.758811495	6.798214434	6.735798588	6.841722335	6.856527431	6.737493209	6.728858752	6.781492572	6.72092828
C19orf18	6.764130818	6.826766966	6.813585165	6.78471562	6.813032305	6.830852631	6.849948353	7.009361852	6.893341304	6.8171699	6.951273737	6.875504982	6.897118952	6.934427952	6.768102463
C19orf19	7.196271408	7.221501415	7.080851591	7.422627507	7.539752739	7.774286223	7.398794099	7.480888592	7.859276606	7.854912197	7.856063994	7.714557674	7.73497812	7.965438052	7.493347436
C19orf2	10.32652552	10.54738236	10.46424131	10.36513101	10.03210457	10.07188004	10.24284556	10.0879733	10.02105015	10.16435406	10.28870751	10.21901134	10.43999168	10.23496433	10.15766104
C19orf20	7.115891477	7.036211935	7.050990336	7.106485321	7.096989148	7.088504549	7.059449234	7.097515664	7.108926441	7.101684539	7.066320092	7.163170674	7.011941106	7.102755412	7.040339457
C19orf21	6.889372585	6.85344656	6.861878605	6.939240601	6.90400559	6.95190133	6.892579064	6.902927703	7.007158639	7.008942546	6.893895937	6.884905756	6.984923327	6.960154336	6.91877698
C19orf22	10.05176194	9.814312252	9.743182497	10.12963505	10.27058677	9.932721833	9.938514061	10.19991266	10.24820278	9.892731594	10.08936574	9.914922145	10.24433338	9.92568796	10.43060845
C19orf23	7.017500506	7.041418231	6.973392665	6.989400593	7.04961655	7.140595181	7.019679553	6.993867506	7.025980853	6.892168832	6.941250197	7.230870244	7.007258991	7.063881499	7.028209017
C19orf24	8.798377421	8.578244086	8.538292695	8.57153385	8.509188164	8.618570681	8.266346498	8.525180912	8.61662769	8.241626797	8.244862163	8.301645266	8.204710704	8.313199347	8.448267125
C19orf25	7.560472649	7.567699704	7.651192509	7.767819674	7.710565946	7.64046981	7.636408002	7.763332637	7.878260991	7.486099446	7.546974315	7.661699616	7.901371989	7.698779871	7.803272871
C19orf26	6.816700901	6.914082946	6.866844693	6.754419505	6.884874636	6.803006939	6.818354146	6.848115852	6.938623304	6.902566994	6.849169205	6.776365883	6.859462755	6.95268529	6.792874012
C19orf28	7.392953682	7.330794889	7.515145736	7.435307297	7.433603821	7.443451376	7.25976381	7.351099938	7.447910857	7.423183815	7.284433782	7.181054347	7.224661431	7.254235422	7.415270927
C19orf29	7.622182412	7.428322996	7.593103013	7.475767362	7.583230933	7.432510009	7.344188069	7.434386529	7.372856845	7.405032278	7.442542471	7.347322922	7.422059897	7.42324719	7.575460984
[truncated: 23,137 more rows]
