# Supplementary material for: Molecular mechanisms of deer antler in promoting osteogenic differentiation of human mesenchymal stem cells via JUN modulation
Source: Front Immunol. 2025 May 29;16:1550249. doi: 10.3389/fimmu.2025.1550249 (PMC12158746; doi:10.3389/fimmu.2025.1550249)
Supplement: Supplementary file 1 [file DataSheet1.zip › GSE100752.txt]

geneNames	GSM2692423	GSM2692425	GSM2692426	GSM2692429	GSM2692431	GSM2692432	GSM2692435	GSM2692437	GSM2692439	GSM2692441	GSM2692443	GSM2692444	GSM2692447	GSM2692449	GSM2692451	GSM2692456	GSM2692458	GSM2692460	GSM2692464	GSM2692465	GSM2692467	GSM2692469	GSM2692471	GSM2692473	GSM2692474	GSM2692476	GSM2692478	GSM2692483	GSM2692488	GSM2692489	GSM2692491	GSM2692493	GSM2692495	GSM2692497	GSM2692498	GSM2692500	GSM2692502	GSM2692504	GSM2692505	GSM2692506	GSM2692514	GSM2692515	GSM2692519	GSM2692520	GSM2692531	GSM2692532	GSM2692540	GSM2692541	GSM2692549
A1BG	11.226	9.325909	8.351025	7.4743	9.974133	1.892	7.184459	6.006632	7.649782	5.192028	16.3534	7.16437	11.17222	11.54332	14.88839	8.262626	3.150871	2.850084	3.472016	4.954774	8.982682	8.932581	10.82055	4.045067	7.963795	7.212686	11.95924	11.92015	12.02045	11.88277	9.851664	22.11353	18.22017	1.833697	17.21217	11.1097	5.661167	1.800728	17.63021	15.14688	10.47097	24.06089	13.62303	10.46383	2.400285	7.752387	10.22965	12.73355	13.89024
A2BP1	-1.96582175	-4.67528225	-0.13858625	-2.418558	-6.13640975	2.18867825	-1.533648125	-2.72407825	-2.506096425	-1.384885	-2.81174625	2.89965735	-1.732568625	-0.98105435	0.229946525	-0.77479975	-2.9854215	0.12023875	-2.106711483	0.7278405	1.67698815	2.21891775	-2.7704535	-6.173187	-7.4296695	-0.1973915	1.932214	-4.49320825	-1.317171125	-5.022588825	-1.5349765	-2.99551155	-3.8871125	-0.49678075	-0.5164925	-0.73349125	-2.91780425	2.02506575	-3.70282825	-2.009414	-2.34648925	3.0966905	-4.54788275	0.75539575	-5.28166425	-2.28772775	4.03821875	0.024445625	-1.341344
A2M	-8.08533	2.931338	3.062518	-3.834645	13.18313	-0.3238383	-1.864276	-4.056441	4.049026	0.7796673	11.57952	2.922097	1.498978	1.213861	18.67065	-4.945806	4.984066	7.865863	36.15032	6.115772	5.862339	23.79545	-5.507671	31.23162	-8.032431	2.865216	30.80639	-2.328773	60.1288	8.652247	5.844978	45.23312	-1.135219	66.43579	-9.227824	1.402528	95.39066	-2.130367	-9.414556	-7.753305	-12.7443	-7.925884	-8.559642	-16.05122	-8.004535	10.24501	-8.46448	6.972742	-15.36358
A2ML1	-0.5742152	-4.312487	0.6624074	-2.982805	-4.499871	-6.323771	-13.2257	-11.23416	-11.37675	-10.64768	-7.877764	-5.879569	-8.738663	-13.39621	-13.03539	-13.55415	-10.79921	-10.73057	-13.28998	-8.649498	-16.01018	-11.70128	-8.170624	-8.995455	-12.62158	-10.37366	-16.59195	-4.026316	-2.861995	-2.687757	-3.050415	-5.611774	-6.630495	-8.413722	-13.5014	-6.06994	-3.419429	-19.00748	-13.49475	-9.582641	-12.11972	-7.987576	-10.16067	-8.251926	-11.79169	-8.44006	-14.8198	-11.35158	-2.735677
A3GALT2	-7.792385	-2.5032475	-5.126781	-6.970413	-2.4772365	-7.8375895	-9.6390165	-5.80816255	-8.655992	-2.6598735	-3.9995623	-8.25318	-2.7743215	-5.7408625	-3.705537	-5.21636485	-4.245918	-6.5397375	-4.757689	-8.8125395	-0.8713575	-4.7016115	2.773254	0.2614275	-1.0669475	-2.004373	-1.2647238	-8.179188	-5.812996	-4.28783505	-4.8868485	-6.945904	-3.274988	-4.822077	-3.349509	-8.6212585	-4.869832	-10.603775	-9.614432	-8.7897185	-5.9448545	-9.049134	-5.3247715	-2.524057	-8.963045	-6.1609375	-6.377577	-7.8254185	-6.3570465
A4GALT	13.39944	26.33521	18.10272	19.32386	22.96656	16.33604	16.40509	10.45006	9.482337	7.240914	16.08862	-0.395911	24.3607	16.32023	13.02983	26.28603	16.58098	11.39369	15.5228	11.40904	12.95277	5.426141	14.05182	22.3542	8.929377	5.774556	12.59999	3.702727	14.31504	14.24076	7.265418	11.4494	7.199665	15.85579	4.522985	11.31412	15.5482	572.7244	107.4365	190.3556	98.9928	157.5307	85.85583	187.9539	96.69432	483.5942	107.7263	494.5358	103.8245
A4GNT	-1.375719	7.43855	12.53448	3.211548	4.806727	5.21229	8.558197	14.0373	19.61984	15.98422	0.05569907	7.404786	16.17143	17.23493	5.430368	5.673649	6.951818	12.1229	12.02412	4.316317	4.844504	15.40146	2.939687	5.833436	5.521754	4.077446	13.38215	5.950832	8.786954	10.11279	6.906761	1.839823	5.227862	13.0639	5.930313	12.68905	11.54332	10.53438	26.90455	22.62952	15.36883	13.84081	9.031254	8.367573	14.40236	12.23166	21.97345	22.70741	18.01651
AAA1	0.0256558	1.9764762	-1.21790094	-1.71410132	-0.1045294	0.005779	0.545488528	-1.28414738	-0.4719642	-0.65873278	-1.85953442	2.313808	-2.26500312	-1.9404128	0.21221656	-2.0390266	0.88599824	-1.6320272	-0.8724226	-2.424312	-2.18392102	-1.85487154	-0.41803642	-2.63315764	0.3626102	-4.4819722	-1.5211274	-1.3227462	-5.2874522	-2.61804274	-4.6516273	-2.812696	0.1137158	-1.594597	-4.8481132	-0.71214062	-1.4943782	0.39639148	-1.0927594	2.3372066	2.47876149	-0.38050628	-5.9198589	-4.40898798	-2.110168	-5.1222296	-3.15422054	-0.25845028	-7.128673
AAAS	27.90868	22.74991	19.87919	27.61263	24.70738	23.88703	30.4371	28.23438	17.70413	26.17538	20.70752	23.9988	42.51801	37.98268	47.4543	32.60769	38.35152	39.25287	43.08671	28.88988	47.82286	35.13194	49.43146	48.37197	36.15032	51.44222	26.17538	58.81726	71.13916	51.48194	58.30758	59.6014	76.48448	63.37864	60.93732	66.79506	72.19682	59.84956	52.17926	97.15411	72.26699	77.27972	69.88123	90.61076	49.07185	61.80734	53.86272	64.22529	65.05492
AACS	146.2135	199.0603	179.602	176.8027	201.8718	182.8224	186.544	152.1543	166.8968	165.6525	183.5874	181.4968	164.1024	152.7913	172.9774	171.1184	188.9614	200.2011	162.3094	163.0581	175.2676	162.1913	165.91	182.4644	182.8224	195.9868	204.2068	234.7071	206.696	187.7627	228.8494	227.511	243.5071	204.9553	201.3177	265.5188	215.1512	318.3169	310.1625	266.8629	276.1439	313.6854	258.1631	232.8276	252.418	390.3647	283.9333	381.4374	328.0824
AADAC	6.987451	8.670977	0.4590389	0.222426	9.865253	-3.062334	9.114191	1.73133	4.267564	3.882066	1.979707	-6.683398	-1.761487	-8.899057	4.483983	-3.498759	-4.096296	2.829759	3.519005	-5.818797	-3.552917	-2.101753	0.606238	5.757446	2.004252	-3.424856	-0.6010408	-4.264951	-0.3201238	-3.681221	-10.56502	-9.321069	-3.586157	4.620315	-10.26153	-6.116629	-2.241709	-4.193624	-2.872786	0.222875	3.262891	-7.902888	-9.632922	-5.636582	-8.925545	-11.67088	-5.486496	-0.9622772	-3.621083
AADACL1	178.6138	110.7447	49.56311	44.02232	158.6649	54.17562	47.47095	281.8956	56.76911	330.7162	211.3452	58.12774	53.111	119.4199	81.3988	53.78928	102.4764	86.51826	100.2267	47.86007	97.73474	80.98657	119.3344	78.26196	27.75118	118.6457	88.12256	175.9313	183.7865	86.58459	156.705	117.2351	262.8923	188.2095	45.3427	279.0666	179.058	165.5727	130.3719	279.1256	143.7859	243.0763	136.1075	309.6505	151.7995	194.7359	133.6895	210.9047	163.0363
AADACL2	1.699916	-4.244019	4.230302	-7.458913	-4.84187	-2.609751	1.343025	-1.160468	-6.625338	-1.268941	-5.632424	1.139336	-8.488082	-3.179775	-3.668426	-1.022615	-5.151768	-5.48895	-7.216179	-2.276996	-4.375008	-2.762817	-9.93154	1.046389	-1.417823	-0.9872915	-5.513804	2.684575	-3.386895	-6.628967	-5.469755	-4.542921	-1.96532	-3.972298	-3.899154	-7.942346	-6.904661	3.883119	2.466966	-11.06852	-4.857293	-8.931851	-14.79849	-5.94446	-8.125281	-6.705377	-5.788218	-9.523472	-12.20504
AADAT	6.423870867	6.536663333	11.35066967	5.317277333	5.9393711	6.360631667	9.724245333	4.833482333	9.4484	3.9257688	5.608338167	8.469788767	-0.684766667	-0.294200333	-4.440993967	-0.434787	-0.011119067	-1.991199333	1.753317	-0.981507667	0.177974667	-1.254074667	3.349458767	4.427993	2.347989667	1.4531873	0.183092667	3.303162	0.6224937	6.779727667	0.905724	1.0785956	1.896178	-1.852730667	3.332935667	6.743565	3.094481	5.977819333	9.236086333	9.520815333	11.94435867	9.692126667	2.297765667	6.088474333	8.2881214	7.355987333	9.991696333	3.747993333	18.501042
AAK1	-0.6010408	1.057996	2.754698	2.791534	-2.727991	-0.553624	-0.5559216	-5.736294	-1.580173	-7.354057	3.300162	-11.6204	-6.20148	-1.229679	-10.73997	-8.276305	-4.854944	-7.278335	-3.251064	-6.941561	-12.48847	-6.190287	-10.06083	-7.276494	-0.8892535	-8.547976	-9.008441	-4.961949	4.654029	0.3259241	-6.196793	-5.027754	-3.36628	2.243684	-6.06847	2.163712	-3.011051	-5.371233	-7.3924	-11.05653	-1.286778	-6.95458	0.7745694	-1.31431	6.688451	-4.202443	4.077534	-0.8920029	0.1755051
AAMP	105.4882	76.13916	66.02704	92.39341	89.3056	85.04174	79.18233	107.2114	90.14639	104.0683	100.9757	89.27449	120.663	103.9501	121.6494	115.6906	123.29	119.0152	154.309	122.4853	156.5255	144.7793	159.8258	119.9798	122.7781	151.4234	137.071	123.6484	139.6865	133.4178	125.95	99.73261	188.8179	120.6241	131.548	148.0194	146.9603	191.4821	239.4628	226.3074	233.9224	261.411	253.4123	227.6892	244.936	200.2982	206.9843	195.1263	244.8439
AANAT	2.216471	-4.669947	-3.203459	-5.259054	-3.044335	-6.474641	-9.787865	-1.90159	-5.48732	-11.24065	-4.751801	2.705915	-2.76538	-7.506511	-7.769625	-5.353884	-7.641733	0.5211676	-3.861886	-7.31725	-0.8264058	-6.871362	-5.245924	-5.286194	-4.294088	-6.092437	-7.255378	-1.971721	-1.26365	-1.209164	-2.313485	-5.341449	-4.926322	-9.385946	-8.366806	-6.265052	-7.835839	-5.253523	-8.748105	-7.608177	-7.093482	-9.114025	-2.757321	-2.717046	-15.24861	-8.156719	-8.082006	-5.16921	-16.4929
AARS	3287.881	3076.14	3496.906	4141.769	3209.569	3400.811	3839.593	3025.195	3198.646	3019.983	3139.6	3175.11	3086.158	2117.787	1408.398	3056.5	2284.125	1510.785	2582.858	3260.64	2419.6	1367.399	3209.569	2944.1	3169.419	3149.153	2691.718	2822.059	2889.403	2831.376	2342.376	1526.7	3081.405	2651.11	2841.313	2767.078	2904.116	4267.988	8250.489	5729.513	7722.861	5238.668	5257.679	4252.142	5192.799	4199.868	5785.868	4244.566	7540.854
AARSD1	320.186	283.6609	326.4651	353.3845	285.6326	281.0648	348.4693	285.9447	314.5296	302.7264	293.0134	351.6816	383.3458	378.215	343.5124	329.7068	370.201	336.2821	389.3417	291.4372	406.6535	361.3295	353.5409	396.9017	387.9348	380.2925	386.8062	297.2465	311.7638	243.3244	298.5128	233.5169	274.1946	309.8596	290.3846	277.0471	253.2552	404.0765	558.2471	538.1642	525.2994	578.6374	526.158	472.2641	451.9907	438.4612	447.0665	373.4573	517.6926
AARSL	100.2634	122.6881	124.0815	129.079	147.0166	108.8583	163.6623	173.6491	112.266	139.1506	159.2102	123.34	127.3307	114.7032	150.2313	108.1763	107.323	147.8371	171.0513	99.42603	110.4466	143.64	119.0596	167.2334	102.3306	134.9208	151.805	124.6461	209.6639	136.8318	133.4178	182.1973	154.6254	253.2552	126.0831	138.0693	208.1036	207.2639	284.1299	235.4266	261.586	248.591	188.7308	197.32	188.2694	212.5354	242.7295	255.1711	273.9696
AASDH	103.2602	128.0583	118.1752	131.3509	117.847	139.9809	120.8504	102.2499	116.4465	99.2789	122.1636	80.68534	57.10703	80.68534	72.19682	70.44069	74.4684	68.42656	66.08137	61.17987	60.80421	66.74665	71.80437	93.25459	85.73209	70.19257	74.74924	82.86694	66.89529	81.87579	94.13859	86.34935	80.4986	80.4986	88.58919	85.76752	74.57405	269.028	225.9917	226.9449	263.0793	212.0261	224.3104	201.8439	244.6992	248.7596	247.2164	250.4337	252.3054
AASDHPPT	351.8353	349.6402	326.2261	311.7638	361.6107	337.8918	383.6518	421.9031	414.734	452.441	424.8221	416.0508	139.094	229.1218	193.5764	134.1308	216.6788	194.1125	134.4454	120.4713	182.9528	152.2531	147.0782	127.0461	153.7222	138.3558	149.6143	309.0399	278.5833	274.0942	384.1966	310.2423	334.6921	281.0648	284.5837	308.5342	318.0851	970.0113	805.1613	851.1202	936.2379	845.0868	935.8111	1167.605	1029.995	883.8364	854.19	762.9583	833.2632
AASS	44.48278	39.91162	67.49896	76.0788	51.56578	66.97578	79.05874	58.85904	98.04205	57.49054	61.22838	99.2789	49.685	25.05429	22.87353	45.59513	28.93283	24.63961	30.41552	38.8924	25.2546	18.87399	18.72305	27.95827	42.24469	29.02143	20.70752	41.68167	48.94597	75.34	61.80661	50.43549	60.82436	47.98131	87.5984	62.1918	60.22498	124.3902	164.1057	165.5188	140.2616	144.2484	186.7154	214.1807	187.6721	146.3679	183.4015	128.526	147.3361
AATF	286.1993	305.6657	250.2048	259.7223	320.9908	288.3698	267.571	347.6273	236.3441	331.4295	263.7039	242.4826	377.5396	348.0759	404.4903	354.8285	383.3458	416.9173	329.5744	376.2452	403.631	434.5136	365.4191	368.8456	312.5017	379.1097	352.2712	276.9474	303.3549	317.807	303.129	343.7811	268.7448	272.775	249.3607	273.6297	285.5224	486.1077	503.8593	517.3176	510.781	491.4889	482.8426	518.5334	526.9422	439.1969	458.5531	509.4038	542.3403
AATK	-0.3703725	3.2127415	1.0624775	0.564798	-1.497895	1.3824465	-0.4688855	-4.9410826	1.8530495	-2.509915	-1.6750995	-2.819046	-2.000237	2.630736	2.2338735	-1.431173	-0.7698475	-1.72232	0.66026	-0.39178	-2.090332	-1.72644	-4.288423	-0.3016135	2.773345	0.390185	-1.187275	-2.812675	3.8111345	0.921966	-0.813241	-2.8498305	0.137711	-2.0730235	3.327806	-1.3929325	1.11674	4.152294	-0.015339	2.1070845	2.78059	1.892151	4.51278	1.704516	8.2538385	5.0905915	4.22461125	2.001725	7.690298
ABAT	-2.131118333	-0.732968633	-1.579695	-1.152248833	0.760989	-2.838796	-1.2460371	-2.883885567	1.047876667	6.742063667	6.341081333	0.063577267	-0.408238667	-0.739344	2.723436	-1.494446333	0.022721	0.144589333	6.994897333	3.4180638	5.438717333	6.278591667	0.8160695	1.718115667	-0.094350367	1.0718116	11.79032867	1.451829467	0.589682633	3.308762	7.3391562	2.289378667	-0.246332	1.011373667	5.179950367	4.908570667	0.673612	24.03429667	20.31722067	30.44725	23.38829867	27.006652	36.07451433	55.390314	40.37101633	25.22706233	25.51476	29.975336	19.14506567
ABC1	153.1877	99.31345	127.4651	162.1326	111.6728	138.6734	175.7231	128.2038	146.5618	129.843	103.2999	127.8522	67.09927	77.55487	74.41642	53.50637	64.03747	76.22696	30.56727	59.36384	64.524	54.70971	65.97703	66.14911	70.39695	60.54976	65.76118	57.03125	54.70971	53.78928	63.05003	54.15559	61.20367	47.63085	64.08467	60.41676	48.96307	148.0534	184.7195	134.6752	173.241	148.7984	123.5436	105.5166	144.9615	137.8682	160.5288	151.9003	186.5951
ABCA1	292.244	987.5973	529.3427	566.3406	987.5973	490.5746	576.236	266.6665	474.5813	254.9355	883.1891	476.2557	1035.297	271.3231	609.6006	1101.485	231.8108	676.8212	426.0964	980.7056	144.1043	577.8813	252.4159	460.6994	394.6459	296.4895	385.2228	281.7719	346.8855	1140.321	158.728	673.4185	261.4093	351.3598	330.7162	218.5153	341.0022	1833.732	2404.119	1139.521	2471.047	1392.7	2813.958	1558.516	2593.318	1123.665	2547.933	1174.483	2087.349
ABCA10	-3.935102	-3.851638	2.385974	-8.320511	3.040982	-6.628967	6.305197	1.608506	-3.27992	-2.426759	2.489514	-0.8606733	-2.310859	-1.790342	-3.569752	-0.8180414	-3.910095	-2.65972	-4.647381	-5.11568	-0.9041465	-1.144071	-5.562369	-6.039521	-2.984079	-9.107593	-4.290067	1.357547	4.846417	11.26234	9.014036	4.981945	2.181122	6.783053	-3.785708	2.727385	6.7477	6.710876	8.461191	-1.084853	4.418093	1.659283	8.505847	13.95291	13.47299	11.87634	9.872946	7.527828	4.926936
ABCA11	19.92459	18.19726	14.81972	8.609642	18.69198	15.00339	15.95793	10.79747	12.00902	9.295402	23.16089	9.923998	8.316278	11.71087	10.20701	7.055347	10.47627	5.744764	9.299583	6.869947	10.73366	15.07387	3.066015	14.49363	3.39824	6.281725	8.076268	9.132382	5.237113	7.404786	16.71517	17.06302	4.981945	-0.07744493	6.487967	11.29119	10.45006	32.3776	34.25212	46.99393	28.29178	49.65912	23.74531	22.35742	19.0146	21.66272	22.67847	23.70193	36.68123
ABCA12	6.7290985	-1.028753	4.370951	9.7011745	5.871624	5.1650635	10.0626505	5.1794695	14.9725615	10.384861	9.0231605	13.1940375	5.204395	12.722029	8.9636375	6.7423745	10.957663	11.3352745	9.762309235	2.8554965	4.255078	7.0590385	9.8747775	4.4919615	10.3831125	3.4354425	9.9647525	7.517201	1.1226925	6.472157	2.737243	3.30283005	5.093526	1.7822405	6.3713585	8.4911225	4.8251066	17.6029295	25.35524665	15.1725925	20.4585215	31.01666	0.4161885	3.125573	4.356973	2.053408	4.030857	4.1830672	2.903913
ABCA13	-7.587584	-12.34204	-6.437437	-5.917461	-6.960378	-5.869946	-13.60028	-8.73378	-6.819686	-5.953286	-5.247213	-4.774219	-5.863267	-7.748038	-7.181887	-8.008716	-11.22936	-11.46995	-9.637026	-12.61008	-7.363739	-4.847145	-3.50711	-11.5591	-4.709378	-5.611774	-7.524304	-8.184385	-9.11697	-10.1398	-10.93724	-11.0114	-9.113583	-7.19435	-8.899057	-8.024941	-9.514329	-10.2519	-7.495215	-18.90349	-12.38655	-11.24569	-6.909212	-16.6739	-12.31484	-9.328052	-6.721802	-7.679716	-9.756651
ABCA2	15.38125	19.557419	3.593281	10.1883315	14.6294968	14.823955	3.018423	11.592037	9.12320835	16.6209075	13.84059802	6.9922106	12.99903	22.23789	36.03509275	17.5087519	19.007259	34.29319315	32.7860565	19.6297095	25.97459	35.5789385	22.478967	33.4032495	19.5684685	23.483585	34.9921885	16.19862505	24.864644	19.3079035	25.7846344	27.963025	11.189937	23.199942	21.070715	18.0555705	25.287693	24.1752235	18.93471	23.1845485	15.3801475	25.2026185	14.421681	27.732635	24.84764	22.619857	10.4788295	24.1014125	10.8516945
ABCA3	0.560263	13.39149	-5.887043	2.274913	9.268644	-1.993545	0.8953453	14.22661	-2.026089	2.962521	22.4719	3.653302	-7.727366	-0.4254525	8.780664	-9.603754	-1.036262	1.038565	1.049457	-6.114977	-2.727991	-2.563318	-11.4564	8.56141	-8.862453	-2.113688	-3.326004	8.762904	9.714588	-3.302808	5.686814	17.24661	6.886322	13.60296	-5.290395	9.948193	16.87535	8.424084	-3.486983	11.05202	-5.061591	5.468731	10.14522	3.351659	1.573759	4.680322	2.74742	6.331017	-5.816231
ABCA4	13.7355	40.4088	24.89929	27.75118	24.04806	12.49413	16.22533	13.57639	5.33778	0.395717	16.01245	7.225658	30.69937	28.74969	47.63085	60.50517	53.46436	75.7237	63.53802	20.6632	27.32055	37.62282	38.13438	79.85767	35.02385	40.27463	82.4651	16.71517	44.96321	12.88682	19.57636	33.74592	20.62135	42.87751	21.97308	20.08813	42.06829	34.00303	34.92609	38.99679	12.36936	34.88408	28.63933	25.69647	21.95624	20.21665	14.28035	14.26963	26.20876
ABCA5	11.33433367	26.75936667	11.69816867	17.84944967	18.84835	14.081882	17.62825133	7.691708	17.35428867	8.215677667	22.958714	12.113454	29.33267867	18.08803167	22.492097	39.41079333	12.036785	27.67831467	13.09243333	33.98667467	15.37594967	20.54302567	11.06677833	8.397532333	21.321351	14.849884	18.76711633	16.84798433	13.05120667	37.55476	16.49002047	20.370949	10.21226667	13.862033	21.30846	12.7148815	10.53996933	20.98036333	21.568225	20.81473733	26.29278467	20.25858	39.58111	22.85481367	42.38889333	25.78152	37.71558667	21.31728333	27.34096567
ABCA6	8.405122	11.964905	3.7288065	4.079653	15.1210875	-0.84999	4.5349513	7.1406261	-1.0517305	-1.934885	7.874558	-3.3442685	1.433304	2.273468	1.9789015	3.351651	-3.4208235	0.7700875	-1.911631	2.889984	-5.903274	-6.0066235	-3.987614	-0.90001	-0.5066925	-5.0013845	-6.248326	4.8724975	2.83995	10.164201	3.40459	2.0191685	-3.077975	2.737306	1.337617	2.4217035	1.7359357	167.52285	4.602616	7.0304335	7.911527	7.851734	7.2749855	11.1766715	10.768233	137.0033	16.39161	133.18705	11.62418
ABCA7	0.518775	2.811261333	7.667769333	5.871426667	3.318841667	0.781358	-3.927651667	1.051485333	-4.387189	-3.643881667	-3.030246667	-2.258866333	7.983281	2.590289	5.680365	2.0462074	-0.998219	-2.947072667	-1.092972	0.898755667	2.2319934	-2.803240333	2.569929667	4.838560333	4.508886333	-0.465625667	0.457655633	0.035497667	-0.882524667	-1.034202667	0.551351667	0.231757	3.1876722	0.6030206	-2.786767667	-2.974350667	2.297895333	23.99514933	-1.437342333	-3.32542	1.214480333	-0.342363	6.204064	1.098691	0.412318667	16.81736533	-0.374835	20.91373933	0.083838333
ABCA8	-6.001005	-6.367068	-6.375112	-2.012777	0.7597504	-1.445364	-7.297378	-8.161511	-3.212666	-6.558825	-8.060988	-1.671254	-6.378196	-8.372122	-0.8275946	-3.809629	-5.11568	-7.021931	-9.01945	-6.557571	-2.196106	-5.554426	-1.159012	0.5903901	-6.588628	0.3652869	1.678486	-0.9613531	1.849379	-6.89275	-7.639714	-8.80746	-1.32934	-10.8127	-6.489726	-3.523353	0.8940475	8.379341	-5.92957	1.146471	-2.782879	1.285837	4.974581	14.31717	-1.56741	11.98157	-2.637673	8.254055	1.742402
ABCA9	7.3797375	4.371862	7.2013095	5.5433645	6.5870745	-2.498032	5.6414865	1.65452245	6.221059	10.553275	19.68415	11.5120965	11.81542	4.9145105	10.7276725	17.479085	3.148372	11.1910675	6.0083975	24.93779	10.334403	17.50263	6.5612475	3.2116175	6.225335	6.3431015	7.406948	4.553115	8.5009655	16.119287	4.13335605	16.8450775	12.851399	2.663606	12.968865	6.0483085	9.3098625	80.131535	15.54328	35.9543545	12.97014711	21.36929	22.0295555	33.799345	21.84058	58.206535	21.698215	62.42636	19.55435
ABCB1	10.69399	4.535128	-2.737139	-10.68741	1.897824	-7.311699	-10.91512	10.65216	-8.657306	5.65021	-2.34078	-6.238203	-0.1216932	10.73366	23.49421	-7.336606	8.944565	10.9121	12.77902	-2.218796	0.7108283	9.633466	10.7635	6.68118	-9.725725	15.61554	6.293524	9.646782	7.600637	-5.439614	1.726018	5.17588	2.66179	-1.01066	-13.87117	-1.015157	9.57943	-11.23842	-8.752934	-9.465732	-9.638813	-7.508664	-7.016383	-12.07916	-7.985605	-5.810558	-2.294236	-1.908233	-11.62522
ABCB10	220.173	138.0219	118.7911	105.4083	157.2994	123.29	137.5502	235.3613	142.3623	242.2129	179.2525	156.4675	80.03578	207.5285	157.6872	81.68026	209.2381	164.6444	170.9854	79.28506	174.7209	153.2486	139.1506	152.7913	113.4796	165.139	171.7985	172.2002	156.5908	74.4684	182.3289	146.0043	145.8389	169.9401	101.6395	174.5173	151.805	429.5472	397.8254	575.3612	404.5135	547.6104	506.3065	520.5471	521.1152	459.2619	457.7858	462.8857	359.0142
ABCB11	3.97731	1.245113	3.973516	3.233907	3.56685	7.595792	0.892611	0.2373189	-5.180702	0.1826221	-4.057769	-3.781791	-6.389644	-4.975818	-5.324299	-6.709561	-4.103705	-0.4832393	-3.4179	-10.69833	-6.824922	-8.881842	-5.542515	-2.420027	-1.627776	-4.893857	-5.49772	-3.867183	0.9807177	-1.502713	-4.737386	-2.406358	-2.053468	-0.7629004	1.695042	-1.578988	-4.340825	-3.00474	-1.142482	-9.424483	-5.505994	-5.151244	-4.128328	-7.666164	-3.20706	-6.105928	-3.540897	-7.873401	0.2037688
ABCB4	-10.10729	-0.1325179	-12.33325	-8.369205	-15.7477	-9.341165	-0.1842124	-9.582097	-10.94689	-3.6171	-0.9085711	-4.24134	-1.949523	-2.054912	-9.920866	-3.384096	-5.55607	-5.441123	-4.324855	-1.055785	-9.347684	-2.342123	-14.0113	-5.899708	-13.58129	-8.259016	-4.673175	-13.04843	-8.145729	2.900879	-13.3304	-4.261209	-3.689363	-7.527526	-4.079969	-8.824551	-13.89163	-8.737812	4.596552	-1.498096	2.085404	-3.040079	4.641798	-12.85781	8.771017	-8.86813	13.42275	-14.21466	10.02375
ABCB5	-12.69977	-12.10559	-0.9731825	-3.963237	-8.366806	-4.824956	-6.021392	-11.02296	-2.390582	0.09715481	-3.170617	-6.419375	-16.30157	-11.56537	-10.27026	-10.07583	-10.12385	-10.98316	-9.541339	-11.14172	-14.42987	-15.39313	-10.75395	-8.175112	-10.73997	-15.13474	-10.44908	-10.15207	-5.896643	-3.744375	-5.216025	-6.129121	-13.5014	-10.41331	-11.37164	-11.53555	-4.599461	-7.306045	-9.124863	-1.36786	-12.40878	-9.557138	-1.447879	1.052498	-4.963365	-8.213468	-7.977633	-4.378182	-15.05534
ABCB6	112.4276	150.0692	120.8504	107.2114	171.3203	134.5876	121.3746	140.7012	98.83025	135.2574	195.2331	117.847	228.1435	267.1764	290.3846	201.7772	255.0235	272.2545	321.2205	220.173	234.2652	322.2881	227.3556	277.9767	170.8664	219.9367	312.2958	176.1843	310.0951	195.5146	241.3055	277.366	225.8222	305.8934	167.0995	199.2105	279.8578	329.5242	415.3899	423.4029	358.0059	437.3766	447.9507	595.2291	383.3167	330.8431	367.8223	401.0527	329.5242
ABCB7	87.95073	97.92535	110.3009	150.2966	99.08965	133.3122	203.1918	112.4276	162.1913	110.7873	72.14342	163.4149	174.3001	136.4865	110.8332	142.2058	100.8208	89.8894	147.5208	226.5008	158.7821	169.2872	137.8047	120.663	154.4204	151.6191	109.1602	99.91516	101.6395	116.4878	99.39136	82.80934	82.78326	95.39066	102.4764	79.3168	121.6045	274.5382	329.6409	281.5759	230.2908	205.1388	308.0045	312.6355	265.3419	304.2691	267.477	325.0269	280.6914
ABCB8	10.17881	12.31902	10.52256	9.524187	6.763355	12.80403	1.781487	9.229465	12.7999	11.73995	13.2274	17.43933	8.256981	9.063385	4.528621	5.358815	7.243276	7.985141	5.598165	4.537007	8.988716	-2.275553	24.33111	5.842536	10.76733	3.209741	8.980038	12.68123	8.649502	7.88234	5.853278	4.936389	10.55309	-0.885071	8.968517	6.889076	10.55309	17.23867	30.59003	26.43109	22.87084	15.83825	21.7282	22.62952	28.56989	21.63749	17.50143	20.24788	14.60311
ABCB9	92.28763133	70.07479433	83.12240133	93.88785367	61.38101133	75.59989567	80.286463	91.03317473	55.71878567	92.332839	51.45446533	52.92785	160.1626308	151.087158	108.9436267	145.7107697	159.589607	104.0752183	63.396829	148.811967	169.320189	96.05042833	128.635749	75.37238567	109.0661952	129.1492417	67.04358433	99.522131	61.10463533	121.0100737	143.1373987	97.01833667	110.8097757	60.598362	89.20660367	108.4212137	65.63436433	122.2296473	164.8881543	156.0139087	181.7059513	156.3520883	160.7374033	168.388253	158.4700843	155.2397233	151.036464	160.244067	181.0117697
ABCC1	39.0420195	45.0401335	55.485088	30.115576	39.8293265	56.102904	35.941024	39.5913447	48.153668	29.126279	42.7244985	40.4355525	33.025475	22.050668	35.4135325	28.6983	24.148449	24.5488205	21.053079	40.0334825	37.649506	35.4843895	40.587002	26.940009	26.4157275	18.238407	14.4737465	39.83659	25.7915055	47.294557	31.1592065	33.725366	39.4285105	24.7722431	29.720905	33.26683945	18.8976405	58.75842	55.56839	77.452195	58.53732	75.411175	47.2494445	69.90228	48.565584	50.8547885	49.6981505	51.791564	59.997387
ABCC10	67.47474	70.09492	51.73221	46.03976	59.38578	46.51165	49.41585	63.11798	46.42344	62.16561	55.2159	51.89655	121.5576	108.4087	98.83025	110.0223	111.3301	103.3721	101.5035	106.0467	123.6484	113.8218	95.53543	87.17799	54.60928	94.39841	102.2181	82.72141	72.22232	79.98158	96.02811	74.60876	57.42925	83.85545	51.15852	60.65459	67.98861	119.6627	110.6049	104.7306	125.4797	127.3311	82.1805	111.568	108.3767	90.83936	71.76803	95.71931	102.4776
ABCC11	3.327839733	0.941348367	5.308829	0.295106	5.117152333	7.081641	6.915903333	6.311920333	0.755098333	3.003139	3.051708333	-1.814449667	-4.911633667	-2.020342667	-0.953166	-0.307823	1.828435	3.594078	-3.136040333	-2.448043667	-4.13068	0.883334833	5.215186667	6.89259	3.121494	0.213230467	-2.311204	2.956959333	2.6369431	0.256005	1.707291767	1.009794667	1.166924	8.562725333	-1.505387333	3.820403767	-1.936723333	-0.729053	6.523153787	6.214406	1.655727	0.210127333	6.004535333	-2.614128	2.1900896	0.800448333	4.557333367	3.971466667	2.398721333
ABCC12	26.95599	16.75455	15.5327	15.72224	27.72233	19.38414	11.79021	15.62687	15.65902	15.55323	5.873675	17.0081	3.535455	12.62156	20.50616	12.41784	17.1651	8.94161	18.0445	10.62698	6.557423	11.60556	6.77806	1.506263	4.821967	11.71087	8.285358	15.81331	10.8845	11.47454	11.67744	10.26485	22.16039	20.8984	7.501297	6.638477	5.915045	21.7282	28.16044	30.45816	27.29172	24.00727	24.88693	39.96269	30.70022	33.42123	45.57121	35.11448	33.12127
ABCC13	17.25397	16.181975	8.034649	4.447232	18.75688	5.9656235	7.879038555	19.95544	-1.0253317	5.945141	19.2330475	1.8692955	3.9800493	14.0446115	12.417287	6.1817845	6.0843865	11.25327635	24.1901537	6.864657	12.6383715	11.184734	16.388571	20.092692	12.465065	12.087408	13.2079345	20.726195	28.98015	10.360859	14.036436	17.09035	15.84369	21.089643	7.839598	23.70102	25.052694	24.8878675	6.254789	22.150323	1.9879719	23.122181	7.396296	21.8803805	6.3518255	27.026789	8.0062575	28.1571385	21.714575
ABCC2	7.485767	5.344455	8.051787	4.665922	8.033547	1.763608	1.207683	7.265418	-3.124475	-1.31771	-3.383134	-11.81523	3.804132	4.4212	1.008763	1.274513	1.866166	-5.523091	2.444289	-2.22534	-5.125415	-5.650773	4.795034	4.761025	-0.7738734	-0.4888337	-10.18313	4.056006	5.160662	0.8149639	3.13026	0.6263011	3.209741	-4.273879	2.154653	4.719021	0.07454472	8.744731	1.163628	-0.1749552	1.292735	-1.032939	0.128598	-0.2437271	-0.9115432	-1.182038	0.5733598	-2.490273	1.65233
ABCC3	72.63419	233.047	209.8307	162.5444	208.9112	213.4442	144.045	70.9779	110.2185	53.77208	186.4123	181.361	372.3825	255.0235	525.5485	360.699	277.1682	542.4144	235.7224	345.1227	241.5564	499.0382	89.14949	269.5302	180.6449	88.28479	241.3055	62.85265	172.8429	265.5188	176.5904	405.4929	47.35106	163.246	123.8368	53.46436	164.1024	628.3934	305.9782	1656.201	324.491	1398.359	341.3344	1873.355	343.4069	850.0447	365.1948	876.3614	290.4776
ABCC4	209.8307	183.7211	101.5715	136.7215	247.9827	150.6439	148.3033	343.3557	174.7924	325.1955	326.3443	207.4587	343.6565	368.3754	247.8823	374.9337	330.5648	232.346	162.0208	389.1646	370.0093	304.6862	240.1803	158.5503	116.5708	236.3441	167.7754	430.0622	412.8466	879.5544	845.7365	611.7302	620.0939	421.2185	249.5387	579.0243	443.5563	290.7174	545.7523	337.2323	479.6477	354.2566	634.7811	402.3896	687.068	330.0258	588.5579	256.5442	513.3884
ABCC5	84.1345462	104.9814633	128.074127	130.312513	101.4074424	123.6710623	123.27936	80.95735267	106.3700713	60.80458767	93.418206	120.3717263	64.64625233	60.57543067	51.660382	69.03096	68.33596967	59.36944533	66.578885	65.16160867	56.609312	53.812121	59.01370633	83.32370467	89.54983167	62.83423333	80.03893333	54.578502	59.12561867	57.758447	51.70397767	47.936482	46.067414	58.76529667	58.774717	40.46670233	46.94484	252.7280233	185.046266	137.918117	187.56786	140.8484968	200.831779	152.0792843	208.168906	223.69402	204.0326993	233.0510508	178.5645298
ABCC6	-0.5086172	1.6045044	1.8035002	5.6809343	0.33173414	7.2150848	8.82089774	1.898520212	8.75497902	9.11751494	10.62966432	12.3258044	6.33539348	4.82157976	7.2864922	9.5516946	6.48489	6.9809184	2.747106	9.1567398	7.45377058	8.688786262	5.86377642	3.89756314	7.1588516	6.6554944	9.6826076	3.8460414	3.7464678	8.9276036	6.95416426	4.4181706	5.4813916	6.5448862	7.19835336	3.8048236	6.33510686	25.0259742	11.7219644	10.954305	13.38925856	13.47501686	2.8079004	3.6493896	9.40776296	9.3485728	5.60570694	14.0328776	3.5831515
ABCC8	-7.619421	-5.802942	-2.616821	3.184282	3.173753	-3.398458	-1.399001	-3.220628	-3.041521	-8.784172	-1.346286	-5.621733	-8.998377	-1.958868	-6.837579	-4.044408	-7.280324	-3.098945	-9.332797	-4.571105	3.214579	-2.701811	-8.24373	-4.916699	-9.630158	1.434467	1.221306	-1.396025	1.402528	-2.344845	-8.069683	-8.209927	-7.000171	-9.517566	-5.27615	-11.1837	-6.605916	-0.419921	-3.218281	-3.641553	-3.375703	-2.219435	-2.193284	-2.499811	-3.800675	-9.56851	-4.226773	5.539114	-4.34332
ABCC9	-4.21062205	-1.4611955	0.098299	1.434417	-0.32214415	-0.364066	-3.4773025	7.92436265	-3.144556	7.2636905	3.963271	6.4078925	-3.5029055	-1.6699335	2.120879	-1.831491	4.807194	8.87424	1.092572	6.708634	12.8020895	3.6166025	4.6490815	4.525774	-4.6076089	3.027343	6.612915	-0.1025515	-1.346574	-1.2557715	2.758928	4.8272915	0.759516	2.334606	5.9464915	-2.7469835	10.103246	17.5698095	12.8302185	7.0548505	8.1086925	2.9579075	20.43865	6.2710738	11.6010435	11.992367	8.3146615	10.193422	19.1455405
ABCD1	62.66991	48.28278	31.55683	29.1148	53.28169	36.72773	20.21084	73.49986	11.4124	55.57513	41.01418	25.9379	89.8894	180.1236	128.1051	62.85265	152.0883	128.2915	136.5839	67.32355	181.1389	148.4154	140.4424	132.5444	60.53064	136.8318	123.6484	83.51766	70.78825	40.22942	88.94831	63.99133	65.00225	57.34845	15.48585	62.62848	63.58253	47.22342	42.01974	61.1717	50.43936	67.1763	57.27317	102.6277	52.16166	93.37056	55.94094	85.68111	53.80792
ABCD2	-5.623299	-6.520535	-2.535925	-6.389644	-2.290943	-6.880413	-7.908792	-7.257381	-5.729066	-0.6082957	-3.538596	-4.242802	-15.26243	-6.814438	-8.060988	-9.122652	-5.542515	-7.219995	-5.147084	-2.175668	-9.317562	-4.95937	-7.551688	-2.847125	-5.188341	-10.01451	-6.320515	-3.618629	-6.403021	-5.778587	-5.603944	-8.542676	-11.05899	-1.856926	-7.440888	-16.08739	-7.695646	-11.80915	-10.44849	-12.7878	-14.36044	-6.99228	-7.316168	-12.6899	-4.839172	-9.99367	-14.43094	-7.10418	-9.932813
ABCD4	9.9671425	9.931555	9.0866745	10.864492	7.1723437	2.4651845	7.4411625	6.8617375	-4.1406415	-0.72422565	-1.50082605	-4.3330775	2.04809105	2.4253289	3.252597	1.2135219	6.0886835	5.0247259	-0.141886	3.4037485	0.9163355	-3.5444395	4.5108905	6.26189925	-0.5104325	-0.930166	-3.5661515	4.9243365	4.758111	7.139352	1.5317215	7.379919	5.664685	8.2035455	2.5286715	8.8072795	2.467594	1.48568505	2.67289165	1.5087405	3.554807	-2.2589255	3.722896	0.8251545	0.7294705	5.090928	5.5221055	6.2870174	5.81403
ABCE1	404.4106	229.36145	253.48785	213.0215	211.5753	248.126	232.98485	370.857	265.2739	335.7385	221.83525	272.9075	183.28775	442.5705	249.5778	187.3557	379.9322	241.25715	291.8581	213.969	308.17755	276.9902	325.8547	246.00385	245.6243	295.44395	267.0318	290.00305	305.806	174.66445	257.32735	195.4022	305.11265	288.2289	188.3984	271.51785	271.35185	618.83165	782.1987	816.44185	773.0292	839.13335	898.2676	1023.7709	1035.9785	762.29905	871.86445	683.6237	738.8476
ABCF1	1118.84915	1032.1566	1325.2552	1338.62445	895.24265	1276.27755	1224.8022	1006.87715	1057.8963	1046.73835	885.7596	1187.18	1148.43725	837.29355	823.3547	1217.83655	852.12525	852.69815	830.26945	1220.72735	837.88055	843.2631	974.75375	982.3653	1036.86155	963.4757	873.44285	938.6132	871.0285	1064.5498	840.3818	799.08665	839.93605	864.22145	937.21185	844.14795	850.30155	1251.873	1100.5222	1143.4464	1044.95345	1184.7378	925.6681	866.40375	960.3609	1098.51515	1034.37395	1160.48645	1145.36175
ABCF2	98.323045	89.005467	71.09581033	60.56082333	103.119305	82.75909133	79.07678067	122.051649	72.072434	112.8330567	90.23051667	83.21333667	82.94405333	105.8833733	94.71620467	87.98186467	97.85416667	100.129016	101.4601767	93.49677333	126.4900097	117.9234057	126.7722437	95.74377367	73.45838967	120.6025153	95.35503333	93.17337967	94.77126867	68.697873	97.4081407	71.72345833	89.694234	79.818684	53.21495333	88.11494867	82.14254837	193.2325233	166.237222	230.4434187	180.4557013	240.9504307	164.94028	217.0059833	186.5825683	191.2328467	181.4265793	197.7405	189.2965767
ABCF3	75.99216	53.97619	47.73511	42.62934	56.52983	50.84734	42.56624	62.01329	44.32659	69.54108	59.93489	57.92372	64.20195	91.05226	80.82944	68.25083	92.61454	84.03522	66.02704	63.96767	84.62137	85.96092	69.46372	78.23337	51.97572	81.34476	81.58096	57.74348	57.51015	48.97898	59.01607	59.34425	48.48641	54.85783	36.61241	55.44823	65.48095	82.70715	76.47173	77.21973	73.90744	118.7228	84.51254	88.77156	66.78777	89.73917	65.05492	104.167	63.67719
ABCG1	1.021230167	2.8906705	0.2497976	2.928132217	3.70439615	4.216948	3.769684833	3.9696255	6.772767783	7.680147167	8.757499833	8.304451667	5.717981667	9.406593383	6.202746883	6.207838167	7.573267167	9.2409355	9.014712033	7.532743833	5.495497333	10.8085965	5.583285	3.778842	6.969372333	9.5186845	10.525512	4.781769833	7.541360333	8.176911333	6.350336167	12.06144567	9.485753833	2.970426633	9.595934333	6.848005	8.912369317	19.96918683	18.03548833	20.28261433	21.71971253	15.5524565	23.11460033	22.224602	22.33504	19.28178067	19.35986472	16.47354733	18.955222
ABCG2	-12.95173	-9.491547	-4.230268	-5.81135	-7.233593	-9.934718	-8.540304	-10.04881	-8.852056	-2.228834	-6.609587	-3.483445	-5.4964	0.1841533	-6.583359	-2.472522	-2.870467	-5.513804	-8.372122	1.380556	-6.220405	-5.058173	-4.096296	-9.278031	-6.074743	-11.89976	-1.672497	-6.552047	-2.198555	-10.50111	1.893404	-5.569169	-6.796384	-4.979946	-2.052313	-1.295631	-2.493594	-6.91678	-9.700512	-11.15693	-10.9347	-10.38129	-7.595847	-5.749798	-14.26295	-7.169095	-4.705504	-2.043667	-4.37641
ABCG4	10.6335	8.170788	21.16129	24.79701	10.58862	21.19385	18.09167	13.48476	3.931567	-1.076675	3.75683	11.2844	22.80827	7.294781	9.775255	20.04477	1.721727	4.458966	-0.2922498	23.15203	6.867506	1.444544	10.33477	-2.974016	4.483983	3.601323	-0.7883019	12.63831	4.652083	19.5906	13.27282	9.714588	11.51293	7.980262	7.443969	14.87896	1.498978	17.34657	31.69411	14.44619	20.35226	9.966355	15.84454	14.25386	19.59041	-4.42402	18.77872	10.11794	21.48954
ABCG5	22.99814	23.41294	14.22266	12.8648	28.4127	23.98188	21.44452	25.75311	17.88299	32.39938	27.88789	29.50069	16.45132	22.72413	24.0903	14.893	24.43204	31.90686	28.22191	11.56516	17.4523	30.00368	17.32504	19.42173	14.64707	25.16453	14.5296	16.51131	23.63961	20.09469	28.72612	24.35028	19.6342	30.38296	18.24915	25.79178	24.55049	51.6934	51.78732	58.35669	56.44688	46.65279	49.78008	56.73539	35.55909	45.0485	51.15114	52.92765	63.72309
ABCG8	-0.3553614	-9.979669	-4.369445	-0.2306745	3.91201	-2.895264	-3.166735	0.9141895	-0.1521345	6.060956	-1.118408	-0.7097569	0.1073404	-3.6878	-1.848246	-2.019308	-2.412565	-1.346286	-8.389009	-7.681065	-4.636525	-2.48832	0.7345279	-2.683575	2.538885	-2.28451	-3.704879	6.227765	-7.558522	-2.326236	-3.370826	2.196238	-7.815427	-2.463677	-8.256448	-7.108101	-4.365389	1.390049	5.228156	0.2362733	-7.998431	1.134547	-5.260602	-3.159889	-0.14127	-5.276939	-1.483177	-12.88444	-3.174033
ABHD1	-8.931836	-1.767744	-4.304038	-6.35108	-0.3739085	-8.041131	4.878344	2.596898	-3.797803	-1.89617	-1.414276	3.139171	-0.1878981	0.225557	-4.295661	5.145002	-3.6171	-5.586059	-5.846687	-3.520388	-4.330733	8.351025	9.983829	-1.01642	3.691761	-1.240607	-0.7975711	-6.315737	2.92403	2.237534	-1.81742	-7.454768	-4.279465	-5.214488	-2.290943	-3.457109	-2.993896	9.418942	0.7463486	0.4816679	-3.380948	-8.3816	6.599835	-0.1972366	7.394341	-0.9641922	2.66249	4.489254	1.368958
ABHD10	169.6956	148.1302	140.854	148.6101	113.3998	162.3727	151.4718	160.4443	162.48	149.6757	140.1768	143.5929	87.11008	132.9027	128.9131	104.9133	155.877	136.8318	96.69708	97.92535	131.3509	138.0219	129.7923	95.08722	125.6852	126.0445	95.39066	173.7164	122.4853	112.3101	150.7938	153.4151	157.2994	143.1346	150.1714	134.5435	110.1752	160.9361	184.9773	193.2033	164.7527	182.2609	128.1661	143.6142	121.8768	117.3411	129.0745	143.1736	180.2978
ABHD11	22.08638	19.307457	23.81577967	23.94988683	15.42662333	20.42621633	18.95275	26.66193133	15.78072447	31.51126653	17.188625	17.53928353	11.85315933	20.6957255	18.295325	9.046816667	27.48728306	12.18706867	12.07991397	17.10853187	20.619462	13.78905923	23.78682467	8.746727667	18.941894	19.428777	9.712860333	20.53702867	11.061736	11.769013	23.71691533	13.574561	20.49892667	12.715121	20.93074813	23.38349067	11.49147003	46.71949333	43.94564167	77.94999367	42.916286	84.42722667	36.978392	59.37997933	37.55767167	55.14798703	37.223196	57.181348	56.00806133
ABHD12	294.19975	335.19555	110.7123	130.83675	318.74865	129.04535	114.92395	309.72495	108.0687	337.4063	334.4082	112.68545	201.4431	274.0116	336.76865	182.50365	261.90965	322.1418	342.9147	220.27	354.0518	410.4798	424.70955	377.78235	165.58205	431.2372	295.4943	335.0411	269.5469	163.46715	245.32125	276.9063	365.3246	292.02625	106.02066	372.60735	241.16065	354.7361	227.5193	366.3788	226.10315	360.4232	210.6107	304.4847	232.2199	303.58295	238.3583	328.0565	239.51015
ABHD13	-3.936511	-3.742939	-0.8354654	-2.642768	2.092041	-1.861609	-0.957715	4.761025	-6.241284	10.61646	-5.603944	-8.266391	-0.507607	-2.925275	-0.721781	-3.167862	-0.814269	0.2024226	-2.397285	-2.202996	0.7810503	0.9822491	4.041353	-2.254456	-3.261972	-3.096154	0.395717	2.462887	-0.8907458	-2.898165	4.554768	2.475069	3.405712	1.970346	1.25605	4.810927	-1.355179	1.900031	-4.759599	-4.971975	-1.837036	1.026928	-7.292468	10.01999	9.586632	-5.581489	-1.351199	0.7215557	0.6149412
ABHD14A	107.7284	101.7079	106.3932	118.5948	117.1969	120.663	126.4743	92.79293	105.6158	103.2167	130.181	104.9972	194.4764	175.8015	244.4624	193.1469	228.1435	220.9215	204.2068	157.9312	213.6078	196.9901	215.6192	222.699	216.4241	208.435	197.3495	192.1542	197.4077	183.656	223.7583	233.1479	196.9029	200.0492	195.591	186.6967	223.8539	671.9571	582.8933	477.9694	552.4716	509.7743	516.7571	510.5977	413.9638	561.259	475.0547	535.0822	558.457
ABHD14B	27.94923	43.41504	35.98936	35.73839	38.40706	21.66047	22.5316	24.19634	9.646782	19.26934	31.5372	16.39986	33.22453	65.33923	72.84386	22.74991	48.30017	74.63397	49.43146	19.20315	74.13908	75.51122	56.87555	63.19635	42.80968	48.31863	46.07409	49.60678	42.06829	24.88912	51.95625	63.35345	33.42109	56.12479	34.4285	42.10298	32.07555	137.586	65.90886	103.6348	72.43368	115.637	92.42455	130.3261	79.42084	97.59196	81.09311	124.4261	98.29557
ABHD2	21.89811733	23.93245167	11.7131766	14.351905	20.07302467	12.14714968	15.907376	25.08980033	19.07274967	21.40754733	23.62693467	21.12366383	17.673888	23.54834033	24.94561167	17.10028753	22.947181	30.135454	25.91214567	21.11678097	23.59437233	27.91863767	27.51249333	33.27323733	14.57748133	29.92880067	33.697369	20.300034	35.03713013	21.78971267	24.23106	23.893274	22.88015713	33.33658	20.50169333	36.332049	37.01508967	41.952229	43.32253433	43.17793413	34.05267267	42.879014	47.21746367	46.63694667	39.40131167	35.08199333	40.33156233	47.985963	50.29166
ABHD3	86.94371	98.83025	57.0693	45.64857	72.11539	44.24277	50.25729	90.88172	48.4505	78.57428	87.00653	52.73981	21.34346	51.15852	39.68313	14.56878	54.4653	30.65637	64.98029	21.70079	53.6469	45.98857	45.67076	45.06857	31.85817	43.38113	50.92404	63.1723	66.46251	18.37164	40.69664	39.14777	68.73784	63.23805	32.71383	50.97715	60.50517	116.1658	61.19289	87.63289	65.71059	85.95599	46.17681	97.28605	65.44777	104.0651	58.10028	100.0472	51.30658
ABHD4	84.87758	111.2505	62.43555	44.91674	101.4327	62.39012	47.22594	60.41676	43.92712	72.19682	107.4036	47.26149	60.10214	95.08722	146.7808	56.89505	96.73552	167.0326	155.9406	65.16689	102.2499	171.1898	157.2994	175.139	79.48907	162.1326	156.6501	157.0132	138.6734	57.88033	82.34349	148.7105	131.002	151.2479	62.30283	122.6881	126.6548	247.0737	141.6574	146.899	151.4612	151.8542	143.6142	152.4245	169.3116	204.5273	153.7243	199.9262	149.3164
ABHD5	97.0313	130.3749	31.39749	35.22783	136.218	32.05233	39.72695	124.5079	29.56752	108.4087	135.7528	55.97142	111.0799	121.2019	123.6064	99.91516	92.31813	125.2755	213.349	90.57867	106.8981	147.3025	155.8242	191.4335	53.03568	155.7707	220.596	130.6216	223.085	89.24323	97.69434	127.665	141.0626	236.527	42.13139	160.7434	208.2563	203.3697	159.2223	226.8584	194.4483	211.8712	233.5116	293.4089	193.2596	214.5557	199.7796	225.6191	155.7351
ABHD6	57.80585	79.08957	38.0892	40.9481	74.5227	33.4565	37.56425	40.9481	34.46961	62.7471	70.64828	36.19886	69.17142	46.24555	66.33633	48.70402	54.8781	66.35657	58.56615	55.84713	69.51284	79.4073	51.06016	56.8312	23.12008	43.59288	60.35366	62.72107	52.4672	56.35275	46.82955	63.96767	54.06863	49.47171	33.92421	43.00238	57.49054	110.6842	85.58922	86.7745	82.20683	94.51184	105.4777	98.78564	116.8099	83.68541	100.3516	87.56712	87.20408
ABHD7	66.35657	69.64046	74.63397	88.06453	87.95073	138.2666	111.6328	79.58819	171.5805	104.825	119.3344	165.91	193.2191	140.9661	139.1506	220.0204	131.002	148.1302	102.0235	206.8529	148.1893	155.8242	84.19834	94.20802	107.848	93.42944	126.6548	128.4334	137.4934	330.9883	279.5428	212.2327	136.3927	142.5824	206.7696	149.2706	189.2998	64.29177	40.3744	58.07937	58.55952	58.62176	46.99393	53.05899	70.61304	38.78144	46.65279	52.53606	59.17054
ABHD8	133.4178	136.1074	317.6613	421.9031	137.6998	326.5941	407.1797	160.316	369.1296	134.5876	137.6998	329.7068	279.657	101.6766	119.3721	279.4606	104.1382	121.8329	106.8981	285.8547	109.6099	98.43832	140.2348	128.2478	386.8062	157.8266	128.763	163.3064	137.1171	388.9773	164.1024	171.1184	162.1913	129.843	460.6994	157.5111	154.5731	349.2804	460.7973	332.3627	512.4637	302.4264	457.6041	292.9648	404.3492	301.6241	461.312	342.0027	507.9832
ABHD9	10.76733	5.131701	5.991859	11.06418	11.89777	23.67445	14.6235	24.14257	11.32829	18.32748	9.12643	11.60556	6.14747	15.14009	9.256985	5.953154	6.980531	11.0886	14.2457	8.830822	10.0199	8.243153	11.49397	7.562302	10.87375	2.986387	1.636775	21.81032	8.397095	4.775383	6.048995	4.643924	21.21731	0.9067482	12.8648	6.5766	9.828028	16.20849	25.88959	15.49236	25.19283	23.09795	1.091807	17.6488	11.56704	7.06031	11.03882	0.5514084	8.566404
ABI1	62.0504106	49.7553135	55.21071	30.279919	59.818709	57.119985	50.1692688	65.6134225	57.628901	65.6267195	55.05384	52.946452	44.25557	47.761329	52.765031	45.5826335	42.2090125	53.135109	58.417097	48.585546	34.4229702	36.1555925	57.307189	66.634397	39.051689	49.980533	57.310371	66.671318	74.1854855	52.3777865	42.4375785	45.780333	56.826772	63.332889	48.97522155	64.428246	58.3819112	172.5171719	171.7416782	136.147512	172.05886	117.069755	136.872108	122.814385	179.896418	166.112713	163.8428075	160.9402495	159.615202
ABI2	168.88925	143.4093767	187.3982367	160.8096833	145.32168	161.7276567	163.5391333	185.8422067	192.2320767	166.29077	137.4505767	185.2052067	221.5835667	214.3030533	158.10607	241.8178667	198.31747	146.32341	172.5134933	263.5649467	200.5385767	163.3969933	169.9631167	155.3472467	192.9544633	177.70478	166.4237633	168.0852467	149.42135	201.0145033	161.5333867	135.5120933	150.02121	165.6776933	189.7604433	143.91714	147.9739233	282.96334	487.2341333	390.9650667	508.8131	335.9025667	445.0920667	390.8203667	462.8945333	339.0333533	489.6860667	338.0327667	459.1691
ABI3	4.488244	-5.764925	-0.1774888	0.1105005	1.701338	5.452298	13.93554	-4.09258	1.897824	3.55179	1.065169	0.3428722	4.589237	5.923459	0.2695443	15.09536	-3.528821	4.46464	-4.874502	1.278648	5.504767	-0.1368172	6.923417	-3.219243	0.03502298	6.173253	2.405514	3.584792	2.491246	-5.259054	4.873872	6.016703	14.75473	-0.3064392	6.590681	8.285358	8.786954	-1.536946	12.18383	4.196321	18.51088	13.81627	1.435432	6.151973	1.957304	-1.682617	8.645168	9.255535	22.73919
ABI3BP	207.9347	1043.797	30.00368	25.64421	1023.543	27.96871	28.95636	253.8529	25.73314	248.4269	1063.603	21.32641	30.12529	108.7705	448.455	34.38029	99.95388	509.1907	607.029	30.74263	79.26534	497.769	212.9526	667.9706	21.53978	273.1027	612.03	235.5422	589.8892	27.09167	85.83184	446.6584	185.8278	517.1067	30.16039	195.5146	485.1071	508.8686	836.5491	79.4472	785.1396	104.7982	599.043	79.93868	768.7553	611.1859	781.8177	615.3214	841.2361
ABL1	249.2964633	276.8304817	508.3152467	560.66663	248.0677656	511.337239	483.1881203	261.140908	435.5958733	262.5528223	237.2046447	458.0633433	285.5883663	134.0410783	162.5638361	297.21076	149.8653977	170.6587231	127.0240963	268.10949	116.491523	105.036363	157.1072211	149.2745303	291.5085277	148.0353957	134.2486333	172.9114717	143.4226808	293.289653	148.9327857	155.6906448	166.6605604	143.586006	288.7124543	163.0438863	166.6023922	315.600328	599.2951167	351.4205367	640.8003633	357.16373	512.34296	306.6532933	557.1750967	309.4057737	563.9369433	300.4808593	589.278712
ABL2	18.66466333	22.31692333	24.17590333	21.76905	24.95850667	22.17189	21.88650667	14.96649567	19.36366667	6.428452333	17.72860967	14.32889133	35.45654333	9.034936333	13.424783	25.27209	8.601632	8.483559733	22.935649	37.25963667	9.011578333	11.434553	18.23508033	31.64390333	23.32610667	12.1984347	21.47456667	14.27633833	13.66474633	27.15938	4.844944667	7.720729913	7.23126188	15.89508667	10.912532	6.650159333	16.04297167	51.04842	56.91155667	18.38839333	53.72482667	22.74727	82.45774	19.74603667	86.96533667	49.75270333	85.88186333	48.52512	49.85929667
ABLIM1	69.701437	114.0538648	47.886128	35.93016575	107.487235	55.56479325	35.0676195	65.50423025	26.93807375	58.83547775	83.89891228	40.38758475	50.64771725	109.8918197	183.334819	50.64678075	102.8017077	171.239185	168.9549525	41.14920125	100.018924	137.7338891	72.847438	170.837152	37.827805	72.4536105	179.9161275	56.2862025	84.37340625	23.420616	70.2428217	108.0510213	44.8526655	77.83792525	27.17877738	48.638552	89.43375935	128.0707528	190.9894158	95.07736725	222.923714	86.3148935	157.8569875	113.2604743	159.2936977	121.978325	152.7843804	127.7363735	190.2806173
ABLIM2	-4.485664	23.04115	-4.324855	0.02530194	22.06861	-4.395627	-3.741799	-0.9676917	3.92767	4.202329	15.79386	0.08240495	-2.476359	11.06051	60.93732	-0.9249381	14.93826	71.25143	63.02544	1.410686	-7.036659	51.26279	-2.2141	79.52343	-4.379192	1.726018	64.50194	6.574343	34.85635	-3.725512	7.7833	32.91154	-2.572264	35.58578	0.6889327	4.482207	38.17855	16.77146	4.117247	8.134322	9.433496	10.60824	8.375557	13.70942	1.377465	8.542678	-1.967382	5.530599	-1.956952
ABLIM3	206.3121	276.1409	64.85526	88.78477	304.6862	80.89581	86.51826	230.3699	94.00049	253.6557	293.3913	76.28533	166.1841	221.359	381.5966	166.7504	262.2831	349.3235	305.2936	183.4373	263.9872	489.0728	337.3544	299.8192	131.7481	344.9908	317.0536	286.0698	276.2658	149.1686	211.5082	402.6125	276.8274	231.2696	106.1917	325.9495	261.4093	82.09208	56.63187	57.4106	45.81394	65.54311	54.21352	61.69456	53.4179	89.26475	41.3049	90.47714	62.32215
ABO	-1.9842	-0.182737	-6.340899	-8.372122	0.1686019	1.440131	0.8201367	0.233994	-1.796889	-0.1842124	-5.27615	-1.499888	-2.861995	-0.1216932	0.6537172	-0.6407822	2.750353	-2.864279	2.602039	5.554376	-3.904492	-2.226563	-2.202996	-4.114571	-0.4000793	-1.338015	2.254931	0.7467859	-4.804824	-1.168626	-2.365804	-6.910525	-0.2529069	-0.6776298	-6.581683	-0.9546181	-10.90546	0.2037688	-4.396144	2.039982	-10.29804	-5.119981	-6.141767	-10.50421	-3.855402	-12.18046	1.235075	-0.827203	0.883118
ABP1	-5.38372	2.482735	-4.329283	1.348818	-1.740139	-1.680702	6.561882	1.590253	-2.109956	-3.751064	-2.363046	-4.060611	5.982225	0.6037032	-2.0336	1.231555	12.42191	1.818581	3.788864	8.027416	0.6141024	3.198129	0.6767367	-1.468969	4.175894	-1.112799	-0.1562064	1.883725	4.516831	2.419905	8.8216	-2.384312	1.84159	-4.334964	0.9822491	6.512563	6.285884	-2.303929	-3.650143	4.172731	-7.580284	-2.575645	-5.058154	-2.781111	-7.048539	2.314476	4.688345	-3.73667	-7.310812
ABR	534.7054867	422.70546	419.6249593	419.4297255	375.4612367	345.715017	412.3497373	560.240029	367.5523163	512.372165	373.2690697	374.961659	222.4808733	212.788199	261.0861123	237.851293	229.430018	265.7909833	214.7858993	210.4046217	185.8303077	188.4056627	257.2766653	262.2578267	220.6075067	256.5923527	236.2537733	362.965046	316.074529	304.1767133	323.8537777	285.5895547	347.2043613	333.8271461	243.6371997	369.3948003	359.64784	571.1651263	602.75254	480.0868633	629.98893	507.10747	509.6349077	360.225609	516.16654	561.852883	567.1074177	523.2538833	637.192291
ABRA	9.256985	0.7796673	11.81448	1.310603	5.822467	1.488915	10.74838	3.032737	-0.6478137	-1.360773	6.621659	-3.161821	2.046439	-3.188074	-3.478313	5.54522	3.781047	-5.17591	4.744031	2.108665	-1.006173	1.231555	-0.8735124	1.563053	1.32886	2.284458	-1.399001	2.739341	-5.137743	-1.675159	-1.567538	-4.892335	2.175965	-0.3853622	-3.721675	9.74518	-2.743799	0.7294769	-0.09382719	5.119348	6.76625	1.753728	-1.007406	5.261546	0.4816679	0.1266727	1.783007	-2.318019	1.39438
ABT1	13.9401	20.25932	36.5751	31.13987	11.8744	36.31509	39.33912	32.84798	40.50453	29.2477	15.85989	32.84798	12.72162	18.46654	11.6213	20.3746	16.72125	12.00547	-0.1613978	18.34828	15.38439	2.931338	18.27859	8.419122	28.40208	4.310772	6.671543	19.71154	16.14178	15.91848	18.71716	7.385771	15.20832	13.55893	16.61647	17.26448	11.01636	75.83773	90.77024	93.20297	108.2661	78.40286	110.7242	99.02993	130.4121	104.8436	103.2933	90.23828	95.09764
ABTB1	76.4184	112.36343	133.546775	154.023405	124.16666	145.937815	152.469335	75.225325	133.64139	85.93059	136.021585	146.5351	160.37545	60.43708	81.263025	165.2151	67.005985	94.175715	96.6122	146.51295	78.5768	90.444925	91.138955	103.06095	155.261425	96.56491	93.543415	71.385035	100.441845	149.05806	81.55478	87.57442	89.49197	90.8997	159.506515	89.055395	109.85038	218.225015	201.66376	185.688865	203.730635	176.668535	171.451595	205.5475	139.47786	228.29325	173.883025	243.337355	205.128535
ABTB2	2.612564	3.819133	-0.8606733	3.834903	11.29119	3.925818	0.07300621	3.39824	1.222811	4.077446	1.667873	2.172781	34.54592	19.68531	18.72305	26.41229	17.34351	18.56944	21.43646	30.38296	15.46977	21.51531	8.220458	15.6434	-0.3213996	3.833203	14.59423	2.741105	12.16749	17.25823	10.21655	9.591859	4.200456	21.32641	3.280885	8.256981	11.03399	-8.195668	7.436888	-2.825681	-0.112204	5.847618	3.959612	11.31614	5.416739	12.5197	13.68319	6.229288	6.548231
ACAA1	389.5206	329.7068	386.8062	312.3838	350.9133	311.0043	355.6618	333.7485	259.7223	361.9219	373.8358	350.6298	407.5781	418.8766	401.2237	383.5025	429.5027	378.8292	347.3559	417.4974	484.8982	341.5605	489.0728	395.3217	337.6114	455.9059	369.2801	427.1786	261.7194	381.1648	346.7561	282.5491	330.9883	267.6862	268.1248	335.9867	267.4833	593.3336	540.8533	618.5922	520.1758	619.927	395.9657	511.4983	445.7347	599.3312	397.6748	564.8925	446.7183
ACAA2	128.1051	133.2128	241.3899	255.4895	119.4199	325.0745	323.3154	148.8244	342.5711	183.7865	135.8992	322.656	300.3003	164.9521	128.6696	273.1027	166.9726	154.021	127.4651	326.2261	201.9547	159.093	171.9815	107.8844	259.9246	157.1222	136.9258	207.7751	187.0643	439.7136	240.7397	184.7967	207.4587	212.2327	417.6545	243.4127	182.0676	572.0511	643.6944	740.4961	627.6606	757.8749	685.8936	748.6215	614.591	615.3214	639.2554	563.1226	673.364
ACACA	470.7594767	595.621684	461.732232	562.3925992	615.8420647	500.1501397	571.280478	478.9257043	523.5450513	442.1121197	620.0501737	492.117643	282.8285647	406.9786513	477.8378823	290.527955	443.2590013	504.5968903	417.500043	294.8318773	387.277098	431.96223	445.2486833	485.9705152	442.652508	486.0638365	443.200049	385.5875957	325.668702	255.2618177	432.6822783	464.1778477	410.9355703	306.6644843	368.8559973	444.585875	341.9913175	1150.085347	1062.869663	676.2962843	1064.236684	665.0051387	1018.320436	744.9526121	1025.031961	1157.36873	1023.953173	1124.905875	1050.658464
ACACB	20.60144	47.47095	43.31087	53.99497	46.65511	51.20182	61.15311	19.6342	49.37979	18.65842	55.63336	35.36002	58.45724	32.25203	43.05472	61.36963	37.14413	50.06521	18.15573	68.85618	24.72372	26.84015	6.302418	27.09167	55.49254	11.98945	35.41177	15.10165	20.62135	43.59288	24.14257	19.98572	8.48225	15.16959	38.48082	13.75374	27.90868	133.1324	76.3894	68.2505	68.71378	81.41222	82.73913	77.1684	70.8203	124.8522	70.50338	121.0264	71.43681
ACAD10	28.20812	33.03154	55.74127	74.17012	29.90051	52.84681	75.56907	39.67079	60.82436	38.71135	43.18472	65.26399	68.60649	25.66344	48.90851	61.63683	39.59777	42.51801	32.01632	51.87745	40.19826	33.48103	42.40688	37.60821	54.52909	33.60468	33.42109	43.55602	50.55056	79.38098	50.58545	62.4622	49.39952	50.20113	76.40688	49.685	49.50528	182.6532	185.6672	148.9402	206.9193	146.3235	186.9179	171.0264	166.5177	165.7466	168.836	212.6013	198.3617
ACAD11	483.4763	680.436	728.7255	792.6629	744.1548	728.3119	847.2242	494.8916	750.676	534.5757	778.8013	822.0407	1345.558	558.8145	664.2624	1341.505	579.5867	609.8826	560.8669	1307.792	539.1532	554.8954	511.6387	575.9244	680.8322	511.1105	560.5925	413.815	492.6464	1369.607	501.9025	551.2821	433.1187	438.0797	602.0619	363.8611	374.7666	734.6118	613.3853	564.2469	627.9263	547.8456	677.1499	526.158	705.8328	795.8409	737.6689	806.2849	651.9575
ACAD8	162.0701	274.3219	251.6888	193.6633	231.088	233.3169	179.2525	147.4589	186.1288	118.4695	192.8877	204.477	203.883	205.8007	241.2298	214.518	203.1918	258.103	176.1139	188.676	177.5953	241.0339	162.3727	200.2621	236.06	169.4861	186.544	163.6033	187.5398	180.9298	153.6259	196.2871	129.1675	174.5173	202.4992	119.1915	165.7818	299.7801	256.8363	233.6052	265.4411	253.5742	257.9089	276.4516	274.1602	311.4474	315.5317	265.6071	281.4784
ACAD9	526.0471	487.1316	480.4667	531.6661	456.9404	460.6994	550.6572	531.6661	459.6385	465.1591	453.4612	427.5311	376.7964	419.0432	398.606	391.5825	407.9188	441.1836	412.6903	370.201	411.8331	372.7293	440.7554	409.1553	435.5058	431.1093	360.3799	423.8796	392.6788	340.4996	387.9348	410.5633	430.6604	395.3217	356.1129	418.5253	386.2867	589.9594	576.0338	663.3832	583.5164	683.996	578.048	566.0627	468.8593	610.1593	541.2561	609.9075	675.582
ACADL	-13.08994	-3.454409	-4.650163	-5.036263	-2.925275	-11.97948	0.7039943	-2.766699	-2.348959	4.940926	-0.4614631	-3.174526	-5.145592	-8.078833	-4.996147	-7.706503	-0.1812806	1.896381	-4.111594	-6.89275	0.6902577	-3.398458	0.6664337	-6.314131	-6.31895	-0.006499144	-5.358517	-7.845187	-6.98073	-4.17887	-4.853827	-6.164619	-6.572616	-3.159167	-7.845187	-1.25453	-1.988272	-5.956128	-10.0304	-10.62858	1.580542	-2.323421	-4.547415	-8.437833	-7.773545	5.813366	-1.364031	-5.924249	-10.40964
ACADM	604.6594	701.5366	681.1435	720.6005	630.6837	636.6241	742.8349	650.4359	742.1378	643.3566	725.0667	644.4753	386.1461	515.2709	488.2505	345.1227	460.4565	523.0364	526.5499	328.1379	391.5825	484.6504	452.8419	475.5733	498.7825	464.2605	488.2505	573.58	574.195	401.2237	490.1052	595.9329	577.6019	569.076	582.2849	563.0215	538.4455	1530.941	1982.999	1738.868	1945.201	1711.499	1913.191	1692.657	2025.325	1599.465	1882.339	1597.438	1914.695
ACADS	7.754607	11.53908	16.39986	19.45886	6.074813	23.9358	17.62861	6.867506	3.09579	7.636883	7.125331	3.32478	24.6552	6.255705	16.45667	19.18176	14.29994	6.517165	5.481014	24.66305	11.50177	4.383205	21.08681	7.554771	19.62762	13.60296	7.87701	10.40302	7.060335	12.38667	2.418494	7.257708	13.95327	9.302658	11.58782	13.04732	4.667814	52.7192	62.05068	61.27918	43.02233	68.71378	33.39709	61.91517	30.25734	49.45602	45.58871	31.90795	53.45293
ACADSB	29.80059	23.96657	23.09658	16.433	24.54101	21.47417	27.73224	27.54092	12.39037	23.41294	11.18017	19.14953	-0.3880529	5.308487	8.014826	-3.797803	6.198053	4.279545	6.840348	8.359086	4.322002	6.713601	-1.145645	6.521433	9.834549	4.336197	6.084007	13.37481	6.232478	6.500209	5.160662	9.036092	8.649502	-2.16353	12.21887	12.3017	-0.4750821	20.3877	27.10446	21.4678	25.76073	27.33622	25.60706	18.06568	19.23127	28.01813	23.46529	27.70274	38.38289
ACADVL	657.075	706.6960333	1058.758167	876.5996667	726.3335733	1003.042333	867.6488633	633.6054333	834.2590333	668.0389667	630.5014833	977.5658333	1390.54	547.4963867	592.32535	1293.7506	607.47969	618.5617333	914.5484433	1294.7289	614.22093	556.3139833	789.62525	962.03534	1164.359287	806.1849767	899.02894	708.7840167	864.4275967	1179.51391	560.8364267	570.0128567	696.7969267	826.8901733	984.8321667	664.7145733	860.2534633	929.6685967	1268.670133	1196.496833	1166.396167	1219.681467	926.6512667	1023.915267	1029.0825	1226.6277	1054.394267	1252.452733	1246.527733
ACAT1	1756.976	1619.304	1036.12	881.1057	1607.443	980.1082	869.4684	1599.965	892.7193	1652.814	1681.628	900.3332	694.9379	1192.251	1061.265	714.9762	1132.075	1108.88	961.2864	713.8519	983.9383	983.3487	1111.218	942.8363	648.3231	1096.052	1002.58	1760.668	1508.041	1001.207	1463.234	1335.172	1610.746	1326.479	810.464	1609.014	1512.251	3260.897	2114.704	2428.153	2076.165	2646.131	1940.428	2249.506	2103.172	3005.364	2074.918	2719.159	2210.915
ACAT2	8.154507	0.3273078	-1.019159	6.288245	7.966936	5.127105	2.844585	17.0081	7.78582	16.02349	6.90168	7.089652	8.643455	28.53111	14.48398	9.460239	20.79663	5.547579	4.747991	8.527709	28.72612	6.82252	3.533633	15.86491	15.10165	13.0913	5.574054	19.67886	11.88688	11.71087	30.36268	17.52062	27.26176	17.14765	13.78101	25.10617	17.30437	14.08419	27.59189	15.08086	10.59544	18.70572	30.65072	55.77997	8.883149	55.50687	10.95271	54.14787	6.908294
ACBD3	795.4037	739.8615	669.3584	667.1438	681.5146	752.2275	785.2254	769.3904	867.2737	709.435	819.5061	838.6664	563.8134	877.3428	729.1741	637.2858	777.5201	770.8118	608.2233	668.314	542.8872	688.9444	578.7462	596.254	656.1204	618.8639	619.1549	712.675	776.1137	880.6298	779.7145	854.0424	800.1201	890.5865	705.5135	756.6177	722.7211	1464.615	1566.114	1473.043	1497.922	1295.108	1620.775	1631.258	1829.943	1526.531	1664.881	1581.821	1375.106
ACBD4	-1.002212	3.642593	-0.04800629	-3.646989	4.472406	-1.02563	1.219948	7.616979	15.90145	10.3124	18.09167	10.42305	19.32951	14.29566	10.04887	21.24969	33.59059	18.51548	18.06231	29.91228	18.71212	33.05413	16.055	9.539249	22.44079	16.41587	16.58098	14.96919	13.22312	16.34241	21.96659	12.923	20.05961	14.33414	12.94104	12.47244	21.35218	26.04775	29.21832	17.66054	29.15651	17.63021	35.66925	15.35726	24.97338	20.87332	16.01272	20.41739	26.53872
ACBD5	12.129892	18.574723	9.332963667	10.33498313	9.626110667	9.990783667	3.125879333	14.11969133	6.715358	15.419849	9.1377997	5.588079	7.557158667	7.971417	9.306732	1.438943333	6.840345	7.559022333	0.064703333	2.462086333	3.173289	1.645769	1.861055667	0.138456667	-0.421211333	3.638517333	1.791437333	10.40645843	12.035633	10.88258367	7.936394	11.30679837	12.92765733	8.928769633	10.17253233	12.18281533	12.56109267	21.43962067	14.932959	16.64187633	19.370052	26.50237367	13.60870633	22.4319667	19.89619967	17.058885	20.28450293	14.498017	20.816568
ACBD6	227.1751	275.5363	373.6735	404.4903	272.2545	385.6898	431.1093	246.8167	382.6672	231.8108	264.3929	333.3681	693.9069	247.8086	303.2291	711.8323	265.6328	304.5666	242.0311	640.411	271.7162	285.7414	266.9577	257.2245	368.0763	230.1963	248.3397	228.9294	240.5558	616.4584	248.3397	265.6328	233.047	238.9048	422.2792	247.5052	280.9348	472.477	548.4675	461.4732	557.5952	460.9725	584.3432	414.4491	493.128	403.2661	551.4542	463.5177	566.9539
ACBD7	-0.573681	-3.1576165	3.805889	14.4361525	0.5436145	-0.105982	8.7443065	-1.9157725	-2.3974595	-0.006481	-1.776462	0.868098	3.399761	-6.761209	-1.4603335	-3.272512	-1.296685	-3.477346	-5.803066	-1.8043928	-4.739642	-4.320086	-2.8810206	-0.80271	-2.184222	-6.9575085	-5.6577645	-3.472827	-5.168153	-4.0206805	-3.5649365	-6.82827	2.3690045	1.186177	0.7423035	0.419645	-0.750548	3.952965	1.0921805	4.828901	1.548844	12.6188325	-1.5373435	2.1539185	2.0542755	1.3824645	2.1810097	0.556322	-0.3763226
ACCN1	-2.581196	1.977918	1.405968	4.692771	-2.06016	0.9838095	-4.219614	-4.939885	-1.929373	-6.607963	-2.984079	-9.087763	-2.891333	-9.057176	1.354858	-2.333225	-2.290943	-4.793252	-2.773596	-4.290067	-1.232504	-2.781597	-1.123802	4.658001	-2.380896	-1.626556	3.831433	-4.823607	-7.427169	2.041105	-2.477666	-6.89275	-3.281364	-3.766007	3.744796	-8.752786	1.085171	1.54879	-2.508433	-9.711954	-12.98815	-5.189059	-7.371443	-9.154196	-5.058154	-7.849894	-5.727883	-2.198275	1.377465
ACCN2	18.986508	17.46482	29.318987	22.6837425	26.9845305	41.148192	36.4774395	30.341197	40.341643	20.238024	17.2504715	42.7220365	14.4689875	18.302317	5.8545925	14.69863758	11.8587815	18.873802	4.7551885	16.46237225	13.516946	9.8722305	20.1292245	17.340088	22.47385	29.196795	13.68472785	24.3889185	8.66709695	14.1785365	19.661258	15.815182	25.560375	4.899891	29.7317135	23.10916885	12.2062585	98.098441	197.2822695	70.552147	202.3908675	68.794045	165.9784745	74.93447	170.18473	82.80705	199.47257	82.242659	213.9218195
ACCN3	10.128029	14.1554045	12.217123	11.07834396	18.3767265	10.872393	13.0926335	13.923579	11.3542735	11.810297	14.879817	4.088232	19.057695	18.95115	12.242984	13.5092	15.010715	19.173497	19.5530455	20.011833	5.4830315	8.3802798	17.3984255	15.4366575	22.63283	12.422762	7.19442	15.2068725	13.58740565	16.283097	13.226962	14.697795	14.0353464	18.2121335	15.3272775	19.3845048	9.8886395	40.711624	26.6220725	29.622947	30.4648677	34.2637625	24.5183415	26.6668015	19.0023515	20.646776	28.82009005	24.05821105	30.282805
ACCN4	5.183178667	-0.0575651	-3.197138667	0.764506667	-0.313134	-2.850819333	0.4165687	-1.259714	2.873115533	2.656120767	6.017620333	1.810916667	-3.640280367	-0.0615982	-0.873646	2.874458333	2.549950667	1.044439333	6.051735567	2.359656333	2.541102467	2.409826333	3.864245	-2.384031333	4.921858	2.293613667	4.734503333	3.239888667	2.236559	-1.571564	0.439882333	-0.873158	-1.361851	0.065408667	1.718287967	0.493246667	-1.655889667	-0.798033667	4.123724333	-0.338370667	3.168332033	-0.519842667	-3.120640333	-2.752621	-3.282035333	0.803548333	2.114941397	4.332863	2.918479667
ACCN5	-0.351392	-0.2377422	-2.887648	2.650762	-3.46956	-2.449816	-1.703937	-1.089949	3.021633	1.605509	-2.382055	-0.168017	-2.072627	3.986911	-4.942807	-5.023402	-1.523448	-0.8379979	-1.237848	1.758853	-1.262283	-0.810315	-5.359855	-1.229679	-3.188074	1.821782	-1.409458	1.304784	-7.712788	-0.09309396	2.725739	-1.79963	-1.996177	-0.1378919	4.927827	2.347953	2.831354	1.213046	-1.837036	-4.020786	4.861773	-1.177617	-7.154313	6.850962	-1.074685	-1.585349	1.428658	0.3499385	-1.325873
ACD	76.73246	45.56076	76.88232	72.22232	58.19289	72.0634	80.46923	93.10542	75.54111	87.69727	48.1813	86.02416	209.6639	166.242	151.1861	194.4764	167.6424	157.0132	155.7707	202.4992	176.7287	146.7275	204.0335	171.3203	186.1288	179.1866	187.9783	123.1981	107.282	106.3119	116.702	83.97687	129.5978	120.3801	133.3122	136.5839	101.5404	198.3617	251.2584	326.2699	254.6468	286.1622	220.9078	284.8355	222.9849	219.3016	260.0274	239.4628	223.999
ACE	-3.503952667	2.635328667	0.481874333	-1.301155	2.354515667	5.761847	-2.518689033	-1.004287667	2.782061	-1.325034567	-0.417430067	-3.689429667	-0.587869333	2.593033667	1.991928333	0.262305	-1.2673271	1.682989095	-1.081805	-0.6516172	-2.704475667	2.602573767	1.219019667	0.579259667	-3.727946	-0.729252083	0.307839633	-0.174064467	-3.316662667	-0.221793147	-3.138043667	-3.937027	-1.470886033	-2.609298433	-5.530074767	-2.154721667	1.290527	2.133858667	2.052916	-0.013657667	-1.654336333	-1.019087667	-2.002617667	-9.146109667	1.898842333	-6.443799333	-2.716448333	-1.363005667	4.0455441
ACE2	-9.013595	2.229362	3.889654	2.45382	-0.9223744	-3.072915	-5.503433	0.3680404	-0.114366	-5.578993	-6.053433	3.305346	5.729896	-5.79391	-4.283449	4.363379	-2.339528	4.263674	0.2889782	5.759203	8.824424	3.522564	3.969841	1.912883	0.6077019	7.074041	12.44072	-1.468969	7.147199	-1.190186	5.633912	-1.156232	1.428373	4.015833	-3.39717	0.5268397	-0.7550236	-2.149812	0.4153045	3.213367	-6.878902	-6.223274	-3.563864	-7.856943	3.588335	12.70324	-2.944769	-2.60478	-4.809487
ACF	0.121604	7.067456667	1.325707333	2.3039887	0.573853667	0.317774333	-2.587090333	0.066082667	-2.285062067	-2.947713367	-1.334345	-1.856730333	-2.1457341	-0.968882333	-2.803903333	-1.663338667	-0.193277333	3.974663	-4.355641333	0.526033667	2.263349333	-2.995708333	1.102065667	1.6777927	2.756601333	1.952085733	-0.917575667	-1.4855376	-1.179919633	-2.604016667	-0.485852433	0.123317	-0.334663333	-1.093987	-1.516518667	1.673700023	1.392462895	-4.234865333	1.740002133	-2.625770967	0.548731	-0.635188667	-4.544805333	3.1194968	-1.72137448	-1.141604	-1.327363	1.389246333	-1.3571449
ACHE	-1.3723885	0.0041455	-2.956526	-4.1433335	-3.5315905	-3.73012245	1.775695	3.2867885	-7.2374575	-5.6346085	-2.0736622	-5.7383205	-7.811072	-3.6711655	-3.983228	-2.9798988	-2.6434915	-2.084786	-5.9452295	-8.6487465	-4.6262615	-7.3373425	1.08818455	-3.827901	-4.5695965	-0.7820923	-5.691713	2.312497	-1.362319	-5.281167	0.4743292	-2.5560693	6.884812	0.630788	-4.8869995	-3.8403921	-2.2976318	-1.84606965	-3.199446	-7.2978055	-10.7961765	-3.617684	1.528871	-5.975743	-7.2190165	-3.905742	-2.667933	-5.538013	2.2946415
ACIN1	297.1147	288.5038	385.8401	346.1069	313.6757	409.4669	330.9883	268.6487	310.7198	283.3364	268.2175	385.0767	832.2702	462.1879	417.4974	810.06	468.5629	491.6786	565.254	821.5436	506.663	530.6661	506.382	545.5444	554.188	507.93	546.0079	431.4653	471.7702	727.5814	425.5824	395.6707	408.5804	535.0535	483.985	399.4524	470.3733	668.6818	664.2964	591.2754	725.8241	664.5605	566.3126	513.5734	652.9605	624.5911	661.1202	561.8444	675.867
ACLY	3209.569	3185.565	2009.079	1750.321	3175.11	1996.163	2004.634	3045.208	2066.361	2642.967	3029.303	2013.621	1262.298	3478.107	2419.6	1510.785	3332.529	2462.796	2117.787	1626.905	3153.687	3139.6	3220.118	2128.259	1699.335	3231.873	2103.653	2659.211	2024.9	1454.056	2549.1	2449.705	2655.596	2015.94	1259.204	2326.949	1878.75	5395.497	3875.174	4916.908	3528.552	5168.313	3084.465	4609.972	3175.643	6671.26	3300.209	6093.093	3803.882
ACMSD	48.30017	36.03495	39.0157	35.14739	37.02183	33.96487	48.52417	33.46839	33.17358	41.04834	46.51165	32.26451	42.24469	34.69929	42.74542	38.72478	39.85571	41.32663	44.11001	36.95164	33.2099	34.99718	44.44715	31.89503	32.79939	31.78787	33.88515	45.52489	42.90812	36.50824	49.16155	41.4334	49.10918	54.13246	47.59661	36.89322	32.20546	93.47802	96.72897	96.03162	77.86029	68.30538	87.08153	75.10423	89.29952	83.41624	88.23362	97.22028	109.7009
ACN9	121.4986	125.7902	116.7565	146.8329	136.7215	137.4934	160.8639	133.1081	176.3743	116.7565	160.3858	158.1616	258.7347	261.2111	285.0005	197.8313	236.3441	264.7239	219.2368	230.9782	264.9305	286.4435	234.801	209.9054	230.1963	222.1404	271.9256	169.7614	216.1774	176.9959	226.0752	229.7665	184.4393	230.9782	274.442	184.0156	213.4442	789.0873	674.5162	605.733	613.3853	512.9415	801.4391	806.2849	681.4991	680.6464	636.4235	726.1542	600.4933
ACO1	3916.361	3962.275	3130.281	3394.024	3431.114	3006.289	3045.208	3663.557	2884.884	3502.523	3344.136	2676.202	4246.795	3916.361	3589.878	4276.796	3757.62	4218.957	3091.507	3981.656	3520.108	3368.349	3502.523	3750.501	2879.751	3663.557	3713.276	3685.53	4064.185	4779.2	3891.747	3817.425	3817.425	3952.508	2708.584	3874.648	3900.849	4193.58	7722.861	4279.204	7006.73	4327.545	5979.648	3993.688	6106.941	3799.611	6057.26	4017.37	8074.721
ACO2	121.6494	130.5659	135.7528	100.1368	170.23	160.6294	118.9214	182.9528	157.2994	185.6839	192.9979	141.7925	130.854	141.0101	162.6141	167.722	134.9208	138.2166	186.1288	158.6069	178.14	191.6299	171.9219	156.897	133.2128	177.7907	162.0701	199.9768	279.0666	249.9038	292.6878	280.5047	260.0231	232.1769	198.6521	242.3811	244.3497	364.2682	247.9035	354.3672	321.9587	367.4062	269.8535	315.9413	261.78	368.7995	287.8484	350.0615	315.2027
ACOT1	70.7254995	115.8373097	73.3937195	81.7254535	120.8690945	98.8705535	93.487847	85.627542	132.3710655	100.34305	160.6536505	121.180265	95.906655	85.042065	122.051839	99.757105	75.4150585	104.8197715	108.6014605	107.012495	109.143275	153.410585	113.735998	92.581058	100.557163	121.632607	101.895085	143.9002095	107.935896	133.4859015	99.3915437	164.2003315	139.2147765	111.770924	125.94315	129.459609	106.775024	425.239805	344.122383	460.95555	376.16412	511.03327	284.9109395	398.04696	298.2745715	397.43092	309.874083	401.41968	363.505785
ACOT11	13.68218	12.85121	4.337067	4.2146385	12.5903835	11.2037135	8.791407	14.26127	-4.63718635	3.39141	5.639942	2.338497	-0.971221	5.30361425	6.175824	2.488263	1.89712145	3.661206	4.020175	2.585347	-0.8931782	1.170177	5.2379156	11.1732065	2.49837345	-0.1907625	2.5496395	5.439531	1.7189771	-0.7886111	2.8362935	4.3194574	3.46878125	3.300008	3.614864	0.9875112	4.6209145	12.0952435	10.2345805	32.4824725	8.82242	27.35039	9.4880045	34.2491615	11.5441915	23.418567	11.255355	13.659159	14.3350415
ACOT12	4.322002	1.839823	1.241885	1.178741	10.78151	4.643924	4.632927	8.033547	8.962504	3.460736	6.745134	2.425455	1.76221	0.5666617	-1.16197	2.410514	3.514215	5.413355	2.107179	6.153472	0.5560842	5.277443	8.815835	-2.87442	6.144782	0.3911462	7.184459	-2.609751	1.115244	1.071705	-0.3500696	-5.8516	-3.319471	-6.404702	8.555645	-3.054549	-0.8594689	1.295192	3.387486	3.53322	5.783214	6.887254	-0.06060601	7.242154	9.46836	-6.940352	2.21093	1.717303	3.181858
ACOT2	-1.068225	-6.956168	-2.613191	-0.5090548	-11.22936	-1.719632	-0.2948834	-0.07261142	9.063385	11.34659	11.4124	11.75108	-1.389124	3.73657	-3.993758	0.9435042	3.865227	-3.819235	0.7039943	5.109507	0.90115	-0.2101392	-5.831605	-4.929045	-1.665125	-8.327749	5.633912	16.51683	31.02476	11.40904	43.97623	31.24379	28.31885	15.73715	18.46654	47.04287	43.91327	13.0475	1.740447	3.801789	5.14679	11.62009	32.6063	47.02948	12.17508	20.15042	7.063583	8.127232	10.88437
ACOT4	37.05352	94.73442	28.66745	21.97308	97.0313	20.27312	17.55822	43.05472	11.88277	43.81604	101.8186	8.745149	67.90596	80.305	205.1964	53.56429	80.85787	212.8699	135.3228	56.48587	95.75673	170.5364	82.40267	134.7762	48.46521	88.02596	128.5768	75.96278	118.2572	47.18727	73.41702	193.9212	59.20421	120.663	27.19555	73.47169	105.9091	77.88779	39.23415	82.23946	44.59956	89.85665	50.83511	75.47279	53.14421	95.31596	62.44881	77.77843	46.01116
ACOT6	2.834872	-13.04843	-2.847125	-5.069508	-7.018078	-4.559814	-2.753263	-3.837245	-1.385058	-6.185559	-5.755567	-10.74533	-0.4654669	-4.287508	-7.731683	-6.481042	-6.265052	-4.305297	-6.694258	-2.714872	-1.402562	-1.364765	-8.285152	-7.013322	-9.304797	-9.317562	-5.330962	-3.514941	-7.743608	-2.420027	-1.732651	-4.702853	-9.426125	7.535718	-8.304842	-5.227412	-7.352328	-9.999458	-7.985605	-5.369486	-13.08316	-6.130548	-2.760836	-6.674695	-6.905196	-4.942516	-8.655452	-6.352641	-5.940915
ACOT7	608.8454913	544.1527855	214.9445247	212.5480834	559.3207512	248.2117092	221.3113813	704.5506038	204.4544442	732.0956873	604.941863	228.320699	231.9832972	428.8011989	434.9509735	236.7732261	415.8533433	447.3074918	514.5694307	218.0729835	497.9273125	445.3076	492.6873794	528.4291482	172.8717057	472.3663628	499.376349	557.19404	526.018239	256.3395133	561.447216	481.3446749	546.075283	535.368598	187.0189332	557.8831207	556.8866445	390.7418217	258.3527635	740.0636743	254.5592942	748.5664235	215.6909607	570.1621997	210.3155413	476.4756399	235.2586258	475.557303	277.5441187
ACOT8	47.424	39.59777	36.26405	37.42325	54.25062	27.25092	32.04028	58.39076	38.52613	69.05968	59.98317	28.92104	40.3057	45.45163	51.6813	41.04834	59.24867	53.48854	45.64857	55.933	67.20216	37.03886	39.82788	55.69813	43.12372	45.46822	37.90807	49.19629	78.43328	53.24398	107.2114	48.76102	92.76286	62.43555	53.75117	50.75588	65.94911	83.36607	72.51974	84.7909	98.64181	97.49083	72.02353	69.31989	54.3334	77.54748	74.05257	75.21432	74.44621
ACOT9	374.85895	330.80245	232.44341	224.1863	305.093	233.6631	218.93895	421.2571	226.6323	409.20605	326.7793	206.42295	192.992635	241.20045	226.1844	197.516595	279.9213	216.953855	315.78865	214.70617	282.83025	246.71665	279.47535	294.1671	198.107945	297.83485	327.4801	324.3995	316.69445	195.50113	256.8794	234.046	288.93	329.9566	195.06341	314.0704	308.90475	443.3804	576.78375	698.0714	533.21125	666.9586	476.86695	575.2053	498.8013	512.22675	483.6159	547.14125	569.4455
ACOX1	45.33972533	35.944835	29.2627659	26.76960947	25.36869333	29.737041	27.63403964	47.976257	25.214328	40.25425933	31.79899833	30.8310988	11.44446433	31.166397	22.63693533	13.56325567	30.71021233	24.75280533	22.138005	18.11892667	26.3266061	17.98779367	23.13417867	21.907629	9.674850667	25.73782433	16.8349407	21.27688333	18.40803233	15.23636167	23.44360937	14.56127453	18.51833333	24.62921967	10.7117102	22.670219	15.37029067	44.24087333	57.38787167	50.608642	54.27381167	51.770108	60.82611133	61.90698333	70.39245067	48.05029567	60.96203933	50.77866333	51.15291177
ACOX2	12.42555	5.316524	55.59716	40.72734	6.898953	40.65345	33.54434	10.97291	16.81487	6.135044	-0.06167583	22.02721	11.06418	4.981945	1.103513	10.64134	4.86755	1.348818	-0.000870082	5.973523	5.493857	-1.338015	2.14602	-2.236321	23.46241	10.57443	-3.103034	9.394383	-1.460746	8.998179	1.410686	-0.1613978	-1.961356	-0.7137482	10.00726	9.736236	-3.987026	148.6472	283.1163	141.0606	295.6035	144.9615	307.5487	149.1023	289.817	180.9192	346.939	181.9743	302.4264
ACOX3	244.4624	172.5261	216.8543	245.9268	204.6408	243.2361	235.4473	267.4833	218.2747	228.7457	185.9635	223.3274	355.2607	240.9241	218.1871	308.8043	264.1886	233.3169	242.1279	280.8298	316.0935	184.5097	243.1583	282.5491	356.1129	291.8865	266.6665	238.356	252.5294	271.4184	250.2048	165.0114	264.1886	227.6997	239.4667	259.2157	237.1669	336.9832	411.5664	428.1809	401.7209	428.2996	330.9672	415.6749	340.3432	375.2299	355.0887	421.2516	431.424
ACOXL	-3.806574	-3.511108	-3.899154	-6.93578	-5.011616	-5.912175	-7.498338	-10.11136	-3.831958	-3.783057	-2.986604	-1.838713	-5.690732	-2.939475	-2.014215	-6.508513	-4.226019	-3.468368	-3.930966	-8.012981	-5.358517	0.6994185	-4.002518	-7.513221	-4.139436	-4.692685	-3.999627	-4.896226	-4.210065	-10.17525	-4.813555	-5.304484	-16.59195	-6.730586	-9.462485	0.5560842	-8.179399	-3.562019	-4.637817	-11.0994	-11.71574	-7.497372	-6.033154	-8.494955	-7.612238	-6.8961	-12.99494	-11.89001	-6.558347
ACP1	1890.9846	1962.44555	1795.48405	1404.7608	1875.8497	1732.6666	1514.23425	1654.3654	1812.106	1666.55675	1928.9335	1555.2136	1058.56245	1252.3371	1331.8733	1161.6021	1281.28605	1362.6852	1331.69895	1194.1496	1359.89445	1396.33455	1172.94545	1399.40275	1221.2827	1100.4547	1386.54215	1419.9068	1303.105	1272.25335	1258.4238	1384.847	1323.8222	1462.50135	1317.9089	1270.33795	1292.5187	2316.0465	2852.4335	2784.7225	2855.043	2849.8845	2331.618	2343.137	2779.998	2415.554	2860.297	2468.6905	2681.475
ACP2	164.2723	138.8759	141.3501	165.9731	169.0346	173.1069	175.0923	170.9209	196.4665	162.6745	172.0576	175.139	383.1674	295.3816	365.7262	356.2661	288.5038	326.1116	249.1664	385.5257	243.9812	316.7801	277.7712	296.8511	247.9827	304.9315	264.5164	250.2048	183.5874	294.8039	225.5011	258.5233	226.8081	190.8931	246.9191	234.6067	209.2381	321.5308	485.5737	440.5436	391.8117	403.1477	359.2763	401.3021	260.9615	358.5054	325.9332	381.0003	360.2794
ACP5	7.697955	81.37223	7.661083	23.18403	75.83959	8.592035	8.39238	16.08862	10.24536	12.25253	77.58331	13.68258	44.27452	15.65345	154.1895	40.34669	15.46977	150.5736	72.52011	25.20064	16.15999	91.93484	21.9134	91.77267	19.3165	16.04533	43.97623	33.82647	58.28552	31.38471	23.53315	127.5653	22.71544	55.46967	5.987154	17.50806	63.74092	-4.785359	13.44318	1.202876	17.28593	-7.417331	8.531299	-7.220767	4.531296	-6.645494	-1.607565	3.200871	-0.8482084
ACP6	71.6958	89.72944	72.44308	76.19859	93.93426	56.94323	78.07361	75.93248	63.89675	66.23238	92.03517	61.48767	82.20984	84.26117	110.6171	83.69972	79.9521	105.2496	60.46128	75.13737	70.47012	86.0614	72.61418	67.29732	61.44158	58.17298	55.88544	76.67155	63.56029	67.59954	74.63397	93.29499	70.37657	63.67394	46.44351	71.83082	73.28149	87.38113	109.307	97.91931	111.8892	111.7701	74.05257	65.25756	70.71687	70.14694	67.05872	66.32678	108.4608
ACPL2	42.16551	41.14308	70.44069	67.12753	48.81311	59.96041	71.91038	43.76188	73.12164	34.49737	43.6209	81.75034	42.28881	34.25119	26.29551	49.43146	19.05795	20.9059	43.36592	43.67255	20.40564	19.15567	44.15765	56.67385	54.13246	35.16119	53.58475	24.4736	44.81606	25.64421	6.300586	11.74383	31.07396	34.55747	37.93801	27.79613	31.4198	195.9686	97.75595	218.1441	99.52338	245.5278	83.74677	196.3562	93.44125	220.5303	86.5872	223.5479	86.89646
ACPP	-0.9691467	-8.787111	-4.012125	1.915869	-2.39167	-6.709561	0.5421125	-0.8594689	-5.388158	-5.569169	-3.243404	-1.295631	-1.379518	-7.288074	1.986141	-3.970971	-1.81885	-4.947025	-5.324299	-6.177666	-2.997921	-4.579142	-5.588919	2.136675	-8.445766	-4.227424	-4.952539	-0.002331206	-3.995161	-4.2768	-4.3335	-6.422832	-6.93756	-7.266721	-2.523968	-1.12888	-9.234355	2.031224	-2.617922	1.373146	-4.844548	-6.432852	-11.86042	-0.7331524	-0.2461647	-9.28041	1.966969	-10.36011	-5.221378
ACPT	22.8104595	26.3287815	25.2197725	25.3619175	21.451643	23.3453035	20.1862435	22.5602885	19.0579305	14.021905	20.426347	11.082833	22.727914	21.702669	27.3004505	19.504821	23.769574	18.255792	19.118065	18.230986	18.1470645	21.5063171	28.605013	25.984944	21.3911271	19.0124465	19.5169285	20.209144	35.026444	28.422718	28.242125	30.301306	51.7386757	51.450753	43.458679	31.3075415	32.143466	55.5383345	66.4142255	64.1952885	37.8444875	45.2330095	42.137934	44.260995	30.075232	30.950891	34.863592	40.534685	39.6990935
ACR	14.04174	16.63386	5.540647	9.499039	14.39498	18.70538	18.79231	21.04939	7.54602	9.633466	4.825877	4.973586	15.29132	6.987451	7.993494	8.001031	10.23151	9.414188	16.54026	9.726692	13.38708	12.99552	9.614324	13.19904	13.60296	22.94308	12.05947	23.10582	5.700762	10.05964	8.552575	-1.011904	8.113309	-2.952239	8.262626	14.44153	11.5159	29.58814	29.08058	38.59329	21.82752	22.09773	5.454983	11.55886	-2.606613	2.149798	0.4700377	-0.1488724	6.14026
ACRBP	8.552575	-3.965586	-2.818972	6.200012	-1.046597	5.890031	-3.073903	-0.08154258	-4.222136	-8.354527	-7.796797	-4.195565	-1.01066	-3.555759	-2.974016	-4.018394	-0.9862732	-0.681669	-4.193176	-3.724341	-0.1405797	-2.270582	6.173253	6.700532	4.720823	2.957585	6.654878	-3.367814	-3.04791	-4.94135	-2.934172	2.627266	1.371231	-0.1420168	-7.260905	-0.4270627	-3.637904	-6.038782	-4.769793	-3.124776	-5.11253	4.71492	-8.848676	-1.239687	-5.474725	-5.029244	-9.767286	-12.66164	-4.29279
ACRC	36.74188	55.90915	36.31509	34.45689	52.28704	55.2369	67.47474	54.81808	49.3041	77.11681	69.05968	47.22594	40.21515	46.12504	51.46188	43.74323	62.5485	48.83107	59.93489	42.64571	52.68483	47.80369	45.17849	44.02232	30.41552	43.18472	54.8781	67.93123	56.57315	28.85699	45.87822	52.70385	49.26833	47.2971	27.32055	35.20458	40.47366	152.0499	186.271	168.4228	149.0395	149.8841	73.8273	78.20055	64.10429	77.27972	75.78449	62.21225	79.60926
ACRV1	2.230699	-1.21388	1.11468845	1.1088585	4.627589	4.660987	4.9028652	6.2330845	0.620699	-1.554124	-2.4973495	0.22603935	5.2785425	3.13602932	3.1865595	2.4147715	-0.0669905	0.4681365	1.88271375	2.434651	0.9502008	2.07965575	1.922214	7.8974245	5.8382762	3.03898215	0.49972655	-1.260758	0.174603	-0.8256925	1.60838915	0.6924754	-0.599986	-0.230509	3.758431	-2.032601	8.8364465	6.998850455	3.9610045	4.124944	-1.083724	3.728606	-3.679043	-2.10989285	-6.05340205	-0.145601	-1.96238155	-4.0753635	4.687276
ACSBG1	23.95954	12.61306	16.55153	19.24919	29.39481	12.905	23.37045	23.92766	14.82368	24.04028	28.36983	18.57531	3.94143	20.68611	22.31626	5.173755	21.22559	17.55205	9.416568	9.347055	11.21892	5.316524	0.3154156	14.36183	12.59174	-0.09168133	3.840837	21.24177	13.25548	14.35656	13.80306	15.65902	20.22339	25.43676	8.956394	14.82368	10.40649	51.67742	49.85652	41.18599	53.02268	54.09027	22.75724	24.67565	20.21062	15.21896	13.35975	19.5633	6.301156
ACSBG2	-5.373074	3.11106	-0.4079064	2.750353	4.457157	5.068096	-6.276721	-0.3320759	-2.377801	7.391272	5.430368	0.7253618	-1.808832	-5.499281	-0.05919199	-0.7975711	-6.050142	4.030777	0.69515	2.826394	4.762873	3.271603	1.106537	2.707861	3.271603	7.243276	7.055347	-0.5267671	-1.262283	-1.289576	5.281971	0.5947436	-0.5915495	4.196645	6.678653	1.580888	0.3565922	5.778029	9.385635	3.047047	10.20794	12.90805	2.580298	5.184841	-4.489348	-1.260949	-3.449465	-1.689195	-5.736986
ACSL1	106.1917	203.1918	47.71868	47.2971	274.5562	64.68448	60.91287	163.1205	72.03362	178.8495	373.3198	68.4779	35.59643	77.75233	157.7578	32.00516	76.05074	175.4034	214.9949	38.78687	83.67381	218.597	92.52818	171.385	39.9936	96.38165	216.1774	206.1641	504.8661	92.79293	217.1665	477.1252	247.0224	571.8511	96.88204	270.0715	696.9139	1715.901	173.241	301.0918	205.9043	298.0826	301.6241	478.6021	346.4648	1323.698	295.8221	1144.643	211.2316
ACSL3	742.8065	1029.169167	489.4069267	438.88533	979.7118	475.1913033	469.0411367	730.7694333	508.7971067	605.5633433	893.4472333	494.0209533	229.1029633	482.6912633	599.57573	267.2447267	490.47805	646.9565633	488.4647467	266.3585567	407.2348867	546.7307667	523.0288533	563.23607	320.91119	515.48056	540.9124067	685.8559433	683.65567	335.6377367	580.00105	710.3092533	676.0752333	677.06221	355.7814	695.5050967	622.12891	1050.176157	1154.760623	821.2831167	1229.4222	911.9126733	1106.446403	773.27631	1130.137003	1134.191083	1234.188867	1058.015067	1163.75753
ACSL4	217.21332	254.8751267	114.5880277	139.3801833	251.3193633	141.6665537	135.905203	266.2269733	177.6872567	242.3758567	294.3201167	156.605311	296.8912767	223.5616433	246.46993	295.7103367	215.0413433	242.0454933	294.6949267	284.60361	169.3416567	196.0184067	240.9591067	284.81351	158.9654157	232.5927797	299.71701	283.55151	350.18161	360.4570633	297.1463733	283.6563067	283.62979	359.5984833	188.8323153	333.64208	334.2534407	414.1703767	512.2819967	390.6298867	548.4631167	410.3154567	498.3661267	404.4722167	503.1852433	498.0071133	513.3406667	509.90575	472.9155267
ACSL5	1.175901	0.8208876	0.032406	-0.06150134	-3.3042754	0.473982379	0.8695918	-3.26209194	-1.13450976	-1.4312898	0.1451352	-0.445191	-1.9406806	-1.8721148	0.33774056	-3.9011884	-3.66358764	-0.4443542	-2.3556334	-0.6233294	-2.5758518	-3.0720424	-1.2711592	-5.7522792	-0.98685152	-2.4407114	-3.85206318	-2.713138	-5.9129964	-0.50988518	-2.4305138	-2.1354532	-1.181886	-3.72087452	-1.6953098	2.0225986	-2.84592	3.3511594	1.1564214	-2.5126942	-2.37782354	-3.9657658	-0.3598552	-6.8247742	-1.6707116	3.1636496	-3.86544222	1.5216594	-2.4795456
ACSL6	-4.985487667	-6.313141667	-2.09105	-4.530951667	-3.770399667	-2.5169251	-3.595379333	-2.234614667	-7.044174667	-3.322882667	-1.665302667	0.778359667	2.633918667	0.434976	-4.404914333	0.083229333	-0.233096	-3.334827	-0.893114667	1.112937667	1.975075667	6.856172567	-0.223373533	-0.900856667	-2.335197433	-2.969179333	-1.782712333	-4.027973567	-0.296018667	-3.957773333	-1.727797	-3.002489667	-4.603385667	-7.584182667	-2.578562	-3.389019333	-2.293507333	-5.172005333	-5.202178	1.229212	-5.852495	-5.387337767	-6.879508333	-1.202042667	-2.639475067	-3.134451033	-4.7489542	-5.801497667	-3.023191667
ACSM1	-5.334157	-4.003738	-4.053928	-7.961815	-6.810955	-2.355763	-4.294088	-8.202792	-6.095626	-6.632553	-8.581122	-18.42583	-13.30371	-9.815235	-7.502484	-9.350904	-12.92662	-13.28998	-11.05457	-7.537724	-7.258607	-9.420288	-10.40422	-9.657475	-15.68791	-7.761255	-12.1901	-4.195565	-12.69977	-2.191049	-9.180392	-10.06848	-8.248693	-9.66398	-2.531943	-7.456706	-7.46842	-14.42144	-7.545691	-13.19947	-11.90511	-5.950153	-2.956903	-4.564426	-10.63746	-11.5406	-19.3026	-10.73175	-2.334121
ACSM2	-5.482493	-8.779801	-5.269188	-1.364139	-3.0737425	0.2647644	-3.3778474	-2.3493615	-0.385556	1.693863	-4.300586	-0.7595375	-2.0858345	-5.0464	-1.6586415	-1.992372	1.2201215	0.1608195	-1.55150025	-1.903054	-0.0802265	-1.8837762	-3.776461	1.398574	-1.424423	-2.9223135	-3.834606	2.5086835	-3.4396485	-4.7984045	2.518106	-5.9014745	-3.2324835	-2.7493896	-1.946922	-5.0732868	-1.6208772	4.7165885	0.422417	-0.2953145	4.2101175	4.6071817	-0.881451	1.9005885	-6.63910325	-1.629477	1.98157355	-3.9890275	1.988554
ACSM3	-4.2621878	-1.477990367	-2.036142	-0.063762	-1.998443	-1.543855333	6.299281333	0.913096133	2.67809689	1.689596	0.290929567	0.603520667	-0.955225333	-3.132794267	4.035235667	-1.441530667	-1.170958	-1.369134	-3.523279867	-3.370242867	-6.3395707	-3.2278352	-3.510707333	0.116444667	1.189658633	-6.230244667	-4.956248	-4.577232333	-4.243912333	3.533892667	-1.623131	-2.892933133	-2.220548333	-6.290871	0.592472667	-0.669911667	-4.073178333	-0.256826333	-2.274220033	-3.235572333	1.774347333	-1.518318667	-3.781776333	-3.773304367	-0.884885667	0.3973217	2.419108667	-1.300312067	1.285231333
ACSS1	14.76365	10.05964	2.086683	11.41962	1.507809	7.08445	0.4157862	4.664013	12.53448	15.42419	13.85364	13.12971	5.032487	17.20029	7.326943	11.80662	7.220382	14.39498	17.91368	8.991795	9.762949	5.869019	29.35434	7.081964	12.68123	27.45225	2.707861	20.59368	14.60014	4.136231	10.99177	2.227718	13.70487	4.224031	13.22312	17.20578	0.4464018	181.9743	84.29873	107.086	90.33956	121.1159	81.43964	132.1512	76.58064	186.5127	70.28159	158.631	84.9457
ACSS2	580.3316985	1006.757099	556.7151636	491.082077	955.6244253	532.5164078	494.2040155	545.3879663	459.5249205	537.0188218	953.8836325	528.8861407	366.5434173	692.551482	765.0494968	386.1776938	727.3578513	760.5771603	484.5621885	388.0538263	720.2655343	762.2822383	718.5493868	560.5971793	474.699737	755.8646515	515.1307275	782.7562843	599.7790241	461.2961755	847.7077348	963.810299	712.0588366	588.0703123	479.1503293	733.0514343	603.6010528	1420.426124	596.3802408	835.4456233	583.6872419	900.8491341	506.6502205	828.7421473	517.7425268	1953.179922	577.4906303	1957.399795	620.0632348
ACTA1	0.3510112	4.530962	22.06078	34.40404	-0.3337739	15.44286	26.29551	4.086328	15.47478	-3.065107	-2.323564	6.66638	7.4743	-5.288817	-4.146848	2.3782	-1.399001	0.7963549	-3.451675	-0.1508832	-6.450862	-8.23681	-4.135397	2.578442	24.72372	-3.263161	-4.417743	-0.7137482	-2.849769	-0.9785498	-0.3078578	-3.124475	-4.669947	-5.462372	19.21555	-3.203459	-1.133867	-4.726489	12.9258	-1.910594	24.67565	-4.612015	13.12719	-2.779342	12.13831	-5.010929	21.54491	0.5019451	20.44092
ACTA2	2363.886	3056.5	7470.119	5918.718	2978.309	7045.669	6029.927	2250.845	5550.334	2117.787	2826.473	6486.906	3181.094	2221.693	2495.508	3096.888	2236.275	2466.735	3045.208	2822.059	2342.376	2387.646	1878.75	3231.873	5071.342	1823.872	3294.879	2200.522	3412.655	3736.131	2575.24	2899.74	2184.995	3464.173	5332.534	2221.693	3832.408	19008.01	23731.25	36385.97	23575.36	36385.97	36718.71	35295.67	32815.23	23731.25	38287.71	25271.53	21949.02
ACTB	24300.865	18170.2	20196.72	19462.985	18844.305	24114.01	20139.355	26981.11	22639.12	25951.605	19246.655	21195.14	19457.81	25287.54	17494.145	19489.85	25030.495	17748.585	20333.39	20037.845	24998.63	20769.105	22067.265	18174.925	19738.17	19941.625	17511.28	19314.075	19824.665	17624.025	23142.21	17005.1	21904.52	18468.875	19988.345	22302.35	18670.535	28704.175	34891.015	41018.53	35518.875	41018.53	36919.095	40625.08	40140.7	35965.995	41803.94	38244.135	34447.985
ACTBL1	-5.650773	-1.282916	-10.43132	-8.664751	-8.266391	-5.772757	-1.141609	-5.312767	-6.243096	-7.57125	-1.385058	-1.270446	-1.059579	-5.856	-3.618629	-11.89329	-9.157182	-1.335365	-7.763284	-7.268555	-11.25653	-6.256388	-5.935635	-6.680014	-8.596977	-5.659685	-6.050142	-7.78599	-12.67779	-9.964123	-3.669767	-8.537482	-8.480818	2.990191	-8.535211	-6.704758	-6.714354	-15.33121	-5.546834	-0.9339951	-1.995315	-2.099224	-6.436269	-8.260019	-12.16592	-8.529817	-12.7443	-11.4772	-10.85619
ACTC	146.8329	40.33294	39.85571	19.64694	39.72695	37.90807	19.18925	151.5695	17.51444	173.3135	38.95454	27.05697	70.24934	449.0395	56.74447	67.34874	418.2002	51.62558	82.05579	71.80437	480.4667	75.00982	55.82625	78.65897	43.63789	50.31247	78.31552	26.25513	69.66309	43.13922	286.0698	42.1162	39.13514	58.52254	26.36398	36.1203	50.43549	5.976561	-1.546073	372.882	-6.411025	365.3388	25.4662	491.3106	14.96542	20.27119	10.23298	25.31958	-0.9786767
ACTG1	29673.66	30985.04	30985.04	29097.67	29673.66	28517.79	29097.67	26222.01	26547.02	25444.43	29673.66	32161.51	30340.69	29673.66	30985.04	30985.04	29097.67	25770.85	30985.04	27869.82	29673.66	30340.69	30985.04	29673.66	27869.82	29097.67	32161.51	30340.69	29097.67	30985.04	28517.79	25444.43	27009.03	29097.67	29673.66	27457.02	27869.82	43595.05	43019.06	40288.22	40934.85	43595.05	38020.17	40288.22	35295.67	36000.34	38503.03	38503.03	40012.83
ACTG2	17534.52	23305.72	17534.52	18985.78	23305.72	19322.07	21254.63	18441.19	22365.59	20145.85	24552.83	20828.81	13959.25	23068.21	21254.63	13864.35	23068.21	22581.63	25118.87	11698.43	22365.59	23068.21	14216.3	24804.23	18833.85	13758.36	24804.23	14343.73	23513.97	13136.34	25444.43	25118.87	15079.42	25770.85	19929.84	15201.79	26547.02	1182.844	3215.771	3744.344	2973.834	3631.491	3017.662	3116.8	3151.855	1590.095	3235.73	1594.874	3090.385
ACTL6A	611.07865	451.47535	549.63	604.2524	410.4719	544.8109	586.38775	571.5807	642.1012	562.83785	387.8093	542.92385	408.9648	513.5396	424.26575	452.33415	486.49775	437.0062	431.87785	453.0893	429.8173	405.34885	514.63155	391.1857	614.8624	502.9592	427.36275	577.89305	493.7948	478.93385	405.7122	409.0873	553.36185	486.9041	615.79435	507.5401	414.9429	965.0811	1296.48725	1486.08225	1360.09925	1414.241	1253.51425	1247.9845	1258.8012	1078.17745	1288.95595	1045.0413	1236.00195
ACTL6B	2.078739	0.6917628	7.647318	2.036189	0.2710305	3.08247	3.287902	-0.4015371	1.699916	-2.573491	-3.517805	-3.446325	0.464589	2.484231	-1.553305	-5.417043	3.439947	1.03712	0.1182976	-2.492375	3.575709	1.417385	13.87119	16.93184	10.53225	9.048691	4.159577	4.081096	1.25605	-2.758961	-3.801547	-2.449816	-6.136215	4.179817	1.259137	2.001307	5.658819	-6.956188	-3.542654	0.8520448	-3.167231	-5.299799	-5.33076	-0.5336795	-2.971375	-1.196142	-6.849257	2.725978	1.465628
ACTL7A	1.278648	-4.224653	5.967038	1.540394	-3.016463	-1.100302	3.582798	-4.551427	-3.285413	-2.031102	-0.04121131	-7.684517	-1.055785	-5.301854	-4.324855	-3.392022	-0.2320709	-5.973538	-2.325101	-1.909938	-4.028592	-4.027385	-7.357748	-3.894148	-8.366806	-0.01398148	-4.65458	-0.885071	-3.156581	-7.971124	-8.188369	-5.319952	0.3286396	-9.684533	-1.456965	-5.234838	-9.622813	-11.20995	-5.917198	-11.33567	-7.615625	-6.820881	-3.738233	-8.679513	-8.080354	-8.291948	-9.825489	-9.733747	-5.247241
ACTL7B	13.02983	16.83578	17.9854	19.65366	11.01957	20.46491	14.03251	10.41922	16.85353	8.547628	6.441311	-2.453474	10.7372	5.199683	7.78582	12.7637	4.228219	3.697437	0.7994425	12.20346	1.644308	-0.2447973	3.380128	-5.122599	8.415811	-2.179495	-0.3673042	5.281971	1.888711	21.64567	7.685702	2.826394	7.690373	2.954873	11.61713	3.328512	-0.650793	22.17194	11.70862	2.76916	18.12114	17.74848	18.10964	5.516592	5.996393	14.46643	16.30799	19.06189	25.6329
ACTL8	6.036702	2.270011	-2.774838	14.99698	3.813253	-6.288979	2.349607	5.214437	22.5706	7.270506	8.419122	12.94876	8.375422	9.714588	0.1367677	6.23501	8.615852	14.32872	13.19175	12.59999	16.94988	27.24088	2.05782	10.19057	-0.5672693	21.35937	18.07435	5.05548	10.90188	8.68598	10.27465	7.240914	8.920413	4.831983	4.734443	12.77189	13.02041	23.6244	25.91446	28.00812	2.00784	6.398031	15.17424	16.52679	22.65837	5.836785	15.2966	15.82239	25.33613
ACTN1	9980.26	7441.662	6566.465	7025.782	6424.622	6250.85	5956.139	9517.538	5190.945	8977.027	6861.029	5742.613	3417.604	6505.068	5109.402	3368.349	5956.139	5097.206	6444.649	3449.723	6665.291	5884.687	5898.049	6066.963	4038.697	5760.86	5836.001	4972.044	6175.993	3134.924	6606.092	4825.371	4913.486	5868.928	3990.28	5332.534	6523.649	4858.946	5827.87	8250.489	5622.084	8554.534	6013.764	7082.054	6080.85	5329.033	5747.564	4950.6	5371.389
ACTN2	16.26985	4.21037	17.55822	11.62835	7.624748	12.25253	12.96485	13.12971	12.2595	16.74154	5.026277	24.32353	10.34935	22.14536	10.71833	7.590029	16.92715	14.94458	15.45408	17.05095	22.57864	15.45408	11.01957	6.39431	7.685702	13.44332	11.36731	7.133634	26.62304	26.65277	23.28133	22.22231	22.75748	29.03124	26.28603	16.17672	25.45371	45.65471	33.54996	42.5808	32.56939	35.99276	42.70344	38.2807	57.43119	38.98053	50.94647	48.30994	30.74535
ACTN3	1.625765	-0.7752638	-3.748559	5.160662	-1.48841	2.232584	4.379518	-3.508509	2.988249	1.593207	-6.660996	-3.097623	3.11996	1.131967	-3.500226	4.271419	0.9208595	-7.389749	-4.705382	4.648135	3.101054	-1.872828	-2.035001	-1.112799	-1.358037	4.773051	-3.407066	-0.898648	-4.146848	-6.249271	17.36166	3.678319	1.41898	-1.632081	-1.746731	-2.927911	-0.4015371	-1.657908	-5.399253	-4.99768	-2.526433	0.09467056	-1.210564	-4.398178	-3.391682	1.86077	-6.296287	-1.501445	5.255375
ACTN4	1459.382	919.5507	1210.915	1037.328	891.7673	1203.964	971.6039	1549.174	706.6257	1376.391	900.9296	949.6806	1677.997	3198.646	2614.238	1522.976	3406.546	2621.852	3338.167	1533.582	3934.182	2688.068	3794.056	3114.615	2264.797	3908.157	2918.223	2708.584	2704.597	1136.115	3120.007	2029.874	2995.849	2542.508	1975.634	3081.405	2484.711	1428.764	1121.746	2399.594	1034.521	2285.877	1213.333	2825.44	1087.933	1532.505	1050.796	1689.36	1155.583
ACTR10	1006.337	825.1102	729.1741	663.9527	847.7915	721.8495	780.1799	857.5357	789.7509	892.2712	909.2361	693.087	677.5974	1025.771	1056.709	740.9543	1169.29	939.2255	905.4736	688.5739	963.7982	1044.535	928.2928	871.5699	743.2854	1012.443	786.7026	1032.326	1001.918	708.2259	941.5834	972.8147	940.3829	922.4893	744.6295	963.2128	914.1866	1858.734	2285.877	2436.311	2445.217	2178.284	2238.739	2114.704	2193.663	2275.467	2475.019	1969.516	2482.656
ACTR1A	2187.418	1681.628	1815.5	1813.236	1802.557	1919.43	1900.09	2390.239	1752.08	2300.016	1919.43	1961.224	1195.675	1339.433	1275.141	1285.114	1416.527	1226.148	1293.664	1158.401	1308.779	1209.165	1562.758	1400.345	1368.517	1533.582	1283.199	1457.395	1546.181	1227.188	1516.276	1278.13	1567.137	1544.736	1260.275	1578.235	1592.473	2329.963	1847.792	2258.68	1747.267	2493.041	1352.811	1674.687	1379.267	1975.943	1582.595	2251.317	1868.133
ACTR1B	274.9852	285.9447	181.7102	223.9441	290.7461	189.0923	262.1835	276.705	203.1918	262.5931	291.8865	215.5487	260.5637	362.4395	328.2535	231.4373	330.8344	342.5711	385.0767	266.5594	405.8322	392.1105	387.5918	384.941	294.9228	375.804	395.4925	287.2563	375.2339	167.0326	250.3101	279.8578	351.1995	342.7197	232.5205	336.2821	343.5124	526.9422	492.2523	508.8686	542.3403	474.364	457.9268	499.4267	407.8106	572.7244	407.6672	595.892	479.6477
ACTR2	5447.309	3637.183	3757.62	3464.173	3412.655	3589.878	3771.484	4959.588	4030.358	3990.28	3400.811	3750.501	2091.839	3874.648	2831.376	2312.048	3320.138	2558.123	2691.718	2354.366	2987.21	2567.587	3039.332	2330.315	2335.65	2850.211	2335.65	2850.211	2659.211	2103.653	2498.933	2076.47	2958.548	2473.716	2192.708	2473.716	2144.964	6561.189	7239.229	8840.78	7187.694	8505.338	6487.629	8483.51	7687.74	7333.541	7397.289	6698.979	6473.171
ACTR3	542.4144	532.9103	351.5365	389.1646	579.8599	471.7702	362.4395	787.6466	811.4635	1398.058	990.8159	983.9383	424.8221	825.9713	655.7838	448.6186	798.3752	609.2613	805.9503	492.1659	846.2117	794.1189	857.5357	650.7627	438.2806	978.3902	804.4269	1513.678	1637.441	1029.434	1758.836	1588.066	1854.822	1738.35	1020.862	2144.964	2070.848	1555.371	1641.523	2009.036	1872.166	1551.267	2939.771	2881.508	2823.21	2280.913	2018.848	2103.172	2031.039
ACTR3B	14.54200067	4.2242855	1.857514667	5.380358333	4.148091333	7.355232333	4.1325893	8.715587	10.56304953	11.9175964	6.2349003	1.700002333	2.251755667	6.005391333	6.380243	8.3671177	4.331128667	6.758677333	13.71102633	5.394221333	5.101126167	7.1087837	6.088486333	3.137668667	2.821589	5.477631	14.15562267	3.573529133	3.790407033	9.701546667	9.503663633	4.459356	5.887221333	1.995603	6.825132	3.709682333	-1.244068	14.36292627	12.310693	12.78666273	16.42109067	13.825798	20.0002066	7.898326667	19.062017	18.23782433	16.64549657	13.89864567	17.37329367
ACTR5	69.33875	70.0188	82.24329	97.73474	64.42506	91.1176	74.08502	71.91038	87.87776	91.50716	61.56086	85.20158	61.30261	52.52785	76.61466	66.74665	70.14313	67.45148	69.46372	63.78933	44.19467	61.2511	76.56443	69.54108	79.92323	93.2219	79.77584	94.951	78.26196	60.74098	77.28445	78.04762	74.00362	84.532	83.54972	89.41209	98.69139	150.4211	146.5561	157.4207	158.8777	142.4264	130.8569	116.6257	131.0343	135.5143	148.1113	140.2616	136.5114
ACTR6	380.4138	362.4395	323.0339	292.6878	337.7476	302.8546	335.845	390.9185	348.2182	405.651	403.4626	313.4484	195.0875	310.0951	213.9781	185.4393	245.338	228.4142	174.8739	169.2148	182.2627	204.477	188.2095	162.2535	165.5244	185.3079	184.4393	202.0559	166.3758	180.4515	216.8543	228.1435	235.88	169.4181	164.6444	212.7259	175.2125	660.8423	843.1729	631.3937	838.3966	713.8325	839.0726	780.4495	744.4738	638.9736	748.6215	717.4189	769.0488
ACTR8	65.00225	71.85782	56.39695	45.09492	68.22585	59.64821	46.42344	61.58548	57.15035	59.22513	56.07935	55.2572	41.93919	73.06445	64.37666	51.48194	71.83082	50.94085	46.10707	56.14647	61.39224	61.85346	65.10146	47.75038	66.41065	61.71269	41.19092	52.70385	41.97091	36.42459	39.41278	55.95277	40.22942	40.6813	44.12596	35.07818	33.89894	125.169	147.9975	116.8099	117.2679	115.1135	110.3404	90.51086	143.4185	166.7643	126.214	113.5444	102.0909
ACTRT1	20.17281	19.3165	14.21837	26.96642	15.59598	18.77124	12.73762	20.6302	13.61229	4.880133	0.04885745	15.7747	43.89451	32.76347	37.93801	34.11631	18.80695	34.19053	46.24555	41.28582	33.769	43.13922	40.78751	22.0344	30.19513	27.95827	15.08393	19.62762	31.31344	33.03154	24.89929	28.66745	26.882	30.99017	24.41439	22.25362	26.03412	70.30306	75.21432	61.624	41.36464	37.00854	56.49405	86.67648	52.43482	40.88989	38.69234	46.43335	48.51193
ACVR1	1001.918	1182.073	1426.08	1477.201	1282.228	1490.869	1932.568	1218.441	1874.284	1229.026	1343.553	1906.764	1200.302	965.7607	880.6298	1184.856	980.7056	800.507	814.9064	1142.074	825.1102	843.2898	682.7901	836.431	1103.628	759.2213	856.3875	821.0336	1100.013	1469.233	1084.013	1050.755	854.5636	1018.701	1299.68	951.0651	1047.288	2803.498	3044.652	2415.915	3096.528	2389.407	3524.351	2507	3617.635	2682	3583.921	2648.562	2688.704
ACVR1B	75.1509375	111.2979853	75.910711	89.7355295	103.3705085	72.1293546	89.9183645	74.085756	69.208584	64.86142225	89.4899625	69.870889	87.25841975	61.27855	89.88915	88.22013243	61.81771103	94.62914525	76.87040675	75.31224098	63.95711425	88.28539375	81.17668475	87.23705975	64.4674145	84.86577925	89.355312	70.9922645	65.78350025	64.30339275	52.96406275	82.55827025	63.713143	70.7834584	57.37143925	70.44052625	61.32355925	202.0715875	182.9621325	128.6572768	190.1713655	139.9693013	144.0767969	134.6213345	157.1421611	137.8920693	171.8684975	163.2736466	191.7540332
ACVR1C	-4.301143	2.175965	2.793987	0.07575684	0.9807177	2.590314	-1.515899	3.000883	-6.15998	-0.8865238	-5.664198	5.950832	-1.183551	-4.572654	-5.164395	-5.917461	-2.500696	4.29513	-6.530846	-3.18415	-4.324855	-4.382118	3.156524	0.6077019	13.67794	-1.379518	6.845646	2.172781	-2.683575	-1.07119	2.290881	-1.118408	-1.683228	-0.505051	-7.300988	-1.997467	-3.682608	-8.357542	-5.424602	-7.464233	-1.797354	-2.346516	-2.880527	-13.44159	-8.271703	-14.12948	-8.357542	-9.086161	-4.325007
ACVR2A	56.79169	69.81957	52.14729	60.86639	66.7008	54.79747	48.94597	57.7856	51.14275	40.7401	73.97585	56.43948	23.82473	45.09492	46.15893	27.21433	43.36592	51.71393	48.40989	20.13033	28.45267	30.4609	52.97197	50.47297	51.93893	40.75611	61.87234	70.92811	65.45152	61.83133	69.14844	76.28533	82.02911	70.55061	51.82023	58.70585	82.72141	212.9119	101.3292	115.0792	114.4583	127.922	142.0151	151.3567	153.0456	188.619	144.641	197.5388	110.1378
ACVR2B	-2.01787	-4.023623	-3.104362	-4.873194	-11.81523	-1.681988	-3.643047	-6.64484	-1.764893	-6.998796	-4.145587	3.462309	3.883868	1.524117	-2.533433	1.240063	-1.345025	1.783076	12.1229	3.79091	4.797077	7.38831	5.251931	2.957585	3.6703	3.71426	11.04728	-4.812178	2.018664	3.194465	-8.649498	0.06809592	-8.012981	-12.78723	-3.378713	-1.380668	1.055418	-8.688723	1.408117	-5.79821	-4.897521	-11.50766	-4.165879	-2.3856	-2.746741	3.289856	2.075371	0.8146411	-7.85221
ACVRL1	12.43377	7.361774	23.98188	23.51897	0.03829151	22.66716	14.89788	2.429026	2.938043	-3.218051	-4.305297	10.44338	32.1238	13.50282	5.70776	28.85699	9.595416	5.928083	-5.6814	25.72205	1.285904	-1.681988	18.90951	2.674223	40.7401	1.606978	4.008396	7.805347	-2.511545	21.01726	5.145002	-0.3829279	5.358815	9.027587	11.6998	4.9524	0.233994	44.40649	33.96058	25.41707	30.45816	28.60203	44.00436	40.39441	29.22583	32.6663	28.20627	33.96058	45.15738
ACY1	184.8741	216.4983	190.4069	163.4149	187.3253	163.9801	138.7183	136.4865	124.7395	149.1686	172.644	156.897	288.1462	287.7802	388.5963	276.2658	269.4318	399.8042	270.9822	261.8849	285.6326	455.9059	335.5574	290.2588	275.8504	327.5313	283.8754	227.0724	186.6292	186.1288	173.3719	284.0992	214.6808	188.676	159.9409	194.8705	163.6033	448.9452	381.0003	368.254	366.6617	367.0951	285.2513	430.8307	318.1759	401.3021	308.8874	424.5024	391.7029
ACY1L2	5.340174	3.32478	-1.929373	8.21566	-2.518741	3.186302	4.072345	4.665922	4.660412	-0.03130588	1.64905	0.2194058	-1.885875	10.06682	10.63022	1.946886	7.522361	4.626135	16.50633	-0.6698697	9.656619	6.581605	0.5633813	5.360647	5.829041	6.566891	8.400167	5.10117	11.09934	-0.3701026	6.218904	2.871607	6.221099	12.05125	10.71473	9.16985	6.590681	32.18857	36.30421	43.64978	43.05529	61.98444	63.90268	122.3208	61.66634	47.22342	27.64935	45.79897	36.92955
ACY3	-6.9287	-6.331951	-5.295176	-6.562228	-5.452848	-5.426952	-5.619986	-5.744012	-1.76901	-6.536844	-10.32768	1.262147	-0.1205049	-1.598943	-7.925693	-5.752797	-3.95589	1.408928	-6.819686	1.58753	-1.304803	0.3398471	-6.181128	-6.896346	-0.5729057	-8.067474	-5.814469	-10.50111	-6.882145	-5.888587	-2.56449	-9.448543	-7.977207	-15.05246	0.6860591	-2.66482	0.753672	-14.51147	-4.53315	-2.704944	-5.053862	-7.875349	7.643597	-0.5318769	-3.415876	-3.641553	-5.216062	-0.7443982	-9.474171
ACYP1	89.79848667	79.76637723	51.63197433	61.91012633	90.90710667	63.67882433	81.10139667	87.087276	92.381028	87.033255	94.89624567	71.79394667	133.5538087	136.0070233	104.3274513	132.090761	134.0796387	96.72326797	135.071266	136.187479	154.513345	108.8132513	126.3016683	127.0670019	117.8515567	124.6409883	142.6421047	112.7252003	113.8598237	107.668161	111.492916	105.3730473	103.6110357	134.2437687	95.404182	103.8683433	112.2692457	226.27558	187.5644637	167.66292	201.3278067	167.3015933	200.4626333	144.9841833	178.821161	189.485487	178.086192	179.980883	194.0322667
ACYP2	111.8884	204.477	51.62558	46.20831	207.7751	35.97208	35.41177	115.6451	24.79701	129.6968	191.9166	27.13934	136.8763	313.3187	431.1093	112.3466	275.7452	447.6853	433.3197	135.6932	321.2205	479.4847	273.7364	366.698	79.11826	278.3847	399.9731	163.8532	226.9091	66.79506	153.7222	241.3899	147.6733	240.5558	31.61911	159.8258	214.9132	483.2129	228.3096	367.8223	253.3263	345.9456	281.5759	439.6819	254.6468	469.7553	245.9933	493.819	222.8492
AD031	5.331842	-5.787587	-12.95173	-5.473797	-3.167862	-1.029365	8.906195	-1.242862	6.650262	1.874277	0.8832988	7.828949	3.216249	2.393371	2.361527	-1.89361	6.954408	11.4494	13.98596	-0.2073076	8.138826	2.036189	-5.641182	-2.878497	-3.57966	4.857411	1.925614	-5.210075	11.18774	2.475069	13.8666	11.3819	-3.584905	5.984306	6.949418	13.56324	8.48225	6.073039	1.52475	4.791648	9.346473	10.08067	13.34926	7.857296	7.449316	8.96465	12.04608	9.055728	27.39689
ADA	111.7582	129.6461	315.9715	409.6567	140.0386	286.5428	371.6199	107.3632	332.5666	83.88522	113.2705	251.6888	829.3484	124.0815	203.4129	783.8625	142.9805	199.8263	109.2439	726.6777	138.5203	162.4251	199.8263	148.9513	467.4728	190.334	114.7842	135.3803	69.96799	561.4546	87.2077	112.798	133.3652	87.66417	370.201	119.6303	75.25458	1389.564	476.1203	438.6476	505.504	474.8812	434.4266	590.4144	432.0978	924.155	453.148	955.403	458.2479
ADAL	22.07627	22.84928	21.01726	21.9821	17.96294	26.7548	24.33111	15.65345	27.45225	36.69683	34.971	39.26523	27.51821	25.17455	24.42277	19.26325	28.73807	19.96629	27.23226	24.2045	39.67079	30.2632	32.14896	22.4719	33.9127	31.33802	13.65426	18.02153	18.70538	23.82473	21.12477	25.70186	16.36932	15.32882	31.00247	28.66745	26.81016	67.15195	85.20689	84.26698	74.32902	66.93029	74.29745	90.37739	101.635	78.53889	78.43635	63.23919	91.90179
ADAM10	9.027587	14.40921	10.42647	9.884017	7.847604	4.415676	10.05595	9.780967	17.73978	22.63373	15.66433	22.95057	-2.581196	11.77163	-0.9235772	-2.090532	5.70776	-2.516262	3.983184	-1.773096	0.6509429	3.118293	-4.065835	0.0241848	-3.593867	-4.764425	-4.669947	13.99556	28.23438	18.29044	21.14728	24.46606	24.21249	42.10298	17.79839	24.31579	39.81413	61.98444	49.76223	83.33937	58.45207	100.1884	82.76309	101.9596	93.7676	91.20801	73.95967	64.12749	67.29946
ADAM11	-9.597298	-7.567125	0.3539536	3.380128	-4.83598	0.03248515	2.602039	-5.504886	-0.1059046	-5.111257	1.735997	0.2010979	5.340174	4.417471	5.621818	9.954509	-0.8500655	4.491996	8.25983	4.451832	4.269737	17.17788	8.352913	-0.3050918	-2.674201	8.865863	1.644308	-5.086033	0.2665809	0.2207123	-0.01255231	-4.387097	2.737558	-9.702105	-1.624205	7.722291	-0.8287544	-6.218168	7.586254	-2.684688	1.64322	3.720518	6.688451	-6.732029	9.480412	4.594292	6.492572	6.259534	8.486899
ADAM12	-3.184495333	-7.053462667	-4.8296316	-3.722915333	-2.774473333	-3.489590333	-0.93409777	-0.0522	4.073260333	-0.057026667	4.04561	2.947599	7.502431333	5.277660967	8.26767	6.572465667	3.255804667	5.771716667	9.669618533	9.270709533	7.814916533	7.974482	3.959211667	5.322596667	5.167566667	5.168914	21.18381067	-1.285990333	4.3517494	4.939761667	1.815036633	5.874112433	0.586512933	4.374366333	5.127027733	2.556049667	10.874381	9.822840533	136.5856133	13.5874962	126.92082	11.455154	130.8513967	17.11301667	131.4845367	7.382067	144.9840133	11.40893533	138.06194
ADAM15	915.0109667	992.451	636.7710233	541.1899533	965.6792333	612.6201367	508.0554733	885.5685667	420.2968367	801.3486333	909.7498	507.4337367	438.7383333	485.8155333	709.7564667	434.25687	550.6578333	759.6854333	606.3853333	391.64195	460.6826667	640.4653	714.6196667	716.7807	363.4675933	685.1461667	751.6211333	736.4324667	730.6642667	482.8524867	627.4306	810.0501	730.634	652.5533333	394.5206967	757.0963	652.1948333	1081.5091	824.2419	1113.123	813.0382667	1050.7984	628.24406	945.4648667	628.0467633	1173.648633	684.3054667	1095.078667	877.3604667
ADAM17	148.3033	201.3795	247.2215	253.7453	188.7486	211.1615	246.5103	150.9648	237.7328	140.0386	193.6633	266.9577	271.9256	113.3244	168.5793	227.4383	123.0155	176.1139	147.8371	217.8474	125.0378	161.8364	128.6696	136.8763	189.1525	125.4609	139.4348	127.5139	155.8242	260.6472	131.3129	201.3795	139.5874	183.9611	219.0915	155.7707	182.8224	208.125	219.511	196.7056	189.4594	212.6013	232.4358	140.6724	222.5414	200.1375	208.5409	202.2366	210.0794
ADAM18	6.545019	5.74828	5.441163	6.410676	0.926434	-1.197697	-5.329708	-6.701138	-10.15207	-4.886647	-13.06374	-9.831495	-9.777183	-9.891487	-10.9555	-8.495257	-7.304547	-9.952449	-9.173364	-9.347684	-12.36957	-9.191492	2.710941	2.223191	3.893936	-3.228193	-5.17124	-6.38174	-7.384085	-3.702323	0.2736013	-3.602702	-5.451563	-6.839493	-3.657642	-4.376426	-5.656263	-8.542901	-8.455936	-8.107852	0.0418146	-6.265379	-5.562588	-6.813043	-9.231605	-1.765139	-14.25098	-10.45148	-6.36335
ADAM19	348.2165517	113.8799777	825.398879	884.5654331	119.0426925	839.187651	860.1020494	314.023921	836.293182	297.4097443	106.2251397	804.9582287	750.14676	434.3253687	183.511874	776.6268957	483.4550933	194.476796	315.3102263	695.3729577	448.3873433	146.6633335	358.538022	380.6380733	1250.700027	355.1176203	352.3635237	332.5981606	330.740036	719.614626	481.4177943	156.4453047	322.9569673	365.7982293	1195.57597	305.3820033	348.2262567	367.915415	1161.853061	519.8110463	1147.589349	548.193887	1112.989864	473.0136053	1042.628861	338.5577683	1093.344388	336.431794	1254.409181
ADAM2	7.995914	9.048691	11.54635	4.800825	15.23991	10.32892	6.08164	0.3140819	11.20256	1.706268	2.768639	6.695337	6.607861	5.556273	5.260319	2.527881	11.01329	-2.611828	12.62569	-4.770054	4.151196	5.686814	-5.304484	4.431909	-3.474524	-5.950298	-0.420061	6.772923	4.171738	9.302658	2.943061	0.9735936	6.683505	2.410514	4.610861	0.4939976	2.558918	3.23057	1.955383	-0.3647064	4.122799	12.42604	4.204701	8.445835	6.275026	11.06095	5.216449	7.446095	3.167849
ADAM20	-7.86584	-5.587289	-7.645514	-1.547923	-8.794757	1.760648	2.795285	-4.105052	-10.58384	-4.218446	-2.234987	-1.76901	-10.18682	-3.464	-1.416667	-7.682643	-8.636694	-6.824922	-2.528039	-6.545098	-7.973329	-0.6698697	-7.966385	-14.13282	-7.046324	-8.231682	-7.625981	-10.32768	-3.037595	-9.379601	-2.576153	-5.653343	-7.243466	-9.096562	-5.523091	-6.837579	-2.599207	-1.120856	-5.70883	-4.726489	-10.65451	-14.30139	-0.3692028	-3.998709	-3.565858	-9.352001	-5.568074	1.343734	-8.452126
ADAM21	5.530476	9.229465	12.20346	12.80836	9.13557	11.51293	11.59138	10.21017	15.91848	16.90493	0.4115866	10.7707	3.367419	4.954774	2.151302	6.547484	9.570189	1.343025	7.590029	-2.898165	-2.855699	-1.920575	6.92029	3.840837	-0.8809444	0.3857358	1.283252	4.817291	1.498978	1.644308	7.913134	2.232584	7.496365	-2.222659	3.829525	2.455416	5.277443	10.53821	16.32517	13.33489	12.30539	7.077784	4.275428	4.064023	-0.4494812	8.713577	15.93479	12.15279	28.28285
ADAM22	-8.779769667	-1.963173833	-4.675028667	-5.796389333	-0.575167	-3.440444333	-3.719185	1.813063667	-2.255266	-3.083628667	-0.006725167	-3.498780667	11.543444	4.683945	10.9636384	9.424573667	3.203511	2.303179667	7.293471333	6.959416333	3.503848667	5.633708333	0.130270933	2.968341667	2.123818667	1.826372667	12.187122	-2.293124667	-2.080218667	1.469438	-0.0205215	-1.912922	-1.168071133	1.64544104	-4.358689333	4.162613	-2.347486333	-0.778084667	-2.285767	7.878475333	3.263228667	2.321981	-2.813402667	-1.967954667	6.519527267	2.378578333	-1.721164667	2.366134667	-0.252736233
ADAM23	93.29499	141.8442	37.31498	55.08794	150.0692	29.51939	45.58006	86.94371	35.9222	58.66103	99.73261	23.0478	34.20455	91.73064	141.1675	33.41037	98.86781	133.3652	187.8487	36.15032	88.34338	101.6014	96.31181	195.2988	65.55303	90.39613	158.9489	80.55219	113.1069	20.77328	67.47474	88.06453	65.7171	130.5159	32.38634	90.33204	124.0323	111.3751	290.3417	108.6556	310.637	106.5991	280.3093	75.58607	333.7291	117.3019	273.0598	99.62255	291.5995
ADAM28	-3.208184333	-0.812633333	-3.913310333	-2.174220667	-4.025519	0.563023	-5.158836667	-1.176781867	-2.932344233	1.0229767	-1.3310884	-3.572460333	-2.651777333	-3.520661	-0.379231667	0.099915667	-2.457395	-2.157002	-1.313336333	0.116189333	-1.548617	-0.142128	1.261160333	1.682443667	-3.431360667	-1.182718333	3.428737667	1.018746333	-0.459507	4.1452352	-2.046005	1.895821667	-1.3903198	-3.560043833	-2.9811895	-3.391291	2.45362	2.080509	-1.4087094	-0.779339	-2.808954467	-3.497399667	3.302709667	-1.779459367	-4.568884667	-2.647717667	-1.715183667	-1.132885333	-3.5351031
ADAM29	5.376669	-0.5955499	-4.66449	9.760256	2.182918	-2.919979	-0.8314227	8.104672	-1.040341	-3.426347	5.46655	2.760067	2.020228	4.904536	4.447916	7.634566	10.86412	1.455624	0.003133443	4.155573	-0.7550236	1.127358	-1.856926	-5.722568	3.931567	0.7783893	8.897516	1.295405	3.693347	0.4157862	3.829525	4.783254	4.762873	7.396371	5.767335	-0.9235772	-3.769986	-0.7176566	-8.315584	-6.92546	-2.817597	10.8745	6.466518	0.7933347	0.02545091	7.063583	-4.924688	-1.817838	5.970918
ADAM30	-0.8824235	-0.2543129	5.837845	0.3398471	3.858202	14.15445	4.159577	-1.274474	3.490834	-8.787111	-5.123902	3.712638	-4.348055	-6.880413	-1.438612	-4.427539	-7.327075	-6.726704	-5.4964	-5.335601	-4.921974	-7.421049	-13.38038	-8.521666	-2.376422	-8.560406	-9.609513	9.567465	-5.580527	-5.829908	-2.122175	-0.1469508	-3.242235	-1.994955	-2.939475	-2.901904	-9.221825	-2.413287	11.35331	-5.518567	5.264761	-1.776004	-0.4318898	-5.627631	-8.204436	-8.53373	-1.362111	-12.38241	-8.829876
ADAM32	2.405733	7.138727	0.1244925	-0.948451	2.784663	-0.4285545	3.473921	0.704455	3.3767925	0.3734923	5.2202855	-3.356624	3.306933	4.10257285	8.2904145	7.014344	3.83951	8.5467855	8.6604385	4.5282633	8.8213875	8.703292	-1.06200679	11.8157815	2.782973	6.629181	4.1698115	5.7060289	8.633541	-0.9914595	0.12164	9.267111	6.342498	1.6855743	-0.50703365	0.312424	8.1693915	13.5236655	16.36344	2.8818255	5.731865	8.2831409	9.1597765	-2.725405	9.25052	9.9749255	4.5031445	13.9299525	-3.275509
ADAM33	8.415048	13.416895	23.635875	18.67328	15.41712	19.73147	12.49257	7.4287065	15.81648	9.6489465	11.7492845	24.576465	9.0089685	5.990474	8.255485	10.5373585	5.9532715	7.420357	8.102842	10.3000505	11.9264275	9.7347855	6.6143995	8.3862205	19.56103	9.4239735	16.0556855	10.923095	7.9639405	10.3003415	11.955065	12.211452	10.433265	3.8642815	15.92213	17.144625	10.259135	45.168415	64.873105	43.86921	76.006065	52.534155	67.112945	61.231765	94.787355	65.1809	81.724945	82.636465	60.599465
ADAM3A	-2.423723	-5.953286	-6.506801	-6.635964	-6.244724	-2.886377	-3.203459	-2.934172	-6.530846	-10.94205	-3.604112	-0.793564	-4.514823	0.4142078	-5.196824	-11.46294	-0.4143961	-6.527375	-2.322227	-6.954338	-5.240404	-0.9899687	-7.229941	-9.725725	-3.99128	-6.613158	-5.752797	-8.159478	-2.456187	-5.858981	-2.671637	-4.52142	-7.601116	-10.23105	-4.852506	-4.405346	-11.83675	-11.25599	-9.039297	-2.964327	-7.325759	-6.314052	-4.714181	-9.051481	-4.413942	-6.442756	-12.61452	-5.587358	-4.824837
ADAM6	-1.325381	-2.266956	4.795034	-0.5657538	-0.5492482	1.394117	4.097341	5.096371	-5.611774	-2.530766	3.958941	2.933004	-3.457109	2.648859	4.636424	-3.334716	0.6844677	-1.72844	-2.083648	-6.627097	-0.4522846	9.739077	-4.573941	-2.062667	4.040031	0.9481313	3.266216	3.067847	3.744796	3.31403	1.729627	-0.4000793	-0.02151289	-0.4483037	-1.460746	3.223706	3.6703	1.717303	-2.723614	1.426063	-0.0568941	-0.08397791	1.129854	-9.539806	10.77811	-2.14038	5.842755	1.457896	10.73631
ADAM7	4.630798	18.76555	5.07257	10.58151	2.699754	1.713338	8.601128	8.754512	8.319045	13.46475	18.79231	11.11652	16.83105	7.677657	8.229501	10.22309	3.090076	3.084502	10.73057	10.00063	9.895988	12.17201	3.47536	2.542329	9.295402	14.78273	10.2134	20.68007	0.4197047	5.757446	10.70393	9.017904	6.545019	8.742268	8.14684	10.01383	2.385974	14.30126	22.84359	15.88468	9.342944	11.23461	3.372355	-2.851052	6.217765	10.94326	6.772768	12.32256	17.9616
ADAM8	9.225864	7.921398	3.630894	6.840348	4.873872	13.69526	11.41569	-2.027342	-3.322311	-0.02997889	-0.7438468	0.2946336	13.37001	7.341506	4.230302	5.820623	2.792816	-2.157567	3.405712	10.76016	1.251387	-4.008554	-1.979971	6.008505	2.684575	-1.011904	3.661003	2.962521	-2.489719	6.876886	-1.144071	-6.031693	-3.75569	-0.04667725	0.2054588	-4.414797	-8.857225	-8.099441	-0.9750932	-7.263532	-0.1529949	-7.270088	-2.323421	-8.631317	-2.505034	-4.558356	-5.501649	-8.008448	-11.89441
ADAM9	592.6551	734.675	503.8383	250.099	511.1105	406.9997	242.9469	511.3552	406.9997	463.8087	527.5593	368.3754	75.60046	105.0349	80.85787	71.27986	83.88522	76.79096	108.8157	86.32093	97.24398	85.30413	96.84676	118.1321	54.37841	98.90144	119.938	175.7231	121.9192	138.8759	114.0185	123.5542	153.4756	140.2348	115.9101	172.3213	111.7192	673.096	793.6551	762.9583	685.2734	642.7727	327.5031	526.7725	617.5275	805.1613	613.5792	685.2734	602.9778
ADAMDEC1	-4.676025	-8.060988	-1.78659	-4.949764	-8.101535	-7.868093	-2.633045	0.05148974	-4.201902	1.167872	-4.817919	-8.480818	-6.515841	-5.8516	-4.49857	-4.84187	-3.811058	-6.276721	-3.177268	-4.506857	-1.861609	-7.307925	-6.533154	-11.33954	-7.621639	-8.118657	-6.664425	-0.918095	-6.385168	-3.727049	-4.18775	-5.997666	-3.2563	4.301066	4.458966	-3.691667	-4.345269	-8.6401	-8.890202	-3.78472	-6.263794	-5.224993	-11.5406	-14.46675	-4.096488	-9.09073	-6.540006	-13.42736	-3.193499
ADAMTS1	-2.146247	1.973391	0.395717	2.831354	-1.133867	4.287608	2.66179	2.254931	1.511971	10.66238	0.5850705	4.667814	16.24796	17.87634	10.22309	6.545019	29.57721	20.09469	13.54037	8.162323	19.55096	27.39125	4.181842	8.270962	8.121963	11.66614	27.06825	6.243819	9.754119	7.570045	17.04524	15.41427	3.755055	7.951951	5.143362	-0.1787642	-2.705638	1083.53	1087.933	928.0472	1031.42	899.8341	1182.844	1232.898	1340.411	1067.86	1265.695	1014.587	1098.279
ADAMTS10	-0.7307302	6.336862	6.626145	-0.3363714	-4.958002	0.8669727	3.469775	-7.659754	1.354858	1.58575	-1.261172	6.275103	1.341294	-3.335839	-2.494929	4.981945	0.4373287	7.024358	4.212295	7.727559	3.211548	7.777534	-0.1378919	3.935296	0.2998338	-0.7191215	3.046269	4.082972	1.476416	-0.01255231	6.538671	3.473851	4.585595	5.48325	-0.2265747	7.057492	-1.581825	-2.476412	1.540254	-0.04414484	1.624646	9.624025	6.088301	2.780672	-2.90755	-0.797708	4.075338	5.67094	0.8122686
ADAMTS12	14.4753	-2.16353	29.10364	23.57329	8.479117	17.81575	17.77995	23.30598	11.70366	15.85579	7.270506	25.80888	7.869058	13.17054	2.595096	10.34189	7.341506	2.376707	2.248129	-1.233806	0.01590638	3.057346	8.170788	14.19251	5.586996	4.232274	-1.308829	1.010072	4.322002	14.64181	-0.6664516	0.8149639	8.407692	-1.874225	10.90869	6.336862	-5.221657	-4.206408	-4.295863	-0.9131289	-2.078148	-3.871448	0.6149412	-4.597884	-0.1469067	-3.098132	1.365204	-6.033154	-2.863716
ADAMTS13	1.650281667	3.191255767	6.923238667	4.239852	-0.642151333	0.715987333	9.096541	-0.763140333	0.28	4.4934933	-0.255953	3.645590667	10.38283333	8.872758667	7.33596	15.58654667	13.63792767	12.25530333	16.09952667	9.939687667	17.01386333	16.38498333	9.829131	3.149378	5.509102667	14.33741667	15.58809667	5.350191	1.482483	5.775365667	2.633681667	4.425939667	2.720195667	-0.7045335	6.273642667	3.037907667	14.573603	7.573516033	9.012811333	11.373346	10.46305533	15.88694333	1.398686667	2.401567633	5.508172333	5.323084	9.94176	11.89190467	7.823143
ADAMTS14	-1.0770455	-7.9963455	-7.56224	0.6271215	4.3488825	-5.368625	-1.8157465	-5.7117045	5.937765	2.7806515	2.28448115	3.033981	1.439687	3.36535	4.058725	2.3955935	3.567289	1.645941	3.2698086	2.246908	5.585475	5.87485	-1.694949	-0.3733675	-2.2909745	4.8937745	6.730609	-3.31290565	-0.897029	1.03188	0.193074	4.7415215	2.461784	-0.5094805	2.7691965	-1.8757905	6.499593	2.443484	6.449175	-1.3379105	5.5805465	0.263787	6.8101125	5.620352	-2.253502	6.9079718	4.7643095	6.5617335	-3.8425205
ADAMTS15	4.834145	0.2300804	-4.640491	4.225855	1.956125	-0.1013718	-0.3713889	2.458022	3.307137	-3.9503	-0.8421556	8.099227	1.963762	-3.23693	-0.8500655	4.734443	3.6703	7.026953	0.5903901	-2.382055	1.275683	1.604311	10.43367	7.722291	5.171492	9.88846	8.550082	-0.9249381	5.69317	2.949817	-1.701818	3.413434	1.68174	-4.161231	6.987451	-1.814108	-0.2225486	4.83466	0.3476858	6.75909	-7.3771	-0.7331524	1.301788	-4.314902	-0.8899354	-0.08584718	5.360819	-1.609307	7.828935
ADAMTS16	9.322289	5.658819	3.571995	16.26329	0.3454594	1.875856	3.401977	5.388267	2.820829	-0.9841788	3.004044	-1.956068	-1.011904	-4.11867	-3.729789	-5.935635	-5.172772	-3.609468	-1.00764	-3.212666	-7.421049	-9.068407	-6.764376	-0.553624	-0.564201	-4.589984	-4.345269	4.971296	2.216471	1.341294	-0.8063535	0.4701874	0.09569001	5.833436	-0.5132017	-1.964107	-2.006895	8.838691	4.764158	3.726135	7.297542	12.20253	-3.037006	3.137941	-3.200295	-3.85177	-7.762851	-9.51543	0.466288
ADAMTS17	13.0913	1.755483	10.94757	10.12624	14.34859	10.23813	15.27579	9.865253	2.083275	10.76733	3.650075	-5.510639	6.493123	6.19158	0.9765776	10.71473	8.475904	6.182673	4.764551	6.424489	8.045349	4.128741	13.14923	13.02983	18.76555	10.82055	2.983973	10.69399	5.915045	3.125119	1.447968	3.867141	5.999067	7.543255	7.321802	-0.3726251	3.335864	13.09676	12.29595	22.12247	19.57685	11.05202	-1.065425	-0.3471932	-1.432504	-3.323458	-2.359029	-9.28524	7.723987
ADAMTS18	-0.095773915	-2.7544295	4.009366	1.10714795	-2.686625	1.9714045	-0.74509615	-1.4792621	0.0172475	2.476353	1.1620485	-0.382583	9.7347805	1.144554	0.7013	3.961524	6.2760625	8.1702565	11.163245	9.194848135	5.28053305	2.411333	6.6639345	-2.1145915	0.8730282	3.9117325	7.801977	1.29889455	4.2272085	0.9713365	0.6527485	-1.82938445	1.1459563	4.9425425	0.946945	8.131324	5.7175045	2.1946035	-2.6424985	0.4018755	2.678387	1.325048	1.788741	1.7346767	5.377333	5.3959595	3.021038	1.1249055	4.9056465
ADAMTS19	10.79341	12.99902	9.662525	9.19794	5.008516	3.54273	1.374138	1.737711	2.753418	5.432597	6.609945	8.039572	8.577369	11.85102	5.020357	13.46475	11.56516	6.428658	12.38273	11.93611	17.05095	15.05445	21.22559	13.07709	9.751006	6.855509	17.9854	8.708613	13.44332	10.89821	14.19251	6.014395	10.99942	6.182673	0.8775252	-2.399636	8.017051	10.70192	22.57134	6.226634	5.232705	3.685614	11.78067	18.77872	9.429819	10.35208	10.20024	9.880773	14.02422
ADAMTS2	0.72405655	7.73042	7.963714	3.276818015	4.0584305	1.3698495	0.498216	-0.0893405	2.85542375	-1.639622	7.575292	2.62980785	-1.07068	4.742072	4.5795985	-1.855117	4.12395745	5.8633965	11.498205	-1.49215625	1.3711179	8.535491	-0.546692	7.6349035	3.241596	1.64664085	10.650433	4.2275278	6.308086	-7.170635	-0.429852	4.851875	3.96656615	-2.27643775	-3.820246	4.5645545	5.6439135	128.83315	38.235405	84.52546	21.126765	96.686775	35.742125	125.2578	44.70738	105.501095	43.532425	114.844175	36.527435
ADAMTS20	-8.2083015	-9.0154305	-7.684776	-5.912866	-5.0799845	-6.9317755	-11.2005545	-3.6268745	-3.345898	-6.014449	-2.286622	-6.1552765	0.832375	-0.38149825	-3.50712055	-4.618682	1.25133395	-0.9639409	1.6961405	-4.414363	1.1281335	-2.8830214	-4.6863575	-6.9873045	-3.686154	-0.1728965	0.530019	-5.831546	-5.069168415	-1.38639085	-4.98903	-5.151114	-5.6712952	-5.754986	-5.2753315	-4.0643395	-1.3005385	-9.3204005	-3.8947193	-12.1968145	-10.1461735	-3.2938135	-4.60733045	-4.1077805	-6.112332	-2.297781245	-0.449693	-9.08555	1.5919324
ADAMTS3	1.491524	-4.330733	-3.031254	-4.051464	-5.634051	-0.5132017	-2.326236	-4.111594	5.199683	7.191953	-5.906123	12.21493	-0.4432878	-4.210065	-0.6598126	-2.997921	-0.5334396	6.552623	-3.334716	4.898581	3.347488	1.699916	-6.941561	-5.975265	2.60023	-9.548009	-0.3713889	-1.988272	2.969461	9.623236	1.479291	0.7300192	-2.652274	-8.758322	7.159626	7.622566	6.716109	-0.1587529	18.28999	-1.747253	4.208106	4.058218	16.47626	5.596967	12.23448	2.30656	2.730171	-1.052552	-3.46569
ADAMTS4	31.06232	22.42422	30.73303	16.37535	22.05237	19.09758	12.30642	30.77482	10.29102	15.68941	20.15224	10.12941	-9.201641	-11.86922	-1.601613	-11.19493	-4.08382	-7.524304	-12.99784	-8.634114	-8.511492	-10.29309	-3.302808	-2.730708	-1.555737	-9.426125	-10.36964	23.99059	19.81604	20.01875	16.89279	16.92251	24.45787	33.08019	15.41427	17.91973	20.75167	10.24137	14.36211	11.41258	11.87268	11.39073	5.033812	15.21332	4.738838	3.062645	3.644386	-2.615829	20.81965
ADAMTS5	-10.30483	-10.14442	-5.546515	-4.563724	-4.288815	-4.239979	-0.1446695	-3.497332	-3.662623	-6.181128	-4.369445	-3.913871	-10.06083	-8.056842	-9.881038	-9.353864	-11.51554	-9.385946	-6.620052	-8.056842	-8.809768	-9.048875	-6.273936	-2.792014	-8.072011	-12.40926	-8.55317	-6.119714	-10.91512	-7.072423	-12.78723	-5.431385	-7.697533	-14.20897	-5.538011	-10.28844	-2.982805	19.25421	33.22685	8.026499	35.54189	7.928113	60.2618	31.53295	53.37099	29.91905	43.52739	19.56952	35.92456
ADAMTS6	46.90356	82.86694	34.12749	57.94643	82.74698	36.78594	53.82568	33.97788	39.48527	46.22643	64.20195	33.96487	34.26387	21.87479	50.47297	42.03617	28.48038	45.41864	87.27293	46.59806	30.40562	42.06829	29.25615	104.3537	44.89973	39.64159	82.74698	36.55947	77.11681	26.53067	22.95057	29.74068	27.64828	64.29639	33.87036	30.80639	64.57131	44.14107	229.7518	73.73869	259.7629	76.82771	230.6576	73.69131	251.7467	60.96481	254.9925	55.12245	236.0536
ADAMTS7	14.56878	17.93877	18.85298	15.97504	21.93544	15.84992	9.834549	8.200403	22.20119	6.645214	20.23004	16.56369	32.55699	22.30128	29.44727	32.95054	29.50069	48.31863	40.3192	19.36252	26.05584	48.64027	21.53978	57.24104	37.70837	41.41974	60.31313	10.95412	32.64484	19.01224	15.27579	26.52126	2.754698	28.13313	29.33603	10.14587	32.21632	32.83039	1.783007	54.72101	3.043807	50.32515	15.50507	42.19629	12.14726	58.21101	19.68118	60.24558	15.50507
ADAMTS8	-7.478431	-7.823236	4.712791	2.312846	9.512223	2.730701	1.669565	6.057791	1.484919	0.6537172	7.341506	-0.7006832	-0.8115953	4.467105	2.263456	-1.610389	-11.52885	-0.30102	1.407313	2.931338	1.647345	-3.265579	-3.049297	5.0913	-3.085223	-4.945806	-3.104362	1.04466	9.238638	6.155576	5.070474	2.918286	11.88688	7.238606	9.636597	10.95412	4.208637	28.28285	38.10866	14.62904	14.52443	10.14858	15.10086	4.761652	6.61559	8.60228	3.012518	9.599398	2.338631
ADAMTS9	1.375539	3.401977	5.652274	8.151918	-2.078926	0.1025191	-1.289576	1.071705	-2.512789	0.9765776	0.5892252	-5.216025	-0.47095	-6.926826	5.244193	1.907025	3.988869	0.7584227	0.395717	-3.537356	1.709671	0.4128906	0.7948185	2.005487	1.003492	8.316278	-5.15744	-2.113688	1.13501	-2.482985	-2.109956	0.2680241	-2.617832	-10.1398	-4.132817	-2.298583	-8.708723	34.88408	80.49808	88.51225	108.9717	107.8223	130.3261	87.34764	138.78	34.74017	128.2515	43.87429	102.9707
ADAMTSL1	35.7107815	12.69705025	8.84937075	12.2868105	10.33266278	6.577916	8.174446925	35.930325	10.28025925	30.09879675	6.93708175	3.33359	7.809659925	15.32978175	4.09454325	6.3904225	13.97995655	8.646016505	6.49582525	5.12603075	14.08175125	3.8938005	31.66153948	7.5814431	10.11044617	32.3654722	7.08663075	29.04985275	4.989523	3.13751775	15.81918025	5.57480025	27.8484515	4.738138	8.78732375	29.76439	5.617221	135.8530578	188.5258175	112.4651263	202.5017275	118.79978	170.1553975	128.3257375	158.5262975	156.256945	170.51966	152.32862	189.30544
ADAMTSL2	3.964081	5.468561	31.4198	42.79301	1.059586	26.1354	47.87768	5.75065	24.57742	-1.535643	1.031523	13.9401	43.29314	4.028673	8.1495	47.68364	6.840348	3.294943	1.147886	29.17159	5.600175	-5.001576	6.727817	3.627316	40.56963	-1.39457	0.2373189	4.502178	0.3803986	45.26396	6.808184	5.46655	6.688125	0.6278332	28.49115	0.3355268	5.731789	0.883118	2.629855	1.233281	10.45576	1.585036	7.47504	11.74911	9.905737	10.95623	5.888627	8.523664	13.01916
ADAMTSL3	-5.321326	4.658001	0.0840736	-2.861995	-4.68585	2.808444	5.342158	3.861681	3.278885	5.470803	30.80639	10.22309	10.18648	3.988869	8.355911	16.81487	10.29422	17.31204	8.490773	6.010295	22.24656	12.46063	2.396915	9.008429	3.769708	5.585352	19.09758	13.0639	4.589237	10.30859	7.252687	11.46028	16.11935	15.04987	4.91723	15.23451	17.47823	21.04027	18.30411	22.02234	19.21355	21.0025	10.92912	10.91147	6.881076	15.42831	14.34594	8.238876	7.790767
ADAMTSL5	60.56895	69.01266	25.61629	26.22553	65.87731	21.52336	15.24469	49.66296	12.6852	43.97623	46.17561	17.02248	32.06534	106.083	101.7384	27.33873	100.8619	85.96092	93.02999	11.4494	60.50517	87.00653	110.8719	152.3643	25.07902	118.0341	131.1064	73.01564	77.17161	19.34216	55.72389	61.96656	58.08433	105.2116	18.22769	73.30855	75.00982	81.5477	66.17294	81.64152	74.85519	104.7667	92.04377	97.59196	68.45123	94.41366	76.42326	94.89523	77.32968
ADAR	667.9374453	709.3852166	769.8874457	809.0393353	702.5771147	877.168255	876.12807	777.6880717	924.87856	750.8442967	705.5045867	865.3948733	608.8637537	484.6028033	654.9153967	659.043502	556.9459733	700.776949	474.5845833	714.85024	604.9004283	729.1792233	707.52176	469.2512447	657.5514	660.7183737	475.00482	807.3230287	610.9763413	936.6310473	813.3370523	916.088374	814.9114133	656.6467123	802.5324433	843.03236	667.4651193	1046.642758	1170.19588	1154.093577	1187.32262	1107.395983	934.79219	864.9343767	1069.972747	1213.020247	1125.179567	1146.451003	1237.955873
ADARB1	350.34096	214.896995	104.4431473	96.28907925	206.2354375	92.84448375	80.12504	348.05999	71.696273	315.4614825	189.70805	72.57648875	66.872864	181.96019	196.518465	61.2203875	187.881817	195.8333898	260.523735	63.191581	198.95345	191.867538	417.0342975	278.4930675	86.77952	417.3867975	278.9840975	366.30147	207.90437	52.8887345	178.6038	170.5108223	354.3188725	202.469395	74.38647925	350.2531575	204.5374925	2030.932005	337.5397413	1107.21193	345.26475	1167.79676	367.83366	1460.10385	372.7065325	1922.387735	406.8073803	1921.006635	320.64705
ADARB2	12.21075	-7.155568	3.95693	11.96734	2.628588	-2.189702	-2.334252	6.283767	15.15962	5.698202	-2.401046	7.104103	6.737699	2.885742	9.334848	16.39398	10.35652	-0.8921456	7.632064	4.428153	7.267658	15.25074	13.63058	-0.6698697	-4.280704	13.8582	17.47823	0.2010979	9.13557	13.58931	-0.3473631	6.428658	9.16985	-0.3779579	4.419085	4.293336	-2.28451	19.67304	-3.212609	20.24006	19.53562	16.04282	9.287004	9.866281	11.3676	13.05782	6.434923	6.514317	13.10156
ADAT1	186.544	150.6975	173.845	181.6467	163.363	179.3786	177.2652	165.91	170.4051	143.0362	111.9234	123.7879	160.9877	185.3706	168.7012	195.591	179.3786	143.1913	138.0219	170.1692	209.1647	168.1922	158.9489	159.5368	158.2542	175.2676	152.3089	159.5368	109.568	126.1341	147.5208	118.6457	118.4695	112.013	138.9838	119.8044	106.1234	230.1095	196.4141	273.8856	213.1343	280.2177	195.8935	236.7908	246.8802	266.6886	208.4174	224.4667	172.1149
ADC	27.5833	55.34665	65.90414	63.23805	44.62121	49.52554	52.36762	23.87031	55.2159	14.12026	47.80369	40.77132	51.12075	30.41552	59.34425	45.69262	40.24493	50.79276	43.79743	38.03831	25.87467	31.69093	34.20455	50.23854	75.69504	27.44181	46.4775	35.22783	41.34191	27.42114	20.21688	55.53506	37.35257	36.18237	63.87522	23.15203	46.46016	51.08155	58.79789	50.53585	67.98225	53.50406	45.74582	51.93394	40.04772	58.14402	67.90208	59.65837	74.50148
ADCK1	71.93723	107.6408	67.0764	55.97142	112.8365	66.0544	43.45827	58.79193	53.29974	65.45152	82.72141	58.59344	139.7321	122.871	174.4479	122.3471	123.34	161.8364	156.5908	130.6635	135.3803	175.4034	146.1067	154.7343	101.98	134.3965	152.8921	98.62713	98.7268	78.60175	93.42944	120.7147	105.8701	105.5714	65.82861	88.37444	88.22336	189.3896	95.8294	121.3394	119.6229	120.525	133.0789	142.9819	135.1333	151.2107	139.3293	140.9513	106.6358
ADCK2	271.8144	363.8611	268.3369	311.9238	357.1734	239.2788	276.3832	235.0962	175.0923	218.5153	299.7103	214.3379	153.7752	174.4479	307.218	183.9116	204.1245	316.0935	190.1989	175.872	186.0438	195.2331	202.9587	252.3156	211.4293	230.9782	210.2251	237.8959	215.789	140.4424	149.8963	219.5063	241.1348	202.6349	156.7686	194.2721	201.0575	685.8936	379.4982	322.7922	365.3388	445.2006	326.7716	299.3341	309.4381	468.3605	355.7793	469.6016	381.4374
ADCK4	22.3734	23.26365	29.02143	30.96709	23.3612	24.60425	20.73713	19.2769	29.67026	23.51171	18.71716	22.58534	72.981	64.39982	53.89475	69.94347	51.52528	39.68313	27.20597	63.69711	41.37186	40.16959	45.16002	23.9358	63.58253	46.10707	15.61554	32.22915	26.36398	39.35292	28.18611	20.88483	20.58044	23.22305	31.31344	25.0008	9.961842	86.45545	131.0343	106.3108	118.6805	103.3354	110.6842	155.2363	85.73025	79.99673	104.656	80.20499	98.21934
ADCK5	32.04028	38.96978	39.16178	31.5372	26.65277	41.1083	27.28101	37.39394	31.98226	31.61911	25.80039	52.66745	43.76188	42.54864	34.54592	49.98639	40.18235	31.83727	47.66754	40.75611	41.81564	41.78016	48.76102	41.79836	36.83852	49.70116	42.48815	37.02183	28.6459	33.46839	36.82484	27.30123	26.67196	44.77982	38.98481	28.62222	33.44457	44.72181	50.69154	58.79789	57.58093	72.85539	45.25605	41.12301	40.70634	44.59956	66.74213	48.13626	62.9845
ADCY1	-8.161511	-9.403028	-0.9464592	-11.44239	-1.216992	-10.52881	-4.501186	2.43577	-7.464893	0.8039835	-10.56957	-6.198337	-5.766588	-4.227424	-6.912652	0.1240892	-2.953452	-8.978756	-7.5732	-0.4955453	-4.053928	-3.989897	-3.793982	-5.475095	-12.8791	-6.333507	-0.1457596	-6.657688	-3.748559	-9.572759	-11.286	-3.703748	-8.072011	-4.90619	-8.352578	-7.641733	-3.648278	-0.2551159	-11.45557	-5.619304	-2.930008	-10.37837	4.471544	-4.005831	3.644386	0.04371186	1.226299	1.100546	-0.4302534
ADCY2	29.88851	32.05233	28.0314	31.90686	40.2901	32.53109	38.68523	30.75358	25.52077	29.21581	44.46596	30.72154	23.63961	23.83332	32.76347	11.35359	27.83662	29.74068	29.65674	16.19798	26.28603	21.78328	15.15033	13.41726	14.27306	17.38322	15.41427	37.90807	39.17984	38.77032	24.15892	51.82023	33.28561	31.12801	31.5028	31.06232	32.87369	91.76919	99.58706	66.66566	70.55872	70.96353	84.33623	49.38287	75.41631	61.49282	85.24091	66.907	79.8544
ADCY3	1667.001	1247.574	1360.734	1447.531	1177.086	1215.546	1293.664	1533.582	1132.075	1495.731	1189.089	1268.081	876.3463	1396.826	1337.04	834.3378	1372.064	1540.475	1341.505	772.5146	1298.806	1300.835	1519.179	1551.6	1185.649	1478.503	1356.386	1235.513	1123.868	625.756	1001.207	1045.265	1130.335	1100.71	889.9155	1255.469	1112.037	2455.803	1958.199	2663.841	1957.243	2510.969	1852.285	2627.974	1831.177	2329.963	1920.504	2284.437	1999.469
ADCY4	9.739077	4.39165	21.53198	35.47519	9.039454	20.72276	22.78959	0.4841441	17.60511	16.48578	9.19794	23.86093	41.68167	0.1654895	-2.292409	31.26979	1.204683	2.882001	-4.508207	54.50662	3.257602	4.194885	-2.318412	1.669565	39.33912	-4.830227	-5.768052	1.014733	-6.467115	40.75611	-0.6524323	2.74895	-13.34611	-4.623312	21.16129	-7.204601	-12.38921	23.39878	84.51254	37.37405	71.22225	48.70597	68.97837	55.18489	47.89993	33.33063	61.41867	31.99223	63.16948
ADCY5	0.05148974	-7.956666	-7.325108	-5.83588	-0.553624	-6.541964	-5.033368	-4.189111	-0.9423354	-13.56731	-5.417043	2.064844	0.5028793	0.561611	1.609978	-4.859336	-2.984079	-4.122797	-1.176277	-0.8129867	-1.684463	-2.269363	1.84631	-0.5200632	-4.156	-0.8287544	-4.324855	-8.852056	-7.78599	-7.040386	-1.352989	-6.486766	-6.222196	-3.963237	-5.259054	-7.059861	-10.18682	-15.14341	-11.66312	-12.88444	-12.46942	-4.911263	-13.77501	-6.894183	-5.061591	-6.470588	-1.256365	-9.34447	-7.027989
ADCY6	176.4559	143.57839	187.5948	174.5819	130.459735	201.816	180.91845	135.977935	139.60818	149.2535	128.066255	190.2809	323.87415	271.66505	161.98705	284.92205	239.6978	171.942935	162.4087	310.4549	303.157	177.2268	185.8018	186.3282	203.4177	169.1656	160.208075	145.00146	121.24947	204.5739	187.52795	114.321295	126.03682	102.06465	136.495325	131.426325	89.18537	229.5822	228.24765	217.43425	213.7525	214.242	200.75485	231.49425	197.6469	200.9893	170.8401	212.9101	192.78275
ADCY7	56.9626	28.51214	26.66284	29.1511	31.13987	36.15032	33.96487	47.11092	25.30364	44.39611	36.19886	25.88474	37.50863	29.1511	31.52578	47.56377	43.00238	36.62515	30.04991	24.12343	23.61438	42.40688	32.44691	24.63961	24.39688	39.41278	42.17911	32.01632	24.12343	36.74188	40.62142	25.02878	35.46282	23.6577	27.85613	34.26387	23.01493	83.22759	136.1536	82.43338	142.8392	114.5911	102.449	85.00719	144.8586	120.298	127.4497	79.13734	143.2195
ADCY8	2.147746	7.372333	-9.370556	7.943606	-3.22569	4.936389	-1.187552	-1.33193	-0.8460693	2.519779	8.144153	3.544463	-7.601116	-11.35353	-7.98682	-8.767694	-4.095114	-11.33277	-7.293736	-3.807993	-9.857613	-7.108101	-7.348245	0.539318	-5.846687	-8.300282	-8.741776	-0.8088806	-0.6585171	0.1784291	2.124367	-3.038945	-6.395926	-3.324668	-11.00564	-2.841973	1.410686	3.683012	-3.002811	-1.621254	0.4577501	-4.529153	-6.206927	0.9797285	0.7482731	0.9518017	-5.146352	-11.48911	-0.3421871
ADCY9	177.3325	133.6651	167.8321	168.4458	152.4304	195.1605	171.0513	216.5893	134.2787	177.2042	131.3994	156.705	147.8371	383.0143	272.1369	159.471	375.804	266.6665	224.2098	161.5384	337.7476	217.069	308.4162	201.3795	207.3839	269.4318	193.1469	188.1183	157.0132	97.65703	305.7946	172.5261	191.77	139.8284	126.2665	216.3358	147.1808	250.1647	261.3203	296.7767	243.5632	251.9318	285.4926	308.9816	283.3227	278.6244	271.506	265.8228	242.647
ADCYAP1	3.36039	23.98188	18.36676	13.10817	8.427658	9.123207	15.91329	14.98797	15.73715	3.615696	20.12327	14.34407	12.05947	5.099257	12.14823	12.80403	5.408216	7.25539	8.544463	12.56804	6.898953	8.27391	6.917649	9.880898	8.243153	-2.977764	3.732725	3.401977	11.2658	6.495248	7.903177	23.17636	6.122179	8.980038	16.17143	13.05596	14.87896	25.66128	37.53209	29.15651	37.44411	21.87478	37.5733	22.479	30.26958	32.79509	28.06067	28.07117	44.67033
ADCYAP1R1	-1.364765	2.193082	-1.258487	-4.562286	-4.153159	2.425455	-3.691667	-4.261209	-6.195203	-7.850187	2.944779	-2.109956	-3.415124	3.520717	2.456738	-4.606422	-3.592647	-4.860591	1.599744	3.269995	3.578111	8.935692	0.1912154	3.332607	3.720066	3.450986	0.0144425	-5.6814	-6.616435	-9.699033	-1.178833	-1.372131	-5.485801	9.356126	-4.426156	-1.173968	-2.180621	-4.91764	6.628925	6.793095	-2.374302	-4.359807	-4.62608	-2.430308	-0.1710119	2.916579	-0.2853398	-9.206886	-11.13653
ADD1	2301.817905	1679.73854	2366.918205	2254.369855	1730.060395	2069.624575	2149.35157	2523.06703	2093.655395	2457.66775	1765.326995	2154.98365	1639.535915	2018.361755	1591.889215	1666.65051	1891.829035	1528.954415	1566.727805	1501.130855	1701.228675	1476.07852	1751.033605	1719.55316	1768.375065	1919.798895	1645.76893	1600.450905	1601.97844	1542.166745	1773.19142	1362.667425	1571.4726	1461.190025	1589.490055	1737.68312	1693.01305	3073.50395	3205.0531	3064.8452	2942.2942	2978.7965	2431.48413	2738.4741	2939.631	3378.3862	2885.3107	3306.3818	2958.9164
ADD2	-1.469667333	0.0416898	1.218358333	-1.079936	1.781142577	-0.675171	-0.685734866	-1.384804333	-2.498921	2.843862	-2.038671	0.548602	3.027492133	0.563216333	-0.482452	2.868916667	1.085815913	1.906225933	1.385860333	1.191188	-1.596819333	-2.845143333	1.681117667	-0.432505	-0.116120967	2.121546667	1.840087	1.214403167	-0.024394333	-1.702516233	3.216716667	-4.329149	2.266233333	2.446597667	-2.775238333	-3.567394333	-1.611260333	2.923936	3.870750333	5.187263033	1.507189	1.649801333	3.940017	2.0171815	-3.540855333	-0.212958	-2.044146133	-0.461185667	3.987256
ADD3	126.4767461	196.8683715	161.5268793	172.7637373	203.180299	162.258352	186.2752513	132.5944586	233.4727515	124.988027	228.8574415	219.709003	129.4307362	108.652026	162.2706027	135.4096538	101.0192968	149.229214	204.0284053	133.5823818	89.6407105	191.101686	116.9945728	147.5548874	151.675888	120.8670427	172.4364887	182.4592705	249.8474473	193.414533	113.9066728	240.4436745	186.0152956	277.8736551	228.3086528	182.3431319	251.789163	950.0730978	897.3026775	523.8750885	894.905705	510.2663303	830.9291095	636.87945	849.16935	945.875445	781.7448775	971.2492375	902.717925
ADFP	1571.407	2034.757	1430.944	1407.181	1958.978	1464.607	1537.533	1355.252	1569.919	1510.785	2061.527	1459.382	2602.929	1088.914	1242.865	2683.659	1084.013	1320.025	1081.58	2663.362	1006.337	1163.594	1305.011	1044.535	1240.904	1352.306	910.5022	1214.619	1100.71	2455.933	880.1413	1170.244	1202.924	1067.356	1108.88	1200.302	1103.628	4539.086	2566.397	3425.208	2560.422	4011.862	2915.878	3239.471	3047.386	3955.226	3182.83	3886.236	2530.345
ADH1A	-2.029902	0.2780169	1.914218	-2.903295	-2.339528	-3.57084	-6.252769	-2.696655	-3.174526	1.84159	-4.508207	3.6703	1.013155	-6.394287	-0.6187014	-7.251603	1.915869	0.3665954	-5.570733	2.644147	-2.600455	-4.731693	4.688743	4.716866	-0.8249757	0.7904971	0.9648809	-1.00339	-2.226563	-3.182764	-4.79723	-4.468432	-0.1482855	-4.785298	1.237191	0.0637136	-4.545708	3443.768	-2.930008	415.3899	-7.109735	467.6137	-8.449838	619.927	2.629855	2356.851	-0.001744548	2323.872	1.271258
ADH1B	-5.003036	-2.084919	-1.389124	3.302103	-4.039349	-1.76901	-6.288979	-6.560777	-8.613918	1.855488	-2.477666	-5.442334	-4.11867	-11.91367	-9.488112	-7.155568	-2.150341	-1.960092	-7.096951	-14.15614	-10.83164	-1.459315	-0.09435716	2.892413	-2.989223	0.2010979	-7.520654	-2.111153	-7.919305	-7.047698	-4.174694	-4.231539	-6.09893	-8.430579	-1.64129	-9.941534	-2.443334	338.105	-10.32836	10.13733	-4.570952	10.28507	-12.11972	32.43724	-6.727154	215.4696	1.841852	180.0965	-5.672656
ADH1C	-12.26161	-6.908707	-5.769367	-5.861943	-8.384349	-10.7175	-7.567125	-7.293736	-8.037271	-8.268941	-5.174444	-8.563087	-5.455702	-5.027754	-10.51453	-4.158515	-5.087468	-3.614939	-10.67281	-3.345624	-0.4079064	-6.72498	-11.50212	-7.103152	-0.9100913	-2.855699	-5.026326	-11.61244	-6.243096	-8.787111	-6.22973	1.303183	-9.667318	11.91239	-5.917461	-9.183096	0.04754653	-7.36021	-9.352001	-9.229417	-12.94084	-9.055777	-9.879088	-6.212636	-9.82857	5.378322	-10.40046	3.836297	-10.59225
ADH4	-11.52233	-6.203122	-2.442034	-8.784172	-10.43132	-9.619819	-9.458997	-6.35589	-4.430471	-5.408359	-6.317307	-5.59495	-11.33277	-14.73972	-2.903295	-8.471122	-9.458997	-2.252156	-2.471367	-4.599461	-8.591706	-12.55622	-9.321069	-1.593545	-9.613319	-12.37942	-10.62644	-7.147141	-5.661274	-4.060611	-9.025294	-5.860656	-4.868597	-0.7177916	-13.45801	-7.431227	-2.456187	-2.081742	-1.374034	-8.477344	-12.82909	-9.316694	-9.160501	-1.14811	-5.203163	-3.757099	-7.417331	-11.03943	-7.660042
ADH5	110.7035	84.03522	91.54238	68.27766	87.80205	86.90915	103.2602	85.99084	117.9472	120.4713	112.266	118.5521	46.91861	82.05579	61.53695	47.86007	86.41632	73.19862	64.08467	51.28043	78.43328	93.39502	83.82189	36.43612	77.05742	67.02521	68.38168	97.80707	63.58253	65.16689	63.31061	65.90414	91.50716	60.53064	86.25239	80.25277	43.85766	338.6433	275.9569	339.8621	261.0557	336.6293	333.2646	423.7201	321.4156	298.6087	255.8473	281.6625	274.0769
ADH6	12.99902	5.360647	3.233907	7.136384	7.60583	14.07435	12.60466	19.72407	8.784078	14.07435	-2.540951	5.441163	2.857448	9.485995	7.797524	0.07741785	3.979306	-1.573552	3.893936	-2.634462	1.08373	2.136675	3.159923	6.430793	1.689513	10.29816	0.6263011	4.538997	2.683156	6.737699	7.326943	5.314525	7.739285	-7.52243	5.824525	5.33778	0.9633831	9.359241	11.33932	13.73238	23.44901	23.61559	19.15125	7.517913	-0.2505562	14.62382	4.462437	3.047047	12.7439
ADH7	0.0395598	-4.246628	-8.054966	-4.220974	-1.885875	-7.781856	-8.495257	-1.002212	-2.113688	-5.299373	-9.188753	-3.450265	-0.9249381	-2.220214	-5.832804	-9.887404	-5.077989	0.06248794	-2.555303	-5.9704	-5.832804	-5.231794	-4.84187	-9.234355	-11.2231	-5.237784	-5.58186	-2.758961	-4.261209	-7.118936	-7.476713	-1.629166	-5.781459	-3.36367	-6.139394	-7.921344	-0.6524323	0.3339177	0.9047437	-5.139386	-5.350012	-6.684698	0.5877052	-5.457747	-4.202443	-10.07694	-3.715579	-3.369356	-5.035371
ADHFE1	15.9523755	32.832855	31.060725	38.921605	32.029495	36.516245	32.04191	18.920222	30.551925	15.997115	26.028988	36.333665	27.973875	19.2079695	20.5702095	28.155555	17.8967965	27.973315	21.104035	28.83193	18.42529	13.7383135	27.412185	26.993822	40.68035	24.212075	21.7735935	26.1534375	19.0331855	27.36307	17.4074565	22.403773	24.047531	18.712797	35.5035	28.09817	19.31545	148.08167	74.265875	72.69151	77.471645	77.221305	78.73924	88.567265	80.60462	128.287975	83.64638	122.37366	78.235795
ADI1	52.32806	61.07769	21.71422	19.40174	79.61994	25.3806	30.2066	106.6298	54.67213	160.9238	156.5255	61.56086	43.47842	58.21598	63.51837	38.17855	60.00943	53.15876	63.99133	14.69042	73.12164	61.32373	83.20906	50.51124	29.4152	56.62007	64.90473	204.7978	269.4318	166.9726	334.8303	278.0774	359.1874	316.7801	120.7147	333.6224	451.9953	305.0145	215.3939	257.03	264.2852	280.5997	488.6236	598.3571	247.3041	436.7462	200.6419	435.4112	266.4147
ADIPOQ	7.136384	9.322289	6.397103	11.46028	23.67445	10.10587	13.9401	9.045399	6.463568	16.9444	7.483076	4.359105	9.117731	8.124529	4.671707	7.4743	5.767335	2.929265	9.117731	7.649782	-0.5118991	4.992502	9.114191	12.33582	6.115772	10.35652	7.923893	8.558197	-0.7453107	4.684509	-6.404702	-0.9211495	1.877402	3.053926	-0.9435521	-0.3932398	-6.38174	17.78132	21.51154	7.247976	8.035665	0.08162443	2.127608	-7.689437	-1.646255	2.441577	5.611165	-4.832474	-7.619763
ADIPOR1	280.4021	301.0339	153.4756	137.071	268.2175	163.8532	147.0782	248.6379	143.8356	268.3369	303.2291	172.465	291.5435	483.4763	476.6819	329.5744	495.1139	454.246	467.6617	306.818	437.031	442.7687	315.9715	374.4277	224.3919	348.6454	388.1041	351.0649	536.179	350.483	482.0798	497.2967	476.0325	566.8879	307.6369	397.0898	510.6769	713.8325	543.0322	753.0112	512.9415	733.8848	624.5911	769.9468	571.8339	651.2122	539.5387	649.7707	515.9731
ADIPOR2	789.321	717.4639	768.4489	811.4635	642.7529	780.1799	803.4956	713.079	708.5818	699.6658	627.3989	714.9762	776.1137	829.3484	760.7467	891.129	931.0962	779.7145	692.3729	889.9155	942.1431	659.5281	888.8306	769.9426	902.552	882.7101	718.3094	743.6584	620.0939	776.5579	748.4162	676.8212	714.6396	611.7302	635.3514	719.0733	614.1222	1167.089	1124.18	987.7563	1144.643	1057.24	906.6971	853.7774	991.8851	1015.048	1024.949	1082.435	1172.449
ADK	56.917878	67.91507133	23.8251767	14.137533	51.681667	15.315779	21.6456506	40.359326	22.88883463	47.175246	63.851326	15.434638	6.327101	21.37710467	26.22459933	5.467281667	19.66249967	26.34823113	26.250504	12.107638	24.89073067	29.05995633	25.71597367	18.28234933	12.44514567	29.33057333	25.300074	50.37086467	40.02863833	12.433145	30.45708533	47.02132847	40.806491	44.390373	14.521974	42.86684567	37.323592	54.47679333	55.011724	65.74424667	63.11547267	79.81168333	44.41632	49.719471	47.379747	58.55504333	60.207546	61.72457667	72.47629633
ADM	11629.89	12289.49	16127.72	16127.72	12458.1	14459.68	13520.05	12930.95	14216.3	10874.31	10930.88	12458.1	13408.32	13959.25	10496.72	12458.1	13520.05	10874.31	7334.572	13959.25	12719.65	8882.018	11120.92	8349.14	11491.06	12551.47	8458.024	11120.92	7520.77	11191.97	11907.8	9195.008	10053.72	7470.119	11266.88	9878.627	8386.474	19831.82	19155.33	19553.78	19282.12	20486.9	17397.02	21523.57	16101.1	17082.49	16814.78	17009.14	17797.1
ADM2	191.3556	682.3542	70.2212	72.79344	707.7814	93.18024	80.89581	165.0742	61.51215	184.5806	670.7625	63.45115	105.7438	146.7808	590.7066	99.08965	141.5767	544.1866	220.7505	103.4761	160.1296	490.1052	212.4821	270.5797	63.11798	202.7939	240.6367	209.6639	283.7756	111.5403	189.98	695.7597	203.5705	288.7235	59.6014	219.8602	285.9447	259.1462	876.022	573.1449	875.0926	544.9088	918.0334	410.4485	897.365	180.427	931.9222	218.9361	859.066
ADMR	4.334279	2.218034	6.4518	2.201044	9.375398	9.281147	10.87375	7.998361	23.94917	22.00431	23.28133	13.75845	3.064209	6.708694	10.11968	6.531196	8.36702	7.375186	7.039951	8.774555	2.006675	14.2369	-0.9872915	15.10165	6.344975	5.583338	6.14964	16.9444	-0.2890744	2.147746	6.433244	4.504192	11.29119	7.862898	4.259378	10.77765	11.76393	32.61691	35.92456	27.55681	18.19997	29.58814	8.046367	8.238876	12.34232	10.91596	1.973448	7.208409	3.288095
ADNP	69.537715	71.59883	80.3508	85.74829	65.64392	103.345915	118.297315	66.06973	117.529945	72.608185	70.21402	88.67572	67.7813375	55.239601	47.629742	79.71155	56.223585	46.938035	57.9444	80.58129	49.5243545	60.8350605	51.105755	69.128955	79.59447	43.512824	65.293745	77.5563465	87.3601565	142.28757	106.097211	78.2359765	83.948114	76.9162251	136.22286	99.618861	79.409446	260.560485	291.79066	266.873515	315.521757	261.418865	379.146735	281.480905	389.369355	267.85132	375.46618	246.831595	278.30236
ADORA1	2.8142915	-7.926968	-1.37435	-0.411298	-2.9934037	-2.49063045	-2.1125765	-3.217915	-6.6110465	-1.9136871	4.654651	-3.38268205	3.6624035	2.1817195	-6.325346	0.996013	2.674634	-0.4478445	-4.6103656	1.5708725	-1.398135	3.92616	-2.748552	1.131324	-3.616447	-0.707871	3.67147	-5.290661	-0.54832415	-4.4810285	1.200007	-7.232153	-3.1535245	-2.395826	3.03383835	-1.871965	3.279236	-5.378201	2.0039365	-5.062018	4.3726788	-0.900226	7.001261895	2.301479	1.260982	-4.1102445	1.917733	3.6857597	2.438688
ADORA2A	14.75954	17.48313	23.84302	20.34428	22.04237	11.79021	16.2207	13.13473	4.445811	1.237191	0.1197699	13.16618	36.81279	12.07666	2.101245	33.6721	7.306435	1.979707	9.927483	42.38934	8.197369	3.074788	30.91222	16.93731	24.91064	21.27178	7.871308	13.08611	1.119655	24.42277	8.625255	1.449391	3.985023	-0.8314227	4.882668	2.815618	5.079036	11.72186	13.81627	5.298372	9.038306	6.054029	5.955656	8.019855	7.941888	16.73656	8.238876	-0.4695636	18.83226
ADORA2B	194.5517	288.1462	63.49514	95.39066	278.4775	78.48544	88.75018	188.676	68.20045	178.3435	253.9417	75.4791	129.5437	145.7277	205.9697	129.0257	155.3891	209.9738	228.2359	126.1341	147.4076	195.5146	220.7505	227.2666	75.75545	225.2588	198.6521	214.6013	178.3435	93.2219	110.5748	143.2436	191.2189	187.0643	54.69189	178.3981	180.0449	143.1294	218.6516	213.1343	204.694	219.511	193.8851	221.3858	160.5288	176.9735	176.9252	158.1987	220.2113
ADORA3	36.6726565	25.59609	18.818283	19.6036805	29.384989	21.000807	24.752755	42.6447145	15.12283	36.2933105	40.8972555	21.022345	24.6811425	28.1270355	33.3837737	26.6575925	26.973346	36.886965	15.7530435	15.8640855	24.8836385	20.6916035	25.365231	17.2673885	12.7974465	20.064305	23.643004	27.5220095	35.4796905	26.094054	34.877501	34.2715715	38.626154	42.14311	23.331365	40.0714235	29.235345	68.2709665	64.116905	69.659161	59.85085145	67.2911205	40.7579435	54.90558705	48.41741	60.743615	54.606792	51.40962	77.212336
ADPGK	356.1129	330.8344	322.155	282.3204	306.4939	323.1679	295.2663	348.2182	293.0134	355.958	259.7223	333.0603	296.2351	272.9866	279.4606	314.6584	305.5513	319.1428	315.6036	279.28	324.054	259.9246	359.6501	359.8195	306.1285	340.8861	293.7389	331.5528	300.1719	290.8676	290.1288	281.7719	362.6065	327.3998	283.5652	341.6991	319.7856	550.2364	598.1113	600.2881	559.7109	562.9351	510.781	541.702	459.9902	465.4785	488.4277	458.5531	648.53
ADPN	17.4269	33.09372	6.500209	13.02041	23.53315	13.17449	11.39369	15.97504	-3.006917	9.21009	6.867506	5.234694	-0.5886227	22.55391	33.39793	0.2610463	17.75751	22.50654	23.34579	5.066021	13.59421	20.29721	24.52442	19.60364	11.87063	12.04789	2.299238	19.73882	19.0374	3.228831	27.03658	24.88145	16.06621	15.28051	3.464148	19.73175	10.16678	8.607083	-4.803004	0.1579657	2.154963	7.333458	-0.760048	11.74493	6.337144	15.4126	1.768681	21.16821	0.5236039
ADPRH	-1.298475	-7.765286	2.391717	1.284762	1.739157	-3.271835	1.113474	-2.122175	6.770383	17.1587	15.52793	8.900545	32.78666	23.64864	25.58982	42.00119	33.87036	40.98272	41.28582	48.70402	31.52578	91.61678	32.49289	23.02351	34.83009	51.76894	37.09171	18.52279	23.99059	20.21688	29.35434	30.03807	12.85343	27.12291	33.60468	27.30123	61.80661	22.87084	27.94411	34.28775	34.56592	24.38214	31.02021	50.2072	29.58814	33.25963	33.12127	32.6063	23.84187
ADPRHL1	6.236437333	6.136941333	1.474329667	2.908956333	8.022779667	-0.66382	6.7039309	5.712332333	1.073783667	4.347288	7.738188667	2.447792667	6.622002467	7.798384	11.02753867	8.496349333	9.529224667	12.4181604	14.47108567	5.613377	8.488293	9.746045733	11.90660267	8.524655453	9.384773	11.60004167	11.62720803	7.770421267	7.996475367	3.449395667	3.446312667	2.704605667	9.688693333	6.880807367	0.948812167	2.199986	6.342755367	13.99694467	9.266383333	19.8373851	19.96730433	20.70698833	9.604875	20.27577833	9.954291667	7.385061667	13.36360733	7.500345667	12.17301233
ADPRHL2	220.596	256.9038	147.8893	201.3795	249.0856	156.1197	162.0701	218.5153	175.5266	243.1583	224.7377	169.9401	203.4129	174.3001	236.06	188.5193	175.655	224.3919	213.9781	193.5764	176.4383	238.432	228.3246	240.6367	207.2464	228.7457	258.2933	271.4184	268.8634	202.8697	185.9635	246.9191	236.2551	269.9659	199.5181	256.0054	250.576	296.0385	362.4569	304.5939	374.2437	319.8165	307.6791	298.0826	262.6761	270.8708	324.491	306.1873	402.5424
ADRA1A	4.8277878	4.79588114	2.49448448	-1.4102526	4.607346	-0.2719772	0.26271094	-0.143439	2.042376024	5.4678934	5.0365952	-0.0375878	0.2974532	0.43234116	2.9206118	-0.0273984	-3.193265629	-0.10496656	-1.040606318	0.1701698	1.2841386	1.90172028	-0.938259356	-1.0602382	4.7360892	0.2225728	0.1231326	0.82048238	2.029852064	3.5367868	0.4126522	0.26709882	2.47330616	2.5515274	1.5988122	0.3000896	0.405703574	6.630721	6.2542654	12.623991	4.9050216	6.6167318	3.709818	2.6099566	5.181193	2.5259012	4.0317206	1.5648136	3.515895
ADRA1B	113.9025	192.7406	51.08183	56.9626	196.6731	42.30709	53.70834	105.2496	38.20794	116.702	194.8022	36.09106	38.33675	96.61515	193.9212	36.44939	108.4087	196.6731	189.1525	29.64751	99.08965	182.3289	207.4587	199.0603	44.50369	191.9967	189.5021	145.4493	184.1429	28.25692	76.22696	126.9415	131.3509	175.8015	63.89675	133.4178	167.8982	857.6031	66.19704	800.4622	77.1684	777.8226	79.05735	700.975	74.85519	598.1113	82.89763	607.8984	81.9464
ADRA1D	22.6594	21.56782	14.62818	18.41472	12.52623	10.22309	16.62257	32.61808	-1.291847	17.46934	20.72276	8.848421	7.559679	13.36116	12.72504	8.923388	16.60483	10.87737	6.493123	7.690373	10.02325	5.46655	16.37535	5.46655	-1.848246	16.36448	1.399363	18.8953	21.67569	7.701099	19.09758	9.512223	37.63675	21.37465	9.017904	19.67292	21.28554	34.08802	14.26963	18.83226	17.98577	30.73222	22.00619	30.39743	13.825	30.70022	11.23878	36.25451	5.847618
ADRA2A	12.25598	20.18908	10.11968	11.02669	11.60556	8.21566	22.23846	23.02351	11.19522	12.76774	11.1987	11.99323	6.128912	11.33214	15.99468	13.59421	12.27547	10.53878	7.980262	7.10185	8.74806	8.780664	10.51952	7.724843	12.77902	7.496365	11.10634	24.39688	16.23763	14.09693	21.38176	22.63373	42.1496	20.68611	14.83412	24.2282	16.23114	65.30405	65.07767	27.15697	77.3588	48.59636	38.16644	33.38518	45.83154	29.30864	35.48849	35.06153	48.52841
ADRA2B	25.50177	20.4134	17.80513	16.2207	23.88703	15.32882	26.49563	18.62062	35.57157	28.36049	27.01499	29.42698	28.58999	18.09629	41.60155	27.63017	34.35541	39.89742	41.50022	43.99398	42.19954	45.12822	42.06829	17.74523	32.83526	50.84734	49.8228	22.3542	26.06405	24.19634	36.31509	32.43462	33.97788	24.56146	40.88969	45.1124	38.16383	70.84581	39.54389	61.85022	56.10401	65.07767	44.03841	46.10712	39.58656	60.15184	55.82724	61.80734	59.9952
ADRA2C	12.46435	5.30438	10.2715	13.42561	13.12551	10.86066	4.386822	11.9017	3.345381	10.14587	14.48965	-2.65098	9.720876	3.128586	9.238638	10.01057	3.716515	4.938923	4.429979	4.96715	7.697955	4.884484	3.848372	1.041527	4.680335	4.24796	4.526412	6.380109	3.252716	10.5987	11.34966	6.733224	-4.252271	5.901321	4.495958	2.432472	9.408108	19.77808	6.263027	16.48584	23.54083	17.43584	9.610498	11.41258	-0.8178905	14.22023	5.372085	9.336033	7.992743
ADRB1	-11.44916	-7.778093	-7.100962	-9.591006	-2.09905	1.903574	-3.188074	-9.967561	-11.52233	-6.044047	-3.432873	-8.761094	-12.80746	0.6310731	0.8706546	-4.348055	5.76546	-2.39167	0.7026075	-5.17124	-5.607194	-1.689877	-3.224559	-8.199027	-4.866932	-5.937098	-1.945899	-3.413866	-6.643281	-8.726791	-8.80746	-2.883875	-5.340158	-1.457991	-4.434611	-2.915121	-3.628875	-1.421676	-2.46422	-8.156719	-7.979878	-7.838449	-11.32486	-16.82256	-12.33027	-5.210103	-9.239666	-3.650143	-11.49579
ADRB2	15.83992	16.18759	5.962236	6.239793	10.27465	6.029472	-0.09032445	8.640578	-2.609751	9.305842	-0.2641801	-4.698348	23.59767	26.24534	7.757405	14.50984	27.2716	15.20832	1.58869	8.299225	13.10446	12.59557	3.871191	3.284315	15.58441	12.11919	11.6427	2.033131	18.21478	11.29852	19.53997	12.35687	8.786954	13.82677	4.524806	5.576513	19.9173	57.21104	7.150052	74.9351	-0.7636042	80.05038	3.957153	52.62606	3.238128	56.57549	4.810006	53.84201	7.288
ADRB3	6.743042	-2.708468	0.7150605	0.176899	5.585352	2.596898	0.428541	0.8409546	8.490773	21.53198	1.325974	6.347746	6.92903	2.054479	0.1279923	2.014017	6.480056	5.189747	-1.460746	4.16944	10.07278	5.141504	6.26561	10.8947	3.206371	2.064844	6.968153	-1.389124	3.62571	4.785233	1.444544	-2.802355	-0.4587969	-6.35772	-2.599207	-0.7629004	3.447335	13.93684	7.97526	13.06194	10.96187	8.276354	5.437996	5.342803	4.818612	-5.790572	5.261546	0.05306264	4.344729
ADRBK1	0.1572468	-4.708044	0.3126936	-4.185089	-6.327029	-3.800287	-7.971124	-1.926971	-6.816253	-9.26292	-9.821336	-2.04156	-7.081949	-5.111257	-10.29309	-5.251466	-11.32065	-5.204245	-10.61695	-5.739558	-4.484086	-4.889291	-9.224581	-7.645514	-5.557611	-8.128288	-7.052727	-7.172061	-9.198626	-6.455682	0.009845403	-2.221471	-1.63615	-8.716689	-10.41331	-3.419429	-5.132165	-10.14573	-12.007	-10.57987	-4.148641	-7.278023	-3.201864	-5.924249	-12.17595	-6.037097	-16.82256	-10.65143	-8.925545
ADRBK2	-6.35772	-1.011904	-8.937322	-1.296818	-4.626088	-7.902536	-4.72051	-5.148339	3.492507	4.696994	-2.209223	-3.320987	6.647936	0.8818964	-7.247536	-6.786208	-4.837287	-1.872828	-2.113688	4.117494	-2.16353	-4.893857	-0.898648	-9.582097	0.7194241	0.6109196	8.212394	-6.660996	4.808453	-5.348143	7.504499	-2.521381	-7.109799	-2.808257	3.605006	-2.058898	-0.1948121	5.172235	-0.7807139	8.106606	-2.121507	5.348322	-2.52834	4.964606	5.745069	6.197678	10.01566	0.6741053	10.55336
ADRM1	514.02965	399.2396	348.5097	347.0657	466.10595	406.97545	427.92015	635.6794	386.7464	653.1723	483.9178	394.769	706.31865	807.3489	765.82295	685.38365	788.2007	834.76665	1063.8148	707.6641	1051.69925	851.8622	893.8535	976.04365	610.04315	915.80215	961.6904	812.31735	1055.83525	683.70165	922.93665	811.20455	970.33475	935.99755	625.2074	973.21215	981.8936	1093.4511	1016.4332	1331.10255	1059.79885	1195.2648	1214.6967	1469.8656	1229.62315	1216.19735	1138.60025	1286.1633	1083.39085
ADSL	2908.593	2491.954	2363.886	1988.03	2373.687	1906.764	2042.073	2611.567	1775.516	2506.493	2296.885	2061.527	1711.081	1850.588	1848.469	1665.395	1880.626	1785.145	1818.964	1663.524	1827.824	1758.836	2142.073	1988.03	1647.026	1971.168	1868.424	2114.903	1900.09	1599.965	1749.056	1788.815	1888.56	1813.236	1561.316	2066.361	1971.168	2727.529	3266.776	3277.618	3345.851	3303.703	2869.298	2739.056	2962.128	2399.594	3062.931	2609.236	3123.258
ADSS	1166.851	1110.46	889.9155	891.129	1080.129	812.9949	877.8842	1132.851	923.1099	1045.265	986.0488	780.1799	664.9971	1041.546	888.8306	684.3136	1100.013	937.2893	803.9813	634.9894	830.4042	842.7328	1035.297	756.6177	901.5173	1043.797	888.2963	855.9149	733.8762	548.2161	778.8013	730.5443	757.5276	718.6799	776.1137	847.2242	692.0214	1691.474	1767.99	1638.429	1732.154	1717.77	1867.029	1654.092	1905.65	1666.959	1816.302	1601.086	1701.617
ADSSL1	24.9120705	25.20420033	26.79048433	27.755227	25.35836033	31.50197333	21.63114933	24.39894733	16.47577193	17.533525	21.056326	15.09088733	22.2745778	27.03159467	19.01779933	21.45460933	27.13159033	20.31562167	21.28889933	20.92389933	21.95838967	22.98904743	23.24797763	29.78240313	34.07220333	28.414509	19.99160413	30.41656533	16.98070433	13.24827367	16.66408267	16.70334967	21.873569	16.19369667	22.556014	16.98679067	17.92286233	20.92164233	33.79367667	26.59445433	33.34200637	24.08617267	35.73163483	22.34438277	29.81582733	24.4917427	30.49843	20.65495767	36.17449833
AEBP1	250.0011	279.28	1155.327	951.6914	283.6609	1185.649	1161.913	274.3219	1136.115	292.6878	336.1395	1231.811	1961.224	439.8738	651.7218	1868.424	470.3733	616.7963	733.8762	1679.978	479.9638	662.8776	540.2485	698.9298	1844.837	524.1144	740.6082	269.4318	439.5081	990.8159	264.1886	361.4785	328.5366	400.158	1264.113	287.0285	410.5633	820.7753	1643.349	392.2751	1514.534	383.3167	1519.343	424.1934	1457.318	784.4526	1281.035	761.8614	1523.111
AEBP2	82.02911	67.45148	78.2859	85.99084	57.24104	84.94405	79.26534	83.82189	108.4581	55.95277	66.50701	108.4087	39.07631	46.15893	40.72734	55.78087	63.45115	49.21558	37.97035	61.22838	27.00484	52.05061	49.50528	41.55124	62.25471	72.41592	43.27735	66.43579	38.72478	64.01299	44.36109	46.30108	65.38316	41.41974	69.08722	57.65969	29.1148	129.1619	224.2362	157.3644	248.7596	146.1357	228.5305	150.5704	227.1612	132.6435	247.6495	114.7191	233.7461
AES	569.877373	595.2217053	591.0266067	548.419059	610.1595083	678.0149263	523.8576548	615.0285207	518.1932333	682.7713913	682.3930183	595.8422553	1067.165228	1264.600916	1149.616439	1001.97248	1151.268491	1123.541324	1357.41194	1065.486131	1513.552196	1358.114254	1109.028537	1128.27295	869.551528	974.5764796	1102.240667	863.4916753	1041.917644	865.3910602	1077.640943	924.5144337	910.6580497	995.8548633	1005.593891	920.2764527	1002.141221	1286.103277	1157.418516	1330.435749	1207.443911	1186.210396	1207.464548	1535.882258	1289.339	1442.755414	1202.795224	1429.581563	1127.932212
AFAP	265.0870727	371.7507064	311.6367617	280.9012787	364.0055043	282.450922	240.0026361	253.0166783	253.3695008	260.82929	364.284554	267.8833207	124.8136397	94.26768967	206.0381327	121.7576242	103.8506801	204.1273203	180.705963	105.8839497	85.90910433	152.890495	123.9930767	195.1361737	150.828234	120.0022497	209.1099433	165.461435	268.448265	152.6060293	117.5501157	223.7237031	144.1066727	271.6627687	165.7835507	152.0401537	310.8990113	246.1825767	467.2461867	314.7404973	489.8565577	375.5467461	360.6818267	247.9001863	403.417142	270.8612267	402.650502	282.4409827	463.9614757
AFAP1L2	1.455624	1.319413	2.863198	4.824083	1.475027	-1.544923	1.465554	0.2641038	1.482109	11.01033	1.212511	1.034267	4.91723	3.351444	10.75235	-1.639896	6.956779	7.644727	7.884913	7.366993	4.688743	14.41995	6.581605	-1.591064	5.127105	8.804414	4.819821	-1.787796	3.985023	0.9402548	6.373365	9.762949	2.462887	-0.09309396	4.237794	3.579661	7.238606	-0.10441	13.13707	-0.7140661	2.793245	-4.267274	-1.353482	1.141875	3.249138	2.582559	-2.991745	10.91147	13.24823
AFAR3	7.032498	3.907914	14.04174	19.58314	2.957585	22.3542	18.63967	8.52257	19.32951	22.53916	7.974568	23.26365	36.68343	20.75903	16.19798	41.21834	24.84415	29.35434	39.33912	34.22713	24.96262	23.24014	19.89092	20.16597	29.12667	13.48148	31.08544	17.81575	14.67006	12.99552	12.42555	8.251063	11.18017	8.057373	18.64537	10.98122	8.355911	38.70443	41.28772	35.00742	39.76036	47.10012	21.42128	18.71144	15.31156	19.08117	27.43038	19.85749	26.29396
AFARP1	6.5134185	7.429336	-1.231519	1.59561415	5.5545493	-2.1768965	2.6001006	-1.557181	0.1684305	3.1261425	9.3997815	-0.1689705	-0.0712215	3.99098325	3.7167841	-1.160983	1.2879655	9.6091065	1.13300735	-0.8752835	2.3649362	7.8596925	6.601971	4.3833275	0.465014	1.752613	3.89522145	4.8905411	-1.1077665	5.87063	4.3525935	5.6303375	2.377666	3.575186	8.6754955	2.428622	2.305703	14.261083	6.365256	5.754494	7.798398	7.97806	8.9696485	19.402816	4.3532105	8.97344	7.3524075	17.6129815	8.341714
AFF1	109.044	193.4306	55.2572	46.42344	146.6713	60.86639	57.76521	113.2705	57.61326	115.2069	172.9044	53.91816	11.74383	40.55557	48.62188	16.07741	36.1359	57.42925	111.7192	30.04991	40.3192	38.05593	55.08794	107.2526	26.29551	47.52707	101.2911	71.71989	79.43391	43.69297	60.48356	71.85782	81.3988	78.68417	32.93951	80.305	77.83121	171.5186	86.38853	282.1487	127.8771	262.8423	133.5106	242.8101	150.1045	190.4081	130.5015	202.5815	110.799
AFF2	5.395029	-1.242862	6.263406	4.097341	2.915113	4.136231	7.133634	0.8492714	7.281034	8.774555	5.869019	4.348554	0.3635948	4.545002	9.560205	10.20389	2.041105	4.575702	11.56887	4.359105	8.048584	-0.3726251	10.56461	2.293995	10.98122	5.39943	9.425439	0.0987278	-0.6738886	-0.8682317	6.552623	-1.057035	2.727385	0.3219902	5.432597	0.6094185	2.410514	14.52443	24.63099	6.180365	20.79696	10.70601	29.63631	4.40606	31.56947	5.30377	19.20049	3.644386	8.813202
AFF3	206.523606	285.2613155	442.70937	468.3221085	360.064535	543.86226	528.366295	271.7235775	576.077475	271.25714	340.9853725	531.828745	515.3657	386.515635	341.96975	557.9043425	329.11113	302.7009	234.8574455	557.103105	347.743526	365.8909273	201.635255	195.271982	445.433712	214.4170073	230.0716125	206.0325775	171.4328525	616.81518	405.170595	374.465915	240.56084	178.44351	582.075275	249.191415	160.672294	230.8980405	722.460555	399.79744	689.38375	365.404135	762.42202	439.78877	769.236495	258.749652	703.218845	281.567406	699.901275
AFF4	246.1216	373.8358	265.2192	300.5546	392.6788	282.3204	365.5717	193.2797	370.8406	247.3173	447.2599	306.3714	286.9007	181.5645	178.6138	281.7719	170.4695	192.0754	345.694	316.7801	168.1063	252.9535	184.0156	314.4178	305.4344	165.91	365.4191	229.5743	212.8699	317.6613	126.6548	214.0583	200.8182	218.1871	240.9241	175.7231	161.1026	743.7365	641.7967	486.6713	620.3276	473.5763	775.7907	472.477	945.1708	671.9571	848.1079	576.6642	639.7349
AFG3L1	15.15696008	20.23476975	26.2248805	29.86628825	14.9264575	23.200345	28.44029475	13.2462445	17.04617793	11.33202325	17.0852531	22.53210475	29.8111475	22.6769113	16.14748328	26.8325604	21.92862078	9.72474375	24.9599585	30.553629	17.12668833	12.2428259	20.1702315	20.06876278	29.29613325	19.113731	23.93468625	9.9715995	10.19125368	18.828898	11.25170525	7.120028125	11.2873616	6.502101	13.9126725	9.7717569	5.345253	29.37625983	25.5542483	39.97507925	33.15846963	37.959937	54.1126915	39.65494858	38.624566	32.56546075	46.415758	36.07459325	23.96302675
AFG3L2	483.2644	481.0871	471.029	521.6757	524.9343	414.3686	498.0074	415.4897	393.3883	474.1902	470.1056	454.8658	418.0217	388.5963	429.5027	390.2281	411.2932	460.2228	339.117	331.8041	378.6737	368.8456	464.2605	439.101	421.5486	399.0874	373.6735	399.6109	427.6701	408.9704	377.9143	366.698	456.5255	415.4897	366.0634	369.4055	388.2892	652.7196	632.6058	635.0472	550.8329	618.3274	597.3026	497.8962	568.0576	595.892	642.7727	606.4431	575.5457
AFM	-8.736791	-15.68791	-6.481042	-14.60321	-8.797297	-15.26243	-9.475856	-12.24387	-5.233486	-0.0602209	2.455416	-0.3038448	-9.256121	-16.89492	-9.770344	-18.08089	-15.46901	-11.5407	-11.22936	-5.891512	-9.861372	-16.22948	-11.67447	-14.91088	-11.97948	-12.92662	-10.37366	-14.65701	-11.73699	-4.979946	-4.750225	-15.57377	-10.59235	-7.973329	-9.022095	-10.94689	-0.793564	-12.72979	-11.8999	-12.87369	-8.766006	-9.695806	-11.62124	-0.5260742	-13.13911	-8.933725	-8.506167	-9.016086	-14.26295
AFMID	68.22585	28.70652	28.06235	21.95125	37.77127	27.33873	24.74183	53.01583	28.01132	52.08918	34.22713	39.47071	18.81318	8.868124	7.189109	5.049577	14.10608	10.96082	12.69425	16.50633	10.80156	14.97469	5.532482	1.426873	-1.611642	7.600637	4.426326	41.55124	44.93102	31.70471	43.21672	38.19115	58.50118	53.50637	28.99038	46.44351	50.12285	40.62803	58.12169	32.00293	46.90047	54.51643	30.13679	40.95109	20.02881	21.73661	26.53872	14.98149	62.82698
AFP	14.92849	13.48476	-3.930966	3.684086	15.81331	12.75941	4.491996	11.7279	1.931834	17.72927	5.143362	-0.3802836	4.634759	11.24052	16.26329	11.71439	13.76336	12.9446	15.63763	11.52323	17.28893	12.63831	10.65575	27.31029	13.98596	22.57864	28.97873	19.68531	12.40278	2.844585	10.51206	15.32882	2.964302	19.87919	2.566011	12.19161	6.122179	32.90077	37.22452	20.45546	22.13062	32.28611	24.35468	11.07857	16.06793	11.79058	23.85106	14.85311	30.1473
AFTIPHILIN	10.8244925	17.6144235	6.8001295	4.00178005	15.1620265	0.20993995	3.8962125	14.45024	8.1474145	16.26582	10.902181	10.907654	9.6195885	12.056586	21.10855	13.20359	16.286475	18.49403	12.614448	11.645775	6.24655845	10.418958	13.53917	15.055555	5.413812	9.907851	8.7632545	17.219955	18.493325	18.313017	16.0913565	20.847165	16.7229983	29.355995	16.78342	14.042123	17.66723	35.25831	62.481645	51.62164	55.63455	37.42539	66.591915	61.86003	52.232175	51.694365	42.7649	35.434055	54.77332
AFTPH	81.68026	91.46212	65.12068	42.57884	109.4118	67.79431	62.79877	90.84994	90.84994	116.3176	108.5696	97.35458	68.0908	91.58295	84.87758	90.22022	91.31865	90.2898	82.83775	76.11197	97.38914	119.4594	100.4607	105.4083	63.53802	97.17542	97.06477	112.013	102.7082	106.5122	90.36421	110.0601	90.11513	127.1978	75.83959	96.4164	86.74292	126.0352	196.3562	186.3358	156.9946	186.1181	142.9819	170.556	153.1416	134.7846	169.5418	120.9843	183.4523
AGA	434.5136	997.1227	532.2178	474.1902	997.6842	546.7788	513.0411	449.0395	465.981	414.734	1045.265	550.9541	463.2463	600.4761	1020.862	455.2607	567.1538	986.8204	844.3348	431.8855	536.9363	1112.975	398.9326	850.8365	465.1591	467.4728	821.0336	427.8412	923.1099	487.5809	529.6122	949.6806	414.3686	883.7173	407.9188	435.9352	856.3875	339.6185	608.4966	405.695	623.8273	394.0411	593.965	394.9354	593.7563	346.939	568.5145	324.1596	594.2696
AGBL1	-3.665421	-5.632424	-1.834585	-3.317137	-7.706503	-1.822907	-10.44908	-3.050415	-1.265057	-5.48732	-1.474262	-6.092437	-4.085089	-4.332066	-4.348055	-12.03742	-8.214458	-7.861233	-9.253186	-4.775637	-8.07443	-3.125493	-6.873096	-3.339842	-6.910525	-6.076247	-7.363739	-5.052806	-3.809629	-8.233982	-10.41885	-8.32303	-3.760981	-8.581122	-6.701138	-3.792441	-1.411893	-4.745597	-9.004515	1.952297	-2.667334	-5.364929	-8.086201	-5.472754	-13.56458	-0.8570148	-12.48188	-1.648346	-6.970383
AGBL2	-6.023007	-0.2935392	2.077239	1.655479	-2.395883	1.706268	3.94664	-2.939475	-2.762817	-6.918054	-2.039017	-8.583597	-4.423103	-1.519711	-0.1626235	-4.211346	-0.9223744	-3.947873	-3.403334	-4.439995	-4.258866	-1.222362	2.988249	-2.31586	-4.739159	-2.482985	-2.471367	-9.533886	-7.000171	-6.349194	-2.303275	-0.04121131	-5.377828	0.6994185	-7.98682	-4.313825	-4.683137	-7.992154	-5.840581	-3.690797	-0.9115432	-11.24974	-2.832182	-8.055018	1.100546	0.2470425	-10.08849	-2.698279	-3.334821
AGBL4	-9.914038	-15.21738	-4.44434	-2.79699	-6.223787	-6.443041	-13.73837	-11.14706	-6.119714	-3.564775	-8.461144	-6.430443	-12.41823	-11.87761	-7.446301	-11.6204	-12.71045	-11.47692	-11.286	-3.83054	-13.2257	-15.26243	-8.910357	-7.625981	-8.907494	-11.75259	-7.882695	-14.40712	-8.442843	-8.895846	-12.55622	-13.66737	-10.62173	-8.179399	-7.450342	-10.09539	-8.565824	-15.44537	-6.554275	-10.92817	-16.99328	-17.57463	-15.88197	-16.03458	-14.8198	-10.42409	-10.02794	-17.33044	-4.543124
AGC1	-2.219008	1.8417725	2.7930465	-2.8733965	-0.273927	-3.8595695	-2.25317	-1.4105775	-2.815097	-6.5818245	-6.224447	-6.4069252	-1.206782	-3.780322	-1.9507565	-5.602875	-1.95960925	-5.6506342	-5.0541265	-6.2228745	-5.532057	-5.9128335	-2.5269545	-4.0423115	0.020842	-1.030478	-4.7261505	3.1548685	2.194459	-0.45292	-0.834425	2.13783	9.7646695	-2.568483	3.0445535	2.5277545	8.692123	22.46741	1.51632	57.04925	-3.8034105	46.174135	-4.3291565	26.835725	-4.9584867	17.7702525	-5.2640785	21.7730315	-0.325675
AGER	-0.2243815	-4.341005	3.398734	3.166959	-6.0536185	0.860053	3.4624315	1.61907	6.0152685	5.7001085	8.4201695	2.78792725	21.0826955	9.1343915	15.0918765	13.041498	12.016444	19.6849865	11.3146205	14.9239815	23.421556	14.205134	15.3774445	12.1182065	6.1072485	27.192515	19.555554	6.2587095	11.520117	6.9864855	8.8380275	10.4993305	6.69544545	13.82977	6.9109375	4.8589015	10.8202755	7.00351	7.5541535	11.9107465	10.349592	10.8102135	7.8523585	9.681119	21.28213	10.043709	9.058086	15.5375925	20.11469
AGGF1	246.3178	255.8013	409.8501	522.3913	243.5071	339.3523	441.7565	236.6059	401.4274	212.8699	221.8022	390.581	182.8224	158.2542	162.1326	205.4357	175.139	153.6725	130.4235	198.512	132.8443	125.8486	157.5749	157.8783	285.5224	170.6015	144.209	146.2908	121.1103	198.6521	147.3025	133.832	131.548	133.6208	226.0752	127.6217	126.3177	509.4038	464.0663	452.1495	463.9069	443.1395	468.5565	361.7995	433.8446	442.1752	475.2581	433.0352	451.1806
AGL	40.03423117	50.0313525	31.56788733	28.3995302	50.35651053	28.25146367	33.43457323	41.8638865	36.72870583	38.47891125	60.58062117	37.5694225	33.86856467	57.27089022	48.07894347	33.04161183	50.899369	47.63335917	67.38878175	31.15411357	43.99713801	46.1268415	46.43926145	67.63837843	34.79676868	53.45481235	77.10969438	35.48896683	47.836847	28.62678085	42.95966847	41.81948558	43.59732233	40.67193905	28.19920383	46.4615395	43.17857733	114.1440984	95.33277677	86.41559987	89.41307517	76.67407165	96.4501995	112.8467047	113.6363677	138.132634	98.76196852	129.4185832	89.62777317
AGMAT	20.01149	20.81703	-1.028067	8.58348	7.91815	3.489181	5.517306	13.31361	-4.465453	15.48585	9.185369	1.119655	6.768098	14.35261	21.59218	6.97509	19.69198	13.00392	19.01817	5.149434	16.71517	11.50497	27.94923	20.83858	4.754538	12.8241	11.3819	11.81448	20.60661	3.221617	10.80156	8.577369	8.355911	21.41412	8.742268	14.25979	8.697505	23.22877	22.23432	18.40205	15.83825	25.44818	18.07691	27.20508	14.55926	33.02246	18.85103	29.09342	19.06189
AGPAT1	71.96617033	58.95039767	61.184739	53.877724	57.14530433	55.61819167	45.08688367	56.883191	49.92659467	53.859961	53.23557363	55.80964033	119.4877425	140.367063	108.4426283	109.7900017	127.1226393	109.7016077	112.4474733	135.8294353	153.70785	162.7129287	106.529306	101.6574667	100.784771	97.401298	100.4886227	77.994145	75.92954143	83.00106267	93.82324033	76.99116897	66.19862033	72.975627	74.89821133	60.537187	60.837204	108.608705	114.6929493	139.544484	116.7687303	127.0202087	110.1482486	162.831804	115.5260477	113.707047	108.3992757	120.586041	121.5192964
AGPAT2	146.7138667	141.4072367	109.2213633	90.94643667	137.8468333	104.1017167	88.53695667	173.5466667	90.2083	162.5139667	134.0772333	93.71765	142.9764233	158.3919333	147.5195367	145.5636967	161.708	144.6647333	143.8076833	149.36125	184.7736	143.59424	174.3395	134.8927167	111.77264	172.6689667	140.66936	160.4794	162.3309	168.6221333	195.1826667	143.1311967	182.0788	146.5647567	116.2345267	188.1576	140.0913767	159.5182	161.1701667	184.037	146.2452	201.6830667	144.9212667	186.9228	149.8569667	152.9397	166.7839	162.0308	154.1962
AGPAT3	28.5388135	20.6526365	23.986304	16.32080635	18.7862325	13.718973	14.9403815	32.59642	15.0645685	27.75492	14.461343	17.7939105	3.40544485	7.00713425	12.74188	4.5705752	8.906707	4.9904975	5.446415	6.915392	10.3145435	1.8647973	14.2731665	4.8013705	6.2181525	6.588641	-0.703537	13.24313605	4.703145	13.187802	12.40434635	8.278985	11.4553102	8.163452	5.1383825	18.598615	2.868252	16.59482955	46.293735	30.5504785	33.360645	36.339693	16.9163495	32.20876	33.3036135	25.2473661	28.5658155	20.0676795	25.886066
AGPAT4	74.13908	88.84765	197.3495	184.4393	78.57428	167.0995	164.8973	61.27577	150.7938	65.85703	70.39695	161.0444	126.5262	88.84765	87.03942	128.9131	94.87978	95.9566	74.36805	135.7528	71.80437	80.71564	95.9566	98.47969	229.6793	121.6045	103.5543	81.22356	42.79301	89.63879	59.69657	58.11121	62.92764	45.58006	138.0219	78.48544	63.37864	382.2181	455.3628	202.1809	424.8546	168.1934	482.0983	191.3578	491.4889	302.6389	441.5132	280.3093	368.1075
AGPAT5	109.5249	136.7711	156.5255	116.702	97.10052	98.10848	91.18017	88.65663	94.03706	75.28244	76.97287	91.68937	10.24122	30.32807	42.05286	18.84612	21.62918	39.17984	38.77032	27.55144	40.16959	32.27841	19.92459	36.15032	36.96717	23.69598	24.04806	33.74592	60.58904	27.86494	30.77482	39.26523	26.5873	47.70355	44.50369	38.2223	45.29441	88.63515	125.4797	121.8214	120.0275	98.10304	94.71499	79.76915	113.7084	93.20297	121.0771	76.77978	112.2924
AGPAT6	42.34088	60.43931	14.0185	15.01257	62.09084	16.38782	20.85396	48.88853	47.6145	47.94602	89.11637	18.35424	39.74051	31.5028	79.02902	29.72871	30.85355	83.12083	98.29153	25.30364	46.65511	62.72107	96.02811	88.15723	14.85593	59.64821	87.56132	48.64027	115.2069	38.0892	50.88186	84.80903	62.4622	133.5341	27.00484	60.93732	100.788	61.19289	79.99673	54.6992	74.47543	82.91956	63.00833	53.24325	44.12396	61.69456	50.29184	57.25462	59.68187
AGPAT7	33.75619	25.50177	21.67569	22.69936	22.74991	18.27859	20.88483	31.69093	14.01011	16.03534	12.64633	5.63162	54.73433	61.01044	47.6145	41.53562	73.89042	47.38877	47.11092	43.42818	61.15311	31.78787	72.81655	50.08282	42.90812	60.29139	52.32806	60.82436	50.49162	41.44909	57.88033	35.46282	66.65421	55.13167	38.29013	60.50517	61.27577	92.27325	113.0225	140.1263	111.5407	122.3208	83.99271	136.8674	71.86246	114.8372	77.12025	112.2584	109.307
AGPS	347.938	316.486	285.0005	254.0356	280.5047	260.3371	242.6707	312.6515	250.4931	269.1882	271.2094	240.2703	154.1895	215.5487	196.0612	202.1938	235.8104	223.4838	185.7542	185.9635	193.0647	191.5069	165.139	224.044	180.792	187.8487	208.9112	203.4989	238.0651	187.6277	199.745	216.0888	183.0217	262.1835	171.2506	181.9355	253.0599	366.6617	439.6819	437.1703	435.7505	425.7948	387.9995	360.0493	469.7553	364.5283	423.8647	356.2977	397.8254
AGR2	6.989988	5.015753	2.652825	3.520717	7.035019	8.911907	-0.1173423	6.170847	19.4144	16.76007	12.94876	15.96866	22.4981	13.99996	7.900603	24.95443	20.03726	31.63142	36.25033	17.79839	39.45474	50.75588	16.8028	12.04006	17.04524	28.27425	44.77982	14.48965	7.029927	13.32675	6.949418	16.56853	20.74399	1.981202	15.99468	10.75235	12.9868	38.08287	38.08287	26.82578	38.1965	26.43836	20.58676	17.76202	17.74848	21.57165	21.03355	15.54159	5.519625
AGR3	-1.60558	-5.763344	-7.005615	-8.137139	-11.21641	-2.150341	-5.185385	-6.21211	-4.231539	-3.079026	-1.380668	3.128586	-4.84187	-7.120551	-7.233593	0.8124058	-13.58129	2.284458	-6.270102	4.662155	-7.537724	-4.38568	-3.170617	-0.8500655	1.271556	-1.132598	-4.113312	-4.657443	-2.144787	0.09021449	4.783254	-6.21211	-3.873874	-5.439614	-9.619819	1.475027	-4.555469	-5.531625	3.975744	-7.406506	-2.05431	0.0966602	5.172235	-4.136054	-4.686347	-12.36605	-7.679716	-1.21249	-6.754036
AGRN	1.546602	1.820143	9.414188	4.07596	-5.98955	6.686029	-0.9303825	-2.949363	-3.179775	-8.878357	-1.981283	2.691391	3.077816	8.157324	1.480629	-7.84763	3.595337	1.815607	0.8894477	2.988249	-1.020271	5.74828	-2.070123	-3.632797	-2.844625	-6.338192	3.417337	2.720952	6.487967	3.417337	0.9691922	3.02341	0.4169148	0.9543235	-0.3444221	5.705208	7.757405	1.228117	-6.206927	7.494367	4.34729	-2.993621	9.457252	7.024286	6.289589	6.679215	1.209161	0.9882581	-1.827423
AGRP	-2.7549055	-1.835473	-0.3716035	1.2491175	-2.552334	1.8501675	-1.197689	-4.0696315	3.83196165	-1.718845	1.8527295	-0.1517645	3.429576	0.9463735	1.0026479	-1.79475825	4.8718755	2.83518185	1.8384185	3.041457	1.1881145	6.9628435	3.6169605	-5.2154275	-3.621091	1.0991915	6.547281	-0.2372505	2.314718	2.698646	-0.458687	0.965662	-1.309392	5.6910535	1.0146305	2.5814555	3.306904	2.1473745	-1.7753495	2.9207385	1.8676065	-3.36536	2.9725295	5.24103625	3.8253115	0.564468	10.09317	7.995587	1.9422145
AGT	0.3987966	8.036131	-8.97589	-7.128156	8.456288	-10.80864	-11.52885	-1.824241	-7.956666	-2.197392	3.192893	-3.294305	-8.276305	-3.173293	16.81487	-10.52881	-10.35178	12.97462	-3.661385	-4.857693	-5.744012	8.768834	-8.039029	7.151483	-9.497917	-6.664425	-0.8037409	3.500029	6.761035	-13.6489	-1.464923	19.22858	1.410686	-2.113688	-6.426445	5.885307	6.519373	-2.062809	-14.83362	-10.71944	-8.927496	-10.2635	-9.455097	-0.2159884	-13.29407	0.2647172	-13.4489	0.5258476	-14.34008
AGTPBP1	33.88515	58.92437	19.73882	28.11094	48.33524	23.12745	22.34032	39.09077	28.74969	46.90356	70.52412	45.35971	38.10434	40.96641	50.08282	32.31386	44.85349	38.73824	59.62527	32.78666	37.11836	47.3676	63.62697	61.56086	30.21804	39.67079	83.61329	48.1813	66.82036	38.35152	27.02618	47.26149	45.14532	68.98718	21.18685	44.57254	68.98718	-3.190734	-11.25931	-1.595964	-5.299799	-5.467286	15.10464	10.74133	5.107563	4.802878	7.83597	11.53388	-4.959763
AGTR1	0.8982265	-3.1098125	1.84574215	3.532041	8.984525	7.4673285	3.819017	5.677378845	2.3553245	1.5405985	-2.177547	0.4958715	-2.7438875	-0.34186455	3.96484415	-2.34552725	-4.0563245	-6.815469	-1.448689	-1.7302525	3.35087655	0.296909	3.54259195	2.19321165	4.1926615	4.2676425	-4.489093	-3.0015717	-4.723879	-4.917336	-9.740453	-0.674412	-2.843054	-4.5794139	-3.3147035	-4.802609	-3.70983885	435.6787	782.29145	352.80325	883.0015	274.0331	1052.9255	334.75025	1177.8365	391.13095	990.2855	426.4721	732.99095
AGTR2	8.068008	-4.494606	1.657017	12.34436	3.740656	3.277028	9.039454	3.59359	11.22257	6.723458	5.887544	18.84612	12.72914	4.744031	3.434124	19.1108	1.960642	30.6898	13.21336	16.35948	15.22975	30.78494	27.69401	6.837731	6.959366	17.06302	25.53063	0.5179174	7.042421	10.65216	13.49828	12.17938	15.38439	0.428541	5.017894	9.386117	7.839092	13.54254	11.57593	11.08746	3.257939	10.93784	9.350891	9.483751	29.2863	22.94288	19.65443	21.08675	16.80138
AGTRAP	46.567485	98.50834	29.021355	44.78757	99.28374	30.207105	45.583575	53.134495	43.570515	78.580975	107.04415	31.89526	114.03167	129.8086	185.0224	89.984445	118.127025	198.5318	172.59955	90.80488	122.92839	185.4188	139.1025	150.7718	60.30682	123.9374	155.34475	104.22544	133.9517	58.551665	90.67526	140.0167	112.14745	122.04115	55.7622	105.00823	120.926	180.67835	158.06195	199.20695	155.06205	169.8034	153.3096	223.07635	137.72695	160.3003	161.0819	162.8499	154.2505
AGTRL1	0.4951456	2.628588	0.7948185	1.380556	-0.8264058	-2.401046	3.71426	-1.386326	-1.645153	1.09026	-9.403028	0.7138118	-4.455276	2.181122	2.280086	-1.222362	-5.398716	3.31403	0.6155016	0.9095505	-7.361072	0.9052901	-0.4483037	-5.605599	-0.3608473	-3.285413	-2.452297	1.99819	3.126723	-0.8207837	2.346155	-7.414875	1.188302	5.432597	4.542989	0.8657563	-0.2876739	7.471659	0.2247636	-1.824013	-1.819886	-1.656367	-3.291578	-3.669182	-4.348383	-4.392444	-2.762747	-3.242781	-3.650143
AGXT	5.785861	8.874662	5.70776	8.535235	2.152771	2.374213	7.001217	-2.181928	0.4951456	0.6050714	-0.01398148	-5.043623	1.838385	-6.607963	1.82613	9.733551	-7.91277	-3.733587	0.9194225	5.281971	2.054479	-0.2462017	8.809892	-1.597583	1.574074	0.9648809	-1.156232	-1.486972	3.863305	5.49172	9.045399	2.419905	0.12254	-1.147099	2.610973	7.047111	8.612587	-6.564934	-6.358789	-7.54192	-6.912796	-5.463992	5.557373	-3.227346	-8.831684	-4.164147	-0.8065856	-2.627008	-3.763842
AGXT2	-7.272776	-7.034863	-7.43757	-3.677467	-5.842241	0.8186585	1.399363	-12.27837	-2.153884	0.8574167	-4.908769	-8.594106	-9.091349	-10.6308	-3.593867	-3.88337	-5.67973	-9.157182	-9.924957	-1.475488	-3.427468	-5.087468	-4.505238	-6.762808	-6.816253	-4.659965	-5.144429	-3.192692	-9.715384	-2.904849	-6.92353	-9.766413	-6.15998	-9.770344	-4.961949	-6.50163	-6.383542	-7.263532	-7.150272	-8.921086	-8.642257	-6.409202	-0.752376	-6.869383	-13.04758	-5.142957	-7.319985	-6.603649	-7.886204
AGXT2L1	-1.288399	-9.280728	-2.738749	-8.835984	-6.869538	-5.430067	-9.732497	-6.49142	1.591728	-5.8853	-6.063436	-4.900469	-7.583335	-4.824956	-5.058173	-2.28333	-0.2721269	-2.303275	-0.1325179	5.129261	-1.593545	-0.3583612	-1.205477	-9.619819	-3.489635	5.691303	6.133049	-4.568205	-1.736382	-11.46294	-4.594218	-0.9546181	-1.040341	-0.03572097	-3.757016	-2.144787	-4.860591	-9.761844	-5.234087	-7.751148	-1.832909	-2.548958	-14.00806	-11.05328	-4.354661	-1.54261	8.928741	-4.303668	-10.89198
AHCTF1	170.5748	167.9661	194.3133	212.79805	157.0671	198.2676	185.51145	150.95125	194.9103	145.94215	145.01255	199.1017	151.8369	123.572005	138.1895	153.56795	141.18517	116.8835	140.6389	161.7569	134.1994	129.6121	117.520985	134.09835	158.6317	133.554145	111.617225	105.76447	90.400345	112.77115	110.73624	87.05745	74.92555	86.24625	117.506215	99.67675	82.677075	210.12085	280.3281	276.2606	275.86745	264.68835	291.69785	275.3082	358.9998	238.3874	367.2548	249.2364	264.01705
AHCY	1474.723	1372.064	942.8363	921.2582	1185.649	890.5865	834.964	1210.915	875.3631	1223.568	1077.84	802.0515	1070.396	1297.761	1553.224	1178.097	1267.281	1441.383	1435.31	1073.254	1127.091	1426.08	1687.02	1325.633	1209.165	1543.413	1383.309	1398.058	1237.253	894.431	928.8195	1156.112	1323.693	1275.141	980.1082	1227.188	1127.826	4485.901	2655.295	3314.143	2741.801	3047.386	3188.953	3703.649	3093.435	4088.896	2933.858	4027.199	2528.377
AHCYL1	961.2864	804.8919	1183.169	1150.819	866.8085	1130.335	1211.992	841.2039	1220.259	812.9949	778.3654	1256.519	1005.631	906.6672	1012.443	1168.518	892.7193	1042.271	921.2582	1054.067	745.3957	1001.918	942.8363	953.426	1300.835	921.2582	986.8204	1105.071	1093.58	1334.104	985.3782	1086.466	940.9772	1064.361	1384.348	1016.611	1156.112	1579.064	1954.477	1970.645	1970.645	1864.573	1712.614	1701.617	2116.153	1825.493	2048.888	1775.889	2098.885
AHDC1	19.26934	20.78917	37.70837	28.29522	20.28578	28.29522	31.40912	14.81972	18.15573	10.6335	2.099608	13.6461	63.1723	49.12815	36.80088	65.05493	50.12285	45.16002	42.19954	59.62527	46.09087	23.53315	61.32373	52.38712	79.45902	44.41376	42.44472	33.05413	14.35261	40.09178	40.92124	20.45751	18.39735	18.11618	34.48356	23.11403	24.7497	26.8419	27.07384	29.97578	42.3461	23.77337	24.33647	32.47358	30.98015	27.72569	25.78982	36.18822	31.21466
AHI1	138.5743	227.5973	113.4375	161.2286	234.0846	117.413	151.2479	130.1365	130.8169	114.3913	200.511	104.7452	223.5828	153.8453	256.0054	212.4821	168.6455	273.6297	347.938	194.4764	168.7012	233.2382	182.4644	385.0767	206.4662	207.9347	372.2196	139.6865	198.512	145.667	123.1981	214.518	111.9701	201.7772	128.8673	138.8759	235.8104	341.706	313.1549	290.4776	273.509	213.5619	291.83	207.3301	325.4889	274.5382	338.8963	296.1536	281.6625
AHNAK	785.71027	790.00063	549.97349	470.1877033	949.6259167	593.4311667	518.1414433	915.59033	503.0526633	932.0268	860.4968433	648.0600533	718.9422667	1282.787667	1111.6793	730.9771333	1432.306567	1159.493867	1655.737433	728.2056	1361.632	1109.724133	1361.020933	1443.143233	671.22743	1299.554967	1583.8583	1284.261567	1231.467733	748.77202	1294.005467	1112.467233	1483.4942	1237.2203	902.1921667	1523.2081	1280.155267	3725.643233	3556.705533	3972.895533	3343.222533	3673.464467	3098.2573	4167.760433	3103.3406	4218.829933	3027.5809	4409.126467	3281.883467
AHR	84.6541	102.0613	75.7237	49.24909	87.63351	70.24934	52.88735	76.79096	66.23238	67.45148	76.61466	60.03244	37.8623	42.62934	41.12622	40.45547	47.02392	33.53112	33.79301	41.81564	25.28469	27.44181	32.79939	45.77855	30.87438	34.88082	35.10569	35.83936	33.11736	30.48651	36.105	31.96134	23.81554	28.0314	15.07907	20.27312	30.07146	70.86568	45.89593	119.4075	43.78416	103.5154	26.91222	88.96883	35.8462	91.17648	35.83076	68.71378	30.63052
AHRR	1.658723	3.11996	8.104672	4.954774	9.951583	1.902115	6.408112	9.679363	13.72215	6.314925	4.626135	15.24469	19.08449	5.312795	3.477319	14.44153	2.560566	4.289421	3.933449	21.22559	2.429026	6.05135	8.206556	0.8377185	4.434042	3.303822	5.324973	-2.80101	-3.845069	9.26581	9.974133	-0.2738199	-2.317074	-1.02563	4.220385	2.936028	-1.366986	-4.366617	12.75493	1.722179	-2.665745	9.193495	-5.983014	-5.542693	0.5357791	-2.993621	2.476257	-6.091805	-9.531524
AHSA1	596.935	486.3703	354.6755	356.1129	462.6062	380.1187	446.1856	701.5366	389.8631	749.69	587.8721	434.9214	418.7005	620.0939	601.1163	367.7991	597.808	580.1561	710.958	389.8631	694.9379	680.436	676.8212	695.4102	398.9326	693.087	694.5922	637.2858	692.0214	387.7968	623.0848	540.5204	720.2432	686.8917	402.1251	647.2866	720.6005	966.6454	873.5703	1020.281	881.4583	1083.041	721.52	971.0328	740.1435	929.2195	833.9277	929.2195	921.8517
AHSA2	31.81305	84.33228	71.91038	82.92719	109.9457	117.3196	101.2154	54.65252	91.54238	64.57131	147.0782	131.002	79.38098	113.5724	94.20802	86.9755	104.4405	98.25666	169.2872	107.6812	114.6172	129.4363	80.46923	148.3033	126.4193	63.58253	164.8299	80.25277	167.4231	88.12256	119.8823	127.6217	95.99161	159.5368	148.1302	95.9566	160.8639	255.8473	235.4266	257.985	237.4998	183.8374	309.3208	329.6409	303.2625	381.964	301.0918	354.9579	247.8304
AHSG	20.63682	11.85851	12.08796	1.82326	7.380174	10.74838	17.97996	18.50382	18.29739	17.26448	24.27291	16.84781	7.309137	9.232988	9.598596	17.50806	8.014826	16.14803	17.53352	15.35278	14.21837	6.676544	2.500122	14.99244	14.72782	9.268644	29.63524	19.34216	7.847604	11.30638	12.88682	13.6461	13.52452	15.5738	3.252716	4.650041	14.50984	48.0272	45.0485	52.9095	43.00891	21.41272	18.62783	24.48928	16.00692	13.68869	27.5155	21.74215	18.73003
AICDA	-5.475095	-6.001005	-7.070803	-6.588628	2.292225	-1.737544	-4.087383	-1.597583	1.281485	1.627281	-1.825418	4.117494	-4.741952	-2.161868	-1.381997	-10.54649	-7.71091	-8.137139	-6.603809	-3.033771	-9.569509	-8.773588	-14.13282	-9.603754	-6.926826	-1.276002	-13.61615	3.838789	0.07741785	-3.494666	-1.696654	-3.8332	-6.389644	-4.506857	-1.024061	2.501851	-1.519711	10.17592	10.62947	5.760681	-4.446938	1.514242	-4.401726	7.139602	2.941916	-2.356992	0.7745694	-0.9258686	-6.58475
AIF1	-0.874390381	-3.825627667	-2.735393667	5.456962333	-3.195632933	-2.483604333	-0.852841	-2.200333	-3.888049333	-2.059952667	1.192830333	-1.792033333	3.713591667	-0.313841667	-0.523891	-2.643055367	-0.626090667	0.495265567	2.09099	-0.395392	-1.684802333	0.480645	0.339455067	1.265336667	5.9036476	1.67738529	0.822184333	-1.856242067	-1.3325299	0.0017871	1.955436667	5.887951	0.687025433	-0.462351667	3.011835333	3.912574333	6.389480667	-2.155075	2.779569667	-0.475676	1.689579667	2.434914333	1.415689	5.857607767	4.668083667	1.958318	2.051579067	1.829471067	3.544762
AIFL	0.3973177	-2.660874	3.603039	5.883069	8.971315	8.363859	0.8669727	9.12037	13.99556	15.03072	24.60425	6.500209	22.62009	18.25451	7.096872	16.75455	14.80656	37.23065	28.72612	23.40299	18.42573	45.01989	28.11094	31.71594	24.31579	40.6813	46.82955	13.95805	19.96629	22.63373	22.69936	25.39883	15.07907	5.689022	35.17591	29.91228	34.818	39.77666	39.43905	19.47172	26.27745	43.26404	27.59189	23.6333	19.64006	28.77046	55.42926	16.68598	9.81579
AIFM1	667.1438	580.79	598.7111	539.1532	583.6218	497.2967	590.7066	659.8658	497.5331	634.9894	602.6888	485.327	481.5674	523.3135	551.7582	495.1139	557.0759	608.2233	471.7702	505.8671	579.0243	507.93	564.9515	471.029	507.6984	573.8755	443.1448	520.4384	443.1448	455.0604	598.1156	526.0471	482.4875	450.8984	395.6707	501.1573	448.6186	706.3423	674.8026	772.792	751.1541	780.1138	591.7061	632.121	582.4316	644.6807	633.3427	655.6235	722.0851
AIG1	104.3257	142.3167	102.1402	78.26196	166.7504	121.9192	117.0144	130.0382	132.265	116.7894	180.8636	124.6928	167.8321	163.246	238.7096	152.6732	173.9757	245.7332	262.1835	183.0217	199.8263	277.8697	161.8955	211.7583	120.9761	168.3126	211.3452	164.6444	248.8378	129.2566	142.2626	231.8931	164.0452	264.9305	133.832	157.6872	234.6067	387.4561	554.5911	350.0615	531.2416	292.2568	628.6041	385.6089	627.4571	370.2551	641.7967	301.2083	609.9075
AIM1	33.13901	17.33721	18.62062	12.9832	21.13866	23.25619	27.38147	28.22191	32.16128	45.72513	33.92421	29.45812	25.99415	33.41037	25.31336	44.36109	37.07929	28.86777	20.68611	25.82828	31.67781	31.08544	25.26494	18.40888	26.36398	31.9929	50.69813	49.39952	25.58982	51.64342	54.8781	42.28881	54.37841	36.34234	48.02247	52.01196	38.86398	121.6697	130.6719	112.5969	127.6917	109.7906	86.17415	119.4897	116.7275	163.6439	135.8018	164.6519	139.8918
AIM1L	-6.021392	-3.023849	6.898953	-8.746771	3.159923	-12.47878	-0.9085711	-4.912814	-1.406454	-13.17006	-4.659965	-6.984551	-6.109853	-4.856317	-6.726704	-6.660996	-1.656772	0.3635948	-5.446967	-0.1961986	2.949817	-7.068883	1.788422	3.887856	-0.1259385	3.960479	-0.8721241	-4.708044	-6.591743	-0.6126152	-3.392022	-5.375917	-3.557338	-7.50452	-5.941914	-5.896643	-8.55317	-10.2494	-6.289073	-5.305689	-6.289073	-7.027989	-12.09996	-10.20661	-9.465732	-11.12115	-5.558912	-5.474725	1.959567
AIM2	1.80473	4.40369	-5.180702	-5.869946	1.511971	3.967934	0.4197047	2.304246	0.749367	2.129782	-7.276494	-3.364754	4.720823	3.73106	2.573123	7.472196	8.66808	10.26485	-2.191049	1.760648	5.424106	9.068932	0.6523525	5.702825	5.39269	-6.287581	8.622137	10.2715	2.202733	1.86963	3.028938	5.15171	3.704774	-0.3660425	3.798547	1.750838	1.25605	8.566404	10.0975	2.249041	12.39106	11.58317	12.86711	13.96689	12.89733	1.553568	6.356763	4.389581	8.677156
AIP	515.2709	501.3853	426.4669	450.1003	430.9118	394.6459	371.7684	441.1836	341.5605	393.9372	390.2281	365.4191	995.8057	740.2556	833.7928	866.2038	804.8919	751.4244	780.5793	786.7026	748.8257	704.1454	890.5865	823.5378	703.0102	824.7164	768.4489	681.9525	613.4965	661.8076	567.4017	558.5157	686.8917	582.5599	656.4966	670.7625	587.2766	981.3734	853.4624	882.6253	774.3294	808.8758	868.2606	889.7164	668.3833	773.4842	690.2882	757.213	805.9202
AIPL1	9.727187	5.469189	2.536839	-0.570396	2.8920205	1.7401535	1.327521	3.9385312	3.22385995	-2.2147185	0.17209	-2.37103365	-8.5980045	-4.528909	-1.902224	-12.06748	-5.45702515	-5.196037	-5.950877	-6.236268	-5.12372245	-6.89077	-3.76738925	1.6091685	-2.73736535	-5.580974	-3.3237367	2.374482	3.6034418	-4.28496865	0.646084	-0.1999545	-3.9243765	1.0081685	3.8236175	-1.1477455	-1.096475	-1.405272	-1.42907735	-7.057204	-5.618417	0.311969	5.4462595	-2.11233	5.959981	-2.277918	-4.3627805	-0.636925	0.382225
AIRE	915.7461285	1441.481274	1447.107669	1466.593968	1458.136111	1427.675332	1588.357755	1225.90857	1710.750563	1395.051933	2138.77838	2072.896071	1259.195365	727.96723	829.867145	1116.029857	697.1481045	768.582399	1587.42573	1203.221947	790.329678	873.578243	661.5350605	1405.631937	1109.589304	700.275721	1609.706603	1477.659905	2311.537215	3071.490372	2219.213256	2142.815565	2173.241655	2498.56062	3032.903384	1949.754054	2798.74201	3177.644629	1685.824265	2110.27807	1613.196472	2128.519599	3184.040927	2572.407944	2505.883982	2735.695887	2425.61289	2664.92598	1821.362981
AJAP1	2.981280667	5.486573333	0.786251133	-0.483706667	4.580947333	3.735801	-0.671791667	5.311562467	4.048779	6.800091667	6.717904967	3.453607333	3.847871	3.688412	2.471181553	3.527519667	2.220788667	3.201335	5.578833667	7.882225	4.101974667	4.897591333	7.941791333	2.953260333	3.740987	5.778169667	6.916602333	1.7042	6.916800733	4.210308333	2.497097333	3.104243333	-3.244960667	5.779489667	-1.625025667	-0.992236	4.369723	5.259811333	10.24891277	10.79458933	13.96881967	3.981659333	3.053021067	6.380426667	0.390438267	7.106479	2.079349667	3.065958667	5.781731133
AK1	402.4563	263.3056	229.1218	313.3187	291.4372	204.3958	262.2831	452.441	226.5008	458.7912	303.3549	216.9996	281.0648	316.0935	283.208	255.2502	340.8861	301.1412	262.4777	251.8718	368.2264	244.5676	363.1706	273.6297	257.0145	376.0896	279.3647	512.0948	387.9348	405.153	588.7446	440.5912	585.9411	379.4406	360.699	640.411	452.441	854.5146	722.8941	674.8026	768.0695	672.1584	724.3153	614.3538	547.1882	898.5706	585.6726	946.97	742.3203
AK2	577.84643	575.6093733	404.3364667	439.0826533	617.0282633	428.0077833	430.9103633	574.2355633	446.04742	628.1371233	652.95887	429.3306667	575.2042	679.75022	694.69979	494.91039	667.5437567	664.78593	893.6746933	507.36569	665.1144433	651.2820733	670.8480167	799.78271	526.3643367	646.1166767	885.64349	627.2137767	818.2962033	517.71673	663.8333167	652.26887	636.0212133	846.54779	523.1697767	668.0473733	844.93433	890.7100933	1093.2224	1346.1911	1035.274033	1341.179567	1072.040667	1303.636033	939.9154	923.4700333	1019.3434	943.5828367	1087.759367
AK3	1432.001	2076.47	1829.689	1687.02	1952.118	1663.524	1652.814	1358.689	1568.51	1200.302	1854.822	1677.997	1508.041	1485.755	1817.34	1497.265	1498.639	1677.997	1375.315	1464.607	1338.157	1799.339	1211.992	1484.671	1495.731	1383.309	1508.041	1430.016	1661.932	1541.951	1329.657	1758.836	1266.206	1642.488	1506.894	1237.253	1374.221	2723.44	1899.179	1616.034	1740.01	1664.881	1753.043	1730.986	1679.492	2277.263	1622.712	2214.263	1706.261
AK3L1	7.237226	52.9197055	7.608733	8.381938	39.4103825	4.8859505	7.630308	12.9036139	5.0369005	6.1421261	29.130065	8.982378	6.630474	2.239	7.3618465	5.83756145	7.744105	12.2004312	42.818858	5.2006825	9.162933	6.55708865	4.358594385	52.372681	3.1721	5.386784	45.95673515	6.6182705	62.139623	8.191044	15.1816805	9.3654425	12.13580115	68.7974985	12.893623	17.28724025	60.9207415	70.3686905	134.997653	65.004237	140.2597499	67.7389175	133.1186437	80.7790752	124.71326	77.2277705	133.142489	85.886421	133.3936225
AK5	292.465983	139.1700943	272.1629567	256.4450263	147.0534717	280.0368433	270.43727	292.1143298	294.5383067	259.838543	145.2721793	251.9092067	176.001942	256.9128927	106.3971043	181.0916933	244.7291003	115.1308767	96.68273467	186.3220627	258.0872227	122.4409153	214.275542	97.112768	266.854399	212.8337297	84.48101867	192.6737463	84.00727767	192.5536133	200.219313	99.742671	187.8346763	85.782781	223.1096327	185.481497	83.892981	111.6164683	34.989791	23.90635333	30.178594	28.73518367	26.07047967	27.60045667	31.06070333	81.466916	26.62627233	86.39569533	28.53963333
AK7	1.314934	-1.349372	-1.868477	-0.5755418	-4.746043	4.444129	-0.08463425	1.200162	5.885307	2.014017	4.17782	8.138826	6.260796	1.480629	2.403473	3.25932	6.39431	10.65897	1.80473	-3.73625	2.246451	4.962496	-2.265948	5.504767	7.125331	9.151525	6.770383	8.726814	0.4939976	6.911793	2.6226	5.045544	-3.526069	-9.082121	-0.3701026	6.743042	2.783453	12.56071	8.864693	12.45586	11.39476	13.45473	10.14067	6.905296	5.682588	13.17153	1.043851	1.230711	4.378415
AKAP1	18.72305	12.56804	14.35261	15.62687	20.50616	10.46193	9.054354	28.15379	2.788439	14.2917	19.85861	7.12036	19.05795	24.56146	19.38414	11.1097	27.05697	18.60271	35.70936	22.84144	33.88515	38.77032	27.10327	26.06405	27.32055	38.67215	17.89642	34.52123	24.41439	14.34407	34.49737	24.61296	36.63764	29.69427	8.637261	30.1725	27.44181	57.01094	27.89644	40.93976	39.13326	46.97456	70.14694	114.2295	50.1024	55.59481	41.3835	54.94678	29.45047
AKAP10	71.5794	80.4986	82.80934	75.28244	73.6202	74.60876	76.82262	71.83082	75.13737	60.19822	58.17298	75.19872	22.16873	26.45115	29.1148	35.06424	21.27178	30.94781	32.82109	30.72154	31.09507	37.52425	31.96134	33.73404	31.02476	25.12656	17.46934	40.02237	45.12822	30.97947	35.16119	34.23919	35.03798	40.72734	36.85222	33.769	29.96041	85.55794	80.0816	87.27016	94.75983	113.7084	75.88689	62.73622	102.8748	86.13845	108.1089	55.6345	85.17591
AKAP11	85.95696133	129.7299513	91.779672	94.10705567	122.43056	95.200998	102.8944943	85.47449067	113.4682637	83.50232333	130.6558453	115.8990463	82.263938	87.10132833	93.874498	91.256123	82.36606933	83.642331	112.136864	83.33761767	68.511002	77.416832	73.29175667	129.066761	82.63093067	74.37759033	129.568792	114.4231463	117.1524733	154.299119	114.8637737	124.4478237	113.424534	120.8870793	121.3134594	106.476825	125.726793	254.0373403	198.6220243	201.8296367	228.094111	205.9106463	274.3177297	257.5734793	275.4339203	272.8992767	251.956503	255.0478107	221.4221827
AKAP12	20.24939733	39.04923446	32.32176333	50.16726333	36.31994357	43.45743667	49.04247667	26.03552157	93.25702333	40.73941	75.95617333	77.27294667	31.44192833	19.2740755	25.570586	29.01735933	17.7764611	35.74092333	56.56924333	36.491973	21.46835567	37.818249	25.18496703	31.62838333	43.07271433	32.8291	52.057697	41.33674457	98.05144667	80.29532333	37.79656667	80.55243367	62.24318367	98.17440333	97.042479	64.63770967	101.99716	180.06064	184.9325067	110.8095833	176.236356	84.49400667	236.2182467	141.9978867	214.5134133	173.50871	171.2412233	159.8800133	204.7503733
AKAP13	233.7145	337.47075	406.050355	431.188705	319.20464	393.1694	394.62369	216.78445	341.96082	202.996325	320.93265	330.20486	209.642385	151.22927	191.11066	220.176935	162.93734	204.78386	270.5632	214.33267	153.69513	159.8335	166.04156	302.02265	237.205545	155.35193	272.9596	157.147655	192.867655	244.87526	175.77613	209.77997	148.433895	187.414405	260.079755	138.2199	198.304885	736.30555	355.54495	312.0729	306.0427	379.1164	345.56665	316.89145	376.0473	548.0779	386.96755	569.07555	354.1888
AKAP14	-2.931631067	0.117538	-3.483754333	0.8982506	-1.983716667	-4.389836	-4.557609333	-4.772907667	-10.42943533	-4.344184667	-4.132298	-7.6237195	-5.96644454	-4.917597333	-7.899498667	-2.905477333	-1.727890667	-3.863682033	-4.836154	-4.804862333	-4.551511	-3.105656867	-4.268937333	-5.235602667	-3.029612333	-4.264162333	-5.010078	-1.785731333	-10.219971	-4.488699333	-5.897656333	-2.453120233	-1.068906333	-6.662788333	-4.718721667	-8.729489333	-6.266785333	-8.386443967	-7.3579447	-5.277233267	-9.565586	-3.753175333	-5.662946	-0.379141333	-8.629462333	-3.646110667	-9.877177667	-10.619277	-5.846712667
AKAP2	3.539326	0.8574167	-3.294305	1.716437	-2.777485	-4.370815	-5.465377	2.819036	-5.151768	-3.604112	-0.590142	-4.631618	-1.492266	-4.73339	0.1943228	5.281971	5.026277	-0.2211493	2.883824	-2.611828	-2.866806	3.595337	-1.831508	-0.2365691	-4.708044	-3.856753	0.5118329	-5.817189	2.381322	-10.9011	1.896381	0.6478814	-2.461083	-0.9994344	-2.089187	-0.5505155	-3.845069	-9.77768	-10.04692	-4.416935	2.278514	-3.290271	5.070626	1.862409	0.7892998	1.392058	-2.510315	-2.842336	0.7788849
AKAP3	19.5906	10.51505	25.28469	10.01383	18.75043	12.34436	19.8317	8.400167	13.06837	14.10608	18.86663	3.975327	19.78827	4.050361	8.813448	13.29534	17.03997	9.780967	17.55822	12.72914	4.730523	11.98231	11.4124	13.29534	10.61646	14.57402	11.2658	15.31883	16.36932	14.06498	14.20338	7.407569	10.43693	14.54405	9.244744	9.845444	15.65345	13.32461	18.61493	11.09624	20.44792	16.25471	12.97191	20.91481	10.89599	26.66826	20.84361	24.14658	33.01176
AKAP4	4.100372167	4.872142333	7.735811667	5.421761	7.257334	2.947622667	6.337294	2.3828726	6.509966	3.123815667	0.884619333	1.948222667	-1.689893	5.0324212	7.515388	-0.057319667	-1.707475199	6.578492333	6.276241567	2.545148333	4.559222	2.006416667	-0.392305667	3.971827743	3.751547	2.333722333	2.778708667	4.948717	1.187579233	4.277758967	3.434519667	1.838872333	2.514544	2.391177333	-1.199315067	0.8207243	5.3928022	14.04113833	3.31142506	6.566378333	6.973586333	6.140038	-1.833804667	1.917049833	4.744847667	2.837112367	0.981593333	1.106149333	0.854376667
AKAP5	-7.661973	-7.533412	-7.761255	-2.987898	-4.477191	-6.520535	0.7237239	0.8161763	2.439562	2.198056	-2.789502	-4.117302	9.389295	1.796104	6.060956	1.977918	3.590176	-2.520108	1.661994	-4.443184	7.065965	-5.042103	-0.4079064	1.513529	-8.35941	-0.6639115	-2.344845	-3.922524	-5.583348	0.9633831	-1.459315	-0.2294101	-4.539889	-10.11605	-2.31586	-5.126756	6.359584	-3.174033	5.209882	-0.7331524	2.756996	4.521789	17.67896	3.221691	-0.5597891	10.77811	-3.673972	-1.384546	2.879815
AKAP6	-10.9011	4.194885	-7.216179	-4.44434	1.284762	-2.411527	-2.245594	-1.266397	-6.333507	-2.733143	-4.648601	5.30438	22.46538	-3.980152	-1.673676	18.22769	-6.305691	-3.569752	-0.8695656	16.73137	-0.3853622	-2.798325	-3.589892	3.320909	-5.042103	-0.4550635	-0.4550635	-1.80354	-2.227701	22.06861	-3.958468	-2.697978	-9.361191	-2.470009	2.705915	-4.226019	-3.828006	-10.16067	-7.907475	-8.846107	-10.37837	-1.120856	-7.210207	-7.047028	-10.95762	-7.364122	-8.700755	-4.418504	-9.424483
AKAP7	27.64098065	41.76090025	29.551847	33.8934635	31.0828165	25.4631375	31.49517925	22.9716835	25.86136025	19.752836	24.623703	21.68121558	23.44760393	20.85747475	31.2616	23.96537164	23.8359285	28.12431	30.64683775	23.56320443	12.403939	23.17617325	22.31766363	31.2942285	26.9471306	24.4778645	33.8547285	30.6604735	41.67737425	31.42004275	18.823635	37.8212005	26.73227125	41.95355325	26.75077912	25.61873935	37.4822565	131.2803633	108.0908208	121.6017835	114.2385698	137.0946198	105.9440363	130.6404148	108.345766	130.9176203	106.1293005	122.6630105	102.8865598
AKAP8	142.6371	120.2012	235.8104	235.0047	107.7284	242.0311	213.9781	123.688	190.0514	127.5139	115.0753	203.0372	250.4931	147.6733	152.5573	283.0036	168.8341	161.1026	160.6294	284.5837	150.464	129.983	174.0985	180.5326	288.8476	195.4367	167.6424	141.692	105.5309	187.2708	128.7117	101.8186	125.8966	111.0004	217.4053	116.274	111.4541	226.7706	283.4255	284.0385	295.8221	250.4337	296.8712	226.698	292.9648	246.0644	323.9106	243.5632	257.0996
AKAP8L	54.93843	77.09002	86.41632	111.5403	61.91469	89.46627	97.84995	57.41172	88.75018	49.14541	41.876	79.98158	166.3048	72.95272	92.96434	164.5751	60.76348	75.90339	110.6587	164.4976	107.9631	95.43163	75.07877	101.3628	130.5659	70.57475	110.6587	36.80088	52.40967	89.11637	58.45724	45.32317	41.38709	34.88082	60.76348	35.55733	62.06358	137.2246	121.0771	94.31654	139.3743	93.20297	102.4776	58.43212	134.1627	111.1061	118.2819	88.29007	116.8099
AKAP9	5.092615	5.5840086	-0.0504545	6.62855	3.0637555	2.19295165	4.1218925	-0.9540845	13.6270335	9.705263	10.303882	7.9013145	1.20283185	7.6534	5.5457375	3.923129	6.9763138	-0.457395	4.28332325	5.0869315	5.4116375	3.08242	2.235701	6.398354	4.6079485	0.398544	3.175438	9.63732435	1.5634065	5.7966465	-1.056468	0.1155744	1.6723455	9.2058535	7.273734	4.996442	3.6881764	29.555495	18.6176353	18.4398095	20.3203635	18.56642075	12.059501	12.4244325	11.6631365	10.96704	8.2946085	8.7646572	8.415362
AKNA	53.54325	65.73907	51.22344	52.70385	73.86555	46.26502	59.73882	50.25729	43.65519	43.41504	63.21679	31.55683	103.6739	91.08457	123.0555	91.18017	95.43163	128.6246	65.19092	107.282	118.7911	138.315	97.73474	69.18874	80.85787	105.1765	54.11228	61.98991	36.546	59.55703	70.0188	95.39066	60.48356	41.03138	45.48253	76.91162	25.78368	130.2766	339.4795	164.1057	332.7522	198.0365	446.4085	173.6417	428.7652	111.7255	421.5431	132.8809	339.7173
AKR1A1	771.553207	1059.102109	946.2630743	997.908551	1144.897474	993.242777	1104.210537	729.337436	1120.311337	769.4831367	1164.88558	1038.108367	1034.830408	970.208823	1549.55346	1024.845405	953.7412427	1476.892888	1430.593709	1024.560746	1034.488236	1578.462417	1022.131306	1324.386278	1204.673061	1009.746027	1388.893527	911.5909593	1231.852725	868.1154523	904.00335	1389.812673	952.88532	1214.769113	1102.75937	943.5891813	1195.612433	2315.216887	1610.851023	1549.671351	1712.295106	1629.837217	1486.370619	1629.623677	1463.859983	2068.610707	1567.864517	2078.42099	1619.51434
AKR1B1	2413.013	2944.1	1913.011	1549.174	2836.391	1993.975	1546.181	2190.005	1838.95	2326.949	2799.109	1975.634	7470.119	2708.584	3320.138	7606.519	2918.223	3308.363	2409.636	7117.211	2845.499	3412.655	2807.696	2287.043	1882.62	2513.126	2209.2	2538.679	2192.708	7096.361	2491.954	3270.847	2586.531	2036.986	1908.789	2582.858	1964.059	2073.193	4485.901	2965.371	4422.44	3044.652	5329.033	3096.528	5979.648	2007.739	5615.141	1922.945	4252.142
AKR1B10	25.39026	48.60256	20.24586	10.37419	42.19954	16.12555	10.98122	22.19129	-2.304744	11.92376	32.38634	1.158497	19.42875	18.49831	36.26405	15.72224	16.39986	26.42071	60.00943	14.33414	7.774741	27.8971	28.31885	50.3538	10.80916	23.6577	48.15991	18.30306	32.1238	7.963795	5.967038	17.65319	9.55716	32.99654	8.723452	15.46977	27.49817	-0.5798981	3.052085	-5.70883	-1.848753	-3.423717	3.588335	-1.591839	5.966857	-8.388974	-4.258574	1.204803	5.463054
AKR1C1	-8.311635	-0.7765515	-9.429204	-10.98316	-10.7731	-9.781045	-9.370556	-9.214507	-8.579223	-8.504778	-5.733603	-5.758729	-2.243098	-1.02563	1.055418	-4.929045	-9.028027	-8.344584	-10.76324	-3.474524	-6.52928	-4.949764	-8.563087	-8.408999	-8.313812	-11.70908	-2.671637	-8.606571	-4.875818	0.8775252	-7.563024	-7.25338	-4.87028	-11.39382	-0.7320314	-17.59769	-2.79699	-10.04375	-15.47777	-12.36085	-11.48482	-12.52066	-10.2154	-14.7158	-15.12449	-12.62658	-7.898709	-12.68463	-13.1525
AKR1C2	15.78382	44.11001	135.006	127.1978	33.74592	132.2128	115.2967	10.01681	93.2219	-2.185713	16.61647	88.02596	174.8739	44.99911	70.30044	146.2135	50.86464	61.41415	14.21837	155.2815	48.64027	62.64788	17.38322	24.098	131.3129	19.4351	20.27937	14.0233	6.977568	100.4607	34.94526	40.62142	6.380109	13.7355	79.83175	12.15553	6.155576	347.8474	35.59868	75.58607	43.13697	76.47173	48.72533	61.38565	44.34163	150.2146	53.82494	155.8319	33.7074
AKR1C3	10.21655	100.8619	458.3941	343.5124	114.3049	499.7168	366.0634	16.15402	318.5766	19.136	126.3694	530.9066	306.6028	116.9658	150.1714	292.7994	136.4865	158.6069	50.41497	293.6229	121.1103	134.0814	37.62282	44.69677	326.3443	37.1907	58.01362	23.86093	44.43073	261.4093	107.9631	119.7153	14.29566	46.96899	243.2361	34.31519	46.49309	151.0176	2.703196	3.663668	-3.918645	6.104096	4.991794	6.007467	3.735249	93.53889	5.68872	69.22024	7.720819
AKR1C4	-3.062334	8.293958	6.131099	8.544463	2.613819	7.154432	9.299583	7.021915	-4.186616	3.269995	0.5058048	2.894009	0.513302	1.004979	-1.630663	-5.6814	1.58869	-3.47196	0.04099317	-4.111594	-1.122166	3.473851	6.063239	5.996422	10.69732	0.216754	-0.5281779	3.199558	5.299601	3.66282	0.561611	9.075335	7.418961	-5.254427	2.654597	6.010295	0.1826221	2.945104	-1.182038	1.120227	2.381213	-2.381119	6.541955	2.785382	4.533765	6.489739	7.547714	3.750578	-0.03992953
AKR1CL1	-3.674613	3.919762	-2.357171	-1.235193	-0.505051	-4.288815	-3.219243	0.5366457	-0.4000793	-11.3598	-1.518427	-0.01255231	-10.90546	-0.8500655	-5.965703	-5.853009	-11.37675	-7.887125	-0.04800629	-2.80101	-8.852056	-4.760485	-8.624097	-2.837124	-6.83057	-6.292625	-3.945639	3.732725	0.2624681	1.235816	-4.253608	-4.088557	-1.051733	5.962236	-7.444499	-1.671254	-0.09862018	1.32979	-3.981393	1.580542	1.363125	-5.402664	-1.93929	-3.531451	-2.1369	0.2080297	-5.357385	1.615017	-5.075418
AKR1CL2	20.72276	22.23846	27.41209	43.42818	18.24237	19.223	32.16128	25.80888	22.3734	23.95954	15.92452	7.579043	5.237113	13.94874	14.18186	9.389295	4.222249	11.31711	-0.3673042	11.6213	3.480444	7.55717	11.70366	9.117731	8.138826	2.361527	-3.584905	16.93184	3.387554	7.590029	19.44657	10.50161	22.29229	4.634759	19.36948	13.19175	7.461744	-6.7828	-6.615008	-5.893004	-7.870931	-2.779342	-3.813112	-4.53315	-8.591393	-8.414655	0.3280296	-1.977036	-10.17723
AKR1D1	4364.772	6368.884	6523.649	6644.962	6486.906	6444.649	6545.553	4692.324	6687.113	4769.571	7441.662	7334.572	5563.975	3139.6	3671.051	5462.538	3015.41	3616.439	6816.428	5259.031	3692.566	3817.425	3213.91	7025.782	4972.044	3502.523	6909.284	4878.035	6606.092	9617.121	6424.622	6523.649	5631.406	6909.284	9153.098	5956.139	7069.265	12766.54	7654.189	8439.31	7269.771	9195.326	10765.38	8188.923	9678.924	10568.44	10044.93	9494.761	7764.246
AKR7A2	1581.965	1617.864	1850.588	1998.532	1777.621	1864.741	2039.456	1711.081	1950.544	1766.26	1904.773	1687.02	1495.731	1356.386	1478.503	1373.075	1350.167	1439.17	1380.979	1393.504	1432.001	1342.511	1336.061	1470.753	1588.066	1369.607	1445.082	1685.281	1501.04	1607.443	1595.608	1704.49	1514.842	1464.607	1707.658	1559.933	1683.457	3168.939	3014.54	2839.316	3246.197	3399.386	2818.472	2642.284	2477.64	3307.446	2725.037	3011.256	3260.897
AKR7A3	178.7074	167.1748	184.2219	205.0455	200.8182	222.8523	231.8931	191.6939	233.6075	200.8182	232.8815	232.2687	329.3186	293.3913	350.7898	293.3913	284.4492	344.9908	331.5528	272.9866	291.644	249.3607	289.7594	289.3306	309.4324	292.3586	306.2489	358.8593	438.6481	450.2956	429.8985	427.5311	419.0432	404.0126	458.6025	419.2471	448.1041	758.513	783.085	738.0009	793.6551	721.52	826.5331	915.2764	676.361	732.1926	670.6682	771.364	789.0873
AKT1	1282.403739	1056.024322	1171.819828	1246.052331	1006.190405	1096.631979	1111.891975	1297.191405	1038.220177	1242.069997	916.0839543	1004.334747	1009.572197	1117.97928	1007.28045	1003.469033	1247.92104	1083.426657	1006.05055	974.4536033	1225.523817	1039.57684	1255.20002	1072.752667	958.6407	1169.66418	1004.708207	1040.641725	1022.571627	950.02091	1215.105733	891.5058133	1022.613913	997.3704467	899.39711	1066.95131	1007.472897	1378.392503	1475.708163	1794.193647	1301.751403	1912.167226	1206.886703	1574.997249	1384.576587	1583.08198	1361.953062	1542.570907	1484.197493
AKT1S1	19.06531	23.31499	13.80859	10.39274	18.1284	13.36116	9.151525	34.79513	8.48225	26.10167	9.916641	7.910465	38.19115	48.84753	36.96717	30.30802	44.97871	30.4506	28.59988	36.34234	35.0912	37.1907	32.05233	38.64301	13.44829	31.71594	24.06506	24.81637	34.17809	26.39156	33.6721	30.4609	37.05352	27.09167	20.50616	28.7811	27.08088	30.12523	65.56459	54.76123	36.63663	36.01761	58.38066	57.29409	44.19423	38.4273	36.75053	43.47941	38.05739
AKT2	16.33604	12.21075	12.77189	13.27758	4.383205	7.666608	8.226644	12.31902	7.472196	11.02313	-2.629262	6.770383	13.08611	10.86066	-1.20407	10.56461	5.127105	0.9970936	2.174366	13.08155	8.226644	13.68258	10.72552	-7.729714	10.34935	14.35261	1.739157	3.889654	-0.1089905	8.598446	7.284245	2.813886	3.255766	-1.598943	-0.2906648	5.540647	0.4715838	2.548287	19.26664	11.79058	9.686595	9.780748	16.37171	5.999363	27.9251	10.88437	12.85843	25.68103	12.68471
AKT3	5.726743333	4.717435333	7.210728	8.337633333	8.023117	7.940610667	5.454046667	8.255002187	5.499646	10.08599433	9.253157667	8.837687333	11.950967	11.65255767	11.889318	9.626595667	3.80304	16.0407679	6.866033667	8.573888867	4.097658	11.447768	7.347238667	9.906025667	6.519928667	7.0055394	10.86260567	10.90548167	18.76563333	12.29422933	11.02931933	10.55217767	16.37075667	18.49624667	7.578308967	9.424959667	17.00512167	14.658019	20.47520333	22.10932717	14.75978767	26.56406333	21.475623	26.590676	27.766156	25.121332	29.69853733	22.39023333	27.43563667
AKTIP	617.3391	720.2432	433.1187	382.3729	616.4584	391.95	385.0767	534.5757	373.0322	450.6742	583.2988	379.6306	426.4669	695.7597	787.6466	447.0616	682.3542	762.575	627.3989	420.1516	574.5624	750.185	566.3406	607.9146	472.4167	584.2181	569.5643	538.0117	651.4546	414.0133	566.3406	729.1741	553.891	567.7523	434.5136	566.6212	606.3998	831.8436	879.6729	840.8416	846.3925	855.7488	933.2195	775.5992	986.5833	861.6871	944.3939	820.1247	806.6605
ALAD	79.89313867	97.0986957	75.75713647	77.41614333	100.757631	74.88205333	76.56717367	68.37361223	76.88395033	80.18085933	98.38671733	82.09257833	53.38728667	79.95112333	86.03998	56.18385333	81.34846467	95.58053067	72.05331167	55.16427633	80.37133533	101.0866587	75.15188033	88.34746	76.21632333	83.63833967	73.347895	88.53072	82.63077	57.31704867	75.821231	95.87464	98.29935933	86.511055	70.94711567	78.60957433	91.847797	336.878179	196.6757933	195.8055133	204.04567	197.5431567	136.022684	166.913778	118.7716617	256.2134	140.0962703	273.0886137	199.7118933
ALAS1	13.711356	15.05588	5.1394735	4.536648667	12.249877	11.949928	6.567609333	13.67773833	0.125004057	13.98306453	14.22924967	4.029057	10.06055267	17.08975533	22.51035233	10.92537	24.03036667	11.271087	8.295623667	12.17868233	12.84910767	17.18796733	18.436638	8.021957333	11.643199	12.790218	6.085073467	18.23156553	16.294459	17.82144167	25.10855633	22.76073597	24.135295	13.259194	8.311125333	19.64332867	18.11328867	20.1292231	22.715658	27.33894767	26.08877879	23.14001733	25.652902	23.75971467	23.43776333	24.03951667	28.13731533	25.49135367	30.239177
ALAS2	-2.705466833	0.344049	-1.083143667	1.069922667	-0.907659567	0.735193467	-4.940739333	-1.377455	4.342229333	0.438831667	0.034571	-2.201730333	-1.034182	1.322696567	4.46785	-1.387108333	-0.529382333	3.708260667	1.501101433	6.381676333	4.600981333	2.888161	6.299984667	6.408450167	2.844519333	1.3092422	5.567749667	0.7332627	-2.403556	1.524612667	0.189466633	-0.636987	2.045407333	6.823717	-2.570317	-1.856644333	0.209469333	1.385266	1.671491667	-2.607148667	0.310238	-1.901950333	7.457287333	-1.478659333	1.943366667	0.168972	-0.438838	4.378558	5.769002
ALB	-6.036394	0.6339617	-1.807513	1.720071	-0.9841788	-0.395911	4.736309	-0.8709089	-1.310125	-2.205549	-1.160468	-2.111153	-8.098867	-2.568539	-8.950018	-7.391724	-8.504778	-7.835839	-10.79381	-9.321069	-4.355456	-6.996912	-11.31398	-8.664751	-2.749237	-6.428375	-12.26161	-10.62644	-6.553644	-7.856842	-11.33277	-6.998796	-9.347684	-5.82486	-0.3553614	-2.812302	-1.759035	1.531942	1.766794	4.05347	-2.365748	-9.289846	-3.665877	6.676187	-0.05232464	-2.372119	3.267714	0.1341202	-8.149231
ALCAM	2147.417	1321.28	1076.266	898.6613	1806.255	1264.113	1442.701	3011.017	1623.755	3175.11	2131.414	2048.956	1940.9	4972.044	2991.815	2109.646	4569.186	2538.679	4177.81	2521.057	5178.76	3778.853	3998.148	2767.078	1998.532	3817.425	3029.303	3011.017	2928.87	1712.767	4229.416	2630.446	3388.565	2780.327	1697.445	3692.566	3015.41	3521.072	1107.03	5561.897	1107.661	4141.456	1332.166	7037.055	1361.653	5083.84	1091.956	5192.799	1168.782
ALDH16A1	49.12815	63.96767	43.85766	48.90851	43.26146	38.39342	38.35152	46.75857	29.20535	33.04266	52.86661	20.24586	93.29499	58.3299	75.22492	67.02521	54.05277	58.54512	74.11178	65.5038	63.26634	91.77267	79.85767	94.8075	40.15145	74.39335	74.19536	47.40494	53.86684	42.22984	26.70044	42.59724	44.94692	49.76443	42.53103	40.15145	45.82674	88.77156	56.28683	98.26281	52.9095	96.43626	38.4273	72.74757	30.73222	81.48981	42.24707	72.87959	45.0283
ALDH18A1	831.8514	546.4944	940.9772	888.2963	570.3951	929.9164	990.1979	850.8365	996.4368	831.8514	537.7466	933.5644	329.2133	447.0616	423.7324	349.0343	492.1659	431.4653	286.9007	327.0245	414.3686	328.5366	390.9185	347.8071	532.4197	369.5744	336.1395	373.0322	419.7751	316.7801	479.2381	425.1882	431.4653	404.8459	509.6861	425.1882	354.6755	631.6786	1013.993	844.4681	1032.001	938.0586	706.6335	654.5627	639.7349	673.364	730.2158	720.9774	1060.492
ALDH1A1	-9.274724	-7.733546	-10.40422	-9.732497	-7.655643	-6.993301	-11.30953	-12.05448	-8.059057	-14.11076	-9.140704	-6.461737	-10.36441	-10.13565	-13.73837	-14.65701	-10.40422	-13.9899	-10.06083	-8.581122	-10.66256	-5.748065	-10.19951	-10.78355	-10.06444	-8.599031	-7.421049	-6.586789	-8.621832	-5.93437	-7.84763	-10.31853	-10.28426	-3.694068	-6.314131	-8.986394	-20.00282	-11.98125	-12.66164	-10.27818	-12.49824	-7.506536	-6.851112	10.78132	-13.67781	-5.864445	-9.455097	-8.64874	-8.03488
ALDH1A2	16.40412665	16.479109	18.592775	13.8545155	18.75671	13.4731375	17.42479805	26.286647	13.2289105	14.801696	18.83116015	7.5870985	10.2742635	11.379308	13.869156	12.122931	19.7068455	12.111824	9.8184095	12.5211825	19.4059185	12.0115155	10.4314305	5.6435808	10.390289	9.8378605	8.059922	18.4308835	16.25863665	16.863453	26.3926125	27.2072475	24.49190135	23.66400285	16.8480485	17.091553	9.95495	36.11412	19.956468	23.638043	26.2306605	24.6450485	26.47671855	25.4850045	15.5692647	44.7746945	21.9792845	33.1720835	28.1457085
ALDH1A3	-6.832308	6.267577	-4.477191	-10.52405	-4.977427	-7.352328	-1.536984	-2.792014	5.671481	2.974977	4.650041	2.459666	21.9821	23.14358	9.548148	9.368421	19.36252	31.76593	3.953629	26.93352	24.38726	24.28144	4.019186	-3.519034	10.29816	4.39165	12.19161	2.418494	2.753418	15.63182	17.36772	14.28711	1.737711	3.591928	2.142854	18.24237	7.496365	126.3961	1173.509	80.67564	1128.757	77.49746	1347.972	138.3069	1336.108	66.14115	1198.977	71.74078	1120.795
ALDH1B1	95.84551	50.20113	56.03917	55.67634	45.70689	55.74127	54.21343	80.79977	86.87911	89.46627	57.74348	73.75438	12.81226	90.43022	48.43268	10.08253	84.16625	42.1162	44.79815	10.16678	65.94911	31.40912	58.06096	51.89655	31.09507	39.91162	31.01356	86.25239	62.13991	23.10582	79.3498	48.64027	63.21679	68.0908	58.43536	78.02047	71.33736	147.9482	202.1095	196.6233	244.936	204.5273	259.8491	280.9891	295.1935	197.411	222.6149	147.0521	178.6136
ALDH1L1	-7.861233	-1.244413	-2.271755	-3.762424	-6.371835	-3.913871	-10.81752	-1.176277	-6.053433	-11.00564	-9.971572	-4.988976	-6.965253	-6.566075	-7.659754	6.170847	-3.121655	-2.909823	-6.669371	-10.10729	-0.3350655	-3.73625	-6.360558	-3.426347	-5.994381	1.724864	-1.573552	-2.15634	1.195938	-9.594361	-2.189702	-5.156034	-12.27017	-7.658035	-7.393243	-5.48434	0.08866029	-10.22154	-12.59284	-9.316694	-18.11912	-12.97448	-9.013866	-13.21896	-7.404406	-3.483716	-4.686347	-16.11938	-6.354618
ALDH1L2	0.5820782	-1.588586	2.334634	-4.203205	-0.6585171	-3.063737	-4.284634	-4.641731	14.42463	12.14415	16.39398	8.643455	8.307339	15.94635	5.943625	16.11935	23.19234	24.58671	14.41995	22.74991	11.4269	53.26376	7.039951	10.7114	18.42048	22.01178	22.04237	17.22266	9.964917	13.36116	22.48038	14.38461	9.524187	13.92716	16.59915	10.43693	21.06527	25.45721	38.6503	32.41492	35.11448	23.20645	34.83771	48.17181	52.70156	29.18797	42.42512	21.50286	52.6648
ALDH2	406.4992	602.3729	490.3658	444.9409	654.1428	481.5674	493.7919	404.0126	513.0411	433.1187	632.2647	484.6504	359.0061	410.5633	658.5593	344.1667	369.5744	551.5455	491.3725	386.8062	439.101	675.2852	456.0664	448.1041	486.3703	461.7938	510.1525	487.1316	520.6659	409.4669	380.8159	716.5627	503.0934	522.7831	549.0856	449.2427	508.9261	490.4161	607.1582	783.5018	671.535	800.726	591.9432	657.6676	548.0809	407.9671	593.7563	423.8647	615.835
ALDH3A1	-3.516271	2.307647	-5.437165	-2.792014	-4.223311	-4.929045	-2.136533	0.4795766	-5.69381	-7.466981	1.353528	-3.355068	-8.116335	-7.43757	10.01057	-7.684517	0.3273078	8.459182	-9.508342	-7.260905	-10.24446	6.232478	-5.459214	-6.414478	4.377697	-9.370556	-4.165336	-6.996912	-5.300808	-4.781251	-7.365946	1.09604	-8.80746	-1.89361	2.439562	-4.346671	-5.448444	-9.263875	-5.513253	-10.28072	-6.914506	-7.312784	-2.877544	-9.528584	-3.964862	-9.703758	-15.47777	-0.1430134	-0.5742092
ALDH3A2	50.5528875	47.9123605	39.72942	57.5418515	39.3383915	45.009084	47.1917605	44.6644845	45.67009	39.32811	39.6416485	44.3632395	22.50520015	36.1245505	44.697327	19.6750095	38.956023	36.684878	24.1264175	22.70159665	36.03566	30.099088	33.494242	25.4317519	35.72188428	30.8460025	21.953162	50.06507	28.5412165	27.1398675	45.85473	41.179985	48.221865	25.085967	38.3114585	44.80799	30.901036	148.789845	95.65563	101.07752	87.38774	139.805135	74.625615	89.27397	61.929395	112.792895	72.972565	145.925045	92.019735
ALDH3B1	48.8175185	56.3379893	34.185762	32.094704	56.162491	34.5947657	29.2191	41.978115	28.2490635	49.671774	50.389476	37.6682275	60.3601977	120.6847065	156.837425	57.9987205	128.2112735	150.497754	103.3893215	54.6633975	120.9502369	133.6969625	141.067061	94.779575	66.54334465	145.395975	96.265129	75.397846	69.83008035	37.0238675	92.3197035	80.700822	86.646451	69.456316	44.156888	103.8302658	69.331557	310.80196	124.084564	258.9136865	87.90042025	242.689062	107.4840775	261.3693	95.896413	286.85449	100.4597	297.948445	101.3528544
ALDH3B2	-4.032771333	-2.731322533	-3.727002	-7.618229667	-1.764118533	-2.484607	-2.955029	-5.517405	2.522382433	2.843015333	-4.623514667	-2.577144267	-3.5076032	-1.221816267	-3.666276103	2.0392682	-3.656569433	3.380441333	0.635202667	-0.196031	1.8320328	1.867991467	-0.928544333	-0.508159	-3.488608033	3.135724	4.110138	-1.503780667	-0.254834333	-5.3148198	0.5461025	-1.907890667	-4.662496	-2.746234	-5.551588383	-1.949419333	-0.490707667	-2.282099567	-0.905448333	-3.587587667	-5.922434333	-0.578161133	4.478116667	-5.777716333	-3.746492633	-0.03392	-3.378859667	0.912553333	1.298323
ALDH4A1	63.24181	45.54286	31.76042	42.333273	45.39770833	35.91232633	38.02313827	64.50004333	39.98864333	73.30198667	61.11750033	36.51893033	19.80530633	37.08838867	33.73850567	11.972852	41.23863	29.322278	25.65383233	14.94345267	43.39325333	25.58597733	36.80330567	30.20639333	18.466271	36.39062967	19.53714202	48.51596	33.42194403	27.232863	54.979449	40.668916	55.771794	26.836349	22.74851733	46.852833	32.29035273	125.5289667	89.41600667	118.9714433	103.3179267	120.4683033	79.58756667	117.2524067	75.27337	115.4154733	78.89296	118.8862167	89.067286
ALDH5A1	72.66618	74.00362	56.46233	46.67274	80.61793	59.57717	46.20831	63.76343	51.79971	54.98114	75.03166	62.64788	24.54101	110.8332	91.77267	25.87467	88.81571	72.25105	94.73442	36.35706	84.94405	117.4575	70.7391	70.83982	51.92264	83.75951	58.21598	56.35275	47.09309	18.1499	31.19759	81.65549	42.7588	42.90812	23.9358	31.2209	37.02183	44.76668	15.48783	38.54534	27.88695	62.16288	36.198	57.05013	29.63631	37.16167	47.05955	46.93946	26.92306
ALDH6A1	11.09164	26.83094	14.96427	23.41294	16.68964	27.74214	15.8708	18.36676	26.82098	23.94286	21.25712	16.78679	16.23114	31.2209	20.3893	11.84481	17.03345	23.07974	15.32293	12.25253	9.114191	10.19386	7.019658	17.36166	5.510954	7.61415	1.688061	42.87751	40.18235	56.72386	76.85361	64.39982	45.3091	40.2901	50.00846	55.78087	58.61731	117.7394	75.18807	71.43681	77.38638	67.62491	155.3651	177.3315	80.0816	139.8036	97.88391	122.2474	106.9043
ALDH7A1	891.7673	881.1057	1327.688	1486.948	949.6806	1488.293	1495.731	924.1707	1716.169	910.5022	940.9772	1501.04	1126.206	1007.824	865.5634	1014.451	942.1431	897.6493	799.2339	1074.662	931.0962	847.7915	859.0687	825.9713	1387.796	897.0331	741.3204	786.2171	873.5897	1043.797	855.4749	887.0807	808.5921	824.7164	1332.844	888.8306	940.9772	2262.363	2716.886	2518.883	2839.316	2577.123	2088.88	2041.438	2135.863	2233.703	2318.554	2157.635	2650.748
ALDH8A1	5.5030987	0.729814	4.24942335	2.156842	-5.1252095	-1.8740325	-6.0062344	-2.7365145	1.5033675	1.409945	-3.352732	0.1080255	-6.4060525	-9.7952285	-5.5791815	-3.0277983	-6.2851725	-6.925699	-4.3781695	-1.3274725	-4.42489905	-5.198852	-6.140194	-2.441383	-6.1991995	-4.909108	-5.167837	1.7780435	2.014581	0.605377	0.9463285	2.9689595	-2.222584	-0.8172205	2.54163385	-2.629447	3.103208	0.7453265	3.057624	2.018156	2.5795915	3.2548025	5.40179	-2.47324	-6.24648	2.061627	4.7287265	-1.990258	-4.4963995
ALDH9A1	5190.945	6286.577	4055.17	3883.337	6139.063	3539.415	3546.171	5163.585	3412.655	4972.044	5163.585	3571.904	2495.508	3260.64	4030.358	2771.859	3220.118	4736.396	3431.114	2630.446	3086.158	3847.232	4013.284	3778.853	2611.567	3943.27	3972.62	4473.619	3990.28	2972.973	3705.524	4547.773	4099.034	4239.231	3070.606	3839.593	4537.823	7203.178	7333.541	7224.573	7037.055	8439.31	5817.141	6615.514	5861.403	6282.815	5654.814	6368.233	7687.74
ALDOA	2903.452482	3286.115132	1571.769349	1293.389477	3017.764884	1550.799446	1164.205268	2955.586231	1258.442859	2926.710823	2843.40388	1209.754265	1545.042418	2511.145354	2159.647259	1659.704203	2680.845802	2333.615774	2687.88401	1775.816825	2911.083276	2308.405969	2556.758331	2714.188869	1243.055104	2417.864078	2559.690669	2337.286306	2624.568372	1641.918497	2663.827306	2034.645679	2363.235845	2407.687393	1214.475539	2294.657286	2399.331532	2603.258607	4088.765005	3455.905046	4113.994128	3542.305518	3428.628175	2898.523946	3844.43986	2563.900322	4040.33132	2793.030788	4113.048724
ALDOB	2.444289	11.70366	2.908798	12.57669	5.51296	14.68067	12.18808	5.120516	-2.482985	3.73657	12.55915	-0.3673042	3.109454	-2.849769	-0.6872248	-9.373538	-7.474867	2.280086	20.13804	-1.07119	-5.164395	4.680335	13.38215	11.58442	6.438723	1.338377	2.42154	13.36116	12.56804	19.61108	7.011738	2.907012	11.47454	7.683167	17.29336	4.542989	4.194885	15.87976	11.49378	23.57417	22.18061	7.986144	27.98767	18.03568	29.48625	15.46216	21.78641	11.24275	32.52132
ALDOC	438.2806	698.0951	729.7068	852.5701	606.3998	633.183	726.6777	374.2705	613.2222	338.1671	588.1874	622.0355	311.9238	398.9326	506.9254	336.8135	430.0622	495.5586	393.7493	322.5373	363.1706	373.5006	409.6567	451.3702	518.1412	474.7749	405.153	473.9689	426.6746	347.1895	422.4568	483.4763	432.299	451.6105	576.4959	457.3833	453.4612	1145.098	2299.503	700.975	2262.363	890.2531	1428.764	749.5895	1198.331	1008.246	1505.118	1046.295	2346.363
ALF	-5.692935	-1.432593	-2.7449585	-2.5585405	-0.367301	-1.1262455	-5.925245	-2.8500574	-1.969048	2.8798895	-2.7789405	3.2540245	1.0357665	-3.69881255	-4.2230677	-2.59538275	-9.71853	-3.1028635	1.2005463	0.145516	-2.2481795	-3.547119	-6.930554	1.8648095	-6.079969	-5.4962355	-2.3159889	-4.92139385	-7.649347	-5.9249775	-5.0432315	-7.07886425	-6.93908385	-7.061006	-1.6485405	-6.2724	-3.181644	-7.3770277	-7.3572955	-6.0715063	-0.3597385	-1.48516385	-3.507603	-5.9573135	-3.11846985	-4.40920485	-6.517855	-4.925258035	-7.75581
ALG1	112.8365	131.6529	94.07065	81.71801	98.69139	103.8324	53.78928	130.7202	77.2559	130.181	136.8763	63.51837	43.87703	78.1513	82.36877	36.47769	70.52412	81.99796	87.63351	60.88941	71.52212	79.77584	106.5902	73.47169	58.83868	63.92432	57.51015	93.64193	79.0048	65.43003	89.3056	85.89037	78.07361	80.25277	83.14839	100.6016	74.11178	176.3881	165.96	222.2575	178.3217	249.8079	108.1407	166.3102	136.6202	173.433	148.1893	206.433	186.271
ALG10	16.5927	13.15246	8.903233	14.24076	7.697955	7.860111	13.07231	17.81575	6.221099	14.61819	4.079488	4.714849	3.781047	6.720944	7.598104	4.682218	3.03585	4.157576	-3.589892	3.691761	11.54635	6.281725	-4.201902	-9.420288	13.2412	4.91723	-0.6613466	7.695453	2.408815	4.306839	1.701338	-0.03572097	-3.876449	7.501297	-3.310823	-0.487217	5.496419	7.208409	20.24006	19.16475	13.08661	18.24386	11.40884	18.37809	11.90956	9.339396	14.59862	13.79973	13.83024
ALG11	31.20793	38.01176	33.12703	37.13141	38.68523	57.53226	46.33461	30.99017	49.39952	57.01151	57.44976	62.79877	34.818	41.876	46.35169	26.95599	23.55154	46.22643	42.86223	34.39295	36.71068	41.46589	31.83727	26.98573	33.19827	22.74084	40.65345	61.51215	72.49187	96.77573	123.7879	146.2908	114.7842	109.9457	101.3993	94.46772	92.21462	92.24892	51.91448	86.92032	53.22414	67.40199	94.89523	104.3204	95.56616	116.77	83.0442	85.97941	54.16662
ALG12	21.52336	18.86663	17.03345	28.47099	18.0445	21.89197	19.58314	25.95733	20.80377	15.87884	28.58999	20.54322	17.40059	14.46492	27.63813	17.73978	12.13935	39.35292	14.66601	35.57157	12.08796	18.5886	21.56179	14.14361	26.12812	15.68941	16.42181	16.09503	17.81126	31.25688	26.21461	39.3992	20.10974	22.65075	30.87438	29.60025	12.99902	36.99709	28.51526	13.60728	27.55681	32.22291	18.73624	33.10763	27.59189	24.49763	31.6158	39.13326	44.59956
ALG13	5.237113	-0.1045471	8.649502	4.921569	4.86755	1.203157	6.398838	12.79112	5.608381	14.37994	12.28617	13.61229	2.638443	5.316524	6.182673	0.3749553	-0.2237962	6.559838	5.994315	-1.597583	1.394117	1.017528	1.737711	-2.449816	2.69479	-2.802355	1.407313	19.93107	42.74542	26.01351	39.27708	39.11907	54.15559	39.51632	29.35434	46.88538	68.66006	12.96677	13.87292	14.15117	23.68575	10.93354	72.16144	66.22664	52.24889	37.85476	30.99074	33.39709	41.12301
ALG14	131.9174	102.1765	81.10391	76.88232	86.15372	89.43618	89.53715	108.1763	67.87622	123.1981	87.52629	103.6739	67.71841	107.0445	111.5403	71.95836	114.1354	109.4118	98.62713	74.5227	112.4276	130.276	114.5835	101.0068	102.8972	124.6928	106.948	73.28149	73.33345	44.6524	68.98718	79.26534	89.82771	65.76118	67.05376	74.08502	67.76931	136.1075	174.1244	196.2968	190.6103	182.8239	176.4288	154.1564	181.7708	166.829	195.5146	158.782	187.4018
ALG2	22.24656	23.51171	28.93283	13.79923	18.68483	20.81703	20.36632	15.4381	9.502508	13.15712	12.71707	9.24196	4.097341	9.766667	15.60555	7.823586	12.6087	9.095715	6.845646	8.132853	5.853278	10.0333	18.52921	9.679363	22.54649	16.75455	5.156063	8.944565	5.376669	10.10199	9.054354	13.75374	12.17201	7.649782	9.895988	10.7114	2.054479	10.85331	18.54221	17.4131	24.34641	4.625185	31.55838	19.20812	28.79664	26.12437	32.79509	30.56825	25.41707
ALG3	621.0286	537.5003	358.5558	363.1706	569.076	383.6518	400.8751	683.6094	399.0874	695.4102	583.9498	358.4084	469.4738	629.2924	743.6584	439.7136	638.0331	709.7866	670.7625	422.2792	651.7218	683.2233	623.0848	696.5532	427.8412	616.4584	638.6952	777.9302	827.8234	488.6684	830.86	906.6672	848.8016	856.9655	503.0934	828.96	884.1349	937.6241	948.5689	992.2721	922.9148	1087.933	735.7659	967.8431	645.5772	790.6335	747.7983	837.3121	839.7663
ALG5	465.3762	420.7029	435.9352	456.3131	510.423	502.4129	561.7025	573.58	607.9146	654.818	548.2161	595.9329	721.4034	816.4316	948.0975	617.1175	794.1189	905.4736	814.3891	724.6921	870.3652	1256.519	776.9519	632.9111	651.7218	757.9281	778.3654	669.3584	776.5579	721.4034	835.9714	994.3693	790.2602	768.4489	795.855	777.9302	797.8628	1424.978	1161.751	1429.525	1148.419	1128.091	1655.142	1989.382	1404.366	1537.088	1193.994	1649.738	1250.64
ALG6	205.5196	128.9724	147.5208	154.1895	143.5929	146.7808	154.811	179.8962	168.8341	147.5208	119.1915	145.7277	188.3678	251.8718	204.5517	223.6741	249.5387	206.3931	163.3064	195.9868	175.2125	198.3029	223.4838	157.0662	183.4373	215.9323	171.1898	160.1932	136.3927	128.5367	108.3251	116.9258	177.5953	131.3509	129.2566	126.4193	113.8218	390.4864	261.411	314.5303	244.4253	269.6319	252.3054	374.9556	266.0196	374.1383	224.9171	360.2794	184.9019
ALG8	462.6176363	322.700773	300.869114	277.9755667	311.5196763	321.1565253	314.1032266	418.796392	291.8143733	405.87284	329.2701443	301.7330637	350.1695067	480.155963	389.2405167	366.6158113	443.6350057	391.1615797	425.2873733	370.902651	493.954933	462.7856983	485.9470203	363.868515	354.8734403	459.91376	389.3234657	396.006824	362.361561	264.447999	314.620214	337.4459707	359.3092067	356.956386	265.900618	360.6403503	322.74776	689.00157	593.0441523	742.190812	604.2817217	716.283459	565.1970867	806.8692413	549.6368337	723.002434	568.826716	714.21503	573.63209
ALG9	350.7898	238.625	328.1379	323.5421	232.5205	332.1867	317.5464	340.7718	288.97	316.6086	257.3286	305.8934	245.0238	283.9804	220.4936	275.0748	302.2108	229.6793	253.6557	261.2111	265.3101	211.9968	240.4724	252.8414	289.8796	292.6878	245.5394	262.7703	270.7828	250.8736	239.1717	202.1938	226.9935	280.2779	260.7704	266.8601	223.085	454.8459	488.6236	608.4966	520.9421	720.372	389.6821	605.733	438.0779	476.2915	456.8419	476.4673	521.4771
ALK	2.915113	5.168876	4.299151	6.982917	7.262735	4.990665	3.090076	4.673609	3.396394	3.931567	5.977933	2.384167	4.82773	6.504747	6.970604	6.39431	2.785002	9.157194	0.4856556	5.082839	6.614513	1.991895	-7.126319	-1.40402	-0.5994563	-1.144071	-1.330684	3.478693	1.897824	6.96594	3.286436	2.798635	4.728732	4.690969	4.327151	4.537007	6.221099	6.383149	3.812237	8.10299	4.329087	13.45872	4.176473	-2.545652	15.32425	3.778964	5.232705	1.708849	15.6947
ALKBH	117.5869	101.9326	103.7606	80.22414	89.11637	88.58919	64.26944	102.1765	77.28445	101.9326	69.8401	73.38724	63.67394	115.5088	69.81957	65.76118	111.5403	78.76984	75.25458	55.34665	101.1795	100.8208	89.82771	69.66309	76.50722	83.12083	59.43202	89.05106	62.7471	53.29974	67.1769	61.75794	74.89169	71.93723	70.0188	61.96656	71.46877	159.7078	176.6389	173.538	194.022	182.6532	162.3089	172.5346	188.4072	167.0886	202.9417	167.7448	175.9616
ALKBH1	78.942395	66.0410715	62.910545	44.9272515	65.52763	61.91523	44.016395	78.990995	48.304405	64.15406	50.059189	46.8653065	26.32985745	52.535301	44.3652915	38.564576	54.2745455	39.5785565	39.4590415	34.071101	55.117975	55.114155	53.7238375	44.612659	44.0503995	48.9114155	38.712719	55.35331	32.9502675	27.3059465	41.021925	43.396769	45.71766	37.52971	43.624515	49.1224	35.73146	96.30647	111.864935	104.13159	110.69731	116.111945	88.230363	112.2796	107.285575	99.213575	107.18185	109.13283	98.62015
ALKBH2	86.41632	104.1382	102.8566	97.84995	103.8324	101.2518	84.33228	77.9857	74.28958	74.25662	94.28731	69.6905	95.20551	72.77135	110.0951	102.8972	95.05875	110.0951	84.13461	109.2439	81.15939	104.5524	102.2907	97.35458	89.37719	96.20005	93.50591	76.73246	53.07291	78.04762	61.53695	69.96799	75.07877	82.86694	91.14884	79.11826	50.58545	321.8503	280.7893	282.0425	349.1766	365.9899	267.9494	286.5055	253.5742	258.1631	253.724	239.8812	347.5987
ALKBH3	5.320629	3.367419	4.062003	5.408216	-1.326775	2.012564	6.193698	6.514779	-12.04728	-10.12754	-10.61227	-7.877764	-4.702853	-5.311412	-6.932251	-8.2077	-7.885069	-3.011051	-3.678646	-9.073929	-0.420061	-10.3605	4.189307	5.180588	4.804839	1.219948	-3.302808	-1.931583	-4.866932	-2.412565	-0.348784	-2.631763	1.440131	-3.285413	-1.792832	-0.5144897	-1.336684	568.924	633.8638	567.8625	643.0039	582.64	674.8026	638.0193	668.1612	526.158	633.8638	540.2357	612.9264
ALKBH4	49.37979	37.84678	51.46188	57.99362	35.47519	43.83629	54.65252	36.34234	46.98661	32.41041	24.30009	43.3475	32.53109	30.03807	29.51939	28.88988	34.69929	21.83896	15.13021	18.75043	20.21688	5.057802	37.05352	29.60025	35.65088	18.11618	14.75036	25.82828	35.02385	21.84606	25.37213	24.55049	29.94849	23.06407	28.25692	19.89092	28.92104	70.07839	42.23099	28.78313	68.22212	56.87019	39.61384	45.58871	48.54573	62.00417	41.25817	65.0306	58.38066
ALKBH5	4635.528	4110.088	4935.445	5303.712	4141.769	4671.112	5035.642	4412.575	4725.835	4055.17	3794.056	4464.458	3916.361	3011.017	4110.088	4110.088	3181.094	4064.185	3191.448	3424.47	2889.403	3181.094	3015.41	3565.024	4030.358	3006.289	3164.419	3502.523	4814.287	5014.338	3962.275	4515.443	3729.737	4392.842	4323.143	3539.415	4645.96	4943.316	5903.918	4724.199	5937.681	5048.21	5238.668	4458.802	5605.544	4964.332	5924.233	4902.205	5444.037
ALKBH6	248.6379	260.7704	186.8612	174.9486	242.2956	163.7916	150.2966	246.1216	119.584	217.4875	238.2739	120.8142	172.9774	232.7934	229.954	179.058	240.1803	236.8974	223.3274	159.8821	242.3811	195.4367	199.5181	199.2959	153.0147	234.7071	225.8222	225.8222	223.4086	186.1956	297.7399	229.1218	246.5962	240.9241	162.3094	236.8974	286.7818	269.4145	287.7505	281.8613	289.0891	354.0004	267.1577	239.3826	216.9275	286.2632	265.7173	282.2511	301.8087
ALKBH7	258.2933	268.9756	227.511	244.9433	241.5564	221.8022	213.8774	265.9457	183.7865	235.8104	200.6011	172.7773	218.1066	237.9737	236.1639	193.5157	241.947	234.801	211.3452	181.9355	232.0755	215.4641	235.8104	207.6217	272.3526	221.092	207.09	220.4219	176.3045	145.1216	216.4241	185.7542	185.3706	162.2535	213.2655	209.9738	171.7151	438.6476	459.5883	456.9871	456.8419	500.7689	450.2407	384.5003	459.4318	391.5464	493.3	456.4167	454.8459
ALKBH8	77.09002	53.42841	53.4457	58.95055	32.53109	31.52578	44.76773	57.72565	41.25578	56.20785	39.74051	29.49024	20.53569	35.13194	42.93839	12.26759	21.67569	34.79513	25.34416	16.97809	22.20801	21.56179	33.2965	15.54338	21.83244	21.31808	5.928083	33.56748	33.00764	30.69937	36.55947	54.43023	32.54445	24.6552	34.2914	38.68523	24.77038	45.35968	37.69141	55.50687	49.68418	45.52076	46.60653	50.63222	69.58765	67.37576	62.3018	67.19721	45.06961
ALLC	1.473953667	-2.449126867	2.661717	-3.63645	-1.775083333	1.635596033	-1.402344	-1.813462967	0.954815667	1.306083	-3.113566	0.5640461	-2.963947333	-3.586572667	-0.3329519	-2.250964333	-4.274809333	-2.039983733	-2.442779033	1.499772	-1.264421333	-2.684747667	-3.252095333	-2.485367	-2.071365667	-7.587616	-2.475100333	-2.404466	-0.997174833	0.125501333	2.3253142	-2.971597667	-4.128719667	-0.912725333	-4.318102967	-0.3248916	1.882646333	2.128865667	5.068393	-4.22998595	-1.858202	0.216086	-3.388882233	-2.615580833	-0.049452167	2.433609667	-4.623801067	3.419065333	0.105743
ALMS1	27.4316	47.17004	60.50517	60.22498	45.72513	40.82532	50.33366	33.75619	34.52123	20.18908	20.15872	21.9134	32.91154	26.11893	30.63216	23.09658	17.751	22.08507	42.0191	33.46839	21.49912	15.7632	40.96641	51.60615	34.38029	26.57674	20.65759	19.85861	24.88145	23.88703	16.51683	23.08801	20.86942	21.81032	22.77487	13.94874	13.20825	49.31257	69.05194	72.54523	71.29367	69.55849	56.02509	52.41377	70.79552	52.29486	54.90536	51.03854	60.56112
ALOX12	-3.6248	7.751985	-0.7346132	-9.563067	-3.223374	-8.318443	-3.514941	-7.311699	-4.156	-7.304547	-6.370013	-7.870643	-12.7194	-2.738749	-0.8948053	-6.968355	-2.43677	-7.300988	-4.790504	-3.012786	-4.502659	-5.831605	-11.6674	-6.481042	-3.38818	-4.897892	-11.71697	-4.890983	-3.875025	-4.631618	-4.510814	-2.72298	-3.021463	-0.2543129	-7.934826	-0.9127759	-3.346983	-1.872647	-10.61175	-10.21885	-5.419306	-3.107955	-4.309067	-4.42402	-6.444736	-6.382837	-10.03318	-0.01300479	-8.219455
ALOX12B	0.9024985	-4.272429	-10.01821	-2.189702	-5.11568	-1.358037	-5.247213	-5.149814	-1.030969	-8.251124	-5.330962	1.591728	-2.084919	-2.625615	-3.271835	0.0840736	-2.547437	-5.362664	-3.494666	-4.320988	-4.630253	-5.220491	1.278648	-1.859151	6.382235	-0.3595488	-2.057594	-1.627776	-2.392754	1.84159	1.025762	2.500122	3.55179	3.914033	-2.56449	-8.509116	-2.113688	-3.546307	-8.706985	-11.01816	-3.578299	-6.529027	4.11238	-5.679204	-9.728647	-2.387502	-4.489348	-3.843064	0.4153045
ALOX12P2	-7.879966	-9.140704	-6.06847	-6.628967	-7.239328	-8.773588	-13.76184	-11.05457	-8.361562	-2.047043	-7.670321	-2.287071	-8.130592	-8.364113	-10.20731	-2.439494	-8.369205	-3.362165	-7.887125	-6.421175	-3.911301	-4.206022	-5.570733	-5.552843	-9.104807	-2.821551	-5.764925	-7.177991	-2.281089	-10.17933	-9.000621	-12.00445	-4.949764	-9.494677	-5.984849	-9.9599	-13.81624	-12.39266	-7.813848	-7.603873	-4.379977	-10.91747	-7.538615	-7.123535	-6.794113	-8.746138	-6.934997	-0.8256596	-8.105642
ALOX15	-6.65459	3.457297	0.78813265	-2.3555295	-2.371206	-0.7630561	0.2443015	2.7849885	10.163775	5.882808	14.65379	6.02951	11.249728	6.2026845	9.929393	11.374574	8.9112245	9.944741	3.9221409	8.1406695	14.591422	15.759454	8.449117	0.4209205	8.323937	4.36971828	12.8431845	2.485589	7.711823	3.786331	2.53514375	5.7310875	8.882429	5.077779	6.7239585	5.4056265	1.371978	5.245983	6.3649915	9.1574846	11.340298	7.627216	9.4879725	17.1341815	4.161668	13.720603	9.8269985	9.0956565	7.0020755
ALOX15B	2.806129267	1.1245292	1.584513	3.485485667	4.46780323	0.652565367	-2.032227333	0.832036667	6.609037067	4.370921	1.908496	3.528047333	1.1598299	2.638894667	1.500214	0.805016	1.1249954	2.533563333	0.1634781	-1.133763667	6.348736	-0.385821667	0.653823	0.780121	3.457146333	2.472818	3.544838067	2.52116	2.288511	1.300971467	3.129451667	5.480711867	5.302056333	1.784658023	4.944806	2.450722667	0.743987	12.69926167	5.159761333	15.73995367	3.499545333	4.007861667	8.302520667	6.330222333	2.501573333	13.45731307	8.216277333	6.695926	12.02896267
ALOX5	14.6473905	14.834445	4.4841395	10.514218	16.055858	13.102828	11.234831	16.5685845	4.964626	8.8250165	15.3357325	12.3420675	4.838613	6.63118865	12.094073	10.3758215	9.6282885	9.9901535	13.782512	6.041491	4.4057025	8.5833905	15.03686	7.825372	8.2083185	12.338515	8.9886535	13.8765355	0.333925	-1.875689	2.9924929	2.736742	5.5251905	4.044122	3.56713205	7.7528037	3.761946	22.40061019	22.3041125	14.998222	17.377012	12.97966105	1.30509065	-3.0154635	4.169659	8.968095	1.26748465	3.2919818	7.088631
ALOX5AP	38.78687	153.0761	93.32655	101.3993	141.9052	96.77573	114.8228	29.72871	70.60072	31.03599	141.3501	74.95564	153.1261	96.69708	316.7801	154.7343	83.48171	328.5366	162.8007	126.4743	82.52516	328.9132	50.47297	150.8519	149.2195	49.03603	169.6429	38.96978	108.6563	123.475	61.68592	288.8476	38.77032	153.5769	125.3632	29.39481	102.9692	199.1523	15.76335	20.87332	20.24788	19.81122	11.32125	36.77617	19.54873	99.36121	19.20812	87.47752	8.69231
ALOXE3	8.141361	8.144153	1.976146	7.839092	5.30438	2.67879	8.410472	13.11617	3.865227	1.506263	-2.342123	-1.578988	1.467083	0.8966633	5.479009	3.964081	3.507003	-2.354565	0.3579237	-2.79699	-0.9785498	0.0840736	2.021329	2.120837	-4.191779	-0.8300564	-2.581196	7.191953	3.806219	6.531196	6.105794	9.129693	6.982917	0.9435042	4.652083	-1.270446	4.040031	7.971904	6.137516	3.655827	2.703196	-2.515523	-2.387502	-4.592616	-3.767092	5.242134	5.921199	6.193605	6.772768
ALPI	5.498883	6.344975	11.75939	7.032498	16.48578	0.6353645	15.92949	8.296484	3.6515	1.977918	3.11996	5.569364	11.28086	8.688835	5.946079	6.325262	1.667873	11.9053	14.98797	10.52256	8.705739	3.80222	13.8666	21.03284	9.723984	11.9861	13.20825	9.573144	8.882258	5.147329	10.31552	6.92903	24.64828	12.481	1.925614	10.52572	10.95117	4.605	20.40061	6.857119	14.41854	8.830082	2.518862	8.35661	8.854599	7.27303	6.592741	2.474187	10.74842
ALPK1	12.63391	63.74092	31.98226	31.94027	61.85346	24.69092	38.10434	15.61066	26.97738	14.21375	46.09087	35.90769	44.39611	37.74623	104.6322	53.34803	24.80707	84.91118	33.19827	46.22643	32.67249	100.9385	42.21698	37.80354	43.74323	19.136	37.65249	17.57597	20.04477	19.65366	18.28415	64.7315	16.72125	22.67677	28.69739	16.55767	25.15547	95.75564	168.4901	96.55103	192.5303	91.56634	234.657	108.2996	249.5425	124.2522	243.4884	124.1616	192.3293
ALPK3	-1.499888	-8.939571	-13.27584	-0.9265174	-1.953447	-3.48597	-6.826495	1.971835	-1.731294	-7.947099	-2.570925	-3.533105	-2.51023	-0.7598856	-1.436339	0.7345279	0.336943	-1.761487	-6.41255	-5.923722	-3.407066	-4.614249	-4.531041	-0.8568045	-8.490593	-2.763896	-4.313825	-4.72909	-7.84763	2.829759	-4.639258	4.667814	7.257708	4.328954	-5.388158	3.490834	2.35851	13.03394	0.1858933	-2.499811	-6.001328	-7.186757	-3.46931	-2.14443	-7.200041	-0.2303158	-3.198507	-6.432852	-6.514971
ALPL	46.17561	494.1006	159.8821	161.9668	484.8982	139.329	149.9508	44.93102	98.93784	44.21114	533.628	122.0218	41.63058	37.81619	450.4671	46.86813	31.96134	482.0798	549.3913	47.98131	31.89503	371.6199	55.30141	665.2398	96.20005	36.80088	609.6006	51.84124	784.7203	42.10298	47.57944	514.7548	53.68435	727.5814	78.92019	63.76343	748.8257	1239.159	61.91517	510.9955	61.78616	614.591	70.86568	509.7743	60.48841	1033.964	69.61308	1087.007	63.47209
ALPP	397.5831	715.4082	592.9479	703.7731	812.9949	742.1378	870.997	477.1252	898.6613	595.0007	1107.374	1075.498	1098.144	608.5473	758.4108	986.0488	610.7563	750.676	1417.729	1030.071	751.8299	777.5201	592.6551	1437.781	1030.071	604.6594	1647.026	933.5644	1544.736	1948.588	1469.233	1580.136	1297.761	1512.251	2495.508	1432.924	1654.447	2637.846	1280.45	1684.121	1264.217	1725.439	3053.873	2308.566	2428.153	2550.048	2175.127	2459.75	1467.07
ALPPL2	3.798547	1.212511	13.69963	5.237113	8.182141	5.079036	6.470337	3.54104	-0.8233549	-1.889803	-3.112322	-4.485664	1.699916	2.602039	0.175446	-2.122175	6.063239	-1.633247	2.319114	-0.6272948	2.67879	2.27174	3.87296	7.954322	9.646782	5.921369	-1.235193	4.541143	7.490971	2.156112	2.550442	-2.975218	0.8643646	5.216937	11.56516	5.234694	8.588576	6.050862	-3.634029	13.02926	-0.4318898	8.774546	1.16606	-3.57679	-3.676735	-4.630933	3.02885	0.8251291	-0.5777858
ALS2	971.6039	883.1891	1114.66	1117.917	881.6608	1134.375	1145.626	909.8572	1056.709	904.8816	733.0132	1072.495	564.9515	920.0966	688.1524	632.6071	963.7982	692.0214	678.734	593.8697	887.7355	633.9503	767.1581	825.5619	897.6493	756.1033	849.8618	684.7408	727.1285	596.254	983.9383	675.7315	710.5614	717.9224	837.4486	835.5156	768.0271	956.6804	885.2625	957.0554	873.5703	928.3897	904.5671	800.1569	861.2919	1043.957	943.3185	1022.412	948.9276
ALS2CL	-3.448927663	-2.9371435	-7.947924667	-6.029005333	1.1478532	-3.910983497	-2.318191467	-1.024750567	-1.008766567	-2.491308893	0.435964367	-2.012020333	-1.453945333	-2.327110333	-1.8617	-0.59401733	1.120953333	0.630142867	4.2521097	2.376822367	1.382586	0.898010333	-0.662494	-0.753595333	-4.325340667	-1.789811667	-1.6230315	-0.253806333	-5.082002333	-2.025375333	-2.2573642	-1.348919967	-2.9417075	1.933303333	1.425418333	2.901664	-0.5099557	-2.329751	-1.319726333	-2.4498679	-3.631471333	-1.442004	-3.497485	2.737040333	-3.867954333	-0.149718333	-6.485667333	-4.6032817	-2.467117327
ALS2CR11	1.996491	-1.00082	-4.626088	-3.576635	-3.902013	-1.199054	0.6709623	-0.8050803	-6.024886	-8.963284	-5.915959	-9.432227	-11.43546	-9.555887	-7.369464	-10.94205	-10.89615	-12.27837	-10.17081	-9.11993	-7.266721	-5.701801	-2.873237	-8.065772	-4.412062	-14.3074	-11.7701	2.376707	-5.473797	-3.806574	-7.927936	-5.954621	-6.553644	-3.195409	-8.744288	-4.135397	1.36223	1.758234	-6.028256	2.545653	-0.1836175	2.892232	9.889848	6.786408	-4.512829	13.19117	-1.456053	0.08819252	-0.3534356
ALS2CR12	-5.21156	-6.708265	-8.560406	-3.575074	-0.2721269	-2.955842	-0.8798451	-6.31252	2.232584	7.677657	8.58348	6.668919	3.769708	9.41151	0.6424059	3.555305	3.73106	10.99561	0.9703354	1.115244	7.259939	5.367902	3.899627	10.3667	-3.542448	-3.865708	7.448915	-0.6261051	3.374792	2.910416	4.67014	3.012697	-4.174694	-1.2105	5.875904	9.142054	1.313457	3.996876	13.74208	15.25141	3.669429	1.153299	3.257939	10.88437	-2.914091	12.69837	8.640569	9.524198	3.697025
ALS2CR13	74.4684	123.4254	135.5767	171.5805	114.8228	142.022	168.1063	62.52536	149.6143	52.72421	93.25459	140.4424	214.9132	83.97687	98.18764	201.6902	88.15723	79.43391	141.1675	181.361	74.39335	94.951	91.27563	154.6754	175.2676	94.32265	160.9877	71.13916	92.56811	156.9561	62.8764	68.1351	58.59344	92.76286	139.4348	64.524	82.08488	405.695	343.2745	231.5471	316.1525	214.6776	323.1132	250.0487	321.2082	295.7184	304.0516	293.4089	271.6214
ALS2CR15	17.1942	21.46675	25.68952	23.89765	13.72215	30.30802	14.71384	8.293958	17.1651	11.5948	10.08581	17.56315	33.26156	45.40111	23.34579	16.30336	29.51065	20.81051	11.07717	25.91448	35.5425	29.16136	24.03098	7.068792	33.6721	18.96038	4.059898	12.05541	6.428658	7.820615	16.14803	11.26234	8.279818	2.552085	14.56225	7.603164	0.3166163	18.75843	27.46386	29.44025	32.50818	32.43724	49.79657	58.40661	56.61183	32.15071	44.19423	28.68811	32.61691
ALS2CR16	9.092422	10.00365	3.240827	6.917649	6.564459	3.878055	9.659443	4.453398	-3.542448	-5.485801	1.350587	-6.272014	1.259137	5.506752	9.191263	-1.147099	-0.1723641	1.888711	2.320716	-0.8948053	-7.076427	-1.215492	-5.004672	0.8233473	-0.7685787	-1.482255	-3.523353	-0.4483037	-0.8460693	-4.977427	0.1182976	1.849379	-0.06167583	-4.758036	1.950177	-1.065458	-0.2168829	-3.763842	-1.678317	-3.236003	-7.879594	2.914386	3.413186	1.934761	-5.057087	1.222423	7.250792	-4.365161	-5.433191
ALS2CR19	5.322662	-1.719632	5.129261	0.9573133	4.271419	3.046269	1.920522	-3.725512	-1.140303	0.2972202	9.045399	-2.169231	-4.097526	3.557011	-3.170617	-1.90159	-2.620439	-1.865594	-0.09702262	-4.666002	-3.612119	-5.015929	-1.104621	-2.950835	0.376205	2.206136	-3.432873	-1.220971	1.059586	-2.535925	-3.134676	2.407158	0.05569907	0.6637148	2.481469	-1.034897	-5.639679	-9.039297	-0.1140078	-4.923177	-7.456218	-7.717781	1.909499	-3.237844	-5.640103	-2.19473	-1.329995	-7.983772	0.1301974
ALS2CR2	628.2698	561.4546	460.9373	416.2182	554.8954	413.583	463.2463	685.8364	380.8159	544.1866	529.3427	371.49	230.8876	394.9703	354.3662	246.5103	404.1495	402.2822	379.2566	258.103	347.3559	383.6518	462.6062	370.541	320.437	474.9701	380.6427	479.02	463.4387	292.0172	322.155	346.222	440.4208	464.5148	299.4599	512.0948	397.0898	1132.132	874.6728	952.0395	825.141	950.4539	753.8925	871.0444	839.7663	981.3734	835.8207	959.5068	815.4983
ALS2CR4	1410.67	1100.71	1096.835	1099.115	903.1854	988.2582	892.2712	1095.327	870.997	1032.326	825.5619	892.7193	552.0068	1036.713	751.8299	610.7563	976.9765	694.2368	698.4686	546.7788	863.9238	670.4332	758.8326	675.7315	742.8349	795.4037	706.6257	1171.899	960.6757	745.0096	1052.802	785.7388	914.7674	966.3124	862.7665	1021.563	843.8153	1385.917	1840.126	2078.956	1663.886	2047.781	1528.264	1889.901	1499.901	1523.111	1444.873	1354.344	1422.609
ALS2CR7	4.306839	3.720066	5.070474	6.352325	14.60917	7.971889	13.36116	14.20338	6.487967	9.539249	2.388662	6.547484	11.06732	15.39008	4.025224	8.081824	20.65759	6.277061	5.406123	3.537579	15.65902	7.047111	9.428599	-1.119693	1.047971	4.413589	5.626298	7.207163	7.844754	5.500762	12.31902	7.171854	10.51952	-1.528727	11.14637	12.97011	-1.49492	35.83076	53.99677	44.58708	51.6347	55.75969	49.15252	41.45967	50.83511	35.66925	38.93825	22.81028	64.29177
ALS2CR8	11.46028	16.61647	10.70393	-1.861609	14.92274	13.31789	10.54214	10.33797	9.404373	11.94376	15.01757	6.157785	2.104275	11.4269	7.655433	2.309235	2.135172	5.17588	2.45382	3.860015	3.47536	2.683156	-5.623299	-5.896643	8.795972	7.762509	-5.193798	4.859524	0.9958395	1.636775	5.283861	6.298435	2.011059	-1.732651	5.691303	-0.1378919	3.792928	23.57417	5.33645	8.949419	14.87512	11.96323	23.77337	23.57417	34.96502	22.47084	28.71825	17.74848	15.64388
ALX3	-4.087383	-1.988272	2.724258	-3.781791	3.781047	3.492507	0.1669786	5.65021	2.598653	-5.809831	-0.4353046	-0.99271	5.487922	-3.521894	0.6844677	-3.208512	-2.919979	-1.642697	1.357547	7.459206	-3.582344	6.790283	-1.578988	-7.763284	-5.9204	-5.278939	0.0987278	-9.808806	-1.581825	-0.6285509	-5.147084	-7.460868	-0.8606733	4.023141	-0.8541428	-2.76538	-0.8129867	2.048839	4.738838	-2.286482	2.388063	0.887653	-5.758573	4.633445	0.9903244	4.489254	-6.890397	-3.331405	5.769475
ALX4	-6.673098	-3.90062	-5.114243	-12.1557	-7.198812	-3.424856	-11.61244	-3.672335	0.07043014	-2.039017	4.742266	1.221306	-7.387861	-0.2390738	-4.762203	3.298495	0.1240892	-0.496956	2.897054	1.979707	-2.04156	-1.427535	-3.867183	-1.295631	-2.417166	-4.406759	3.796792	-6.21864	-5.292181	-6.15998	3.31403	-0.9235772	-3.665421	0.3608183	-4.272429	0.3911462	4.16944	-0.6271314	-12.05861	-3.437018	7.384542	2.960998	-1.728579	-10.77013	-5.975374	-0.4783267	-8.494955	2.545653	-9.449715
AMAC1	-2.001052	6.413351	1.028657	10.45391	7.78582	12.10033	5.711967	9.072045	1.80473	10.85349	13.56324	17.18783	9.643042	11.08108	11.86286	15.53829	11.04022	17.33721	25.15547	16.58791	15.47478	35.36002	10.69732	28.16478	16.56853	24.10681	26.86277	15.32293	19.93725	15.94065	6.090854	2.254931	4.070234	10.23151	17.38322	5.316524	19.66693	21.44292	9.418942	29.30864	31.70519	23.48663	17.31092	9.628153	15.59461	14.8835	16.32517	12.03675	8.224945
AMAC1L2	5.262666	6.322586	9.017904	6.711252	3.102783	1.927295	-0.5612037	-5.108339	-8.320511	0.3857358	-8.428227	-8.711731	-6.72498	-3.527431	1.271556	-4.66449	-6.167746	-5.650773	-6.104914	-11.15313	-7.245341	-6.426445	-3.166735	-4.947025	-4.452693	-4.573941	-5.804835	6.891565	-0.1117241	-3.729789	1.232915	-1.100302	4.028673	4.542989	-1.812814	-0.9000531	-9.794609	-2.910785	-9.046799	-7.664259	-12.83436	-5.799968	-1.38311	-11.0493	-7.161813	-3.018562	-7.615625	-5.151244	-0.6101677
AMACR	63.50575	74.071755	57.655165	44.14133	67.75747	44.59326	34.808485	61.32165	35.935015	50.67768	54.34157	25.6959	15.42638	29.233085	27.25626	16.03734	29.040805	28.9398	20.733055	17.82799	33.26021	23.668595	26.826745	23.428065	27.44283	21.1487	18.28404	47.779035	28.7651	31.41717	36.2312	33.28241	39.276495	29.448955	26.62902	32.49288	26.95382	153.89135	142.28285	145.1419	135.50835	175.15675	105.4952	96.845785	133.154	150.36865	134.58345	161.20125	124.4522
AMBN	-1.4142637	-0.87929	-6.286727	-2.2901315	2.24136595	-3.915889	1.81034215	-4.347093	9.6075	-0.516317	-1.5861535	-0.4944705	4.176358	-3.5483755	-4.295558	2.743414	-1.137335	2.594924	-0.556504	-3.282279	2.7417832	-1.651988	-3.089896	4.0181355	3.649437	1.8548835	2.102946	-4.9684255	-2.6968775	-8.8861975	-1.14397205	-0.38661	-1.254242	-2.683219	-0.304344	-5.41095	-5.190143	0.171504	-2.4422315	-0.6677785	1.191276	-2.0238095	-5.10334005	-4.8946575	-8.0481825	-4.7191197	-0.42120585	-6.463958	-7.5702765
AMBP	14.58903	22.00431	16.8084	20.19544	16.16548	21.73562	20.31854	21.66047	32.35316	24.44975	25.34416	15.05445	11.95142	12.7999	14.31052	7.311823	3.921661	5.258018	6.552623	7.802844	5.705208	6.664175	5.585352	14.64707	10.37132	16.06621	5.139639	20.19544	3.383867	10.68073	6.500209	8.555645	0.8290492	7.706645	5.729896	10.35652	0.612344	48.94369	58.19141	43.2972	40.77343	44.34163	15.16882	26.43109	14.95642	16.71371	17.6488	6.174158	5.245156
AMD1	706.1595	495.28585	567.7221	522.0437	441.52595	514.0054	523.6337	683.77935	565.20585	616.48375	420.8065	469.6565	203.765855	406.45235	279.9059	233.933455	366.8574	265.5945	328.40935	229.0677	304.2326	265.6988	320.144	321.71395	321.9202	353.18975	324.643715	508.46755	446.95625	355.58945	466.64825	385.36655	488.04025	466.9433	411.60565	480.40165	459.09515	841.5156	933.0952	1023.4178	1005.66355	1072.1206	888.74485	915.5405	918.02605	895.48075	899.45095	856.467	878.45135
AMDHD1	3.469775	8.157324	7.472196	8.078947	6.944407	3.055744	-0.6368695	2.822556	1.910051	3.057346	2.603816	3.076396	10.9121	-0.01120186	-0.6161794	-1.432843	2.037683	5.201489	0.6353645	-1.16197	-2.181928	2.936028	8.405063	3.781047	1.014733	7.317173	5.493857	7.3196	3.535455	-3.951791	3.78313	3.850272	1.907025	-7.072423	3.718298	-6.134452	-4.621773	5.661502	4.691183	-1.469967	1.410163	-3.114794	-0.9501242	-5.129777	4.130299	-2.207781	7.38827	0.9856598	6.35998
AMDHD2	60.14776	115.5088	24.57742	42.00119	132.0594	27.08088	36.21294	84.10242	27.39125	58.99837	117.3629	7.081964	168.8341	124.7808	263.6122	151.7524	107.8084	267.0741	190.4749	115.545	93.06714	241.2298	162.9931	217.2501	70.83982	191.4335	219.1624	116.274	116.6559	66.58479	66.72377	145.667	94.00049	107.2526	27.9987	109.568	103.2999	182.0721	129.9074	148.5987	121.6259	148.2442	201.8439	153.623	175.8389	114.309	204.6184	149.3766	120.9388
AMELX	-0.6053371	-2.977764	-0.6161794	-5.353884	-5.882583	-14.08907	-11.86138	-6.054914	-13.61615	-3.555759	-6.799745	-10.95188	-12.71045	-8.816879	-6.254557	-11.08187	-11.3598	-11.89329	-7.896015	-13.51857	-10.45843	-10.97665	-9.022095	-9.808806	-3.430108	-8.794757	-12.58707	-3.27992	-1.12888	-2.149002	-8.037271	-7.452716	-0.1562064	-6.527375	-3.639462	-3.641836	-6.174457	-10.08307	-12.08834	-10.77338	-11.47219	-11.0713	-7.085434	-9.916339	-10.57026	-16.05122	-14.31096	-11.67088	-9.409718
AMELY	7.639409	3.522564	2.840137	9.699217	2.702889	6.397103	6.250931	8.157324	-0.7062567	6.652316	7.074041	-0.8721241	-1.479499	-1.141609	0.8315479	-0.7963818	4.444129	3.744796	2.836702	1.446421	-2.927911	2.030992	-0.6872248	-7.133951	6.10849	-3.434042	-0.2032873	5.761272	8.493608	-0.6025628	-0.340441	2.342578	0.5211676	-0.5025055	0.886666	-0.6261051	1.821782	14.0938	0.4373573	6.35998	6.495483	5.974134	3.872726	-0.3910809	4.589943	2.752003	1.067389	3.450478	16.89844
AMFR	373.32875	326.21745	360.83595	294.6982	292.54802	347.129445	299.47936	352.55425	298.9273	353.0911	315.00365	308.168435	205.121475	396.962195	239.14042	250.639675	361.19172	244.56591	207.250595	239.884975	316.138575	280.671075	235.3487	208.639875	224.228275	244.440015	201.426155	188.85929	199.589355	204.49255	227.93158	230.11747	184.44722	199.211745	163.167055	186.31978	162.258315	478.47315	415.87415	448.80895	398.4574	520.10435	383.125945	396.763535	503.0248	484.6728	479.4905	459.40049	428.5232
AMH	-0.5448799	0.1407737	-2.865493	0.1784291	-7.525828	0.6563689	3.042944	2.52273	-7.137828	-9.828343	0.4069016	2.387426	2.497211	1.657017	-0.9703553	4.884484	1.378855	3.794815	0.4925428	6.805416	1.162879	-1.365879	-0.398637	10.75606	3.92767	-6.527375	0.5961615	-8.329761	0.5705316	2.152771	-8.586475	-3.741799	-6.41107	1.001831	6.761035	3.603039	-3.160478	-0.7677923	-4.381833	-5.323745	-0.382987	-2.045613	10.15626	-2.842336	7.582839	-4.350241	-0.4116199	0.5696003	-1.887104
AMHR2	-6.754487	-3.422158	-4.413408	-6.191995	-2.358372	-4.871668	-8.973189	-5.008942	-10.95188	-6.114977	-6.628967	-6.963844	-1.677826	-8.636694	-6.421175	1.611534	-4.710829	-5.826405	0.5961615	-0.2418173	-7.716825	0.6753728	-0.6109917	-10.04552	0.9807177	1.507809	-1.00339	-10.58384	-0.2765281	-3.538596	-4.741952	-9.66398	-8.881842	0.8149639	0.3565922	-6.113237	-2.568539	-9.224379	-7.769605	-4.995697	-4.1188	-5.245241	-6.040536	-7.228237	-4.712673	-0.7067823	1.210598	-5.996073	-10.97654
AMICA1	10.56817	4.015833	15.99018	13.56324	8.504704	8.759813	10.23813	11.21892	-1.082217	8.132853	-3.177268	-7.752727	6.19158	7.629843	6.536516	4.008396	4.581892	1.319413	-1.407878	4.255499	2.069338	0.0929924	11.87853	5.464176	0.09021449	3.612014	-1.369596	17.77346	13.89553	-1.020271	5.600175	4.945794	10.14232	5.982225	9.570189	5.738657	18.59523	9.823795	11.32993	8.127232	17.90542	12.70894	0.6279688	1.568977	-0.08397791	4.337213	3.939142	5.083041	8.611829
AMID	34.78233	56.3112	20.58044	27.40135	50.62179	22.27661	18.09629	34.59539	11.34659	25.84515	38.02423	3.539326	36.18237	33.51685	77.40417	20.65044	37.93801	74.41642	70.30044	25.80888	42.66103	38.8924	51.18175	54.48616	32.44691	54.23152	56.07935	28.20812	44.39611	18.40888	21.80062	45.56076	30.96709	41.89329	27.86494	34.22713	35.18874	43.18099	22.08295	31.02021	14.19994	39.58656	29.16649	40.64392	25.62331	37.61454	27.40391	37.06414	30.33946
AMIGO1	0.2624681	7.813797	11.8744	14.44153	6.931582	9.451179	7.554771	14.70888	19.48682	17.23493	14.68505	14.33884	16.65592	14.99244	21.88354	18.72925	27.32055	13.67794	18.5886	13.25988	32.32531	35.93465	13.25988	18.56245	23.2072	13.96832	21.49912	15.92452	13.17865	6.053897	11.63868	15.50673	6.253368	6.07033	15.86491	14.40429	15.61066	39.72976	27.4744	41.36464	34.97949	36.21405	21.08051	26.46797	13.98769	20.13605	19.73104	14.81172	20.4849
AMIGO2	22.80827	15.10735	12.75941	7.413792	23.66688	19.23717	15.32293	18.39735	13.25548	20.58044	15.63182	5.742859	26.36398	16.33154	14.14862	12.31516	20.49984	24.77038	31.12801	10.60596	9.26581	37.69579	34.23919	24.15123	6.258718	15.84522	14.87049	14.89788	9.362024	3.441793	11.84072	17.33721	14.97888	16.20368	4.800825	20.27937	15.50153	20.94674	34.81068	16.3129	28.28285	37.41613	15.71727	13.40655	21.76323	22.67847	16.94341	24.22447	15.65947
AMIGO3	9.643042	5.617221	11.9017	8.447694	7.115579	7.401537	19.14953	6.711252	14.00444	9.495707	24.44108	17.751	8.615852	9.679363	14.87049	10.62698	1.053798	2.571498	7.91815	8.786954	2.33943	8.759813	6.209105	2.415222	5.225646	7.498635	0.7410159	8.493608	13.74432	19.28528	16.72663	9.816606	7.212686	0.6310731	13.74953	7.430363	12.99552	7.857296	26.39304	18.24386	5.667387	17.15606	14.25784	25.26246	14.87512	15.48783	20.41072	20.02215	31.77549
AMMECR1	43.373661	41.10927333	32.29093867	24.77555623	48.73553667	33.62356767	30.60091233	56.37661667	29.31524733	49.869597	42.18880333	22.39560567	41.60682	56.02108	52.92909867	44.70559333	51.02533267	43.37989133	67.86290533	56.84355973	58.74582367	60.55175133	60.933522	62.56022133	34.03054	57.727696	71.694132	65.52909267	80.453363	67.316965	70.2098359	66.07630367	74.25314433	74.58330733	26.381557	68.64750467	77.24596133	105.6767037	172.4652903	159.4302487	167.076155	147.61367	205.1443667	144.98	214.61361	113.8091567	204.8183933	120.5350733	183.21043
AMN	-0.9914402	7.774741	-2.537003	4.690969	5.932952	-3.045657	0.7584227	4.35043	-1.159012	-1.637386	-4.816597	-9.934718	-0.07625227	-4.785298	0.1119803	-6.742867	-5.599272	-3.860474	-4.651808	-3.242235	-2.28333	0.2241003	-1.239105	-3.319471	-6.535106	-6.216887	-5.490422	6.23501	-4.182521	-0.07625227	-2.296248	-7.810985	-1.00082	-8.752786	-0.3050918	-2.733143	3.84651	0.5258476	15.53074	3.794309	5.051805	1.29026	-8.045835	-0.3331807	0.8122686	-4.365161	-6.318407	-2.995414	3.841522
AMOT	21.33535	21.9134	73.55742	77.2292	24.50749	67.34874	79.43391	21.69183	101.7079	16.09503	28.28368	72.14342	25.41723	49.32543	35.48888	35.11827	44.57254	34.35541	36.5879	31.46808	24.74183	46.98661	36.62515	38.07035	94.98412	31.76593	19.56973	28.46309	18.38453	23.90613	19.61984	33.78205	30.30802	22.87994	72.19682	21.71422	9.865253	224.5468	556.2476	176.1368	544.9088	179.3155	449.31	196.8457	467.8442	155.4644	429.248	146.7334	496.9496
AMOTL2	2.904235	0.8850017	-4.627401	5.141504	2.859657	-4.48852	-1.833147	-2.100518	9.804167	12.35687	11.36364	9.548148	17.05095	15.08393	9.861681	30.2632	17.47373	47.00444	9.717984	13.34406	16.06621	42.22984	28.56095	8.068008	16.02917	16.66121	43.57431	7.496365	15.73715	10.18648	6.917649	14.75473	16.92251	11.62487	10.38906	16.31535	14.46964	12.09671	33.23753	32.90077	13.5211	25.9307	11.75733	17.11858	19.50093	13.74693	24.10277	35.21721	19.11931
AMPD1	-5.018839	-6.314131	-1.195292	-4.747242	-2.745109	-6.58505	-3.812353	-3.51361	-5.21156	-8.069683	-4.203205	-2.546074	-4.120101	-3.867183	-8.381825	1.13501	1.069996	-4.479781	-6.768279	-2.353074	-5.054256	-4.108874	-0.7829106	-9.409154	-0.681669	0.7209114	-4.306802	-1.355179	-7.04245	-5.335601	-9.073929	-4.806238	-5.210075	-7.103152	-10.39514	-7.6534	-13.72029	-11.67088	-3.242781	-6.906969	-5.051507	-7.807184	-7.892636	-11.95108	-4.139454	-12.28412	-9.751913	-10.32237	-5.073305
AMPD2	-4.0596	-4.178114333	-2.083505	-0.77317	-3.429453333	1.022729667	-0.935723	4.952126433	3.052886667	5.648896	1.529138567	11.168857	4.323881	2.703061333	7.952425667	7.189513	4.1442536	7.693156667	-1.719339	-1.119003233	8.817558667	6.739289333	7.634731	1.206026667	-1.601168667	1.181155	8.830998	-2.834812	1.210585393	5.222717333	2.606369667	-0.413863203	0.322920667	-0.695553033	5.343276333	2.796529867	5.294412667	2.4182137	2.7236208	6.6688136	1.313664	0.484374833	8.131883667	8.025828667	9.105690667	2.323457	10.625688	9.799650333	1.254430667
AMPD3	4.3468405	6.921998975	19.29315	24.53800115	10.87906825	20.43463225	21.61979435	10.07487375	17.97985965	6.34547	2.64152525	16.32906985	31.794567	2.49701955	5.8154207	35.96497725	7.1229475	3.091480275	3.012305225	31.035416	1.450913	0.237287	7.0868615	3.943877	16.25680525	2.87699725	1.661209125	6.61526125	7.043547925	32.052639	6.93782525	3.742649	4.56512125	2.071182	11.4661465	5.413445025	7.072331	4.80659675	6.44161275	1.142488225	3.55104075	7.53103925	4.3357845	2.5243535	-1.16872475	6.2834155	2.34061075	7.499223625	8.979176
AMPH	11.7101045	7.4275595	6.968331	7.483004	6.4486485	6.000535	10.436964	-0.7197985	15.521228	13.5077845	16.4586215	6.694239	5.720164	9.262659	3.7615685	6.670671	9.9019045	5.622318	5.325711	4.0292135	12.08959	11.218841	7.096047	9.7018815	3.60257245	4.3231555	4.2502235	8.649496	14.691135	8.025792	10.1778465	6.624215	7.602228	2.969438	6.7603475	12.355035	7.042654	806.783475	570.96192	438.48474	626.784965	514.14541	471.746945	393.93338	436.968835	717.91079	534.31439	655.6463895	559.69206
AMT	23.63202	124.4067	262.2831	215.4641	108.9626	293.8504	200.8182	30.93514	222.9306	35.73839	125.4609	293.1448	113.7861	31.09507	30.39445	111.4541	33.85109	44.24277	50.86464	104.1697	36.83852	42.62934	28.83621	59.24867	113.7027	19.42875	56.50603	25.07058	43.07101	109.2439	30.75358	27.04739	16.6509	36.42459	141.7925	24.08067	40.07304	139.1702	105.8159	102.376	118.9738	110.4076	188.7856	127.922	197.9594	178.1817	215.6138	192.3293	123.9446
AMY1A	185.9030267	121.6855969	132.0412357	202.3617056	176.333776	188.931331	203.4192763	334.4846862	303.3562337	428.1152717	236.4722743	274.9660984	388.1299337	489.9580173	317.2952532	363.205502	531.439698	347.6865844	541.2655019	334.3714623	573.362192	421.9720279	549.2452423	455.5616663	354.5802133	559.6491587	586.4108353	666.079806	755.4461337	623.660837	875.9847857	612.7994472	972.0634713	936.3705641	732.8376737	984.698867	1145.44035	296.8982433	449.9553123	562.076021	552.2475567	469.9130767	796.763886	961.9568773	648.7062067	468.991033	576.482461	463.937816	604.8942527
AMY1B	-12.32272	-11.38232	-8.157244	-12.51781	-12.02834	-13.28998	-7.19435	-8.939571	-8.143696	-14.06892	-6.454001	-10.85807	-8.006601	-9.234355	-10.66719	-8.509116	-8.248693	-1.33193	-10.31853	1.366679	-14.63078	-3.812353	-8.411437	-4.004874	-8.613918	-10.16722	-8.154741	-12.12165	-10.59235	-9.403028	-7.968743	-10.89092	-4.896226	-8.137139	-11.44239	-5.199695	-6.826495	-7.848051	-4.9076	-11.52817	-7.222731	-9.649618	-6.952522	-15.76679	-11.58663	-6.339964	-0.1371329	-8.481847	-10.2519
AMY2A	-1.135219	2.836702	1.693584	-5.913923	-4.095114	-2.39167	-3.77363	-7.395071	-3.509793	1.452484	-3.671108	-7.286294	-7.682643	-2.780306	-4.278254	-4.744951	-6.598516	-7.515279	-6.894727	-8.290186	-5.469755	-14.3838	-1.347962	-1.759035	-1.289576	-0.7462685	-6.73366	-7.815427	-5.457461	-1.471129	1.784939	-6.887681	-0.8155114	-2.610824	-3.440578	-5.318546	-3.708699	-1.556039	-8.635457	-9.641395	-7.169095	-2.180888	-5.457747	4.353617	-7.580284	-2.08004	5.255375	-1.477902	2.014178
AMY2B	-3.953178	3.868935	2.944779	-1.107414	5.051471	-5.879569	-0.9983314	-7.147141	-7.33838	-2.22534	5.293015	-1.97662	0.5253739	1.121317	-4.256227	-8.059057	0.9822491	-7.032995	1.195938	-4.059199	-3.568464	-1.323967	-3.350023	0.1000135	-3.548699	-3.600282	0.2710305	-3.370826	-8.445766	-6.005439	-6.646774	4.407818	-8.450503	-0.9504958	-2.292409	1.507809	2.603816	19.3131	-4.536364	-0.8692594	-2.950011	-3.673972	-2.104722	-5.019181	-1.54765	8.046367	-1.371929	6.401664	3.111573
AMZ1	15.0698	13.56324	9.172853	3.775534	11.95547	12.17632	3.751997	3.048222	-3.05607	-1.145645	6.77806	6.545019	0.7796673	6.869947	7.43855	3.280885	13.72706	11.49817	9.533463	5.75065	-1.652581	9.123207	9.207109	12.78631	-4.150838	7.627388	6.96594	13.26833	12.27859	5.890031	3.445754	8.665874	8.795972	7.998361	-2.891333	5.580955	14.95459	9.986854	0.7052028	7.267297	4.510701	7.560795	6.625878	-4.25304	8.213819	2.028707	13.12719	4.204701	2.016237
AMZ2	827.756585	808.559815	828.622225	763.665725	779.802924	850.302755	851.658395	715.56371	869.7782505	770.75328	751.836686	750.325927	816.435134	869.517012	764.7457	785.08127	830.216938	801.2228655	660.496061	818.7083575	937.881068	874.915009	747.099185	627.8861935	744.0346455	686.5078675	606.1006865	777.487775	624.652735	761.02038	757.143365	753.780115	682.463945	613.65121	759.64463	658.50455	624.64747	1186.04714	1239.956575	1370.6577	1454.696105	1535.324845	1271.50044	1395.84525	1420.293605	1127.722135	1496.41709	1052.15285	1413.032475
ANAPC1	435.9352	375.804	351.3598	373.3198	316.2138	324.3013	296.1085	380.1187	298.8832	352.7528	317.5464	296.8511	151.0275	224.6593	219.7635	159.3486	229.2878	223.8539	224.3919	165.6525	243.7101	184.7266	205.1964	288.5038	206.1641	235.2689	272.775	218.8251	184.7266	159.2102	239.636	183.3182	164.6444	196.5286	169.6956	194.3503	205.8007	380.7125	416.0052	509.7743	417.9728	485.4086	394.4692	362.3094	455.5323	382.4801	421.8436	384.5003	409.5736
ANAPC10	290.2588	266.7762	221.0035	226.1529	262.1835	208.5157	234.5221	254.9355	249.6297	230.649	261.7981	247.4117	379.2566	485.6193	450.2956	352.9095	526.7969	437.031	416.5446	442.1917	484.236	478.8057	401.4274	363.8611	482.4875	402.1251	416.0508	368.5721	336.8135	320.9908	374.1147	389.8631	327.2993	359.4997	336.2821	319.2762	287.2563	704.9941	747.2858	679.7364	722.6295	714.6875	749.2745	738.8415	689.3218	717.0714	710.504	664.5605	715.0098
ANAPC11	484.2861393	459.6585332	440.698677	503.7716594	482.989184	435.500234	465.9119383	485.2499493	386.7141243	500.4115237	455.1665407	373.5612647	468.5216011	460.9419003	480.127475	429.7770763	480.4685917	479.796831	519.1857083	416.5230197	483.5353053	436.856118	485.741392	535.1563367	531.54419	481.1613423	505.8878433	461.1904377	522.201723	416.811685	518.7510605	433.66829	535.913934	510.9550903	483.077345	489.80529	489.6995463	867.72097	723.6143563	835.2098327	675.6922433	792.6948112	642.8467137	736.0661373	610.4918923	788.4661033	646.2695997	771.913992	747.9235537
ANAPC13	4064.185	3344.136	3266.289	3332.529	3470.726	3771.484	3860.846	4064.185	4189.356	3908.157	3457.104	3952.508	2913.639	4557.256	2972.973	3114.615	4218.957	3143.854	2850.211	2939.01	3436.688	3001.593	3362.983	2757.459	3388.565	3220.118	2663.362	3925.218	3314.852	3630.709	4334.501	3657.59	4013.284	3577.789	3679.112	3650.204	2995.849	8168.292	6207.123	6405.417	6576.312	7142.035	5805.521	6157.617	5210.668	7448.997	5872.108	7913.417	6013.764
ANAPC2	17.8196745	7.561477	13.6364955	12.69624585	4.7746785	14.07645	5.502745	10.79375	4.017786	5.6329505	-1.4169265	9.2704355	10.7839205	8.0222175	9.3903195	10.4290795	7.562482	3.8024535	8.4698065	19.0110405	10.099083	5.6885515	10.757926	15.6783827	7.3693	10.2784108	4.6627945	10.29433845	6.4342885	7.4518775	16.4902995	0.8731545	8.50899415	-1.366016	7.403142	10.0982995	4.7396755	8.843542	3.453236	11.2680625	4.5612965	11.606263	3.6982325	12.309837	3.682994	18.2474915	5.650154	10.2956245	8.550883
ANAPC4	510.423	650.7627	401.4274	401.2237	607.2895	330.8344	410.0109	463.0389	398.9326	395.1569	581.0634	338.1671	202.6349	211.7583	350.483	184.0156	252.3156	328.3994	340.2245	185.3706	243.6058	257.6521	274.5562	398.7622	233.3169	271.8144	385.3804	283.4442	333.5008	162.6745	243.9812	302.1049	244.9433	346.4664	190.8211	254.8479	359.1874	585.6726	526.9422	550.6486	491.8687	606.892	426.9814	404.19	484.1504	530.6052	506.151	603.7278	516.7571
ANAPC5	1364.122	1139.512	1460.76	1394.651	1257.374	1626.905	1486.948	1535.178	1661.932	1516.276	1224.523	1604.461	1702.974	1565.663	1657.3	1733.07	1555.997	1846.52	1597.243	1810.055	1519.179	1504.533	1550.271	1675.841	1797.552	1649.899	1557.444	1583.447	1712.767	1741.678	1697.445	1601.285	1580.136	1679.978	1733.07	1695.589	1769.782	2326.089	2232.059	2900.102	2222.302	2644.227	2454.142	2930.731	2214.263	2891.845	2186.982	2811.417	2117.371
ANAPC7	97.06477	95.20551	82.65684	73.44611	85.66476	62.41097	59.34425	106.4393	71.60816	73.83298	71.80437	48.43268	10.13254	15.8031	18.88092	13.98596	32.1238	17.48313	25.89486	8.11637	26.50354	9.12643	26.60682	29.03124	21.00261	14.70888	9.702435	30.63216	34.58087	27.93004	29.70552	25.7132	33.9127	33.42109	31.1172	34.1406	22.38198	150.7955	135.5576	156.9448	133.6353	151.2616	102.9707	112.5969	115.2629	130.5015	135.0375	115.1531	127.922
ANG	355.118	459.0245	326.1116	364.8531	430.6604	303.7274	317.6613	302.3468	274.0942	318.3142	440.937	264.094	310.8718	278.2907	514.4827	277.6708	326.1116	563.286	434.3429	239.7279	289.204	458.6025	438.6481	508.9261	380.6427	439.7136	483.2644	457.593	454.4622	216.8543	293.0134	436.1767	396.7623	466.3881	338.5423	377.0782	508.1765	1742.917	492.7394	693.9329	509.7743	733.522	395.2088	623.3624	365.1948	1271.559	373.4573	1307.978	544.285
ANGEL1	63.26634	68.93299	114.1814	94.62353	77.83121	120.2503	101.8932	67.12753	100.7433	67.29732	84.29479	115.3404	145.952	128.5768	127.2524	143.9449	136.3927	131.6529	99.68867	148.8826	120.9329	115.8294	113.1966	105.7017	141.1079	128.0107	122.432	79.48907	92.24932	124.5948	94.66802	106.0467	89.50385	77.83121	113.4375	82.62168	91.73064	155.9851	173.8237	94.71499	172.36	76.69131	158.5137	114.9192	146.5561	143.7859	136.4113	131.7435	177.2734
ANGEL2	422.4568	457.593	454.4622	488.8737	459.2054	467.4728	443.3436	388.445	384.1966	335.845	375.9506	353.5409	214.8377	322.7943	339.5059	209.6639	320.8339	318.192	330.8344	211.6709	275.8504	291.5435	329.2133	418.2002	351.0649	343.3557	345.2599	299.5981	267.3796	201.8718	278.7029	276.3832	277.0471	240.1803	280.7212	274.6615	231.2696	870.1575	829.0899	725.2491	801.4391	708.5903	849.6618	577.8395	748.9509	745.8405	808.8758	707.9584	758.513
ANGPT1	243.3244	222.4647	601.4214	569.3032	218.4332	573.2789	656.4966	287.2563	652.7459	264.7239	214.8377	701.8473	435.3239	974.1202	345.8167	489.0728	851.9473	319.9216	226.3501	546.4944	730.0879	293.8504	333.6224	229.7665	685.1451	340.2245	204.477	333.5008	305.0382	723.1635	906.6672	352.1506	452.6633	279.7528	757.5276	423.3671	240.8334	3739.073	529.4021	2404.119	535.6777	2004.937	698.3939	3078.344	791.574	4006.656	722.0851	3654.481	455.8504
ANGPT2	26.4023	8.27391	31.13987	25.09845	5.46135	28.85699	29.50069	27.11153	11.18017	13.36116	-0.3038448	14.17748	28.197	23.51897	5.024229	24.3607	16.89912	2.770166	5.21229	27.30123	9.414188	2.10252	12.36174	5.962236	26.69101	13.83512	-1.152413	11.07427	2.364841	20.18075	12.34882	-4.727685	3.524508	1.883725	14.0373	11.73995	0.1477598	1.883636	8.501465	4.865243	-4.757407	-0.2875245	-0.08990452	-3.440417	0.7523606	-0.827203	-5.776232	-5.142957	-3.404407
ANGPT4	2.120837	-4.955287	-4.037997	-4.308341	-8.696002	-8.809768	-2.269363	-6.392672	-7.964076	-11.1837	-5.377828	-9.990089	-2.678375	-2.411527	-5.373074	-8.529853	-8.292409	-2.082668	-3.891479	-5.344097	-7.311699	-9.221825	-2.82625	-10.52405	-11.06518	-10.07998	-0.2365691	-1.375719	-7.817109	-0.1216932	-7.693309	-2.43039	-8.867864	-9.060203	-11.12481	-10.63889	-6.336511	-2.896892	-12.52066	-1.88902	-13.53708	-6.603649	-7.994444	-8.739806	-4.660309	-7.11372	-12.00307	-4.703446	-2.844277
ANGPTL1	-1.370767	-1.710433	-7.621639	-3.286735	-8.302329	-4.43724	-8.819404	-1.960092	-2.682231	-2.758961	-4.224653	-3.853141	-6.505167	-11.82208	-3.678646	-1.568821	-1.691302	1.023836	5.281971	3.221617	-5.201171	-3.07533	3.820542	6.616497	3.291523	2.537098	9.305842	-8.934523	-7.686513	-5.051358	-0.9127759	-0.2101392	-0.02523479	-9.299215	-4.170652	2.398525	-5.063691	-9.804067	-7.679716	-7.506536	-8.514361	-9.013866	-2.723614	-9.339717	-10.45751	-3.375703	0.9781143	-7.854815	-3.762333
ANGPTL2	98.66232	380.2925	556.1946	578.7462	347.6273	450.8984	483.4763	105.4397	413.4053	97.13456	350.9133	464.2605	226.3501	81.60181	197.5014	238.9048	100.0632	204.3958	98.10848	199.5914	87.76871	167.8321	70.52412	120.1546	243.7101	80.52417	126.7627	91.73064	123.1981	270.4833	113.5724	179.8087	73.83298	118.2975	232.1769	81.31421	127.5653	1844.475	1769.874	831.5284	1801.804	919.1897	1294.342	798.579	1279.213	1035.465	1525.66	1020.774	2070.222
ANGPTL3	-10.82633	-7.33299	-13.9899	-5.557611	-6.094161	-13.89163	-9.587513	-13.38038	-14.73972	-8.118657	-11.24696	-6.047276	-8.857225	-2.627966	-11.98802	-10.89092	-6.641235	-8.79238	2.969461	-8.845102	-8.90467	-2.954662	-8.594106	-12.05448	-11.02858	-9.247378	-7.222094	-10.87422	-11.38232	-5.682882	-6.860964	-7.480258	-8.744288	-7.914975	-3.044335	-7.118936	-9.353864	-12.72325	-12.87369	-9.377608	-16.19671	-10.26071	-6.019643	-15.14341	-12.23005	-7.32407	-5.753207	-8.256058	-14.15714
ANGPTL4	33.80217423	51.79858567	540.9721767	468.4582933	55.12453223	522.4184533	524.17578	23.22194407	432.2636033	39.105826	70.33587	596.9771467	628.10799	39.29428	47.25749333	544.1050933	51.84317333	47.08165333	110.7581433	514.96558	44.78558	55.54216333	34.26283667	107.3322033	522.75782	40.14834	119.0393433	19.17294133	104.0617833	560.79758	35.78395333	38.93872667	27.949853	86.67384333	551.5206733	26.28382	91.29231667	75.06168333	34.57995	61.37722667	30.65242433	50.24870667	24.76345	43.81291667	21.65895	72.59489	28.47181	73.52068	26.623502
ANGPTL5	-2.002925	-4.541594	1.115244	-10.53236	-7.307925	-9.521192	-4.159936	-1.289576	-10.74533	-10.80346	-7.484368	-9.224581	-15.68791	-8.521666	-4.3335	-12.40926	-4.051464	-6.347567	-8.565824	-10.96083	-14.48531	-12.34204	-13.61615	-11.53555	-11.7701	-7.170098	-11.09732	-4.829112	-0.5366424	-8.763371	-8.950018	-5.600849	-2.621627	-7.386115	-8.521666	-10.58762	-8.072011	-3.836154	-3.918645	-12.73441	-10.86954	-2.544119	-3.850278	-6.135684	-11.24233	-4.210208	-12.21839	-5.600158	-14.00047
ANGPTL6	-8.194719	-1.864276	-5.586059	-3.199542	0.402254	0.5835599	0.4169148	-7.482094	-2.183159	-4.611814	-2.346245	1.579415	1.319413	-4.684461	2.156112	-0.4254525	-6.945451	-3.297368	-4.2768	5.54522	-3.297368	3.432035	-2.463677	-1.282916	-7.754966	-5.193798	-4.666002	-1.432843	-0.09583378	-3.838621	-4.979946	-5.638277	-6.446238	5.39943	-2.6942	-6.947261	-4.573941	-8.123203	-3.689033	-4.755889	-2.684688	-5.902311	-4.451725	-8.836106	-6.859913	-4.993923	-3.735049	-1.894983	-5.977282
ANGPTL7	5.569364	13.97774	12.44473	5.004025	7.570045	11.66614	3.796792	6.618867	-6.41107	-4.860591	-5.102792	-0.1961986	-2.717612	0.4006042	1.987736	2.506726	3.706726	0.8331168	1.671079	4.002459	-0.8644862	-1.271855	7.543255	5.826777	3.245996	2.765335	1.674028	4.328954	5.33778	2.033131	0.8478405	2.293995	-3.543656	-5.172772	0.7810503	3.437958	-3.727049	57.29409	2.215255	4.744769	11.91444	2.170255	5.938378	-5.983014	0.5491492	12.72848	1.800728	9.095906	11.87634
ANK1	9.176985	3.530005	4.7083255	3.0228155	3.2904003	4.299107	2.095431	5.287827	6.087774	1.8027507	6.8341515	3.9222475	16.6544991	9.268157245	4.249184	15.47045565	1.594279	6.704015	9.1107885	11.429452	11.83507365	5.0870825	16.7822515	0.8060035	6.493361	11.19260265	12.8156625	6.388655	3.61691575	9.8821605	8.070807	7.903641	7.0804995	3.5010825	13.0970175	6.679232	0.133225	15.668765	14.2165515	8.4361455	2.699449	7.1254994	4.907342	11.0357255	10.6908455	15.498424	8.2121915	7.2601385	11.1309245
ANK2	-7.0969785	-1.5083894	-2.4797655	-6.389037	-3.979649	1.8311245	-5.38691	-5.6911815	-2.8763805	-5.2843714	-3.41299725	1.356544	-4.386935885	-2.6349295	-1.7775085	-2.9962375	-4.62832855	-1.23693505	-3.120501	-4.59467505	-0.4452695	2.20314935	-5.080913	-0.5235625	-6.3747855	-1.211945	-1.546469	-4.113369	-4.20792455	-0.8585465	-6.6751455	1.317766105	-3.44506225	-4.3876562	-4.2634909	-2.349395	-7.6054075	36.3283825	28.4264755	14.2004014	23.41387095	12.76069	49.6575665	13.1426955	61.632849	27.149356	50.0467345	21.9891696	26.857568
ANK3	5.024583333	5.082389	23.74839767	23.756506	2.3138019	19.36573333	22.275347	5.194342667	43.64555667	12.49541033	7.340955667	33.64306667	20.80511833	5.580079	6.209972033	25.26053	7.532873333	6.384948	8.719842333	25.35510333	3.109298333	7.059912667	2.398203333	2.861795667	25.63163	4.826686333	6.257245333	11.36057133	15.89487	56.73302	11.38215667	12.15405	8.691710467	11.70946933	62.21209667	11.663158	7.618005667	50.77723667	26.676241	21.90751333	15.81488	20.49948233	18.48314	29.46643333	19.89335667	65.86208667	16.18167533	54.46213667	18.947198
ANKAR	7.940146	8.226644	0.09715481	0.9402548	12.84541	6.135044	12.38273	5.602207	1.085171	-2.677097	11.85102	-0.114366	-1.116726	5.542974	1.112165	-3.540938	5.125175	10.19057	8.442012	-1.831508	-0.5132017	8.980038	-4.395627	5.81454	-3.932449	-1.864276	12.97462	0.5088156	3.260981	-0.5627201	8.618859	1.03712	-1.708028	2.266633	-2.875863	2.89076	5.805949	23.76341	5.842755	16.30154	17.73777	14.53527	26.49673	31.77549	25.01942	37.31499	19.75839	45.81394	20.9541
ANKDD1A	135.7528	182.1211	122.0218	113.7426	172.5261	106.4393	123.0944	140.1333	106.3537	107.5205	153.8453	104.9133	157.5749	120.5209	154.2516	147.8371	107.922	155.9406	114.9895	162.9931	106.821	127.0945	147.245	139.9205	126.8102	158.4288	140.2796	124.5492	88.94831	150.7938	90.08502	120.1546	112.4276	90.61703	86.48895	125.6434	98.40924	368.254	206.5052	298.6087	210.8232	302.6389	196.2302	398.1681	206.6406	429.3822	216.401	426.9814	165.3305
ANKFN1	-3.220628	-8.973189	-2.540951	-6.706731	-6.762808	-7.628224	-5.39128	-6.477879	-6.006999	0.4316626	4.906612	2.034564	9.004889	2.590314	1.018955	4.043507	10.58151	3.964081	-7.056706	-2.996569	4.512881	6.293524	-0.8037409	0.7182139	7.297768	0.3054468	6.600023	-7.480258	-1.387709	-1.74161	-2.924107	-6.449572	1.942088	2.907012	0.4334234	-3.855583	2.009752	11.64006	1.98257	1.902328	-5.810558	4.17906	6.085505	3.238128	3.439781	5.393871	3.509192	4.753211	-7.19198
ANKFY1	149.286837	153.9388253	149.8799837	162.3867267	145.20271	173.2225333	168.9235587	165.69931	151.234132	163.331401	127.5702303	152.470747	78.40562793	95.21224567	98.13571533	91.33916783	93.595366	101.198068	93.43517233	85.64512467	95.96458167	91.565742	84.4881715	98.8628	93.9923019	86.63630427	92.06805767	102.1127309	81.316854	87.52069567	103.1234003	90.23254733	86.82882167	85.630873	95.90877037	97.949937	84.280748	221.9080433	253.985177	213.7431	209.6948351	225.713197	191.114548	185.61455	212.956225	256.4920653	252.266214	236.601207	241.2574433
ANKH	-10.32768	10.02953	-4.636525	-10.13143	-1.520844	-0.3701026	-4.986151	-3.374837	16.58791	10.51952	19.24919	13.98596	13.69063	28.42278	9.451179	25.22647	21.03284	12.85725	19.16264	15.92949	30.13718	27.13015	18.19726	20.06647	7.562302	13.88606	36.01914	14.40921	17.56315	15.86491	18.71212	11.41569	5.192028	12.37441	15.47478	10.63751	24.7152	12.94777	30.47628	43.21265	18.57934	17.38167	18.33544	20.39435	23.39878	21.76323	26.79491	13.01166	5.59121
ANKHD1	4.830647	2.488031	4.747494	-1.1470155	6.993968	-0.94404275	2.913831	-0.9843555	0.260929	2.6128415	-6.7573345	-7.8172125	0.546499	-6.0264195	-4.1750515	0.457207	-4.1438335	-2.8435365	-3.220664	-6.2707465	-4.9712205	-1.51746955	-1.9667861	-0.408291	-3.141472	-2.820327	-4.4619325	-2.35967526	-4.7868125	3.620024	-0.347247	-3.488203	-2.822813	-6.6404045	-0.4650865	-5.089723	-2.300196	-1.864689	3.376533	-5.721031	-0.9988105	-1.786639	1.760197	4.075042	1.8921675	6.707969	5.329898	-0.1014625	3.858229
ANKK1	-2.496216	-0.7561616	-2.788	-3.497332	-5.167083	-3.992573	-1.439862	-7.667876	-6.22665	-10.30084	-9.508342	-8.821941	-2.249747	-7.670321	-10.83164	-1.773096	-12.13924	-8.386814	-1.775541	-2.995122	-3.364754	-4.136709	-5.000288	-8.254024	-2.263464	-7.639714	-2.940554	-6.72498	-4.056441	-8.87589	-5.913923	-4.695544	-6.851861	-13.08994	-3.246021	-15.80044	-5.983076	-18.46174	-7.160092	-15.5184	-8.163601	-4.030247	-9.359648	-11.26658	-8.17402	-6.225209	-6.356918	-6.210626	-6.662226
ANKMY1	7.398453367	26.2035856	8.640066667	15.91596489	23.48667633	9.455065	7.939121667	8.796993931	9.384409433	5.161294	18.83099923	13.052295	7.057346667	3.013056	13.93645567	9.491768	11.42857833	11.41622933	8.659881	0.126105667	6.671406	8.8112564	5.915745667	14.34765667	6.954195	5.791413667	10.41828367	4.151974667	8.983596667	3.056429	8.394994667	10.78932567	5.246506667	6.73903	5.416299333	4.397889867	10.19167023	19.10754167	15.575946	18.35532033	11.379482	15.79683233	16.730003	12.169737	9.328400667	17.308297	8.738479667	16.71054533	16.36776903
ANKMY2	232.7056	218.2747	112.3101	134.6847	264.5164	128.0583	139.1506	244.9433	151.4234	240.6367	249.0856	112.0927	129.5978	192.8877	221.0035	133.3122	190.5502	194.2721	191.9166	124.13	174.4479	216.9355	206.5444	196.9029	109.6099	204.7194	199.2959	240.5558	215.2407	130.9106	224.3001	252.8414	225.9185	230.2908	125.7372	266.3511	214.3379	426.8527	563.8806	538.5431	686.603	582.4316	569.6875	466.6619	563.695	507.0076	638.7478	512.4637	544.1264
ANKRA2	246.8167	378.9584	384.805	428.7629	365.4191	364.4281	385.9832	280.0659	423.1955	251.9682	360.699	365.8976	289.4471	225.0169	241.3899	294.6591	202.2597	244.3497	202.5664	293.0134	192.817	201.6902	170.7261	168.4458	269.3054	176.0469	194.9525	271.8144	288.8476	435.9352	296.1085	354.2191	273.2218	314.9195	425.5824	252.6398	298.1132	743.472	765.7772	626.7615	798.2458	666.6157	800.4622	675.3279	828.7442	724.5577	786.2555	604.5783	712.3341
ANKRD1	317.0536	378.8292	10.96419	14.69042	478.3611	19.25601	25.7132	335.9867	36.27751	499.9371	623.6969	18.92152	8.792761	346.4664	194.4764	8.062913	306.9622	138.7183	117.1969	12.07959	382.3729	238.174	403.631	152.9594	45.64857	380.6427	149.7364	700.7986	595.0007	21.47417	638.3868	987.5973	871.5699	744.6295	41.12622	769.3904	769.3904	1457.318	34.59745	1433.793	49.49467	1305.781	59.41195	2731.811	53.50406	1749.191	40.15097	1655.142	58.16916
ANKRD10	67.96305	143.64	282.2228	287.3758	174.6556	314.3036	336.8135	94.59785	364.2604	84.00651	148.0194	355.958	211.2517	38.62835	69.28902	248.5225	45.48253	70.9519	80.19156	249.3607	41.01418	58.7482	64.7315	120.4713	197.6532	64.24538	121.7054	88.08714	99.77157	379.4406	77.46626	109.044	91.0257	108.8583	282.2228	104.8746	122.2925	681.2197	352.0152	246.1364	339.2458	260.3493	385.0563	238.7461	444.0829	432.5609	412.9402	397.4993	331.9649
ANKRD11	719.8765	981.4086	988.2582	995.8057	1047.288	1005.631	970.3271	743.2854	900.3332	657.8409	980.7056	948.6481	1285.114	747.5477	957.9729	1430.016	803.9813	1009.302	838.6664	1375.315	800.9938	953.426	717.9224	875.8909	869.4684	699.303	891.7673	692.0214	725.0667	1465.96	834.3378	1119.688	686.1836	683.6094	884.1349	724.2874	792.1249	1249.327	2155.922	1744.108	2184.212	1677.583	2064.439	1478.787	2138.628	1187.024	2434.937	1276.319	2303.254
ANKRD12	114.3913	213.7149	136.218	218.3638	187.001	141.4731	232.9586	106.5902	220.0204	94.90954	195.1605	160.1296	129.0257	87.03942	91.93484	121.4581	77.09002	92.65013	111.4107	127.4175	67.71841	87.07838	67.74342	128.1616	125.6434	101.3993	132.7344	83.02181	102.5895	144.6077	76.76503	86.22439	81.28445	95.31072	108.9257	70.9779	91.14884	398.9018	375.9967	192.7844	395.5439	237.1623	368.3978	203.9604	365.9899	306.2931	395.8306	291.5995	340.4508
ANKRD13	1001.207	514.4827	517.1067	526.5499	546.2652	523.0364	547.0883	1009.302	514.277	1014.451	542.8872	552.3093	558.5157	962.6296	522.1391	566.0918	836.431	516.0883	823.0382	506.9254	874.1823	554.3939	882.2521	846.6337	625.0588	1064.361	860.045	927.7004	889.9155	499.2611	751.8299	490.1052	882.2521	792.6629	508.4124	926.0483	923.6288	1244.543	3073.022	1524.845	3257.224	1579.064	3036.307	1417.408	2933.858	1541.648	2942.536	1363.679	3168.939
ANKRD13B	-0.1535941	6.403561	13.97246	9.434474	-6.778912	10.83959	2.157819	1.739157	1.429803	0.8721128	1.097218	-3.169261	9.017904	7.36935	10.62698	8.090986	2.168555	4.880133	0.7194241	7.218303	10.19667	2.181122	11.48956	11.96287	7.356276	8.768834	-3.555759	3.278885	10.75235	9.588795	5.656959	8.093485	10.10935	6.708694	9.166978	8.141361	0.4781051	2.07303	8.887527	19.15802	4.718512	8.945503	14.99657	11.17195	8.24303	12.30025	2.540514	19.6343	9.055728
ANKRD13C	164.4444	159.7715	216.4983	169.6956	129.8872	184.6503	155.2323	160.7434	165.7818	107.7698	110.1752	158.2542	94.39841	124.0323	96.57558	96.95951	105.2868	90.02288	92.03517	88.25697	80.55219	83.75951	76.13916	119.1039	127.2982	88.94831	99.16442	79.55123	90.18475	95.43163	95.56543	72.33002	80.52417	100.7433	98.07432	74.36805	83.05765	260.1679	232.8826	206.2637	273.2332	201.5331	269.6319	183.2905	323.2342	221.1354	269.6319	204.0262	229.9313
ANKRD13D	-0.3918777	3.95693	-0.5573486	2.929265	4.086328	4.596992	2.967913	0.8542201	4.381105	-0.1787642	9.595416	7.860111	-1.544923	2.988249	0.2751283	0.7108283	-2.68918	-0.7292382	1.885136	4.524806	6.495248	4.24796	8.655483	6.325262	4.277593	-1.673676	6.602726	-2.757501	2.432472	5.862339	1.143875	3.762631	-1.770482	-0.8194226	-9.243947	-3.067379	4.167512	18.71772	5.008055	6.854105	10.48289	15.17424	5.606153	13.48865	-3.163646	-8.566493	4.214196	2.945104	-1.797354
ANKRD15	59.888647	32.53785267	26.50814167	23.99919713	25.12483767	30.885599	22.27662833	51.07318533	25.31045833	55.49944967	31.218427	24.42134767	66.48967367	143.0674963	78.51208633	59.62976567	154.4472427	77.953727	99.96712533	61.476836	141.6578567	82.72398467	116.3526783	84.545015	46.2838165	109.5696677	82.047229	54.57025967	42.2330392	22.75962967	57.40457767	28.77852723	48.61836433	42.413291	20.9741753	53.5311927	38.63228467	189.1451647	103.619837	280.7516315	100.0076167	235.702441	123.8112763	392.7947963	142.06504	283.677318	119.5944513	274.850594	72.28477033
ANKRD16	36.460641	32.72495667	42.58297333	56.85118	31.60055867	38.38343	50.67303	38.91065433	33.6343	47.06338667	36.86264667	38.00751167	55.77296667	41.65702333	51.73236	49.81092	47.51304	48.06388667	43.87192667	53.76031	50.97674667	46.20295	49.24022333	38.59025333	52.94717333	49.59446	37.75194667	43.37263667	37.61622	40.39305	41.56632667	38.32210333	42.60465	33.61831667	52.76883333	49.50124667	32.86286667	67.45607667	80.26468667	73.30682	90.22224667	69.58126233	72.4114	60.39151667	73.63663	63.10023	90.52706667	69.31948333	86.06599667
ANKRD17	156.8959833	113.76097	149.71663	160.80673	109.6100633	152.61711	158.26154	152.56825	170.4728467	144.4054167	101.59038	165.70707	170.7425167	173.6818567	137.35179	158.67233	159.7506933	118.5950667	140.73366	159.3670633	139.7188067	136.4627567	131.88594	120.7258967	155.1428667	131.5596833	133.81093	143.00638	152.11718	185.94245	170.79479	149.52964	142.9209133	134.9730733	163.0064433	143.8322867	138.0903567	325.2600733	376.0196	332.8725367	381.5212633	323.1493167	410.465	348.5946367	447.9181	342.22178	407.4192467	357.3422867	354.34688
ANKRD19	2.218034	-1.463515	-3.509793	1.69668	-2.347574	-0.1159809	-1.127487	-2.500696	-8.706482	-5.499281	-2.268287	-8.942205	-0.4173172	-6.330323	-2.477666	-5.095129	0.3054468	2.393371	4.806727	3.114566	-2.596791	-1.32252	-8.565824	-6.869538	-3.305329	4.216136	-5.165581	-8.787111	-4.908769	-5.217433	-4.288815	3.405712	1.532381	-4.456501	-1.667552	-4.586082	0.3495956	-4.472579	-7.892636	-7.052324	-4.627833	-4.171499	-1.100654	-6.339964	-1.335543	-6.485351	1.134547	2.186929	-6.605903
ANKRD2	-7.074354	-5.356859	-5.98955	-5.056837	-2.34078	-8.200727	-3.383134	-0.6750777	-2.040274	-5.400107	-9.409154	-5.068082	-11.98802	-8.256448	-12.285	-7.168446	-7.729714	-4.140539	-9.644284	-8.450503	-10.07138	-12.03742	-11.94768	-6.14886	-12.32272	-7.729714	-9.956161	-4.366677	-1.821532	-4.234489	-6.116629	-12.08893	-6.342506	-7.482094	-5.292181	-11.77648	-10.39514	-9.143193	-6.282625	-2.550676	-8.179556	-8.836106	-0.4476058	4.647018	-2.827153	1.139458	-7.456218	-9.98284	-9.034679
ANKRD20A1	-4.579142	-6.978975	0.3872758	2.204166	-4.272429	-11.12481	2.911865	-6.21864	-0.21143	-3.313551	0.1727561	-5.201171	-3.033771	-1.946904	-2.813622	4.915085	-0.09309396	-0.1855883	-3.6171	-6.912652	0.8628605	-5.287459	-3.93766	-3.49096	-3.190553	5.285746	-1.343689	1.935132	0.1796186	-1.153698	-2.839389	-7.22612	-0.8233549	-1.577794	-3.273203	1.58869	-0.06738977	25.14733	14.56463	10.42346	9.827042	13.37409	22.91895	21.91325	34.1425	25.36979	36.68123	31.22811	5.602745
ANKRD20A3	-7.492869	-3.4688885	-8.152957	-5.26837	-0.417375	-3.9563625	-2.0247445	3.7681623	2.311569	5.046556	1.19694835	3.0539085	-0.9413835	2.166965	-4.284929	2.114977	1.0131635	-1.8091665	2.1341465	0.8749295	-6.4381505	-0.7976065	2.0360135	1.629135	-6.5166915	-1.806988	0.7360425	-1.30091715	1.1868565	-1.780969	1.175097	0.0582985	-3.0839335	2.749165	-4.4958243	-2.5197494	0.46488665	2.7893035	7.198497	1.2565305	-2.9925035	3.6518993	0.6424665	-0.4372615	3.9742835	6.2363215	-0.5064155	2.971524	-4.195768
ANKRD20B	-5.839478	-5.387738	-6.634088	-6.6664155	-7.3234765	-2.637583	-4.837203	-6.9721555	-8.806225	-6.600653	-10.5638425	-5.8231685	-6.221002	-10.668142	1.199152005	-6.705414	-4.275556	-10.409841	-8.3266735	-8.7511865	-7.012592	-8.2002685	-3.5448035	-5.3011245	-7.10276	-1.3108778	-2.267399	-8.4167215	-5.180306	-7.6894035	-7.937127	-8.9424725	-5.6557025	-7.889269	-6.8962065	-6.3168935	-7.29319	-10.679974	-11.026138	-9.127289	-10.716846	-8.1881815	-8.76320835	-5.522873	-7.0272645	-4.4211295	-10.1433285	-9.561737	-8.8285505
ANKRD21	-8.738663	-5.346908	-9.076746	-7.780031	-3.220628	-7.113594	-10.57501	-8.011099	-4.212763	-2.522455	-0.7462685	-7.163182	0.606238	-6.912652	-7.756905	-0.4587969	-3.587451	-6.641235	-2.693005	-5.840721	-1.739108	-4.007355	-4.121598	-1.422953	-10.66719	-5.006174	-1.762679	-5.619986	-7.516766	-4.161231	-6.746308	-11.24696	-3.976087	-1.96532	-2.66482	-5.274436	-10.24806	-3.21999	-3.829317	-7.306045	-1.890838	-5.388044	-1.785411	-5.629182	3.106363	-2.538601	-7.482111	-7.266846	-4.525249
ANKRD22	-6.524258	-0.852497	-11.83009	-10.83164	-10.68207	-6.557571	-1.687278	-4.060611	8.43397	-5.154564	-1.268941	-0.7672252	0.3749553	0.01846724	4.747991	-0.6311945	-4.269158	6.170847	0.3565922	-4.896226	-4.154568	4.840615	-5.292181	-6.076247	-4.502659	-4.060611	-2.390582	-6.952533	-3.623702	1.943644	-6.302355	-3.011051	-11.30394	-3.443276	-1.614337	1.071705	2.393371	-0.8634844	8.319392	-8.264901	-3.200295	-2.130367	-4.861	-7.717781	1.076728	-5.257176	2.336472	-6.791021	-1.36026
ANKRD23	2.813886	-0.4015371	5.397039	0.7422033	-3.068708	0.9111164	-6.106908	-1.696654	6.33201	6.298435	6.317668	9.284178	21.28554	7.091903	19.24919	13.2412	23.54137	10.07635	15.93556	8.011958	8.383377	15.32293	9.236653	10.40938	8.3478	5.565215	5.805949	8.606581	11.64714	10.37132	16.47501	0.5588742	-0.2488355	1.493184	-0.420061	5.757446	1.240063	7.706112	9.905737	8.607083	11.58317	12.21819	6.793095	10.45576	11.55512	17.9569	22.68545	28.00812	12.16682
ANKRD24	-8.006601	-6.051929	-7.389749	3.252716	-11.0114	-0.86178	-9.03045	-10.3818	-4.161231	3.154419	-6.646774	0.03117342	0.4346336	-0.667344	-7.346256	-8.926167	-5.899708	-1.116726	-5.252979	-7.15381	0.8763248	-1.718253	2.120837	-0.8180414	-8.000374	-1.732651	-1.737544	-5.661274	-1.866959	-2.814897	-0.4143961	-6.016675	-1.239105	-7.908792	-1.814108	-7.861233	5.85599	-4.106471	-7.664259	-4.769793	-2.74894	2.163826	3.486444	-11.2969	-7.888269	-4.061002	-4.848034	-2.146138	-7.769605
ANKRD25	445.9856	425.7802	558.2344	489.3271	394.9703	574.8226	496.564	405.0217	516.0883	354.0858	407.1797	539.9937	254.6161	301.2353	334.3116	288.8476	311.7638	299.1179	289.8796	297.5003	380.9779	375.804	336.9577	282.4257	389.5206	303.9516	330.1433	325.9495	266.0569	286.7818	278.8369	294.8039	278.7029	299.2357	369.5744	326.7175	270.6826	480.3324	235.1823	251.4659	274.982	256.0454	152.0959	220.5303	210.6661	458.2479	194.7359	413.8155	237.9038
ANKRD26	54.13246	84.94405	68.1351	61.83133	73.01564	62.09084	78.57428	34.35541	65.5038	32.9614	56.94323	64.93265	65.31621	39.20657	45.64857	55.02282	42.16551	51.84124	54.09016	64.20195	33.1501	36.87888	33.33514	53.48854	39.0157	39.85571	39.30893	34.89298	35.18874	30.41552	28.69739	33.26156	17.67171	34.35541	38.23631	31.28087	24.6552	116.0505	88.63515	90.07545	99.23508	88.99989	89.06728	76.63967	83.89573	87.53904	96.65918	103.7423	121.8768
ANKRD27	18.71212	20.24586	11.01957	11.49397	18.47273	13.23597	11.3819	32.51855	12.78228	54.50662	38.98481	7.416377	6.371192	33.27419	16.41587	13.29102	26.44051	9.772475	13.8582	11.61713	36.04836	28.34841	18.83323	25.81641	19.61984	28.39007	16.75455	32.74958	27.57275	27.12291	39.19462	34.46961	35.14739	51.03725	24.7152	52.95333	52.82205	58.21101	88.10537	77.97565	116.8416	60.66983	107.7942	96.27171	131.0813	86.52563	92.30647	83.18863	84.08602
ANKRD28	249.2597	226.0082	303.3549	353.0941	221.7117	314.6584	385.2228	259.4093	370.541	227.5973	208.1036	359.1874	332.9326	446.4232	282.887	342.8484	446.1856	305.1569	396.1926	309.4324	366.0634	251.5912	373.5006	384.3446	536.6616	353.5409	385.0767	299.1179	281.5331	282.6567	394.4453	244.9433	289.3306	269.1882	457.159	284.4492	288.244	913.5707	441.2152	659.2435	435.256	702.7078	353.1445	756.5344	396.5521	812.244	375.5747	821.7603	392.2751
ANKRD29	-2.417166	-0.6585171	-1.330684	-5.959546	1.04466	-5.224377	-0.4682435	-2.793347	-6.595112	-4.820589	-3.792441	3.806219	-6.465477	-8.104131	-3.222158	-8.473704	-0.1495866	-7.22612	-8.473704	-7.547089	-8.163629	-11.90557	-4.856317	-4.041996	-1.89361	-4.308341	-1.806254	-0.05207434	-0.3768471	-9.060203	-7.442794	-8.809768	-9.160044	-6.14077	-8.31637	-9.842881	0.7435576	147.6006	63.05343	62.75583	83.30232	60.82092	78.7243	54.1065	99.36121	106.5991	98.29557	103.2195	65.54311
ANKRD30A	-1.142582	-2.946793	-6.454068	-6.675982	-6.0417755	-6.540611	-8.6543615	-7.3390935	-6.966599	2.04399853	-3.724274	-0.1763585	-9.027645	-3.955321	-5.827451	-2.1233165	-6.3665635	-3.29355035	-6.929591	-4.716618	-4.4343045	-2.3786325	-5.657546	-1.392353	-4.43834275	-5.8315015	-3.171532	-4.86278625	-8.521866	-1.759961	-6.12907465	-9.177925	-4.4136025	-6.98969	-5.6289665	-7.344074	-6.2309785	-6.774976	-8.25234	-8.3252935	-7.357358	-14.481975	-4.795018	-4.8716865	-8.2599705	-8.162172	-9.2715045	-4.1400355	-6.316468
ANKRD30B	-13.76184	-6.061749	-10.88007	-6.692482	-5.084604	-0.4587969	-9.137528	-7.442794	-8.196809	-2.179495	-2.641577	1.397561	1.097218	-10.54155	-6.570591	-5.271416	-4.84187	-3.685486	-6.006999	-2.17194	3.71426	-2.382055	0.5211676	1.732889	-4.661511	-3.065107	-0.07625227	-7.021931	-2.578726	-4.83882	-4.847145	-6.073225	-2.590403	-3.739064	1.290879	-6.849722	-7.091385	-7.892636	4.267616	-6.228864	-4.662385	-15.01531	-6.712923	-9.862916	-9.19873	-10.58253	-13.91582	-4.91456	-1.034823
ANKRD32	37.24241	28.94405	34.9573	31.31344	31.17218	19.0374	27.32055	44.39611	41.38709	55.15217	27.48915	38.39342	35.62071	54.27465	44.60655	43.29314	44.69677	45.1124	54.7818	36.60102	65.00225	57.94643	49.80348	54.52909	20.31087	53.26376	41.60155	39.52988	58.01362	23.74292	60.31313	44.79815	41.71604	65.14555	30.66731	55.82625	58.06096	71.29367	59.3668	89.88795	40.48106	74.14947	61.23607	90.93744	53.04252	75.78449	47.28765	68.87941	65.44777
ANKRD33	251.8718	431.6991	176.7287	208.0081	523.8585	222.2047	234.1839	315.6036	217.9587	334.5579	647.9879	227.511	111.5403	174.3698	383.8561	106.2687	181.0035	436.1767	235.4473	104.0277	154.5731	394.4453	179.3786	255.5857	134.9208	196.1416	277.5583	291.644	701.5366	205.3671	381.7709	841.6424	444.154	776.9519	260.8822	490.1052	887.0807	790.0236	424.1934	384.6608	451.5133	419.2655	404.6848	264.9531	327.9618	435.054	381.4374	484.2916	501.5743
ANKRD34	89.24323	34.31519	54.4653	47.3676	37.42325	42.17911	35.13194	95.16345	23.51897	95.43163	40.50453	28.20812	42.7588	138.5743	89.46627	38.46485	164.2156	92.06454	126.8102	34.86971	141.0101	89.66862	156.6501	128.8215	48.67299	154.2516	132.4001	117.6302	130.7721	28.77159	120.1085	81.07558	122.7266	124.1772	46.65511	131.1064	126.8102	107.313	87.10036	128.2515	65.52158	114.5013	55.74052	131.3972	60.64658	136.1536	52.64745	154.4751	70.79552
ANKRD35	-8.339473	-5.353884	-3.789504	-8.963284	-5.929762	-3.673393	-7.917153	-7.118936	11.30243	6.260796	5.485495	6.850314	31.15186	21.93544	20.59368	45.12822	13.99996	20.3244	24.68258	30.05952	27.69401	34.67352	10.2134	11.96734	12.22278	33.37349	32.77422	1.18345	20.77328	4.46464	11.87853	17.6115	11.34966	10.56068	13.0639	17.46934	0.7453106	10.7237	22.74762	14.87904	15.60389	21.39846	26.3674	27.77705	13.19117	14.70893	15.786	23.6333	19.87811
ANKRD36	36.92522567	53.87229433	40.942749	25.46647333	44.503529	27.02936667	22.29551633	22.08691286	40.07675623	31.757953	55.44469867	44.435455	1.432701667	8.073554343	11.37695067	3.224278133	10.14684633	8.476463	26.77076733	5.475490667	9.403036533	6.194177667	0.274760667	21.842768	11.24375933	0.464119	7.973266	16.02523683	23.09025523	19.80676167	19.97528237	17.89337533	17.12644103	19.666966	27.738409	16.21399533	16.82885977	55.42873433	21.88829667	35.59659633	16.72551233	34.42871867	21.174724	34.123759	38.97470833	64.79833933	51.774126	63.70284533	17.782232
ANKRD37	39.78331	269.8576	24.43204	22.95734	230.9782	20.76623	20.25194	27.63813	17.24661	25.52077	234.2652	13.18313	106.5122	59.96041	134.7268	95.67577	49.48791	129.0257	388.9773	96.53519	56.23347	142.3167	55.13167	356.7203	33.1501	54.79747	352.7528	28.88099	218.1871	47.48983	25.68952	75.83959	23.02351	252.5294	15.78382	19.77994	202.126	98.42327	120.2363	128.6079	117.1409	158.5137	172.9549	183.149	160.309	142.925	145.9175	170.382	110.3771
ANKRD38	18.20865	15.59598	18.09167	19.05795	11.55385	15.82866	16.01245	13.43873	6.359584	22.52442	23.5814	20.52187	18.04974	11.73254	15.61066	14.49894	15.61066	15.19207	11.28086	14.36183	6.524322	13.29102	9.930863	11.95142	24.0144	19.53997	17.87634	12.9446	10.19386	18.22769	18.04974	17.83317	7.055347	9.671857	17.87018	17.34917	15.04418	37.73734	22.02234	43.54344	35.79071	36.09191	30.03846	29.25404	29.7611	30.25734	25.15639	28.19473	34.75185
ANKRD39	193.4306	146.7808	114.8675	128.763	131.4934	116.186	102.7475	186.544	81.68026	188.4473	116.1385	90.71513	245.6253	269.3054	215.3788	211.3452	291.4372	229.3949	254.7332	209.4971	304.451	201.0575	318.3142	257.4369	191.0391	297.6385	246.1216	175.8015	173.2489	117.4998	160.5024	120.7671	192.9979	164.2723	115.596	191.9967	153.0147	176.1972	211.3591	195.7752	184.7729	252.8554	195.569	222.8492	159.3422	150.9644	178.251	178.4344	182.6532
ANKRD40	18.1284	19.81604	10.88786	14.4147	23.3225	14.36639	18.75719	32.88658	23.28133	30.36268	24.58671	14.96427	20.95069	24.77038	23.47112	13.10446	28.18611	22.31626	19.69198	24.27291	29.69427	16.83105	27.20597	32.60769	12.7999	20.23793	5.472747	23.24787	19.4144	19.1108	22.92884	30.38296	20.95069	19.32951	15.24469	20.65044	17.65319	26.93287	52.62606	66.22664	54.29287	60.46307	37.90554	51.85444	36.01761	41.42751	61.85022	37.78128	35.62551
ANKRD41	15.46977	18.78587	13.76754	23.33017	8.742268	16.29679	20.72276	8.703428	6.540767	14.72782	8.968517	6.072644	5.184865	11.52323	13.81681	7.292356	12.37814	12.49413	8.229501	10.24887	9.191263	5.796738	19.22858	18.9735	9.796825	13.34805	7.971889	8.768834	8.502325	13.25548	20.04477	12.86957	13.24656	8.187463	15.8031	14.22266	9.714588	24.95753	27.21615	16.87302	12.31864	19.50918	28.31431	28.77046	16.84335	37.90554	21.84434	47.75516	35.73405
ANKRD42	-10.49205	7.220382	2.564419	-9.804883	-10.56	-2.383094	-10.1398	-7.887125	-6.086416	-4.904693	-10.15611	-3.229544	-11.24065	-4.756738	-7.84763	-12.41823	-11.86922	-8.542676	-13.34611	-10.46272	-13.07778	-7.979112	-8.434878	-8.121484	-12.12165	-12.285	-16.30157	-9.288162	-10.38713	-10.47899	-7.128156	-5.27615	-13.92931	-6.560777	-5.676813	-9.173364	-10.15207	-4.62608	-5.736986	-6.977394	-7.206559	-8.795976	2.156942	-10.94463	-0.2831008	-0.1255536	-8.156719	-7.283821	-4.939048
ANKRD43	2.168555	1.553126	9.526841	1.779947	0.7300192	-4.868597	-6.580118	-6.467115	-1.107414	-5.126756	-4.294088	-0.1748352	6.027341	1.704694	9.114191	2.070841	-3.600282	3.060898	1.008763	4.880133	-1.456965	0.9703354	0.5519975	9.414188	-4.168013	0.4210961	-2.113688	1.097218	-5.586059	1.215133	0.1133306	-3.857888	-7.714849	2.207817	1.218373	0.5409984	-4.620415	0.4512567	1.115936	-5.009273	2.368896	3.226933	-5.243339	2.739311	3.325767	6.61559	6.575682	1.334277	-0.4783267
ANKRD44	-5.83588	15.43319	-4.917941	15.15962	12.24181	12.96062	18.20865	3.77327	20.05961	31.66529	35.95922	21.17747	22.15182	14.75473	16.63867	23.68924	26.04497	16.47501	39.61324	22.95057	20.9732	12.07186	12.62569	45.19678	23.0478	16.23114	45.74192	20.33764	33.01987	36.61241	35.06424	26.41229	30.40562	31.92922	33.46839	34.2914	56.46233	85.24091	26.11419	46.79567	33.10763	29.95341	97.52639	91.49889	73.25352	90.93744	67.47658	108.3328	36.06437
ANKRD45	3.296623	3.510815	-0.2706675	-2.14091	9.591859	6.416006	4.220385	0.4602694	0.0198093	5.578836	2.60023	5.824525	6.790283	-2.533433	7.218303	10.49413	2.883824	5.776902	0.5651267	2.111618	3.242479	3.553188	9.961842	15.64867	-2.885057	2.287649	0.4237407	8.073524	-4.124299	-2.101753	4.927827	-5.493306	1.569378	0.9663127	6.380109	-4.254777	-4.326606	9.77641	4.802878	5.830466	13.79973	0.8717889	3.265447	-4.381833	3.964075	-0.3692028	-0.7505457	-3.404407	-3.579857
ANKRD46	177.4605	151.3108	94.10175	85.43158	128.0107	82.95885	87.9902	152.504	80.74437	133.1641	152.3643	90.6505	62.5485	206.696	151.521	70.35474	200.7427	176.9426	136.2697	67.27304	134.2787	158.6649	139.382	132.7344	73.94781	132.3545	140.854	147.5208	163.3064	63.62697	168.4458	152.3089	140.9163	137.5502	66.68015	152.504	132.9027	287.8484	203.9604	277.2198	205.3568	242.0272	181.7708	216.8548	221.8499	247.5579	209.7823	251.1709	205.9756
ANKRD47	5.184865	7.923893	2.873318	6.229994	13.29991	8.868124	10.64134	8.97725	5.755316	2.907012	7.774741	1.986141	1.890508	1.875856	-2.144787	3.028938	2.419905	-1.219611	2.101245	1.678486	1.516891	-1.89361	1.987736	-0.258541	-3.274261	-8.827626	0.6677283	0.04621177	2.917056	-4.947025	6.213853	1.428373	5.29761	0.9718384	-0.9139923	-0.08316774	1.861512	7.696198	9.839869	13.54776	10.00312	13.27841	5.530599	6.841014	4.297748	3.448109	7.081591	-0.8294516	13.69422
ANKRD49	147.1324	144.6662	110.9131	107.3632	136.9258	104.3257	112.3466	130.6216	136.4865	105.7017	110.4932	107.6812	74.89169	157.6272	120.429	66.02704	145.7277	134.8232	128.0107	71.03463	121.6045	146.1703	122.3471	120.1085	125.2755	122.3471	115.0339	113.4796	126.5723	67.90596	79.85767	122.2925	100.2634	125.8966	95.91828	105.6158	136.7215	353.1445	197.7765	268.9458	256.5442	332.9883	222.9254	292.1463	239.9634	330.1349	242.8101	300.9924	199.0158
ANKRD5	-4.588674	-6.062393667	-6.073261333	-9.120620333	-3.934618667	-6.172952667	-10.781505	-5.2446038	-6.375721667	-5.795629667	-8.165020667	-4.322018777	-2.941459333	-3.865185333	-4.102509467	-5.8288047	-6.401485667	-5.390420667	-2.532949667	-3.811379367	-0.949142	-1.492943	-6.001648333	-4.150268667	-0.474199067	-1.711242667	-5.4198258	-7.822459333	-7.407965667	-5.995997402	-6.866447	-7.516004333	-8.948984667	-8.268851	-5.614600667	-4.049832667	-4.446553	-7.112589333	-8.055915333	-10.298506	-6.436879667	-12.07345733	-11.065477	-12.96949867	-7.841103667	-4.162426333	-6.290406	-6.580187	-12.19143
ANKRD50	261.9877	247.0224	385.6898	431.1093	291.644	438.0797	525.7946	261.7981	516.5851	228.6702	260.2253	420.8568	366.9908	290.6385	207.8667	333.7485	277.366	223.7583	248.0633	314.7856	203.0372	185.9635	226.3501	283.7756	408.0859	241.3899	303.6125	245.9268	221.092	379.1097	264.62	218.1871	241.5564	184.6503	407.3663	259.4093	221.8879	1146.949	1017.859	613.3853	961.8166	693.0723	1096.077	587.7881	1057.784	828.0842	1091.04	866.1242	922.641
ANKRD55	-7.304547	-4.987726	5.487922	-5.011616	-1.898806	-1.661068	-3.032504	-3.489635	-1.988272	-6.210599	-2.27958	-3.559716	-7.288074	-0.1392186	3.94664	-1.350386	-3.729789	-1.307482	-1.455712	-3.393373	-2.780306	4.267564	-0.1159809	-5.95626	-3.538596	-3.884631	1.693584	-6.56372	-1.135219	1.402528	-2.093145	0.7611638	-6.801226	-2.348959	0.7554311	5.982225	-5.509144	-2.964327	-7.958958	-2.909402	-5.436406	-2.771186	-3.50567	-8.167778	-7.034099	-1.202	-4.581512	-1.533604	-1.668043
ANKRD56	-1.153698	-7.617414	-8.708723	-3.744375	-8.812029	-12.97238	-4.676025	-10.30966	-8.942205	-9.087763	-3.143753	-3.301237	-11.03438	-4.09258	-7.034863	-5.856	2.382979	-7.222094	-3.723075	-12.225	-9.739899	-8.430579	-9.72875	-3.112322	0.0929924	-4.305297	-5.020292	-4.768746	-6.620052	-16.22948	-7.304547	-2.467748	-7.229941	-12.54706	-4.990526	-2.900607	-15.86773	-5.260602	-11.35158	-9.684595	1.957304	-8.46448	-12.82324	-7.152216	-7.452633	-6.598123	-2.234518	-11.77808	-5.201611
ANKRD6	14.1346	1.516891	10.46573	12.53863	2.114787	7.48044	15.68033	5.675659	-2.344845	-8.857225	-3.922524	-2.606121	2.001307	9.416568	0.784072	-1.459315	7.988454	2.202733	1.385806	-2.630606	1.069996	-4.2768	-6.593091	-2.873237	2.080086	-3.419429	-3.846786	3.899627	-1.314012	-0.5366424	-3.568464	2.638443	2.317487	1.293828	-1.632081	3.588302	-0.9223744	6.676187	10.47097	7.849789	12.64255	5.554216	17.42518	8.134322	13.74208	7.709447	15.4126	3.153907	15.58167
ANKRD7	3.335178	3.1891925	11.004675	2.779191	0.0299062	4.6720365	3.8662615	6.0758965	-1.353039	0.493108	1.58073565	3.3745963	5.0434695	5.048344	4.9334655	8.527073	4.092476	14.34406	7.391489	3.616371	6.366867	6.5686935	6.4494515	5.6168635	2.8042739	12.42953	9.1255955	0.9928245	6.8280815	3.467485	3.2060798	0.7460055	2.516571	-0.5038755	5.25242945	1.012637	10.918315	5.7417322	8.0901445	10.287243	10.9153855	12.0157608	5.1756495	5.376143	9.2646915	9.4587036	7.711323	6.6932185	6.4908105
ANKRD9	903.1854	900.3332	791.6494	907.9811	906.6672	749.2913	810.06	843.2898	723.1635	835.9714	880.1413	699.303	814.3891	682.3542	777.5201	860.6212	825.9713	864.451	806.8176	727.5814	709.435	628.6417	713.079	1040.824	810.9469	781.8459	953.426	804.8919	948.6481	821.0336	935.3895	758.4108	747.9699	869.9055	783.8625	786.7026	997.1227	776.0598	449.1338	768.0695	467.2581	760.7266	462.6975	662.8818	488.6236	754.9299	566.9539	719.7224	560.3283
ANKS1A	201.6174	202.2597	341.5605	358.1174	196.3855	255.3288	371.2962	215.3788	274.7939	187.2708	189.5021	275.5363	334.1656	228.8494	238.2739	326.5941	251.7842	242.6707	237.078	299.7103	261.7981	226.1529	267.2763	246.9191	390.2281	278.0774	280.9348	257.3286	213.1184	284.5837	236.8974	194.4764	230.7301	204.2978	335.2883	247.9827	235.5422	501.1891	439.0298	405.0781	427.416	430.1457	430.2902	476.1203	411.1522	509.7743	382.4801	531.0252	420.1249
ANKS1B	-2.629941	-7.26196	-4.119584	-2.225880267	-4.119168	-6.699813	-0.421543667	-0.3148926	-5.202283033	-2.22123	-0.797642333	1.131355833	-4.379729333	-2.526104533	-3.381485467	-6.513588667	-6.361434167	-6.746682333	-6.111391	-8.121499333	-3.512007667	-7.599670333	-1.124842667	-6.477379	-7.492651267	-7.319408333	-6.837332967	-7.371407333	-5.231068	-3.825417667	-6.137145667	-5.999904333	-4.985857333	-2.486825	-5.807927	-5.401290733	-7.175436	-5.020766	-3.517016333	-7.105677667	-3.577283	-10.5780791	-5.197756667	-3.914486333	-0.520266	-4.405511333	-3.822079	-6.452613	-1.214134333
ANKS3	36.38585	52.42926	59.48022	59.40675	42.1496	45.38141	39.59777	37.97035	57.76521	30.59911	27.32055	45.29441	42.7299	41.27094	44.19467	34.61826	32.87369	42.05286	36.68343	35.46282	37.89387	42.82472	46.059	54.98114	65.02747	23.48633	35.5425	28.59988	23.47112	26.10167	25.07902	29.63524	18.65842	16.68964	45.82674	21.27178	20.63682	27.42147	47.08041	46.26568	57.96372	41.00001	69.8026	36.59365	62.21225	54.27473	64.88718	35.59868	44.24157
ANKS4B	3.021633	5.46135	7.13971	1.580888	10.60236	4.756731	11.909	4.775383	-4.875818	12.04006	3.929768	5.082839	-4.340825	6.574343	-2.3091	-5.394417	-1.2105	-4.169569	2.081521	-7.297378	5.430368	-3.740466	5.796738	1.82326	-5.385268	-3.767684	-6.053433	6.170847	-2.012777	-0.8275946	-3.400804	0.9765776	-1.71408	3.305346	3.445754	2.988249	-0.9303825	19.84226	21.91325	4.693163	8.766461	9.862741	-6.768411	2.254207	4.241982	-1.779811	2.041983	-5.443288	-3.55337
ANKS6	3.822328	-6.701138	2.085112	4.437868	-6.708265	5.63162	1.285904	-2.290943	-3.785708	-2.500696	-1.647804	-1.088782	-9.096562	-5.380607	-9.240763	-7.802529	-3.630189	-7.04245	-8.659916	-6.41107	-1.643963	-3.458543	-1.810076	-0.7598856	-2.72298	-3.831958	-5.565929	-2.395883	-1.063058	-3.401988	0.8347404	-3.511108	3.796792	-0.5037894	-2.910972	2.650762	0.8464912	-0.6381055	3.745212	0.4700377	-4.761338	-7.095005	1.8322	7.537912	-1.40249	2.20828	-7.77754	0.1775754	-10.62264
ANKZF1	17.7453825	33.44594133	24.69986967	20.39923233	27.67666133	19.563924	13.54812067	18.71593633	11.67302567	15.40653133	26.412356	15.87834367	27.54849533	16.64162467	21.24264352	18.086546	17.40880823	20.97183377	25.117412	20.4979075	14.68790233	18.20129	19.50918267	29.28015633	11.571433	12.57352567	26.60053567	20.98788233	34.797547	23.39673033	14.769562	18.066692	17.707436	31.22371333	13.36409267	15.40541372	34.30853367	47.451439	23.83364267	31.413666	41.63881733	38.77843167	29.62129367	33.284679	35.78099133	50.16117267	42.134759	53.22761667	40.41605133
ANLN	280.2779	49.39952	155.65	148.7105	64.29639	163.4149	150.3491	305.4344	256.9038	297.7399	75.56907	209.4105	46.17561	174.9486	20.89057	58.6372	152.504	14.25979	143.5929	50.84734	149.3236	30.2526	158.2037	131.2571	159.8258	206.0709	126.6992	165.6525	141.5767	53.73186	150.3491	26.64334	174.7209	149.1686	147.0166	181.1389	142.4145	213.6336	181.091	680.6464	173.1197	627.4571	149.4903	662.5684	158.8288	352.4216	129.4824	340.3432	161.9914
ANP32A	15.6434	6.352325	6.756127	14.87447	5.524034	12.81717	14.39996	12.88682	34.00338	33.92421	22.78959	22.41598	10.72552	9.154433	16.69481	8.333078	2.405514	1.147886	15.37863	2.186113	14.37475	6.408112	2.473177	9.671857	7.413792	12.21075	8.132853	60.31313	49.60678	44.11001	56.29084	54.2953	68.68945	77.09002	72.79344	85.92651	81.3988	47.993	98.60509	96.20646	78.93324	84.68938	145.7788	155.0698	109.5785	77.3588	68.74873	79.11082	121.3887
ANP32B	5806.58	5490.004	4504.578	4858.539	4736.396	4110.088	4443.863	5535.537	4374.189	5379.455	4825.371	4071.063	3276.565	5592.685	5613.261	3943.27	5852.305	5462.538	4635.528	3891.747	5392.666	5693.876	5852.305	4769.571	5379.455	5974.829	5134.15	5218.116	4515.443	3065.716	4713.383	5259.031	4579.039	4422.879	4210.008	4900.247	4071.063	10668.72	11534.61	14322.2	11632.64	13048.25	11139.59	13465.79	11463.59	10864.98	11827.53	10322.52	11493.13
ANP32C	-7.854686	0.9235388	-1.248203	-4.641731	-4.057769	-6.300748	-4.52272	-6.736687	-3.36367	5.197567	-7.307925	-0.681669	-0.2019776	-5.004672	3.794815	-0.5547913	-8.867864	-0.7883019	-1.44643	-0.7779459	0.03117342	-0.4457976	-3.972298	-9.994565	-7.817109	-3.702323	-0.643509	-6.741124	-5.231794	-0.9100913	-5.353884	-1.328153	-7.247536	-6.837579	-10.6308	-0.1159809	-6.249271	-6.828043	-3.941995	-5.952213	-10.73175	-9.736598	-19.45504	-13.20503	-0.6234533	-2.474443	-8.585633	4.769814	-7.20853
ANP32D	-8.209927	-13.51857	-10.0071	-9.759369	0.1292612	-3.257636	-8.224642	-3.152753	0.6577009	-0.6341	-3.576635	-0.9478647	-5.481351	-10.15611	-8.205132	-1.716882	-6.446238	-6.952533	-3.910095	-2.567033	-1.576289	-0.5394875	-9.791617	-9.243947	-5.549425	-4.485664	-4.099122	-1.831508	4.352652	-6.143977	-4.545708	-1.767744	-1.854533	-6.903047	-2.553684	-9.622813	-9.107593	-3.109549	-9.429054	2.201669	-4.86995	-6.764788	-1.802133	-6.794113	-6.721802	-8.071884	-8.063615	-2.169664	-5.211737
ANP32E	10.51206	-5.018839	-6.100538	-1.196402	-7.769625	-2.949363	5.530476	3.378025	12.72504	13.86235	8.628448	-3.555759	3.520717	14.22661	0.4251897	12.56366	0.3097838	12.03528	5.796738	9.479507	10.00726	9.669095	9.440955	-1.250738	10.25511	11.35696	12.86104	6.112996	11.08108	4.878344	11.09164	11.29852	4.808453	9.408108	15.21953	7.969589	12.40278	14.60848	19.09233	8.338648	5.542062	3.709623	-2.635783	11.07417	10.8025	18.06062	15.0608	8.039477	12.29115
ANPEP	273.2218	279.657	303.2291	295.3816	300.5546	365.5717	312.3838	295.7691	281.6451	274.5562	294.2317	299.3567	875.3631	595.9329	348.6454	825.9713	539.4396	366.698	432.7145	942.1431	707.7814	473.1051	464.9238	456.0664	428.9359	456.0664	397.2565	280.4021	286.9007	645.5697	440.5912	206.696	256.9038	283.4442	328.799	261.9877	271.5197	1609.408	995.17	909.6225	966.6454	928.0472	696.8412	902.2595	875.6793	1953.251	791.574	1800.798	1001.169
ANTXR1	381.2142733	679.8472333	1130.027333	1163.975467	754.8588	1150.719433	1201.413633	402.4936367	1329.193033	419.9848067	782.4590667	1247.153133	1665.0113	640.8677667	984.8179	1495.7967	582.8872333	986.1959667	994.1183	1777.966267	587.3913	1185.664633	454.2713967	897.8458333	1360.382067	454.61359	930.709	412.59486	859.1618333	1621.0444	653.3691667	1025.2527	453.9946733	908.1903	1407.1735	478.36874	888.108	2768.129367	1224.570133	2412.9276	1121.393033	2311.4397	1343.8911	2938.459167	1413.612233	2426.471267	1277.731233	2537.252133	1130.245167
ANTXR2	547.9572	669.6719	811.4635	723.5584	602.0619	903.1854	799.6796	545.2847	947.6117	562.779	608.8918	894.431	1288.359	990.1979	1140.321	1332.844	1020.102	1081.58	1095.327	1430.944	955.2787	1244.81	685.5192	1078.64	1149.974	685.8364	1046.667	529.3427	920.0966	985.3782	654.5206	860.6212	477.8915	861.1807	851.3981	499.7168	874.726	1920.504	1920.504	1044.921	1782.399	836.1806	2301.33	1069.898	2516.975	1574.334	2206.658	1438.664	1659.826
ANUBL1	-3.772586	12.20722	-7.327075	-2.081521	-5.490422	-4.536802	4.595032	1.105132	0.06515584	-5.437165	-0.3892488	0.6965362	-2.128326	-6.14886	-9.609513	-2.771048	1.911671	2.481469	-2.465055	-1.810076	-2.506973	-0.2390738	0.06133867	9.588795	-6.873096	-0.3620778	-3.613353	-3.978759	1.986141	-0.6573859	3.067847	4.787345	7.951951	-2.289876	2.069338	5.171492	2.375581	-3.098132	3.405227	6.679215	-1.451301	0.9518017	11.96708	16.05476	3.380008	1.301788	-8.602706	6.116506	-0.958331
ANXA1	5178.76	4659.511	2150.148	2139.581	4402.235	2261.688	2342.376	4747.213	2449.705	4364.772	4079.706	2294.028	4064.185	8314.043	6957.417	3847.232	7334.572	6346.786	7845.293	4055.17	6748.393	6464.58	7263.376	7287.138	3839.593	7752.366	7752.366	4836.15	5490.004	2749.06	4747.213	3962.275	5134.15	5918.718	2735.063	5218.116	5122.719	9895.872	13252.78	13940.4	13885.24	11569.56	15857.98	13717.11	16251.06	12814.27	13767.36	12900.82	11667.78
ANXA10	9.967852	21.14728	-3.384096	1.497278	20.61343	3.445754	-0.2821686	4.140322	-2.323564	3.77327	2.229362	-3.970971	3.933449	2.06117	12.00131	1.034267	-1.49492	7.88234	-0.02405338	4.730523	2.497211	2.894009	-0.5366424	19.09758	0.2847523	7.451708	10.16678	3.079456	4.789196	2.223191	2.407158	5.772328	-2.048369	8.502325	-1.39457	0.1212131	3.464148	2.172264	17.28035	-5.110716	28.4296	-3.628193	11.43055	-9.990829	7.384542	-2.169664	6.911098	6.109858	31.03133
ANXA11	273.5946167	166.6990627	213.9876633	240.840981	161.160259	209.9392327	203.129649	266.1885733	190.6790397	280.6874067	148.3365567	177.4180867	250.42877	237.8230467	128.7511313	230.5955433	224.0643467	136.5076367	147.3501533	268.2540567	239.3248333	128.71609	278.2137267	153.0838233	197.8206367	259.29905	160.26741	298.51403	132.1012567	273.1504133	274.3946267	136.9605703	261.1977577	126.871713	198.8510667	266.1226367	155.1026567	436.1813	330.4517167	401.8017	345.8949433	397.1230667	320.8931967	379.2437167	350.2449967	372.5234633	334.98099	395.6806133	347.0363867
ANXA13	0.925412	-0.162431667	-1.792420667	0.594650333	-2.318448667	-6.879124333	-2.252994	0.471233667	-6.818985667	0.327292	-3.119001	-8.499939333	-2.391061333	-0.454915133	-2.335281333	-0.8520469	0.492069667	-1.226690667	-2.2756385	-3.249828667	-1.260964	-2.473824733	0.644411	-0.439717337	-7.952222667	-4.652536667	-1.335142	-0.800824	-4.160375667	-3.5688718	-7.234613333	-5.362380767	-4.446784333	-5.141581333	-5.967419667	-4.779683	-6.414451	-3.477711467	-5.403896	-5.443147667	-3.458947	-2.189994	-6.223877	-4.701282333	-11.378438	-7.580852667	0.344333433	-8.014136333	-8.675379667
ANXA2	12612.95467	11402.91967	11027.14723	9869.873967	12171.96667	10255.5409	9475.306267	11912.172	11455.97577	11296.51067	11162.15233	9874.1206	8399.8494	11599.609	10519.31033	8725.070533	11552.866	11156.85233	10815.16067	8248.224267	11757.32933	9423.079667	10968.04467	10827.832	9764.1825	11476.53	10996.47667	11823.27733	11090.209	8446.791533	12270.19933	10048.50353	12250.92033	10968.62033	10455.0024	11446.18833	10709.70533	15517.45067	15088.65967	18536.78433	15322.32733	19129.27	14872.524	16559.11033	14739.90033	16741.47833	15808.204	16231.07067	15560.31067
ANXA2P1	4150.076	3019.983	3191.448	3260.64	4118.128	4659.511	4218.957	5712.278	8011.834	9020.952	7779.906	7980.333	6976.965	9517.538	9111.556	6368.884	10496.72	8424.568	11060.38	6250.85	11120.92	10424.21	11840.18	9311.59	6909.284	10993.57	10496.72	11191.97	12209.41	8977.027	13635.57	10681.37	13864.35	13864.35	10308.91	15617.98	14459.68	15328.99	13195.75	20788.01	14322.2	16814.78	19429.29	28497.69	19008.01	25075.88	13989.53	23731.25	13717.11
ANXA3	25.9379	42.51801	27.05697	20.80377	65.52751	53.60695	28.94405	30.01593	65.57676	50.23854	121.1557	56.10001	21.38176	28.29522	68.4779	20.51444	34.02594	59.12078	96.50175	28.51214	42.56624	90.88172	41.56789	70.32659	32.58012	53.80645	88.75018	47.94602	233.3169	35.10569	63.40534	183.2385	97.27988	217.4875	102.2181	100.3428	212.153	152.9978	77.66383	160.6732	78.02232	113.9087	106.1901	199.6524	102.0037	213.7712	68.71378	179.6779	92.78531
ANXA4	22.41598	27.06825	1.956125	11.73254	28.67847	19.95415	15.31883	16.56369	30.51707	43.99398	58.08433	27.30123	17.5872	44.74982	56.35275	12.22278	36.53203	45.52489	37.20518	18.1499	28.81579	66.0544	27.95827	31.85817	17.79839	37.89387	41.31265	95.4995	162.4251	80.61793	125.5067	196.6731	160.316	165.4104	70.27608	153.1261	155.3891	266.7689	140.1699	154.2655	158.631	131.7992	304.1508	302.7256	243.4884	362.3094	185.3053	313.9778	161.5922
ANXA5	12075.59	13219.62	9195.008	7810.604	10360.04	8845.792	7685.814	9878.627	7916.091	8673.049	10161.09	7719.029	4483.273	6464.58	8757.867	5014.338	6795.328	9257.131	8043.83	5084.383	6883.551	9257.131	8011.834	8530.938	6404.595	6909.284	8283.604	8673.049	9717.974	4599.389	6286.577	8566.661	7496.611	9717.974	5898.049	7096.361	9064.193	12814.27	14380.3	14246.33	13940.4	16342.28	10284.57	9469.408	12320.78	10837.09	13091.39	11139.59	14973.72
ANXA6	303.1348	226.4898	234.3992	248.4132	233.52325	227.13445	235.16305	266.54845	233.28495	258.85685	230.7692	236.71555	245.70975	325.1205	263.09425	235.0455	357.12085	274.48705	335.11035	260.11335	382.0299	281.1029	389.48765	342.68745	330.7891	408.9151	366.70565	345.9376	331.68405	192.19575	289.12185	237.485	332.0018	351.291	279.1863	336.8037	378.9227	448.0236	465.9003	518.23805	471.39065	520.56735	360.6519	414.7429	390.1693	444.4754	369.2396	461.0325	485.71175
ANXA7	851.2168115	717.5628938	486.8601265	534.9172575	733.080575	484.420405	465.304989	756.743944	446.5381738	759.980174	668.0891995	506.8280357	296.8589875	631.641885	566.071593	334.596357	632.32472	549.4008682	499.0368389	331.6373445	532.411948	492.9806235	621.099538	483.770188	385.2472988	581.493803	503.013777	558.36893	486.8722185	313.2656165	479.90539	441.4696925	507.261701	501.5752658	339.3404485	546.2853735	493.65669	1237.966865	1416.65416	1213.910724	1303.862625	1212.753293	1175.553829	1098.281776	1229.47764	1416.338577	1109.846155	1358.420666	1165.266364
ANXA8	12.65024	9.22303	15.29704	11.14637	12.73762	6.001807	9.356126	10.76733	0.3481898	-3.041521	-1.177516	-6.050142	-3.422158	2.021329	1.212511	-5.948593	0.753672	-0.9265174	1.33695	-9.293255	-3.62137	-9.815235	0.7888998	6.756127	1.652167	0.5421125	-2.43039	10.0333	6.867506	5.026277	7.344483	5.820623	2.258538	13.70487	5.705208	4.742266	5.824525	11.45223	6.649885	19.6343	6.193605	26.85066	3.119681	18.0563	13.16268	7.150052	8.887527	4.566429	14.83206
ANXA8L1	4.462958	0.3608183	3.599063	5.991859	5.783656	1.577041	0.8657563	2.6226	6.112996	-1.11028	1.996491	0.8135933	-1.710433	0.2070288	-0.3103893	0.6664337	-4.052752	0.2610463	2.034564	-6.254557	-1.053145	-6.401226	-0.7453107	5.799088	-2.205549	0.2438165	-5.734889	-4.764425	-2.180621	-1.80354	-5.47675	-0.7629004	-3.18415	4.461185	1.520722	1.796104	-7.040386	-6.042314	-2.608429	26.57757	-4.49401	26.60004	-0.9769254	32.4499	-2.121507	6.941638	-0.3471932	-7.333249	4.356699
ANXA9	4.312648	-6.540358	-7.513221	-3.403334	-5.63662	-8.366806	1.732889	-1.75236	-2.097883	-0.3971782	2.297431	-5.971631	0.6155016	-0.5847077	-3.261972	1.488915	1.245113	3.415123	5.139639	-4.008554	-2.9072	-0.7333981	7.59273	-1.33193	-1.251959	7.514671	15.63182	-1.536984	-1.724567	-2.371039	-3.83054	-1.80354	-2.80101	-3.320987	-5.004672	-1.574937	-5.412464	-5.540658	-0.4674284	-1.425573	-0.7677923	1.443702	-7.975795	-7.595847	-1.529681	-1.838744	-2.343198	-0.8778479	7.81594
AOAH	6.260796	3.142267	11.86286	-2.199881	4.00457	5.209986	-4.013422	-1.441311	2.361527	-0.2543129	2.064844	-1.580173	-6.030121	0.9601565	-4.92078	-5.879569	-5.054256	-5.931217	-1.409458	-0.6664516	-4.671713	-2.281089	-4.60896	-4.739159	2.668546	-9.071255	-5.943307	1.271556	-3.945639	-2.293868	-1.878885	6.533827	5.139639	-2.489719	2.009752	-0.5267671	-1.079537	4.958717	1.534144	2.955497	-5.598238	8.581795	-2.753719	0.5877052	12.84978	4.244512	7.349901	-1.381329	-10.20117
AOC2	4.0897304	1.388054	9.250312667	5.292849967	2.53083	10.09101633	4.444404	2.900847333	0.871530733	-4.312293	0.243158	5.5023201	-2.304021	1.326420167	-1.875950133	1.2330133	-2.153330667	2.038339333	1.426675	0.003116667	0.308545333	1.248403333	-3.836533167	-0.259735333	3.0337782	1.051193	-1.043582933	1.3759196	1.543926333	3.681288767	4.3185253	2.2146185	-3.268742667	-1.844439667	5.511188667	0.588893233	-4.391909	-2.9922988	2.245587733	0.523350667	0.986401667	5.242629667	3.053666853	0.673174867	1.254604667	1.785137667	-1.809009667	4.376959367	8.582254667
AOC3	-10.78355	-3.442052	-6.283037	-1.775541	9.299583	12.89107	1.546602	-3.684067	16.48032	13.89553	4.628314	14.21375	32.17175	29.8675	29.39481	55.65545	44.22501	45.17849	22.62749	39.9936	49.85644	56.39695	26.46048	41.73354	17.93188	56.67385	78.04762	19.05795	30.93514	21.55518	17.26448	30.61978	19.50627	37.1744	20.11686	19.67886	26.57674	24.8953	29.0279	24.45897	17.64267	10.6862	29.20759	24.92871	31.64883	16.4595	23.88793	33.78923	7.349901
AOF1	-1.092331	4.084539	7.913134	6.364049	3.938925	6.837731	2.042696	11.92376	-0.6354876	-10.08349	-4.235842	1.564807	9.920337	6.413351	11.89421	4.622484	11.38983	5.472747	8.58007	9.775255	8.400167	11.06732	9.665679	13.20351	5.116178	15.80767	8.920413	5.493857	2.52273	6.586223	2.425455	4.96715	-1.080761	-3.257636	2.241994	-1.807513	5.930313	-4.438187	2.089746	-2.63926	9.800788	3.633892	9.448872	18.6099	5.958137	8.472869	0.2193058	0.7745694	5.506426
AOF2	607.9146	404.1495	939.2255	1024.226	386.4362	891.129	1088.165	553.0888	943.4677	546.0079	419.2471	918.0111	701.5366	448.455	357.1734	670.0585	440.0543	429.2941	389.1646	668.9713	418.3651	384.805	455.7338	442.9629	804.4269	482.2837	394.097	569.076	474.9701	676.0596	470.1056	404.8459	538.0117	456.5255	786.2171	493.5407	515.7889	984.1243	1254.053	1151.382	1390.998	1090.509	1011.073	848.5221	1032.449	1012.074	1015.469	1028.689	1193.434
AOX1	569.5643	953.426	-5.220491	-0.3869397	805.9503	-2.031102	-2.611828	475.8045	-6.347567	475.8045	747.1415	-4.457669	4.91112	250.099	458.6025	5.42813	250.099	482.4875	744.1548	-1.211693	235.7224	519.9269	503.634	693.087	-2.522455	468.7625	708.2259	500.6657	846.2117	5.10117	193.5157	505.6498	448.1041	812.4909	-2.572264	415.6795	663.5759	1342.432	89.53774	1262.818	112.2218	1235.149	91.49889	1477.172	96.27171	1832.445	86.33108	1899.179	86.67648
AP1B1	344.48673	253.12837	182.42254	186.5142	255.371122	167.958045	148.790715	358.184325	129.9112045	377.71396	237.021395	149.931885	129.69461	197.32391	171.766165	133.081905	225.697725	186.43066	151.38085	118.155585	224.816585	149.34634	200.218745	172.11869	90.22832	204.382045	176.510005	228.96063	198.693595	136.5759	253.08906	180.196195	209.80031	165.10509	117.593675	226.68114	198.099475	232.75062	187.396155	298.04869	204.022385	299.674175	146.560415	246.09542	160.33866	262.224825	167.7586085	261.906775	204.745315
AP1G1	376.2452	240.2703	307.9097	267.571	214.3379	329.3186	237.8959	320.437	294.4389	365.5717	240.1803	342.0088	139.9205	210.984	133.6208	208.8368	225.5768	144.7793	147.1324	224.4585	219.2368	175.655	227.1751	163.8532	211.9968	197.9841	157.5111	218.3638	153.0147	166.4482	146.8989	117.1969	191.1175	143.8919	182.4644	169.4861	122.1114	352.2942	384.6608	423.7201	424.1934	479.4794	387.3471	378.1354	508.325	442.8673	486.2695	372.4718	400.5962
AP1G2	12.625519	18.900695	9.235792	9.70716	19.538415	13.04217	12.12804	10.8519635	8.6976635	13.4326855	9.60558	14.622063	29.85289	20.6694345	21.713267	37.67839	18.139025	21.3108365	33.213368	37.847445	21.4706045	12.05474	37.5935785	32.440105	17.65847	37.29058	30.3861485	27.5232065	34.8654405	30.666752	16.97409	21.292785	23.0568925	23.701238	17.0216435	20.352165	26.806788	22.24109	33.127661	37.4257175	41.192464	45.8386165	27.598195	61.37026	25.916005	28.486085	38.008024	33.3749115	28.940522
AP1GBP1	21.24805	20.227865	25.3929	22.082575	17.844315	28.374595	15.919695	19.246305	14.660137	19.484415	15.06787	18.039921	6.9452155	8.991553	2.632883	9.086208	9.52151	4.36991525	5.597414	5.2684945	7.4735095	-0.19442015	7.272248	7.51715725	11.7549835	3.5090035	5.47236875	18.241625	8.798169	23.201425	21.62802	13.175355	16.835475	11.453953	20.614635	17.815935	13.58877	29.40867	34.161835	23.59414	34.22573	15.27391	35.219265	30.922225	44.276225	31.264785	36.65232	29.81162	42.258965
AP1M1	1721.238	1189.089	1486.948	1413.161	1148.318	1280.346	1328.563	1675.841	1347.798	1876.193	1194.852	1278.13	674.8859	709.7866	755.6951	646.5515	958.6505	754.314	709.7866	580.1561	788.5154	558.2344	968.9622	777.5201	761.2113	894.8917	718.6799	1121.461	1079.297	837.4486	1366.349	859.5842	1277.236	1018.109	924.1707	1317.746	1187.314	2378.295	1544.316	2182.863	1546.089	2339.075	1472.22	1780.215	1479.575	2173.536	1593.063	2452.428	1829.943
AP1M2	8.665874	0.4910918	-4.406759	5.053432	14.47973	-5.509144	4.202329	2.775254	14.97469	20.58771	8.113309	17.68567	17.18783	16.29148	25.82828	24.1874	18.36676	33.59059	25.12656	27.09167	17.79839	28.06235	7.554771	11.92376	16.055	29.01138	33.37349	4.873872	14.10608	16.49091	23.48633	7.089652	8.087624	23.76142	12.54677	15.87497	30.85355	39.45131	46.215	36.57983	22.86208	29.98647	30.02859	31.07623	17.14386	18.75843	17.36327	17.5087	34.91166
AP1S1	883.70825	901.08785	645.7642	550.97955	925.16835	653.7033	517.9838	990.07725	591.93125	1070.51445	875.1871	578.6162	695.2195	808.3798	707.59945	747.3549	838.7579	775.26615	868.0281	679.1804	961.0463	769.14945	963.66215	911.3442	605.15775	861.728	902.4209	857.4627	627.0145	652.2814	789.7904	696.48575	832.08955	691.0437	579.0594	878.7569	599.82415	1027.6912	1120.3935	1326.269	1295.5125	1458.2765	1097.6412	1176.9965	1107.8925	1153.613	1194.3654	1133.868	1231.6095
AP1S2	1178.986	1468.35	826.855	892.2712	1413.161	753.9238	916.1684	1287.31	898.1985	1111.218	1323.693	696.5532	743.6584	1068.128	1115.44	771.6713	1072.495	1259.204	1302.956	783.3725	881.1057	1281.275	942.1431	1135.315	780.5793	1134.375	1206.548	1141.277	1435.31	832.2702	1120.595	1363.079	1150.819	1441.383	781.8459	1057.435	1419.163	2897.234	2930.731	1998.021	2736.394	2078.956	2127.387	1933.128	2068.948	2308.566	2107.402	2372.729	2968.237
AP1S3	-14.11076	-6.016675	-4.710829	-5.570733	-6.468493	-5.140639	-9.747727	-9.420288	-1.80354	-6.190287	-8.130592	1.103513	-7.272776	-4.949764	-5.234838	-9.755291	-10.8127	-4.181253	-12.46908	-6.558825	-5.485801	-8.471122	-7.53976	-6.38646	-7.659754	-11.03985	-5.446967	-1.004762	-9.253186	-7.15381	-2.91381	-8.611505	-13.51857	-8.485673	-4.065835	-3.706151	-10.9258	-12.8059	-1.982154	-11.86042	-12.88444	-16.00906	-16.00906	-6.210626	-14.00806	-9.63063	-8.856721	-11.39698	-10.16067
AP2A1	20.12343	17.32751333	25.15255667	27.79708333	15.21411233	29.73441567	21.51992133	29.10790467	21.33494233	29.41994914	19.06612263	21.734674	74.86894733	60.2257009	54.579425	76.51580133	69.88475467	45.64579253	60.01386453	78.02830933	79.032864	73.27420657	69.802932	49.3027	42.59024133	54.76747733	40.9488799	39.35591433	40.37699933	55.10182367	51.80399467	36.26837	42.59085133	42.72248433	46.27251567	46.21815767	42.36287233	60.765509	58.361876	83.434895	71.721716	97.56103	60.70953667	124.6099127	62.19843933	69.99301367	54.42155067	77.966112	59.62257033
AP2A2	97.57808	48.43268	71.11037	72.0634	44.09312	68.32545	64.85526	76.31165	54.23152	75.10844	33.82647	66.58479	74.68804	94.28731	70.7391	70.83982	96.95951	61.9377	73.53218	66.08137	105.9496	72.03362	125.6434	67.20216	81.34476	143.1346	72.27456	97.77509	47.3298	51.46188	70.12254	58.72676	89.56746	42.6954	57.38721	79.3498	46.33461	147.7404	104.0651	133.1324	90.80419	140.4635	79.97075	99.77711	89.47648	143.8952	97.04773	147.6006	92.24892
AP2B1	168.03375	128.57105	142.79975	90.637695	140.3321	149.1856	101.736895	148.5962	130.76325	158.72885	124.4347	129.51295	81.19159	114.19655	122.63295	96.909985	101.10056	111.7838	112.56804	109.422815	128.6115	132.90086	148.46145	111.07535	109.2003	112.70265	96.365475	120.87995	97.63493	97.46191	109.6635	119.45735	129.42855	93.98542	106.37639	112.1707	103.891615	130.450145	159.2162	177.3666	180.0302	213.62315	107.281125	138.683655	102.688285	113.34183	113.718935	122.55783	164.1904
AP2M1	1235.5475	803.2588	823.59315	744.14815	829.13625	880.19545	753.00465	1211.3645	803.94355	1230.118	787.50985	858.3374	1034.784	1397.85	941.9529	1000.01265	1299.7205	987.7904	1029.05985	1002.6662	1431.089	1068.95	1239.536	1018.65635	897.95565	1161.7735	952.2666	1174.962	956.48495	901.22345	1310.732	898.3329	1206.603	1018.0345	961.33105	1218.4505	970.2133	1171.2795	1955.1945	2076.6595	2100.7025	2147.2145	1745.5115	1863.132	1720.248	1380.6325	1789.1985	1376.0455	1884.473
AP2S1	11492.8135	9929.225	7610.3245	6889.0515	9312.855	6933.432	5944.593	11158.1625	5690.83	10445.7535	8767.0695	6170.931	10620.4405	11194.702	10318.27	10134.7445	11566.757	10971.9375	10256.2965	9930.1495	11033.274	10217.482	12227.217	11475.989	8374.604	12040.706	11167.132	11634.5385	9860.235	9089.8125	11157.821	9282.2515	10770.479	9219.5835	7249.6955	11297.723	10929.959	13024.3985	12711.6485	15654.026	14047.3405	15045.9715	12551.1875	13621.477	12606.295	13605.1875	12823.4365	13647.558	13602.6455
AP3B1	1868.424	1874.284	1940.9	1835.281	1660.209	1733.07	1707.658	1612.25	1910.968	1450.169	1373.075	1714.483	1919.43	1998.532	2247.656	2066.361	2166.474	2273.975	1894.699	1835.281	1948.588	1876.193	2036.986	2032.157	2218.347	1993.975	1842.899	1892.839	1956.912	1811.682	1701.354	1822.174	1790.518	1961.224	1906.764	1783.06	1736.712	2894.826	3132.171	2956.33	3242.621	2657.743	2897.234	2653.025	3107.287	3246.197	2985.157	3160.394	3002.515
AP3B2	-7.192225	-3.381345	-1.437537	-9.068407	-2.263464	-4.448643	-11.6674	-7.083726	-5.69538	-6.31895	1.172249	7.117859	-2.175668	-5.314598	-6.823265	4.30458	-1.073993	-0.0602209	3.260981	4.593195	-5.32731	1.476416	-4.082613	-4.754352	-2.887648	-4.354171	0.009845403	-4.468432	-5.322714	-1.133867	-5.709641	-2.1528	-8.649498	7.037698	-0.491345	1.143875	5.769765	-4.54547	-10.39715	-6.549321	-3.068057	-7.043291	-6.58475	-1.997297	-3.107955	-11.38241	0.2835772	-7.03002	-2.025106
AP3D1	366.7507067	363.8115507	316.7754767	333.8314177	358.4943767	308.9649117	308.3478719	340.6926447	247.9139517	352.783697	347.408531	281.113697	566.4174523	448.7866673	639.1195083	594.820064	470.870603	677.975561	480.9767999	568.207101	505.8134277	598.5390017	524.2323037	516.4643	405.4594847	528.1211013	463.409395	455.7001217	436.9952387	462.6481347	426.5984157	547.2375973	442.2271583	428.359596	372.6681537	452.632202	419.6612957	541.967592	550.2887037	592.3258437	543.88666	545.8732157	584.3526067	591.2275463	602.2769537	542.7568813	571.821625	590.7017927	552.2819633
AP3M1	316.0647833	271.6632977	223.3139677	210.5140767	254.016684	197.360105	196.5345003	303.2544717	197.596866	256.7807733	228.628385	185.1480607	160.7449317	275.5160763	279.970071	192.308234	309.2778249	281.365251	245.5044	169.8636517	278.3531892	224.27518	273.1191717	271.8386367	229.5780233	259.709519	275.792739	253.6191053	264.5283137	158.2185763	266.9344023	233.7676773	231.5964947	277.3843233	177.9999426	262.298851	268.2089307	384.6410646	354.68776	418.0190463	360.6672543	362.9807077	357.636324	355.2055737	381.7603447	391.7719146	351.6112775	393.522391	346.1396166
AP3M2	391.2458	720.9913	272.9866	301.5967	676.4578	248.5225	283.208	373.8358	219.1624	362.9001	657.8409	222.6113	150.2313	227.6997	403.3219	152.9594	246.8167	418.0217	291.7621	142.2626	220.6812	338.42	262.4777	363.1706	187.001	256.1151	359.3282	252.2399	322.9043	126.8102	273.2218	417.6545	220.6812	292.9066	119.1546	246.8167	357.025	417.0435	359.0142	314.7447	390.8589	321.5308	355.0887	251.5612	359.7941	337.6111	367.946	327.5031	380.6191
AP3S1	771.2222	899.1326	563.0215	572.1365	778.8013	590.7066	597.808	678.3244	585.9411	681.1435	761.2113	471.9712	386.95	559.9366	547.6683	431.2982	550.6572	613.4965	686.1836	455.0604	608.2233	717.9224	532.2178	605.5334	469.2104	570.0991	625.756	530.4142	602.6888	333.2517	443.9696	476.0325	504.0992	534.3365	353.9446	483.985	484.236	1379.989	1244.543	1281.697	1125.762	1230.366	1116.827	1013.595	1164.647	1370.194	1159.793	1410.56	1217.626
AP3S2	127.0461	137.2222	109.8992	125.4123	135.5767	96.73552	111.7192	123.2498	87.41692	102.5188	108.0507	96.84676	89.34055	99.73261	102.1402	86.38237	91.58295	105.7017	86.34935	89.05106	98.22018	87.11008	85.99084	100.4607	73.44611	87.95073	89.43618	79.11826	91.80182	76.31165	89.66862	89.11637	82.62168	77.95558	70.57475	85.62661	86.09601	150.84	162.8649	130.0345	169.8441	141.4214	119.6229	121.2535	120.858	129.206	129.9944	114.3844	168.4901
AP4B1	384.5039	395.1569	422.2792	441.566	376.0896	357.3044	427.1786	375.9506	385.0767	371.1448	391.7745	382.212	201.4543	255.9058	242.3811	230.1054	255.1241	271.0797	241.7578	221.6219	259.6234	227.2666	297.8501	253.0599	295.0501	284.3231	262.7703	245.6253	258.2933	169.8211	251.6888	210.0569	226.9091	226.1529	235.88	232.8815	256.3976	437.1703	449.6122	416.5895	354.4724	394.4692	357.0764	373.8864	360.791	459.4318	354.2566	505.9597	420.2613
AP4E1	195.2988	291.3347	196.5286	180.8636	265.4084	182.2627	167.568	179.5236	132.687	150.1714	205.3671	154.0784	163.1829	212.8699	262.0892	160.8033	216.9355	221.5195	304.9315	165.91	204.2978	289.4471	202.5664	266.1625	175.9313	209.8307	252.0825	180.722	156.705	117.3629	134.0814	164.9521	158.4877	171.8543	130.2331	147.5789	150.2313	300.1984	324.1596	328.23	311.8675	387.4561	370.8809	369.6245	327.8505	310.0793	363.2084	272.5352	278.7322
AP4M1	35.16119	31.81305	46.30108	46.3855	40.03746	44.43073	45.03913	38.57148	46.07409	26.00396	34.78233	42.06829	73.33345	47.47095	41.71604	64.63772	46.10707	50.6041	40.25775	61.85346	50.23854	38.49809	51.28043	29.27987	39.56399	31.38471	29.70552	39.14777	39.3243	79.83175	55.82625	55.40346	39.67079	36.38585	70.37657	46.49309	62.50334	58.47485	50.85414	45.01296	44.27319	36.46002	51.91448	51.12952	34.99207	58.26019	48.13626	59.18999	50.45644
AP4S1	26.23474	35.88206	26.19439	32.89799	25.68952	32.58012	27.22326	25.09845	22.82396	29.51065	29.2477	23.71293	34.38029	18.90951	26.44051	26.6336	22.87994	26.73499	24.0562	23.33017	17.35475	20.05208	24.55049	24.85487	20.44445	19.29149	23.63961	29.88851	41.73354	30.14808	33.80313	46.24555	37.07929	45.16002	28.04044	33.5565	31.24379	65.47229	66.6193	63.72309	49.74137	48.38384	73.0041	66.50983	61.76316	48.08117	63.14617	64.86423	67.5983
APAF1	173.0021035	126.054125	196.791965	212.08242	133.8026565	202.260825	196.881998	182.4339845	188.99323	176.4049385	132.50029	191.92641	158.174315	146.2169335	105.9350955	154.962641	133.236485	114.4726965	184.572829	141.9103745	137.740785	103.08509	143.391105	165.770485	191.848375	150.153214	170.525415	145.13608	103.639751	128.2015	126.7263315	78.92961	126.47425	111.28421	149.5896065	122.601	100.90086	325.248545	491.778735	387.60584	479.86583	352.73596	406.086825	378.910515	491.632505	356.64031	439.82408	346.01988	402.909595
APBA1	-3.88337	-8.907494	-4.468432	-3.88044	-2.089187	0.9182814	-0.1626235	0.2767422	-1.259749	-5.856	-3.219243	-3.322311	-8.188369	-1.058232	-1.996177	-3.080178	-3.825227	0.3273078	-3.246021	-6.482839	-1.127487	-3.980152	-6.327029	-4.441417	-6.114977	-5.046721	-3.207316	-7.721019	-4.851416	-5.101165	-5.297969	-5.179027	-3.42066	8.165581	-6.904661	0.06515584	-2.529231	-4.714181	-4.821659	-9.884867	-8.219455	-4.942516	-2.421682	-4.216691	-2.14443	-7.724348	-11.65832	-10.42742	-9.77768
APBA2	3.831433	6.14964	13.53213	11.72457	13.17449	6.384205	2.647394	4.738378	1.540394	0.998489	4.06632	-5.046721	9.633466	15.02622	18.9735	4.019186	4.742266	5.740797	5.576513	14.2369	12.17632	8.891195	11.96287	4.859524	11.65042	8.75712	12.15553	10.21987	11.24052	12.99076	13.18795	14.81058	16.59915	13.21797	11.42334	19.29149	10.45811	21.11536	22.38073	16.17904	19.15125	11.74911	24.88051	27.90511	20.6445	19.25421	17.22176	26.61158	20.43358
APBA2BP	10.126519	7.625018333	11.387842	13.13992467	15.424443	10.44609267	6.858059033	9.02944	5.069976333	12.61231367	14.32820533	5.042100333	23.84799077	26.83633403	25.583214	25.83348567	25.201131	22.67862233	23.483647	24.15702667	29.8239162	28.193445	22.4256574	27.32788233	21.59379067	22.581725	38.76187933	15.193862	17.214153	12.448668	22.42005633	21.87534367	20.11003267	13.844514	11.92643967	14.25694	31.6137148	7.996709	21.03814933	23.66554333	11.43317533	15.71919667	16.69662167	29.17546133	19.55990167	13.408491	21.69667167	19.42107033	24.23229533
APBA3	239.1717	307.4822	228.7457	243.1583	313.0718	202.5664	206.696	208.2563	166.1039	196.8261	251.2796	168.3865	370.0093	223.4838	327.2993	320.3069	220.9215	389.6727	335.5574	323.4382	226.6013	289.0891	281.7719	362.7556	249.3607	276.2658	332.0734	278.5833	329.7068	317.5464	239.5505	327.5313	297.2465	320.186	230.465	279.7528	341.6991	365.7153	420.1249	327.143	405.5478	374.8304	272.0826	286.0548	278.2952	341.8581	316.1525	331.8542	408.8192
APBB1	3.411529	2.684535667	2.1417169	-0.708944333	-3.348164	2.046018733	0.520857667	-0.358815667	9.559519	10.573764	0.818188933	2.684968667	7.720935667	-0.015325667	6.610020667	5.1470031	4.936077	7.892462333	5.301056	8.292805	4.662383667	8.697865	3.995955333	2.207663	-4.519292667	3.929995667	8.077952	2.20499	1.832433	1.010609333	-0.1975155	2.443175667	5.746510667	-0.891288667	3.3068315	-0.892468667	2.378986667	1.606138667	0.490174133	8.514266	11.09655167	1.637519	4.8175964	10.67079537	5.825766	3.780188667	9.895985	11.965612	6.954642
APBB1IP	33.10516	41.44909	10.941	19.70519	25.48369	19.2769	11.92832	38.03831	17.02248	31.2209	29.26629	4.740268	51.28043	85.20158	82.43509	39.10394	79.77584	82.8944	63.71978	53.05536	92.35278	84.74317	63.60194	70.27608	21.67569	54.15559	63.96767	40.4088	47.2971	30.59911	47.13383	40.48939	47.57944	38.13438	9.404373	42.53103	50.45531	6.285977	14.89455	8.071328	17.93589	10.91147	9.512055	19.76484	12.6229	11.49805	23.36562	13.56755	25.40904
APBB2	70.67137	138.2666	94.36022	80.68534	135.0526	113.1966	67.57186	92.42459	110.6171	80.61793	133.5341	79.08957	12.28617	39.86969	47.38877	21.04939	41.1083	58.47963	75.62995	31.38471	44.46596	62.09084	42.24469	67.59954	32.8582	33.44457	53.40768	50.04802	104.1073	44.38131	46.00635	77.72226	57.10703	100.677	55.30141	66.28447	77.46626	179.4969	146.899	162.8649	121.7169	132.0709	132.5946	131.2163	172.1149	199.1523	166.829	189.5918	135.4801
APBB3	200.05005	468.3078	312.5068	327.6407	463.30515	277.9474	295.63275	190.8022	244.3005	161.282415	407.9105	247.12915	329.0834	314.03625	427.3129	351.25535	326.4025	441.1052	302.0857	320.8338	298.91395	378.8076	247.6892	357.99285	306.38635	250.3523	316.3157	252.29765	321.30805	348.1188	393.3143	483.58235	244.096	297.71195	306.49805	238.23085	304.8963	457.44355	474.4598	341.63385	456.41795	385.74365	377.342	346.5643	356.4605	372.38965	396.20465	419.0844	448.2876
APC	-11.4564	0.5748323	-2.741377	-6.216887	8.573853	0.0395598	-0.5871007	3.123423	-1.9842	1.598318	10.62292	7.262735	12.13177	11.02313	-2.435471	0.9777626	4.478259	10.88106	10.05595	3.383867	9.045399	3.121591	12.50306	-0.2864725	2.401741	7.923893	4.906612	-3.847929	7.43855	8.723452	4.764551	3.889654	-4.94441	2.770166	0.222426	4.550608	12.73277	27.64935	14.98149	11.16744	9.055728	7.037476	17.99876	9.578174	5.915398	11.53388	13.44318	13.98287	-3.878255
APC2	-0.1392186	2.658406	5.977933	3.921661	5.547579	5.51296	5.057802	0.709303	-3.902013	-2.68918	-4.213978	-4.247973	1.566509	3.547948	2.349607	5.540647	1.433129	5.645477	2.070841	-3.071437	-0.8249757	3.689853	-3.480941	-3.953178	-3.449199	0.2354492	-1.696654	9.816606	-3.49096	-1.89361	-4.502659	1.159867	-2.926703	-4.909909	1.212511	-0.7386886	-1.849351	1.59127	2.599475	-3.391682	-0.4652515	2.333511	-3.903217	-10.19807	3.450478	0.153725	13.98287	-4.498587	4.553103
APCDD1	31.24379	42.27461	161.7257	229.954	35.65088	172.465	241.5564	37.37871	223.1751	27.28101	23.71293	148.8826	241.3055	55.40346	37.59412	266.3511	58.52254	28.84725	48.33524	268.8634	68.79712	34.34027	40.52193	37.42325	273.7364	27.68382	34.32765	31.43118	23.91654	183.5067	25.10617	25.31336	14.851	33.1501	188.8836	15.94065	24.64828	672.5961	87.6601	128.3456	83.6496	139.8425	114.9192	112.8447	82.36421	341.5992	80.14648	350.2092	84.26698
APCS	22.60267	17.89642	23.38716	21.10292	24.21249	9.207109	17.85575	12.18808	13.05596	16.29148	18.06806	17.79839	25.20064	23.50418	17.30437	22.60267	22.87353	28.34841	21.83896	22.9359	15.16464	20.35947	23.62356	20.02539	21.03284	24.54101	33.74592	17.67171	19.73882	18.72305	17.77995	20.84578	22.9359	16.93184	25.45371	15.50153	17.45804	21.30693	20.42542	15.8639	25.92256	16.59533	25.43882	20.84361	24.25241	26.25817	22.20348	31.54253	40.77343
APEH	466.3881	521.9074	393.3883	455.7338	561.7025	488.0087	472.1988	526.0471	465.3762	587.8721	513.2853	496.564	931.6655	779.7145	828.4006	766.197	813.9313	922.4893	948.6481	842.7328	896.5223	837.8882	849.3129	818.0088	734.2991	816.4316	877.8842	632.6071	764.7157	602.0619	671.5546	670.4332	674.8859	733.8762	595.0007	699.303	759.7463	1053.417	949.3284	1067.86	983.2753	1156.687	901.0407	1387.203	919.6052	1213.909	944.0425	1243.877	1047.17
APEX1	1619.0325	1474.6145	1837.107	1605.0815	1401.0825	1824.017	1651.4175	1335.484	1864.814	1489.0575	1540.8895	1823.7405	2353.1275	1865.6955	1737.8315	2467.9585	1929.3565	1708.1605	1619.29425	2575.222	1898.815	2010.036	1906.035	1568.6326	2145.917	1891.8305	1554.1277	1756.4875	1342.463	2123.9775	1269.654	1438.545	1509.924	1344.8611	1860.819	1450.75	1246.62625	3029.935	3344.1965	3115.451	3609.4415	3438.706	3029.3885	3184.449	3669.8345	3049.006	3483.3305	3028.3505	3439.839
APEX2	205.1964	167.0995	176.3045	195.9868	171.1898	184.7967	193.0647	185.3706	181.5645	199.2105	172.9774	173.9757	310.2423	383.1674	361.9219	340.7718	354.9795	361.1823	289.204	297.2465	355.6618	331.3014	395.6707	293.9507	327.1604	357.8241	299.5981	324.9542	261.9877	276.2658	329.9962	315.9715	370.0093	257.8762	300.1719	305.0382	280.8298	431.7703	454.5271	530.4688	419.5056	507.3875	390.8589	513.7596	382.2181	415.824	391.3926	473.0872	505.3124
APH1A	362.62887	348.254795	423.11581	374.39047	335.300825	424.51791	385.07034	323.10382	456.930615	368.212695	314.727185	386.746995	438.41133	385.16036	393.91193	472.23659	371.086875	389.906585	369.30901	441.10302	414.4792	430.2058	381.49319	325.25879	450.769995	360.676965	322.899	325.5862	344.65645	414.6483	353.9938	324.21715	342.53545	279.7219	389.51015	327.80865	296.1041	645.37865	495.10975	548.27825	537.2967	574.67025	587.94515	627.92375	514.80345	590.1722	505.46925	558.2362	521.597
APH1B	349.7781	416.5446	135.5122	154.4693	452.441	124.5079	143.9449	282.771	119.0152	294.2317	387.9348	112.266	499.4962	507.93	580.1561	437.4425	523.5693	617.9606	622.3612	409.8501	536.179	537.5003	552.5178	673.0872	194.2721	555.1343	647.2866	468.7625	493.3247	276.3832	410.0109	465.5843	404.6724	534.0927	149.4383	422.4568	470.8048	444.9032	322.9916	454.8459	375.7964	462.6975	292.1463	385.3192	257.7468	420.5917	298.2021	495.6602	364.6548
API5	445.1449	313.6757	376.6239	405.651	324.054	520.6659	483.7274	464.9238	556.4857	433.9333	337.2333	508.6691	460.6994	630.3442	474.3737	500.6657	636.6241	483.4763	517.6418	541.6013	525.5485	557.3845	527.353	455.2607	637.2858	591.3557	481.3574	415.6795	377.9143	351.8353	393.9372	340.6222	380.1187	389.1646	445.1449	388.445	369.1296	1031.072	1242.487	1221.279	1204.233	1211.085	1375.905	1530.941	1420.885	1157.945	1350.917	1167.605	1195.72
APIN	3.192893	6.497868	-6.179466	-2.454718	0.0929924	-0.4817326	0.8186585	3.208519	0.07741785	6.540767	2.902821	-2.407638	6.92029	-3.71002	-6.204509	-7.989067	-4.487031	4.142287	0.1898038	-4.346671	-5.154564	-1.573552	-2.579973	-3.751064	-7.18845	-1.053145	-8.535211	2.156112	-0.3553614	2.398525	-1.262283	-4.598223	-2.371039	-7.716825	-0.06482782	1.279934	0.1998059	9.464562	9.785047	1.921682	7.315407	0.2902173	3.06846	8.199349	10.47483	0.7506744	6.243935	-2.411596	-3.836154
APIP	135.1054	104.1073	77.46626	75.78404	113.3244	82.20984	91.77267	140.9661	114.3049	163.363	159.7715	125.5921	76.79096	195.7288	108.4087	76.48448	187.1955	115.0753	130.181	79.52343	189.4269	151.7524	136.3253	102.2181	90.57867	152.3643	115.5088	131.7481	132.2128	120.6241	211.4293	143.0822	165.6525	137.865	92.46292	160.2518	127.7157	257.03	282.1487	309.7661	307.6791	277.413	329.9131	368.9284	322.211	286.5055	306.4287	289.2129	312.1248
APITD1	181.59603	207.452375	155.318225	158.06381	167.507735	138.55492	126.542075	181.06103	154.32806	161.577175	172.92702	129.450815	127.89536	207.451875	201.00642	133.477615	202.23099	168.780205	153.534225	159.889255	209.372515	198.434115	201.471145	132.15065	168.066765	171.33034	152.12159	168.564305	120.42348	119.488525	131.39417	146.709655	155.007055	135.503335	131.193335	156.249745	118.09972	303.3145	244.6055	307.9145	246.89755	306.29135	203.88808	277.66086	234.02857	316.3558	244.781795	287.89815	229.48455
APLN	6.500209	-0.2750968	19.71154	17.50806	3.147832	14.19251	31.80116	7.535718	28.65684	8.998179	3.14609	17.62861	25.32271	9.70902	9.636597	28.04044	2.138161	10.09871	16.72663	22.9744	17.53352	8.843389	4.608428	12.33137	39.71178	11.01957	30.4371	-0.2529069	11.56887	21.45907	10.87375	2.471869	6.987451	6.756127	19.09758	7.862898	4.825877	23.50303	14.49325	3.026145	3.927873	1.768681	4.499782	5.764185	1.252521	3.949543	11.55165	9.703547	15.0189
APLP1	13.191095	3.2361615	60.79299	59.0507	3.90343	65.205075	61.551925	5.9990255	55.116195	9.9067055	1.03544125	68.726925	194.37157	78.279455	45.755875	161.79413	81.80851	45.4045655	32.470575	180.57372	89.032425	58.098215	45.09586	30.9490235	174.556505	45.63002	28.152985	17.093749	14.715912	105.194865	42.9137	27.52746	18.072555	14.9374424	134.151315	19.7596195	13.72602655	8.7430379	62.718175	43.85855	56.7447155	32.8017	61.18329	64.08327	74.418985	30.026025	54.918355	29.68567	51.623792
APLP2	-6.323771	5.137331	-1.957512	-2.895264	11.25868	-2.010327	3.300162	-0.06167583	16.04954	5.33778	2.51136	9.794088	0.3166163	3.339124	4.956666	-3.333254	-5.301854	-6.517529	-5.224377	2.403473	-4.883775	-0.4239124	-1.378366	-5.222932	-7.993455	-4.866932	-4.641731	17.25823	21.49912	13.56741	10.58468	13.08155	2.580446	4.91112	6.01903	9.895988	27.10327	28.11929	14.27509	23.16089	2.40937	28.49264	19.5633	54.39944	25.60706	29.98647	10.21753	30.68487	8.976443
APOA1	-12.7194	-11.4306	-5.654904	-5.619986	-9.902732	-8.864979	-2.595397	-11.80692	1.953252	-1.676486	1.380556	-2.476359	-5.571975	-6.676672	-6.809103	-7.516766	-7.131984	-6.991611	-3.783057	-6.766527	-9.537418	-3.785708	-1.72844	-10.32324	-15.17745	-1.945899	-4.83308	-6.821785	-3.034863	-2.471367	-11.06518	-8.27848	-4.854944	-9.804883	-5.380607	-14.06892	-14.08907	-3.826048	-2.017476	-2.591772	-3.419631	1.063531	-8.061546	-0.8759733	-7.319985	-0.09575606	-4.103363	4.021369	4.935377
APOA1BP	875.3631	841.6424	872.5073	833.7928	857.5357	917.4124	824.7164	847.2242	657.8409	756.6177	729.7068	715.4082	1234.423	1322.623	1175.444	1142.074	1423.771	1217.471	1256.519	1249.578	1567.137	1227.188	1451.182	1364.122	1385.638	1483.252	1291.602	1069.709	1035.297	997.1227	1253.571	1047.288	1188.232	1124.64	1058.961	1130.335	1020.102	1192.182	1138.975	1244.543	1102.794	1354.344	1128.091	1217.626	1064.38	1129.924	1116.316	1166.377	1187.619
APOA2	6.982917	3.78313	-0.08463425	10.91602	-0.2168829	2.212278	4.89454	-4.647381	1.131967	1.772269	-3.516271	-3.442052	-0.2599952	3.086503	-1.091049	0.2493838	-0.2168829	-0.04367146	0.8693746	-3.993758	-0.1905499	-0.4509831	-0.02405338	0.9970936	0.6738651	-0.6311945	-0.6272948	5.020357	7.248351	5.397039	2.812031	4.660412	4.792959	-1.378366	6.441311	0.7223273	2.099608	2.966738	-0.4713994	1.805156	5.03085	4.727205	1.841852	6.605827	-7.809391	2.22987	-2.544119	0.4512567	1.206987
APOA4	-11.65255	-12.62158	-0.4185591	-10.48753	-1.834585	-7.05844	-7.621639	-5.879569	-11.78435	1.982807	-5.901295	-8.983745	-4.106356	-6.345827	-5.866644	-1.757668	-5.591854	-1.042816	-9.060203	-3.101512	-6.786208	-0.7108808	-6.867749	-6.613158	-7.399134	-7.373904	-3.179775	-7.013322	-7.059861	-8.809768	2.312846	-9.432227	-6.082837	-5.758729	-4.162827	-10.71257	-1.633247	-2.334121	-9.870229	-6.861624	-3.34325	-12.36085	-12.69588	-2.487086	-9.241909	-2.167653	-5.34345	0.8206772	-6.54165
APOA5	-3.405755	-4.2709	-1.508987	-4.026316	-8.532923	-6.771616	-3.980152	-2.782863	-5.910627	3.586408	-0.5672693	-2.355763	-1.554386	-6.370013	-4.909909	2.437583	-1.553305	-2.875863	-2.761383	-2.985442	-2.785352	2.509717	8.141361	-3.90062	-0.8644862	-2.944654	-0.08026919	-6.824922	-6.106908	-0.3634394	-4.770054	-0.8449581	-8.542676	-6.088237	-2.049811	-5.008942	-5.128075	-6.837691	-3.091621	-1.027168	-1.140506	-5.071641	-3.929742	-3.700907	-2.76475	-2.935671	-3.750811	-5.299799	-8.393527
APOB	9.160139	11.55385	8.006207	4.165381	9.502508	8.965611	2.094951	8.3478	8.609642	11.21892	12.89107	10.63751	17.04524	9.977134	19.4351	17.83317	12.31516	12.59174	13.59799	10.28157	8.67985	19.20947	13.65834	11.40489	11.97445	22.29229	8.060116	18.46654	4.072345	-1.985627	5.994315	7.42751	2.412015	5.785861	-2.323564	3.45267	0.3785165	70.47639	-1.351199	31.97032	11.27829	35.28265	1.320524	21.0025	7.842203	47.5837	7.057225	34.71288	4.381206
APOB48R	-7.085524	-3.169261	-1.815913	-0.5547913	-7.304547	-3.864439	-6.771616	-6.92353	-9.151527	-3.662623	-4.435837	-7.531733	-1.293007	0.4210961	-7.682643	-0.08154258	0.04885745	1.24664	4.719021	-4.334964	1.237191	-7.346256	-0.553624	-2.173143	-9.39306	-0.2404562	-2.509285	-0.9409939	1.491524	0.05569907	-1.380668	-1.742998	-2.997921	2.526037	-5.583348	-7.192225	-0.8077618	-10.02514	-9.563127	-7.379392	-3.873356	-8.863648	-2.081742	0.2902173	-4.310977	-2.986346	-6.79779	-5.208537	-7.25928
APOBEC1	-5.860656	-5.040828	1.58753	-4.803399	0.5493936	2.047971	-3.879203	3.252716	2.344235	1.293828	-1.711669	9.305842	1.905229	-3.094705	-0.7252051	5.640938	2.946583	0.5195894	-0.507607	-1.295631	3.247723	0.7480392	1.899325	-0.000870082	-4.514823	3.929768	-3.737721	-3.058745	2.873318	-3.856753	-0.9899687	-1.046597	-2.644132	7.493705	4.369143	-3.764862	2.459666	6.529208	-4.81968	7.452577	2.129416	6.324691	9.067114	-9.392407	1.88846	-3.669182	-3.853501	-1.740233	-1.628619
APOBEC2	2.175965	2.687955	1.905229	-2.943273	-5.442334	-5.139069	-3.685486	-7.165132	-1.639896	-2.72177	0.4727621	-7.311699	0.440344	0.1586121	-3.747225	-1.48841	-6.325348	-4.57784	-2.167798	-6.430443	-2.769808	-7.208271	-4.482882	-0.6326633	-1.209164	-0.7386886	-3.930966	0.07161842	-9.441903	-7.50452	-1.677826	-4.053928	-4.037997	-2.425399	-10.33571	-13.9701	-6.945451	-5.690953	-3.338265	-3.512283	-3.070978	-5.97376	-2.720438	0.5820004	-8.540708	-9.892501	3.771393	-6.149742	-4.723205
APOBEC3A	-9.986711	-8.092299	-2.810806	-4.701247	-13.39621	-2.350333	-4.466718	-4.979946	-9.660534	-4.988976	-4.154568	-6.960378	-6.399518	-5.779931	-4.968588	-1.278685	-5.995853	-5.915959	1.268365	-5.85001	-6.958372	-4.712203	-5.739558	-5.682882	-4.015826	-1.629166	-2.175668	-7.868093	-3.096154	-8.149941	-5.133463	1.584251	-5.352462	-6.588628	-4.100636	-3.662623	-4.513556	-11.46367	-7.176986	-6.80821	-9.049108	-6.343698	-8.803456	-5.531625	-5.57585	-3.494604	-4.912731	-8.655452	-7.375146
APOBEC3B	127.6217	19.8317	79.26534	90.71513	13.23138	108.6563	109.8149	126.8542	111.1684	113.7861	10.49763	66.53188	29.02143	42.19954	9.639432	20.65759	38.67215	-5.299373	12.22278	26.95599	40.80558	-8.765602	56.76911	18.10272	75.10844	39.56399	-4.203205	65.99989	20.79663	30.01593	42.87751	3.179293	50.41497	14.70888	86.0614	51.97572	17.18265	12.02384	12.11007	67.37576	22.9115	68.45123	-3.030357	44.22327	0.7933347	26.23679	-6.139478	10.96187	6.184149
APOBEC3C	41.71604	41.46589	30.1725	31.85817	26.53067	39.27708	33.39793	32.24224	28.33848	29.09164	30.75358	27.06825	110.1373	106.0467	67.52462	96.77573	92.42459	86.32093	59.84879	98.90144	102.9359	89.21146	98.10848	53.40768	65.12068	92.61454	54.52909	74.54829	63.51837	82.52516	74.00362	75.28244	73.33345	48.02247	64.24538	76.70167	54.70971	85.89074	109.6221	79.48364	123.5436	83.06635	105.5857	83.86768	85.30495	80.41009	98.06124	83.84041	107.958
APOBEC3D	-6.210599	-2.589122	0.532869	-4.410687	-1.01642	-4.65458	2.388662	1.564807	5.626298	1.493184	0.9853376	-1.683228	-5.096407	-7.547089	1.563053	0.4982055	-2.506973	-2.889154	-8.118657	-4.388464	-6.114977	-3.588643	2.681862	-5.741211	4.06836	3.78313	-1.989661	2.023243	-1.692923	-3.335839	9.274942	-7.923501	2.753418	3.531794	-9.176903	-1.406454	-1.103176	1.777912	6.174158	0.3598503	1.237363	2.083155	11.59159	-1.595964	7.429334	5.116758	-0.03637219	4.088264	-2.002903
APOBEC3F	133.26247	106.8005233	102.6830133	117.9203733	99.53629667	85.86614	101.0998267	123.86818	92.16512	126.28922	90.14667	83.68473	178.13023	142.45602	148.0998333	160.75419	148.4386133	137.9348167	115.5851767	149.55278	156.63298	130.1190967	213.5319233	129.3861133	154.2672967	228.8069433	119.8502333	233.2952067	113.1174067	148.5455367	148.6171067	130.35708	215.45795	113.2323467	134.7413167	200.1583133	113.7271	155.4290967	226.1124	204.9680233	229.3843	202.55475	223.6474	169.74431	181.4461633	163.9541033	194.0977667	167.7424867	236.9959333
APOBEC3G	55.06252	59.12078	39.86969	40.33294	56.0153	36.26405	43.21672	54.31367	39.09077	44.97871	58.99837	44.53596	40.48939	40.37574	56.10001	39.91162	30.74263	55.36841	41.89329	51.26279	35.27914	46.22643	61.36963	33.56748	39.86969	43.60866	15.50673	67.39457	34.06373	47.2971	38.78687	44.15765	50.68036	32.63109	34.52123	59.05927	30.02682	94.10107	136.2089	83.30232	153.8151	80.61457	115.0038	67.5983	146.899	70.73936	130.0345	80.84543	160.7749
APOBEC4	-2.058898	-2.249747	-5.678147	-3.75569	-8.495257	-6.430443	-8.873227	-10.29715	-5.75426	-0.2237962	-6.256388	-10.15611	2.114787	-7.044365	-5.301854	-8.667118	-7.025541	-2.170634	-0.8763551	-11.53555	-6.901448	-6.841122	-6.925129	-4.676025	-1.607884	1.149209	1.577041	-2.84864	-9.569509	-6.525613	-11.1837	-7.218173	-11.06974	-5.755567	-7.837797	-3.805401	-5.812953	-13.21896	-9.796128	-7.996225	-11.66312	-13.54895	-7.836642	-5.167328	-5.093779	-9.173171	-10.79634	-5.200371	-9.674096
APOC1	5.46135	10.33477	6.867506	13.08611	10.05595	14.57908	21.9821	11.21535	20.3244	2.449354	18.27122	12.1229	24.7152	28.13313	35.94474	27.24088	33.42109	35.17591	15.62687	27.01499	32.97254	45.82674	38.40706	3.874664	35.81231	19.55096	12.3228	26.83094	17.35475	12.42191	8.341869	5.479009	12.20346	10.85349	22.43205	18.0445	7.375186	233.1004	186.5127	88.03358	178.6607	125.8991	148.1893	158.996	158.2526	170.8425	154.8425	199.0872	168.606
APOC2	6.325262	10.24887	2.023243	12.2336	-0.21143	-2.864279	-2.297361	0.5532433	10.04581	15.82292	4.545002	6.805416	14.25979	1.124207	2.131717	-1.024061	0.9355198	4.589237	3.315431	0.6493807	9.392017	19.51922	16.65592	7.324568	3.405712	3.25932	17.34917	1.030028	9.465943	5.168876	11.05361	14.14862	11.85851	-5.66906	5.46135	7.050062	3.522564	22.26484	15.25651	20.59447	5.479115	12.09255	2.176332	8.150516	0.4066826	3.897663	3.445353	-0.8463646	6.088301
APOC3	-5.081959	-9.671237	-8.15239	-0.9211495	-3.152753	-5.34954	-0.7239764	-4.772857	-2.325101	-5.482842	4.645939	-4.947025	0.90115	-2.322227	-5.03055	-0.2706675	-5.729066	-6.065053	-7.095096	-1.092331	-6.766527	-7.219995	-4.600687	-5.01305	-1.930389	-1.089949	-4.780168	1.837155	-5.664198	-7.697533	-3.932449	-0.6298762	5.043492	-12.31452	-14.18355	-5.445479	0.04885745	-6.174886	-2.372119	-1.15016	-9.191975	-7.261374	-1.686345	-3.135286	-0.9903295	-3.138609	-4.331928	-5.29846	-7.510739
APOC4	-0.4804964	4.522985	5.720393	6.785726	-0.09435716	-7.166801	0.7963549	2.566011	-3.671108	-9.311764	-3.774924	-5.312767	3.825879	1.333887	-2.737139	2.114787	1.619233	-6.849722	-2.649645	-1.667552	-7.655643	-5.168602	-7.389749	-4.174694	1.363695	-4.108874	-5.971631	5.340174	-4.150838	-3.677467	-5.388158	-2.357171	-0.2086419	0.8721128	1.582513	-4.612968	-2.71885	2.003132	-7.255069	-2.30949	0.04371186	-4.83048	-2.891393	-0.6151929	2.793245	-5.116136	-7.333249	-13.58724	-3.218281
APOD	5.481014	150.2966	12.94876	6.941955	150.4112	12.39037	6.131099	-2.610824	5.49172	-8.901732	129.392	5.415153	37.09171	37.10534	981.4086	43.59288	38.54018	882.7101	686.5183	40.82532	30.9561	791.2325	27.26176	713.4662	61.01044	15.99018	792.1249	5.767335	548.4802	24.07177	15.3091	593.3378	4.575702	570.9418	30.03807	11.52718	462.3777	2482.656	-6.104039	180.481	-9.407517	174.0037	-2.307478	284.4057	-0.4355778	2155.922	-7.47198	2228.689	-4.441633
APOE	41.83058	242.0311	115.7337	117.15	173.845	78.1513	76.56443	23.56574	67.59954	32.01632	192.817	74.31592	197.4077	199.9768	709.435	171.5805	191.0391	671.9641	390.2281	183.656	254.3434	800.9938	144.156	372.0706	152.6073	135.0526	386.95	101.4699	246.8167	101.7079	123.7398	429.5027	73.70491	211.7583	85.171	60.58904	225.2588	905.3372	183.0805	116.8416	162.4322	125.9398	280.8914	187.0249	287.7505	493.487	271.7996	547.1882	164.3004
APOF	-3.294305	-2.776093	-3.147502	-10.28844	-11.6674	-1.915399	-9.308822	-7.31725	-0.7292382	-0.7949213	-3.884631	-8.434878	-3.969533	-5.452848	-1.985627	3.407477	-0.5821262	4.72676	0.8423672	5.842536	-1.860326	3.693347	-5.749727	-0.5158809	-6.406424	3.227173	3.865227	-0.9127759	-2.67589	-1.962785	3.201308	-1.897473	-1.339304	0.8763248	7.540843	-2.285783	0.7209114	2.831897	-5.701349	-4.844548	3.582871	-3.000654	3.208161	-5.658137	3.122285	1.561168	-5.108745	-1.048777	-8.406324
APOH	-9.462485	-8.64462	-15.57377	-5.033368	-14.91088	-6.389644	-9.630158	-9.364317	-4.099122	-2.002925	-4.892335	-8.111932	-4.963438	-1.167254	-12.79862	-7.321324	-10.83753	-7.334859	-3.22569	-6.036394	-9.584921	-8.418344	-7.655643	-7.260905	-7.198812	-8.039029	-5.414028	1.791592	-9.165673	-11.51554	-16.89492	-8.200727	-5.445479	-11.32065	-8.339473	-6.14886	-7.290096	-7.163435	-7.761127	-9.305802	-6.123942	-16.14176	-8.918387	-12.71775	-13.45702	-10.3661	-8.659725	-5.636582	-1.585349
APOL1	10.651297	-1.1518575	3.536148	5.7516585	3.87828	6.655143	8.6517575	12.4955585	8.08614845	10.1753465	8.196236	3.5244485	1.41619	5.952664	1.099446	1.02676	1.525252	0.6024455	0.029279	5.485779	8.8662625	2.942988	12.04880495	7.2038605	-0.4233955	4.232446	8.3304785	3.5544735	7.900169	-2.046719	3.141885	6.990321	8.261546	3.029257	2.279568	8.1558945	10.7922025	15.932944	10.73122	16.944477	10.884264	20.6092165	21.883085	19.5949915	23.74799835	19.750575	14.712	13.43228	13.4176435
APOL2	30.37117867	22.91296967	13.3862787	14.997914	28.57884803	18.02287033	13.18431667	22.512996	21.75209367	24.780589	30.58338067	15.6051228	15.30814167	26.11345113	28.59964935	11.73824867	20.31598133	28.96763233	24.04948133	12.39238033	21.75538737	37.26363467	36.72629167	30.9925	16.08600567	28.24624567	35.706459	23.08610967	22.23153933	12.6133161	22.71965867	28.14713367	24.365558	25.75655933	16.44250453	26.415888	19.886406	60.706321	27.60739867	37.21424267	32.919943	50.58980967	21.834531	34.27110383	21.12681967	41.80393867	22.239608	40.85816233	27.4353
APOL3	4.372709333	4.224916333	3.84827	4.691781967	3.871608667	5.592471333	0.685354667	2.856078333	10.09218	4.343215667	2.984859667	13.98656367	20.37780667	9.161786667	9.556466667	22.76858	9.40826	9.831066667	12.31396	19.73692333	17.98981467	24.34624667	17.84803333	8.589373333	14.35267167	22.0035	16.65223333	12.091465	2.085636667	16.84617133	5.025256333	6.319806667	15.34881	5.876288	9.371693333	11.212505	7.54302	65.30803767	14.116461	23.32912667	14.49324467	22.26502	20.70802333	28.18409333	15.76369667	57.08199667	21.55989667	63.83194333	20.35721333
APOL4	-1.7663495	1.6468345	0.2846155	-1.81894	1.124184	1.944157	2.7807375	4.01625585	5.228429	3.1210485	0.009439	4.683501	8.4394335	10.643464	4.3413875	2.5912492	12.069415	4.47730385	10.278852	7.284021	7.2320178	6.226435	8.377451	4.1439825	8.0518565	8.0027725	16.2114475	2.03338978	7.52649	5.4249835	5.8655735	7.8469535	6.023038	10.575281	8.28686	2.53523	6.230979	2.2659194	8.57781	10.2050238	-0.02547	12.74366	3.8210645	3.6743045	12.530295	5.4687395	7.6403765	5.619845	-2.8001625
APOL5	1.582513	5.831043	-3.508509	0.6693928	0.8910041	6.985052	-0.898648	4.530962	12.06732	-2.454718	5.943625	-5.493306	8.550082	-3.544818	5.731789	5.346757	5.001655	1.965469	2.104275	0.9155841	5.320629	-2.335505	1.625765	-0.5729057	9.271672	0.1467595	-2.473896	-0.2032873	-2.629262	-0.6561559	1.177032	-4.890983	7.207163	5.905756	0.7729853	-0.4365602	14.32872	2.859491	4.104039	-0.3445644	10.09291	-0.3167864	-5.426449	-12.61452	7.968733	3.561974	4.903314	-0.3211634	-0.2042486
APOL6	15.03542	19.07942	11.92376	9.871517	16.79745	8.310113	5.408216	9.362024	18.24237	14.37475	0.6889327	13.33978	16.27963	10.73057	7.800214	6.664175	3.32478	6.980531	14.01011	12.97859	11.85102	4.821967	-2.150341	5.667314	8.504704	15.78382	11.5159	-2.023059	3.203211	4.92617	2.571498	11.00758	0.01590638	-2.28451	5.269303	-2.726891	0.6798042	21.85051	26.41096	32.83997	34.1978	22.92749	37.30007	11.62009	28.37462	6.824747	28.83707	19.68118	14.14632
APOLD1	24.1784	14.87049	14.81058	22.29229	11.92832	18.83884	27.88789	13.8666	18.48614	17.62861	-1.787796	23.24787	16.433	30.66731	20.03726	16.42696	39.72695	10.98793	21.35218	15.39008	25.39026	12.15152	40.05816	22.85873	40.21515	30.78494	20.98108	14.47973	4.722847	-2.403771	8.352913	-3.604112	6.014395	-7.456706	16.22533	9.027587	-0.09032445	41.56136	173.0653	65.28432	142.6202	47.86619	127.4497	77.3588	116.2365	39.13326	124.9235	47.34324	147.9482
APOM	27.75118	34.01445	58.03743	66.08137	41.37186	55.11211	76.19859	39.17984	69.38628	26.83094	26.7923	60.46128	105.2496	72.89725	75.13737	74.86111	65.45152	66.12207	51.54487	81.15939	57.83049	58.88202	71.77792	49.62557	132.0594	55.46967	45.43525	46.96899	29.88851	50.47297	46.81242	47.96152	37.02183	26.89321	86.51826	32.82109	39.41278	97.85484	139.1127	94.02888	143.0259	99.74327	160.4796	119.4075	129.206	85.36913	115.4843	99.02993	151.2616
APP	1423.719967	1058.154367	2518.049867	1881.389433	1005.893433	2654.117133	2031.318967	1303.669833	2114.079367	1222.772	894.4426	2104.394833	1022.60162	794.4482	697.2685633	1236.120603	867.1875	653.14533	535.12725	1237.48386	926.8003667	670.4525233	721.2567333	619.5423067	1488.123433	637.8549467	589.7483367	659.9993467	607.0879867	1508.4715	933.5159667	803.7555767	772.68779	515.13366	1949.2063	656.8765	528.79007	1113.906333	2258.697867	1317.106333	2263.5565	1380.936067	1858.575267	1510.0262	1229.956233	1187.111333	1311.558833	1091.194533	2129.301033
APPBP1	492.1686333	450.2003513	425.7946352	426.5945116	487.842479	442.426675	482.6932837	513.0679144	460.0489586	503.09507	475.948675	451.6953947	273.398007	372.1811869	361.6031893	312.9009207	391.1474217	336.8754927	330.9829797	287.5182923	394.0449393	324.195486	351.0987263	343.70112	345.0358983	373.3855953	371.0052457	460.0531702	487.3824217	355.2747313	452.676855	410.4388163	450.9251237	411.9512903	393.3007187	473.191182	436.1179	951.9974867	921.0013233	1056.780762	937.661864	987.7161767	956.9157447	1061.305933	1021.547357	1021.176837	974.8001327	967.7231433	923.4789733
APPBP2	650.4359	752.2275	928.2928	1017.326	683.9601	854.9744	873.5897	691.5983	829.3484	594.7257	597.808	816.4316	426.2696	473.7472	500.6657	453.8342	395.4925	511.8472	341.6991	386.2867	354.0858	438.2806	413.815	377.2284	579.3311	424.0509	329.7068	453.4612	305.2936	403.3219	446.867	483.985	438.855	278.1729	572.6893	457.8255	329.8357	1021.612	1323.698	921.0305	1255.765	952.9938	1272.14	897.365	1255.293	1032.449	1443.201	1000.791	1206.823
APPL	46.65511	45.38141	34.01445	45.98857	57.92372	45.32317	50.47297	67.32355	49.92597	59.84879	69.86158	66.46251	60.22498	56.29084	69.94347	71.30556	57.34845	61.15311	93.39502	60.60654	65.60403	65.00225	58.81726	71.91038	50.03045	59.24867	74.13908	65.12068	90.25121	77.02407	88.06453	116.5708	67.52462	65.80782	82.11427	79.08957	89.95629	149.0395	159.9366	155.7351	141.8065	137.8682	246.6121	211.2927	229.394	185.7205	205.2948	218.7309	185.2412
APRIN	82.857915	53.09823	145.68985	180.6795	61.25041	176.03125	218.6873	91.990405	233.9327	80.75036	60.688265	193.7315	85.24027	82.302165	35.88214	90.555645	66.86667	48.75755	58.98639	106.07487	51.7232	47.540315	56.10911	52.093025	147.374995	61.67909	48.086745	56.40585	48.727415	86.950775	45.448995	31.109095	66.43897	56.12783	149.616285	47.13403	45.003765	161.23127	161.17965	139.368455	151.18885	147.520065	168.39625	149.70925	157.2759	153.52255	170.0974	158.18632	134.489795
APRT	606.93095	775.6202	409.229	449.0619	787.58115	402.06635	370.55695	599.15145	285.3093	597.9444	700.5459	325.4315	636.86405	709.32425	888.01955	574.7655	704.3039	843.4414	1027.87365	615.37565	834.46975	940.0748	955.5076	1121.2417	502.747	946.188	1119.14005	722.07675	746.1016	395.38375	560.67025	685.5519	691.91045	725.7539	372.2019	670.66705	670.41375	1136.352	878.34395	1044.90805	885.50795	1146.3189	853.33325	1045.3535	832.08355	1177.09925	829.0661	1165.34595	904.4295
APS	-6.053433	10.1697	4.431909	0.7568065	-0.9532843	-6.261895	0.7381788	-0.643509	-7.645514	-0.3458781	-0.9994344	-6.150288	14.28289	2.418494	2.050902	7.38831	2.484231	-3.125493	-2.304744	6.595373	3.171744	0.5011004	-3.076883	-2.417166	-8.714426	-5.907472	-2.624377	-5.700274	-1.712956	7.879488	-1.890766	-5.48434	-4.122797	-1.235193	-4.897892	-3.531681	-0.5103251	-7.898709	10.40266	-3.648368	2.627499	5.219751	4.625185	7.011146	7.011146	-1.597614	5.309311	-1.098534	-5.34345
APTX	197.7265303	223.4989453	173.668595	166.7449587	212.5061827	163.3588697	172.2136613	188.2656667	180.0563227	202.2658967	217.0036233	170.911882	106.11111	175.710782	172.1140633	108.61063	174.50372	179.91731	139.1441233	109.86445	160.71518	185.7631267	174.5198983	118.4265003	139.2587197	174.24137	126.2007967	190.4890837	143.888603	123.8534413	168.927217	199.16242	177.6975767	140.695075	116.5947497	167.877699	150.7555937	344.6098817	381.3779917	418.3785657	357.5198333	392.7894867	384.1097623	409.6036357	414.0646147	386.7342257	392.620508	402.8755533	398.657031
APXL	790.2602	377.3986	831.8514	967.8033	318.3142	849.8618	954.5446	753.0384	832.8359	620.6923	312.6515	803.0685	254.2408	333.7485	303.129	259.7223	382.6672	338.2941	398.9326	238.5308	322.9043	245.9268	545.5444	490.3658	535.9529	508.6691	396.1926	667.1438	526.5499	273.8403	456.5255	363.657	603.7821	475.2089	642.7529	629.6252	498.7825	140.4635	106.7916	168.789	110.1695	187.2788	43.88828	119.8606	51.06215	143.2195	57.96372	157.1361	96.8285
APXL2	3.393017	-0.7462685	7.194171	7.564885	7.749727	3.958941	-4.166737	2.268266	1.883725	3.646204	6.416006	2.116586	22.0344	18.60927	10.69732	6.954408	16.35948	8.777687	26.45115	19.2769	13.96273	21.10292	9.720876	14.17336	0.8509594	14.42886	4.524806	5.585352	1.053798	2.532451	12.1229	1.977918	0.4006042	5.006145	5.165056	11.53128	7.517372	1.168684	-4.328571	-1.461507	-0.5391006	1.97779	4.59977	1.055112	11.02965	6.42172	2.764111	4.780217	-3.379396
AQP1	5.90313415	6.649095	0.1254915	2.788214	-2.4239507	2.07339755	-0.0558265	0.529686	8.9925085	9.2002925	6.5397083	10.700585	10.56955445	9.0851155	5.4178143	5.9513055	14.9457125	12.4729015	5.4977998	12.9740005	10.761996	11.5294429	12.5000435	5.7950905	7.9037655	11.7002575	12.3947675	11.4687845	8.886617	8.8971365	9.5136335	6.4072735	8.067735	10.8375015	9.4125645	10.8115605	14.135196	25.65114	15.782555	20.837	19.59291	11.5265065	18.33268	14.5870295	15.224235	19.70143	13.408186	13.572495	17.01654
AQP10	-3.465551	2.503461	-2.028645	0.8377185	0.3286396	-0.4654669	-2.593034	-5.642801	-10.67796	-8.092299	-9.667318	-10.1398	-7.821477	-1.083468	-6.033309	-9.201641	-5.718023	-4.641731	-1.718253	-12.78723	-6.481042	-12.225	-9.122652	-9.831495	-9.26292	-1.242862	-9.89554	-12.50785	-9.122652	0.4507439	-8.361562	1.956125	-6.347567	-3.94659	-7.462879	-7.419064	-4.506857	-4.379977	-7.700099	-9.078954	-12.18046	-8.442921	-0.09575606	-9.249097	-10.15455	-5.847812	-7.371443	-5.601888	-1.583463
AQP11	80.98657	181.0807	45.91633	38.26463	182.7432	26.70044	33.53112	80.89581	23.07226	70.37657	149.3236	42.42584	48.20203	77.46626	152.8921	41.71604	76.19859	147.3603	77.69601	34.48356	73.44611	142.5824	69.71453	97.61599	26.87188	78.31552	95.84551	63.37864	62.06358	26.06405	72.14342	137.2755	56.98539	47.47095	17.4893	49.92597	62.69339	127.6917	157.8502	84.75768	175.603	82.62239	221.5135	71.03619	199.4645	73.40697	216.7025	81.64152	145.7788
AQP12A	-1.16336	3.73657	5.78154	6.480056	7.974568	3.533633	12.63831	3.143925	-2.80477	-5.66906	0.8173853	0.7194241	-0.9041465	-0.3539355	2.71266	-1.722377	2.120837	-1.247085	-2.889154	0.1058713	1.93853	1.776906	4.581892	2.509717	1.234535	-3.378713	-4.659965	10.23511	5.365314	2.30589	1.80473	6.060956	11.74383	9.353513	2.583839	-4.14942	9.422479	12.31391	1.305914	4.211209	-5.135871	3.939142	1.401573	-2.931791	4.183785	2.690346	4.885771	1.748944	2.903878
AQP2	-1.393168	4.397651	7.847604	-3.921138	1.81719	-3.894148	-4.424574	-4.38568	-0.5833371	0.6994185	0.3608183	1.698344	-2.854034	0.6652735	-4.936801	-5.564173	0.998489	-4.912814	-1.287017	-7.280324	-9.873406	-6.970212	1.235816	-1.346286	-2.875863	-6.515841	-5.043623	3.706726	2.596898	5.08101	3.387554	-1.159012	3.423083	-3.981752	6.160365	-1.824241	0.9703354	-1.043011	-3.743835	-3.602688	8.264773	1.124984	0.222875	-1.698923	2.664828	-1.619323	8.143875	-1.581032	4.941145
AQP3	-5.891512	1.709671	-2.472522	3.547948	-3.423543	-9.597298	-5.049529	-7.021931	3.66282	8.011958	11.93234	10.29102	23.87031	20.21688	12.21075	26.66284	24.2045	48.86838	17.31204	18.93441	43.60866	47.2971	22.26084	15.61066	18.79998	24.31579	51.10192	11.95142	15.66433	15.01257	7.019658	11.48104	9.977134	14.41995	14.47973	12.6087	25.21812	11.29141	8.69231	14.0938	22.03752	20.90014	37.05148	13.70401	10.67628	28.09749	26.61158	11.47946	17.89197
AQP4	-0.4036585	-7.4048735	-7.1869385	-5.4234155	-6.4300685	-4.958437	-5.0303875	-5.54512617	-2.30885435	-1.999469	4.461411	-1.6339085	-7.223143	-2.676711045	0.38747	-1.718779	-4.508507965	-3.2271325	-4.20085805	-1.8942815	-1.55083	-3.567881	-0.2073365	-0.149736	-2.7398275	-0.1205645	0.798664	-6.526655	-5.02063	-6.0928653	1.3293805	-5.1835765	-0.94426755	-1.375978	-0.2571613	-2.6278535	-0.4456515	-5.157658	-2.998911	-2.6969945	-2.8774148	-3.456633	-3.4246404	-1.668332	-5.1230615	-4.62319385	1.1590059	-0.702324	1.9237065
AQP5	-4.542921	-4.509583	-3.753446	-0.8343066	-11.97948	-6.435742	2.258538	-4.216894	-2.690435	2.670588	0.1308756	-3.439047	-2.852624	-8.229452	-4.074625	-3.036134	-2.989223	-6.06994	-6.749245	-5.359855	-7.104746	-8.797297	3.239347	2.92607	1.601205	0.7870194	-5.802942	0.2550595	-3.161821	-4.18775	-4.423103	-4.086145	-11.06518	-0.9703553	-9.551813	-2.980278	-0.3350655	-5.765357	-2.840738	-3.121795	-5.148081	-7.628616	1.365204	-4.479172	-4.793051	-3.935172	0.9047437	-8.510062	-5.047777
AQP6	40.13564	18.36175	12.69425	19.90938	12.86104	11.07717	19.16264	37.16114	21.21731	28.0314	22.9744	31.81305	22.38825	18.96762	22.72413	13.21336	19.01224	25.3806	20.57308	13.92716	9.961842	13.80306	16.40509	3.973516	9.089437	23.17636	14.5036	38.32107	36.55947	21.68267	13.88032	23.64864	26.34451	28.53111	30.18431	32.65965	23.4298	37.75174	49.25713	43.58183	40.91991	57.25462	39.99541	48.56435	34.3512	36.7089	43.63394	45.30899	51.41225
AQP7	-2.827261	-0.1562064	-2.46003	-4.661511	3.154419	1.753808	-8.895846	-2.599207	-6.768279	-1.201387	-7.152264	-6.479416	2.450865	-2.512789	-3.99128	1.663374	-2.865493	-4.635358	-11.50212	-5.733603	0.9079651	-0.517033	-3.101512	-5.341449	-4.211346	-5.201171	-3.411887	-8.282936	0.8818964	-3.763533	-4.650163	-4.747242	-2.667431	1.667873	0.3154156	-2.852624	-1.271855	-1.868951	-6.391435	-3.068057	-2.805061	-6.611815	-8.040942	-5.063472	-5.274954	-3.725519	-2.844277	-7.194001	-8.587721
AQP7P2	-7.31936	-4.936801	-9.839264	-6.950685	-1.892076	1.568078	-4.777219	4.91962	-0.4365602	9.623236	0.1599783	-2.27958	20.81703	9.598596	14.2457	19.53997	32.37613	23.06407	20.98108	25.32271	24.29155	23.08801	28.05162	10.04581	25.26494	31.34917	44.85349	-2.28333	7.932231	8.176497	6.063239	12.65465	11.10634	11.04022	4.21037	11.26948	13.41283	5.36358	2.343612	7.524971	10.92479	2.108915	-2.479672	5.929309	7.787503	11.27409	7.517913	17.12524	4.979964
AQP8	-3.159167	-7.266721	-7.682643	-0.6174531	-7.106473	-4.917941	-0.4326505	-6.732187	-3.404548	-7.794704	-4.546963	-7.05844	1.423677	-2.499409	-4.531041	5.686814	-8.854757	-3.812353	-5.526378	0.6155016	-4.655937	-5.632424	0.8850017	-5.688993	-1.084828	5.166927	-4.261209	-5.641182	-5.441123	-5.504886	-6.695781	-5.782925	-3.850288	-5.269764	-3.753446	-11.07449	-6.333507	-3.78472	-7.791548	-3.048479	-7.322342	-8.650918	-5.977282	-9.587938	-5.438058	-10.5602	-3.025718	-7.421036	-4.78346
AQP9	27.70431	20.2916	16.84781	14.4753	25.64421	28.5718	21.22559	30.59911	12.83636	27.9987	16.04533	13.87119	10.4124	17.40059	15.7632	8.606581	25.17455	20.02539	23.97446	6.946874	13.49009	10.12624	27.40135	26.92341	12.15152	30.67849	12.50848	25.68952	25.34416	8.344954	46.09087	24.45787	31.23162	34.1406	19.5906	35.81231	29.76476	29.83135	25.22863	31.77549	23.31068	39.00939	28.93637	37.00854	31.4285	21.42854	30.45816	20.77444	39.08663
AQR	16.66704	-0.9194853	8.631666	15.35278	6.26561	9.337995	13.25548	15.39008	13.32675	11.61343	11.71789	3.358536	0.5073885	8.099227	7.496365	-0.08026919	0.547507	-0.2073076	4.237794	8.30455	-1.911132	7.627388	9.039454	3.804132	12.06732	0.8347404	5.410698	7.642132	12.71298	12.24543	14.0847	14.51962	7.09416	8.351025	13.20351	15.97504	10.61986	44.22327	34.89756	43.75259	48.70597	30.45816	95.49329	70.35201	101.9314	58.55952	68.05376	43.18099	64.6694
AR	14.082599	5.244846	9.6044513	4.0052311	8.90410701	5.379148667	9.81827	6.359968	9.346605	9.998906	10.49319133	10.86927628	8.927687	16.83138833	8.132683467	6.101528733	12.61482747	12.86196573	10.65683267	12.144069	10.53360397	14.94352067	16.34576583	10.91742833	13.51187833	11.371882	12.26050133	12.57932067	5.5873928	5.464689	12.2339829	7.219045433	12.938137	5.237423333	6.233551267	13.10808467	5.369660157	13.24977133	5.4656758	10.80395333	6.025661667	12.0582442	7.516733667	14.7043857	8.976244533	22.4559827	6.875768	20.014575	7.5802712
ARAF	611.0665	474.3737	615.524	619.1549	488.4679	564.9515	572.432	624.6469	492.3927	612.9703	453.8342	485.1071	226.6013	216.2624	283.0989	265.2192	245.5394	285.6326	265.2192	252.9535	234.3423	203.3387	267.0741	291.3347	302.8546	288.97	309.5817	462.1879	519.1577	448.6186	488.8737	504.6169	515.2709	542.8872	441.1836	560.2786	607.029	579.6664	519.2052	570.726	520.0464	588.5579	417.5271	386.6407	358.0059	532.7388	484.2916	593.1326	552.9701
ARC	8.851785	13.66402	19.97299	8.622137	14.95459	26.52126	17.0081	10.42305	14.0373	17.17788	8.874662	11.6963	14.95459	10.32892	5.46655	9.576285	13.46879	8.75089	5.063957	13.26412	6.310197	9.247558	3.016201	11.61343	15.95271	0.3454594	3.093772	12.46063	9.53054	8.903233	2.693336	3.697437	3.553188	3.955109	18.5886	4.013953	6.14747	47.27389	39.52668	41.76598	30.26958	42.97608	9.301106	10.047	8.335495	-2.823589	17.84903	6.29274	2.103984
ARCN1	2367.197	1622.285	1856.705	1695.589	1601.285	1971.168	1846.52	2247.656	2131.414	2112.258	1555.997	1777.621	1942.427	2473.716	2018.146	2018.146	2419.6	1872.216	1904.773	1977.868	2395.859	2066.361	2048.956	1652.814	1786.953	1835.281	1631.485	1654.447	1475.94	1567.137	1687.02	1586.516	1495.731	1478.503	1595.608	1562.758	1409.446	2836.725	3448.418	4044.407	3296.999	3378.524	3253.853	3859.825	3864.79	3359.723	3676.86	3157.742	3359.723
ARD1A	397.0898	425.9211	327.5313	362.4395	514.0099	374.7666	361.9219	524.1144	319.9216	578.4599	490.3658	435.1193	638.0331	639.376	739.8615	635.3514	664.9971	793.6277	726.2454	627.0662	706.9992	724.2874	641.3447	768.4489	572.9742	717.9224	798.7695	866.8085	1029.434	680.8322	1148.318	1004.354	1010.404	1085.654	728.3119	1045.937	1135.315	1403.539	1288.925	1326.673	1112.89	1366.065	1269.652	1420.202	1046.726	1346.515	1201.741	1462.286	1220.606
AREG	-2.955842	-4.517213	-3.115014	-3.47196	-5.945456	-8.490593	-3.239583	-8.349549	-3.75968	-10.54155	-3.648278	-13.07778	-4.082613	-5.749727	-5.789374	-4.215198	-4.902018	-5.401726	-3.708699	-6.786208	-1.200316	-5.493306	-0.7360103	1.266841	-4.499871	-0.7503456	-0.9771135	-4.859336	-5.008942	-1.439862	-7.163182	-7.115404	-7.761255	-2.321079	-3.073903	-16.01018	-17.19344	-5.51098	-10.09424	-14.68914	-2.935671	-6.834134	-7.849894	-4.78346	-5.178404	-14.16635	-5.462392	-7.440248	-4.276894
ARF1	1270.064379	1150.915807	1156.206579	1172.134587	1126.843806	1184.273913	1176.303407	1273.953557	1094.344577	1284.45539	1138.61729	1107.830553	1042.795433	997.9539933	1136.744597	1061.849093	1077.463523	1186.508543	1058.982633	1015.990667	1102.778877	1010.336137	1093.702223	1166.66384	994.0820567	910.2085567	1049.518383	1342.688243	1420.6596	1325.083867	1485.68344	1468.60396	1403.972243	1423.174853	1426.26919	1338.806937	1516.42792	1634.618723	1819.753523	1960.41964	1851.935747	1968.136823	1710.635277	1916.84056	1565.83701	1769.764203	1622.349143	1721.50709	1973.918363
ARF3	282.4257	229.2878	225.5768	253.8529	264.8275	270.3736	266.7762	313.3187	316.2138	286.7818	266.1625	241.8465	344.0477	287.0285	302.4738	356.7203	287.9137	315.6036	320.437	406.3297	353.0941	413.0401	447.0616	315.4849	352.6102	385.3804	327.0245	436.1767	350.1886	365.5717	225.6503	373.208	394.097	380.2925	358.5558	371.1448	355.793	527.3845	636.1952	613.1383	642.0837	624.0776	569.2007	579.9016	682.5036	681.2197	620.989	632.3297	736.3417
ARF4	4495.0715	3555.373	3447.665	3020.1521	3822.53	3977.3525	3851.89	4271.3375	4027.6645	4127.6945	3973.4885	3568.515	2662.31605	4595.6002	4028.09325	2992.1279	4590.22775	4155.1296	3542.22515	2812.4139	3756.0015	3858.655	3261.0229	3323.4137	3352.1605	3326.21255	3068.1034	3899.2815	3987.3555	3267.2596	4453.6305	4343.2875	4163.8805	4308.578	3751.7235	4302.7455	3972.9985	7506.457	9303.1615	9675.5205	9264.745	9564.089	7606.892	8140.0855	8488.747	8036.929	8845.1745	8030.4165	8640.16
ARF5	628.0042	630.6837	934.2316	822.0407	608.5473	875.3631	807.7079	615.2776	833.3514	607.9146	625.0588	799.2339	884.7157	657.8409	607.029	838.2458	653.098	636.6241	733.0132	887.0807	719.8765	698.0951	772.9575	714.6396	1014.451	832.8359	770.4058	705.8953	597.5009	749.2913	611.0665	543.9127	694.5922	654.818	842.1436	611.3925	617.9606	1162.963	1080.739	1206.152	1189.391	1232.194	1124.751	1122.224	1129.924	1320.617	1171.288	1332.893	1279.213
ARF6	2.165299	3.544463	8.66808	-0.3307449	2.865216	0.225557	11.15416	3.305346	14.65177	20.03726	19.50627	18.40318	12.89541	27.12291	11.9475	14.43342	19.4144	16.55767	19.6342	18.65171	20.46491	36.75768	24.0144	25.39883	14.57908	22.92884	38.69806	23.43594	12.18383	15.59598	31.40912	17.34351	22.00431	14.36639	12.89107	23.55834	35.10569	31.17652	31.4158	31.4158	26.89649	29.60287	30.00848	28.81837	31.18975	22.23432	14.01794	23.42475	11.54177
ARFGAP1	190.390895	174.582869	220.78167	217.978065	179.44941	208.656355	185.615685	197.738875	155.183015	194.961495	163.069475	205.476225	209.17101	175.306995	273.922745	240.465365	207.254725	280.52546	232.34332	222.8159	196.547165	188.26534	279.905575	272.24641	275.00709	213.516615	271.39394	217.128705	226.364955	198.051175	228.560335	236.457585	243.00811	222.25358	251.093025	231.278405	215.477365	224.85098	248.608505	235.522115	265.04847	277.853765	212.980235	218.990265	227.740675	251.846935	241.49654	233.41255	286.66216
ARFGAP3	-5.385268	-6.103354	-6.673098	-12.41823	-4.789206	-4.365389	1.990428	-0.1600523	-4.650163	4.882668	-1.437537	-0.09309396	4.40369	8.182141	-3.044335	-5.315886	0.3315044	5.746315	-2.106529	3.766175	-1.168626	3.349346	0.428541	-2.238787	-4.405346	1.25449	4.762873	-2.668893	-1.119693	6.090854	6.588592	10.81674	5.093939	10.80156	4.593195	2.83834	6.493123	17.70224	-5.675932	21.15409	4.810006	10.89217	2.927504	16.84824	12.71953	13.4505	-0.09382719	7.108917	-8.08408
ARFGEF1	27.74214	27.98773	36.30211	35.8536	38.98481	27.22326	25.84515	55.99317	63.40534	73.78133	74.54829	76.42979	30.16039	34.01445	37.83092	38.43731	35.90769	41.76428	31.9929	40.13564	38.96978	47.18727	39.71178	39.52988	24.27291	43.41504	54.67213	68.42656	75.62995	75.19872	96.95951	87.87776	71.9826	86.87911	71.83082	103.8653	118.8336	117.5499	98.5357	113.1046	99.74327	81.73373	228.9395	224.9171	178.846	184.7195	155.0115	168.7207	140.1263
ARFGEF2	76.85361	62.34612	64.22578	39.3243	55.2159	45.93201	34.48356	49.50528	24.77889	51.95625	43.36592	44.79815	65.05493	48.64027	59.24867	81.04967	41.19092	62.7471	60.07786	64.50194	40.15145	38.64301	47.52707	71.3639	25.72205	44.46596	62.77199	44.96321	55.63336	47.24643	37.20518	45.82674	35.21743	55.04103	36.22397	36.27751	57.38721	40.19666	68.85998	58.14402	59.08203	48.86703	49.31257	59.08203	75.38259	52.41377	85.68111	50.61285	69.64362
ARFIP1	199.248095	153.21018	181.03833	143.516515	153.039785	179.9403	166.05578	188.03931	207.56257	184.27618	159.450265	189.070915	117.5757555	182.523245	117.392265	130.1183235	159.239747	125.257539	118.0275305	142.85713	153.22359	170.43178	123.0582555	101.689619	120.222873	143.1637545	112.255365	172.5273	133.789305	150.774709	138.956226	138.398785	171.46665	158.3973055	176.33317	157.507415	126.7054285	387.0546	430.05932	349.828635	438.19491	365.905575	443.75989	404.01202	510.086445	422.19075	459.209595	379.462435	409.92945
ARFIP2	-0.2864725	-8.354527	-0.507607	-4.635358	4.495958	-4.604849	-2.803709	-3.209821	19.93725	10.35277	9.011006	10.44016	35.70936	39.41278	14.16877	60.84695	16.65592	21.08082	37.10534	33.85109	34.00338	60.67612	15.87884	34.2914	32.64484	19.38414	64.39982	14.06498	24.36986	22.42422	25.07058	24.42277	22.59329	0.4373287	24.98124	27.13934	37.21768	30.98015	24.88051	35.18198	29.7467	28.80762	44.02109	46.51613	22.45458	28.37462	14.84223	26.32183	52.82324
ARFRP1	38.96978	34.60858	32.8101	38.25055	27.5833	38.19115	38.54018	34.11631	26.2037	41.97091	28.20812	23.00674	45.21424	44.63581	45.74192	44.11001	52.08918	45.87822	50.6041	40.71245	56.16939	55.75795	59.64821	51.06016	41.89329	70.24934	46.63842	24.91965	19.99857	24.95443	36.01914	32.37613	39.74051	36.95164	42.47253	41.21834	20.06647	45.55606	63.14617	60.96481	64.1749	65.18683	52.00969	58.21101	46.24861	57.30962	44.0853	60.79214	56.57549
ARG1	-8.309425	-1.390349	-2.263464	1.837155	-2.940554	1.428373	-1.084828	-10.76324	-8.354527	-8.594106	-11.62625	-2.068913	2.944779	-6.945451	-2.265948	-7.973329	-2.930394	1.606978	-9.794609	0.8542201	-3.38818	-0.351392	-4.94441	-5.53531	-3.061117	2.42154	-7.373904	-7.214316	-0.2876739	-11.61244	-4.60896	0.8054658	-3.292937	-2.674201	-4.323539	-1.244413	-3.774924	-5.860617	-6.947258	-10.36011	-4.081136	-5.117981	-1.874582	-9.105514	-4.889349	-7.66982	-12.49251	-12.07448	-2.937556
ARG2	27.24088	14.78688	6.237007	14.78273	15.11265	12.79588	8.732732	25.36045	16.25302	28.49115	8.565007	13.14488	14.69948	15.7747	8.25983	24.94596	13.50282	8.894232	5.638572	14.89788	7.441503	8.708613	23.74292	14.40921	9.017904	17.9854	21.05717	13.70487	12.44473	14.91322	11.68939	15.68405	17.7099	2.165299	-1.253383	15.19207	8.456288	16.06793	48.25015	27.9251	40.68733	46.37801	49.1285	29.34215	32.83997	14.11178	38.4273	10.35208	32.94083
ARG99	41.89329	40.62142	20.2916	8.550082	29.71689	9.216812	-1.80087	42.34088	7.559679	32.02806	24.15892	1.100195	-3.070283	18.90247	12.42555	-7.439158	26.76484	7.353353	8.935692	-6.819686	16.03988	2.904235	6.352325	0.2128829	5.109507	3.284315	0.8464912	19.86432	15.07387	7.48044	28.51214	14.40921	12.05125	13.49422	4.30458	11.05676	6.855509	56.46413	16.21388	28.47195	-0.201882	41.97964	12.46404	41.81803	20.97911	55.75969	20.18239	66.24971	3.545501
ARGFX	-4.169569	-2.623128	0.1984755	-4.31802	-3.551406	-4.273879	-4.620415	-0.110363	-1.866959	-3.209821	-5.466785	-6.394287	3.466146	-1.298475	-0.9862732	-0.1325179	3.326854	0.6652735	3.137418	2.803063	-1.849351	-0.340441	5.149434	-1.609089	4.072345	6.416006	3.320909	-1.665125	-3.3609	0.6465337	-0.6922027	-4.443184	-5.894707	-10.14442	-4.283449	-0.2237962	-5.607194	-2.088207	-3.923759	1.067389	-10.08543	-4.648517	-9.881583	-10.77338	-6.261692	-8.798125	-6.549321	-8.329872	-4.752849
ARGFXP2	-13.10203	-4.370815	-5.6814	-6.344356	-3.174526	-10.01451	-4.719309	0.6294436	3.840837	0.5028793	-8.540304	0.560263	10.96082	-6.770009	-8.092299	-6.38646	6.453865	-1.982804	-2.671637	1.806305	-0.780399	2.793987	-1.335365	-7.670321	1.92367	1.604311	3.95693	-13.5014	-5.359855	-7.833984	0.612344	-3.976087	-7.558522	-11.57309	1.734291	-1.587128	-1.539392	-11.14705	-4.778824	-0.2610497	2.806422	-9.017986	0.9406824	-8.082006	-5.667183	-2.729164	-4.597884	-9.366924	-0.4864203
ARHGAP1	1136.898	811.9924	967.8033	1006.337	794.1189	1025.771	963.7982	1066.657	864.9839	1023.543	790.2602	899.1326	1267.281	1246.554	1197.566	1133.609	1468.35	1246.554	1167.753	1199.273	1357.729	1197.566	1470.753	1142.074	1290.477	1364.122	1171.128	1353.233	1086.466	1230.766	1338.157	1210.915	1536.387	1125.37	1184.006	1393.504	1198.379	2181.394	2026.503	1919.068	1946.494	1993.517	1798.964	1804.426	1813.076	2017.27	1904.19	1971.792	2111.732
ARHGAP10	214.518	196.6731	224.9367	244.2614	218.1871	237.3575	264.7239	233.2382	293.2696	240.9241	214.9949	287.9137	292.4667	297.6385	322.4164	319.9216	314.5296	311.0043	357.8241	342.1603	358.7169	334.025	361.4785	392.6788	354.0858	382.3729	342.9518	317.3981	310.5974	252.6398	257.3286	232.346	318.7154	312.0288	333.0603	289.204	316.0935	691.9197	390.5946	584.132	411.8568	650.4963	311.9863	539.5387	344.2476	682.5036	314.2024	684.5535	404.0765
ARHGAP11A	33.08501333	22.17454667	19.14542	19.687917	29.43339	19.67651333	20.84182667	25.10234667	19.81314367	36.32123	26.52055033	15.73772767	10.81865533	18.980286	28.982358	7.667731033	18.76569567	22.13867133	19.29542133	12.496198	22.70023233	21.417129	12.16847167	22.80401733	14.08832433	11.33282467	11.59916587	23.05531867	30.910036	20.53238313	27.79312033	25.16567067	24.04941167	29.16555467	13.94295533	26.45630633	28.12469933	39.713804	50.96353	45.80852667	42.56023667	52.30617667	34.85113833	45.73713333	26.01376333	43.64637333	25.28528133	41.50473333	38.43866267
ARHGAP12	11.59138	5.028539	18.60927	18.63377	17.62861	9.194438	20.13033	17.36166	21.97308	21.33535	31.30187	18.19726	17.0571	17.13371	17.25823	17.10074	16.34803	7.849853	13.35225	22.87994	10.79747	19.92459	17.43331	13.15712	7.233168	17.36166	20.27312	22.02721	30.87438	34.25119	28.92104	20.86094	40.53781	33.86111	40.42607	29.3461	40.2901	42.73747	47.28765	58.66964	56.67702	29.14279	117.013	61.66634	96.06638	72.13168	64.1749	64.15266	59.43322
ARHGAP15	-6.945451	5.125175	-4.036633	-0.1446695	-5.513804	4.429979	-7.212451	-1.506445	-2.557719	-4.365389	-4.644129	-3.488581	-9.527644	-6.371835	-8.854757	-8.418344	-7.350355	1.991895	-7.168446	-10.86836	-4.746043	-7.395071	-9.221825	-11.70128	-6.988303	-9.399873	-14.04942	-10.0071	-2.357171	1.470276	-1.019159	-3.523353	-2.405069	-5.736294	-0.2973209	2.582131	-8.168347	-1.511846	-3.171946	-1.656367	-5.40569	-2.840738	-9.684595	-12.18475	-5.822859	-4.764935	-1.54765	-2.711939	4.703801
ARHGAP17	507.5955643	372.2326857	420.1514907	488.5067216	310.3424593	387.043669	442.855218	493.6706273	337.232605	437.5231583	308.1556684	341.1381327	272.781425	264.61752	225.0469553	270.1004647	266.540668	255.0593643	256.6567957	265.3038013	282.5761497	221.1814833	371.5842203	279.7732038	279.3812194	382.5310827	280.6835247	377.6280043	258.9624877	258.281201	285.380312	233.0756837	382.971813	228.669861	263.691297	353.990692	253.566284	455.4021913	889.777094	606.6876993	948.3126359	616.8589498	781.038177	473.48352	744.9643313	436.5321373	781.6382907	430.549931	930.8048877
ARHGAP18	17.03345	12.37441	16.98509	6.168113	13.93178	17.36166	29.1148	40.10503	33.23848	57.7856	35.50183	41.25578	12.6087	23.34579	22.60267	15.79787	11.24052	14.98234	15.41896	12.73762	16.82527	11.54332	28.59988	15.01757	15.4381	16.55767	21.33535	40.16959	63.00006	54.56459	62.11381	57.34845	67.69875	80.82944	41.23864	65.76118	87.41692	25.44818	23.33985	38.89304	35.80369	19.76484	61.41867	111.7701	55.84713	68.97837	45.7637	68.77444	47.08041
ARHGAP19	112.8819	54.91685	120.1546	154.309	54.21343	105.6587	138.6314	84.03522	138.8759	74.28958	43.67255	99.39136	66.65421	58.56615	54.70971	76.9425	61.9377	59.96041	73.6202	65.7171	67.54556	36.16711	84.97672	75.7237	141.0626	77.11681	79.02902	69.94347	58.59344	60.78322	56.8312	49.70116	58.7482	60.93732	111.8884	71.43958	54.05277	89.80013	135.8558	162.2545	136.6202	140.7661	143.9943	133.6353	143.3697	116.7003	131.452	114.1453	135.5576
ARHGAP20	-0.3023086	-9.956161	1.207683	-5.634051	-10.06083	-7.089581	1.043254	-4.166737	-2.581196	-1.66648	-0.564201	-4.558337	0.5763301	-4.239979	-4.748705	0.3023784	-7.13006	-5.451563	-4.001073	-5.164395	-1.692923	-4.506857	3.116426	-3.137218	-2.231108	-0.9899687	-4.260248	-1.576289	-6.404702	-2.66482	-10.50111	-5.938626	-1.116726	0.9340565	-4.692685	-7.139594	-7.33299	118.9738	23.88793	59.27595	18.69202	66.78777	44.72181	53.90137	42.05457	78.60271	39.05587	93.44125	32.85382
ARHGAP21	981.4086	1313.618	966.3124	1149.974	1626.905	1183.169	1352.306	1290.477	1357.729	1272.142	1628.321	1402.729	992.2286	803.9813	911.5998	1095.327	736.9366	926.5736	980.1082	939.2255	722.7211	915.4572	770.8118	1077.84	833.3514	783.3725	1077.108	848.8016	1074.662	1232.759	1074.01	1077.108	874.1823	1115.44	930.462	978.3902	1245.62	2316.579	2067.411	2443.695	2212.698	2233.703	2498.369	2346.363	2528.377	2525.949	2557.783	2429.803	2294.437
ARHGAP22	112.2159	150.1146	67.98861	90.43022	143.64	71.3639	84.36737	117.2351	79.75052	138.4157	164.2723	63.42834	181.4968	116.6064	181.2936	192.817	113.7027	190.0514	249.8147	177.1464	125.7902	162.9931	138.7778	314.7856	88.22336	155.3406	286.321	150.464	298.619	207.2464	122.0699	184.5097	151.365	296.611	96.09339	151.1861	296.2351	322.5991	218.9361	196.2302	226.623	225.9407	153.0456	149.0395	136.7207	312.7414	137.7302	332.6251	232.1079
ARHGAP24	118.082663	144.8569633	51.93338575	75.66316	145.0959428	47.733906	72.818204	115.8357919	65.898095	113.46668	128.4532643	47.7660985	89.429015	86.59916	116.596321	85.6665835	90.9507225	114.5345088	125.1521975	85.4101475	77.02236	98.291365	96.1685465	131.3870758	67.5042285	88.57180375	104.0650538	81.620065	122.3928673	65.77126075	59.8982825	83.42551125	75.494847	107.0720998	44.222315	73.98595475	127.717005	356.9518	167.6845775	198.5327925	190.1032575	193.13543	211.43844	172.41953	226.3729925	289.8903175	236.011375	300.3585025	160.596825
ARHGAP25	0.4470023	3.491297333	2.162387733	1.184778667	3.410837333	3.061950333	1.859773403	-2.200549107	-4.469018	-0.197879033	-1.670501	-6.391041667	-0.631176667	-0.86501412	3.089937833	-1.930552967	-2.522014333	0.882380667	1.057770333	-1.214487533	-1.061768267	2.123676	-1.843075667	0.065224667	-0.724736667	-3.198906	-2.201288433	4.314708667	3.172094333	-0.918168767	-0.846005	0.158515667	2.042110933	-1.76422678	1.388512	1.423312433	0.235872333	0.367345667	9.986036	3.942604	-2.081435767	0.157486	-1.271992433	-3.74263655	-9.134764	-1.040251207	-2.449976	-1.0937853	1.072408667
ARHGAP26	7.477611	9.179449	7.38831	6.300586	20.49286	5.187202	10.72153	4.686522	3.646204	1.069996	5.118306	4.960545	8.513654	7.600637	9.278206	4.59118	-0.08733663	6.364049	0.7317079	1.289373	-5.757176	2.861531	0.4169148	1.68174	5.013623	-2.531943	1.453984	10.16321	6.048995	-2.520108	3.171744	1.18038	-0.1231959	0.280612	-0.6053371	-2.604624	2.812031	26.65144	10.98717	11.16312	23.16089	19.3131	13.70401	13.06194	12.97191	19.0352	15.97929	10.68168	6.379666
ARHGAP27	-3.6878	-2.726891	-3.258859	-8.576681	-3.514941	-7.961815	-9.472404	-1.132598	-0.8379979	3.71426	-2.072627	9.244744	-8.078833	-2.421427	-4.279465	-9.188753	-2.027342	-7.007439	-3.853141	-5.233486	-5.718023	-5.858981	-6.97229	-4.451281	-5.08945	-6.182657	-8.726791	-2.82625	-2.166347	-7.145204	-1.304803	-1.647804	-0.9785498	-3.760981	8.552575	-6.435742	-2.066311	-4.813359	10.61181	0.1621761	4.230656	-3.839678	5.119348	8.570099	-4.73853	0.3864035	-3.826048	-3.678474	-1.824013
ARHGAP28	-4.942822	-1.203510333	10.35082	0.409929423	-5.095242333	7.929497867	7.459275333	-4.357664127	-2.48844	-5.366847	-2.885869667	3.683475333	6.706836	-1.963765667	-5.47064	3.8456022	-2.908712333	-1.8110313	1.103685633	6.829271619	-3.954395	-1.023877	-5.062735	-3.643454333	5.459986333	-2.602593	0.451967333	-2.905393833	-2.606944533	2.786207	-3.422838933	-4.597176667	-2.534827667	-1.911273967	2.581900667	-4.120983	-4.86422431	21.081935	284.1367433	17.474309	259.97526	14.79692433	309.0625767	29.50108113	359.09689	27.00623247	312.84481	21.741553	230.1224633
ARHGAP29	0.05709763	-3.374837	2.484231	-2.863246	-2.846091	-0.4550635	-3.323353	3.931567	2.471869	1.350587	-1.529973	-1.284357	-4.610342	-2.189702	2.239123	-6.897755	-5.521555	-3.385659	-1.476776	-1.226055	-2.97652	-5.397289	-6.611423	-3.176013	-0.7816567	-6.206191	-1.16197	-1.837413	0.1586121	3.190007	-2.895264	2.87656	1.82937	8.078947	7.757405	-4.487031	-4.049957	-1.162215	-1.791501	-2.265234	1.875191	-2.991745	2.316521	12.42604	8.402594	18.25737	-7.921637	16.74643	-0.5504415
ARHGAP30	29.04186833	24.96730433	28.732011	29.67934533	28.13154733	43.71457143	37.048589	30.60908433	36.33502273	31.05381567	33.421516	29.36680433	29.21001833	31.03645633	30.679172	27.24168923	29.910372	37.59996677	30.500998	37.02961167	36.94467006	34.12915377	29.65229037	31.77305033	20.56809133	27.56106467	29.609012	49.74299033	43.51861767	58.222095	50.10220733	62.462096	70.20863667	50.39883267	50.93954347	72.59154887	63.33880433	75.15836333	84.20411	64.703509	71.16151867	65.377099	80.61148667	75.8237015	74.06401167	69.36293767	79.689049	71.19153733	79.15966133
ARHGAP4	6.477567	10.55309	18.79231	17.83826	15.31883	19.05795	17.03997	10.09871	8.661001	-2.987898	14.69454	9.404373	8.851785	5.925916	12.33137	13.0167	5.864727	15.86491	3.165049	17.84414	6.077281	6.609945	14.87896	21.42134	28.43296	14.00444	10.7372	8.30455	8.327137	12.95277	10.32565	7.380174	11.70366	3.356884	13.65426	11.46028	2.486173	9.499042	10.53438	4.900206	12.83981	2.466966	14.64095	6.545173	5.882506	7.823286	8.677156	8.883149	11.21147
ARHGAP5	8.096819	0.606238	-0.7438468	8.479117	5.619211	8.104672	6.347746	8.784078	4.057876	12.00902	16.55767	4.115647	15.02175	16.63867	3.050317	14.18696	16.8084	12.14823	9.689575	11.06051	6.628547	4.017637	9.457371	1.218373	10.96996	6.354814	12.76774	3.716515	8.321925	9.256985	9.12037	7.971889	2.822556	8.507628	6.671543	2.367812	-2.615746	10.94326	-2.611838	5.08599	6.902457	3.468824	-0.5260742	12.84978	20.79696	10.32802	18.04922	31.66095	12.30025
ARHGAP6	-0.53787325	-1.15540385	-2.678975675	-3.583228975	0.13847875	-6.08189425	-1.0918625	-1.75070925	-5.464254975	-1.7994725	-3.221989525	-1.29615525	-0.00030475	-2.89769425	-4.66502825	-0.150714	0.999037925	0.883585625	-1.006875	-0.212773275	-3.860848	-1.771583375	2.23405475	-3.420192	-6.9719565	-2.204356125	-1.60736355	-2.279667875	-6.002639	-3.59871725	-3.59696	-4.405181825	-5.667484025	-3.8844785	-6.6308735	-4.76637275	-0.969838875	-2.3278015	-3.3759397	-1.931431975	-3.949058825	-1.31369725	-4.20052	-2.984958675	-5.40892875	-3.2406485	-2.92732475	-4.4009365	-3.87995625
ARHGAP8	-1.946264333	-5.927783	-5.344818867	-2.17513	-2.166080333	-3.222764667	-5.451277567	-6.519808667	-2.1218456	-2.278583	-9.176976333	-2.116667333	-7.598741667	-8.049416333	-5.57626	-5.110115667	-6.53640796	-3.206067333	-3.867984	-0.9663024	-5.599097	-4.210943533	-4.691046333	-7.711462	-4.568638333	-1.654175	-3.010678	-9.142400667	-4.010758333	-4.433511333	-3.406909333	-4.109855033	-3.782681333	-3.714219067	-7.210064333	-1.459492333	-7.602996	-2.193652667	-6.656363333	-2.755913333	-5.791334	-4.320348233	-8.997457333	-8.396520667	-3.539246333	-5.032327	-3.270991333	-5.709418	-5.917084933
ARHGAP9	4.714681	18.644205	-1.4447095	-1.826296	22.195695	4.07368495	-2.512566	-5.4173639	0.9799648	2.413467	21.716005	-2.7090945	4.994594	1.88305015	24.8243	1.3740846	3.234044	19.71058415	5.834355	0.559345	4.7542655	23.95084	3.455226	3.575015	0.1289245	3.3623724	7.0290045	4.103765	4.3999345	-4.861177	-1.850518	22.758622	3.002567	2.5844145	-4.199603	7.8192712	-2.29746175	2.0126685	24.01123	7.8918245	20.895605	6.297099	20.88440215	8.464095	22.7375765	0.2992315	26.640479	-0.8733975	15.3935655
ARHGDIA	765.7189	555.9419	508.6691	556.1946	679.0308	660.6387	559.6855	956.0153	538.9382	937.9891	808.1711	629.6252	1509.621	1844.837	1474.723	1377.481	1745.063	1532.114	2152.901	1559.933	2228.288	1858.505	2171.503	1966.34	1256.519	2231.007	2029.874	1562.758	1799.339	1149.974	1818.964	1504.533	1642.488	1846.52	1096.052	1842.899	1811.682	1766.844	1601.086	2530.345	1618.681	2100.082	2063.013	3166.417	1795.578	2121.038	1561.45	2353.047	1713.587
ARHGDIB	1856.705	988.2582	393.2298	464.5148	932.2144	385.3804	460.6994	1894.699	363.657	1810.055	946.2532	372.7293	187.2708	565.5847	417.2757	163.1205	598.3884	448.1041	1251.542	162.6141	546.4944	351.5365	1714.483	1314.594	371.2962	1904.773	1312.573	1620.911	1104.453	148.4535	570.6965	389.5206	1631.485	1175.444	261.8849	1613.546	1155.327	438.4612	204.921	363.2084	197.4678	381.4374	101.1858	266.1979	104.7306	512.4637	122.7325	618.5922	219.7266
ARHGDIG	-0.5492482	-2.65972	1.739157	-2.480251	-2.693005	1.069996	-0.1075157	-7.328765	-0.07136197	-8.166156	-7.19435	-8.488082	0.6397504	-3.473196	-1.483565	0.3113388	1.760648	-3.141056	1.13501	1.055418	2.154653	-6.481042	-6.708265	0.7209114	-0.5448799	-2.682231	-3.199542	10.11968	-8.309425	-8.271745	-0.1774888	1.742321	-2.750555	-3.125493	2.295534	2.887558	-9.016658	-1.776004	-2.575645	-3.609618	-7.630705	-3.05522	-6.145382	-4.963365	-1.272104	-8.683532	-0.9320288	-11.52817	0.4984211
[truncated: 17,773 more rows]
[truncated: 3 more columns]
