# Supplementary material for: Molecular mechanisms of deer antler in promoting osteogenic differentiation of human mesenchymal stem cells via JUN modulation
Source: Front Immunol. 2025 May 29;16:1550249. doi: 10.3389/fimmu.2025.1550249 (PMC12158746; doi:10.3389/fimmu.2025.1550249)
Supplement: Supplementary file 1 [file DataSheet1.zip › batman.xlsx]

## Sheet: 表1
列1	列2
CORTICOSTERONE	478|ATP1A3(15.370
CORTICOSTERONE	5535|PPP3R2(15.370
CORTICOSTERONE	5478|PPIA(15.370
CORTICOSTERONE	10105|PPIF(15.370
CORTICOSTERONE	477|ATP1A2(15.370
CORTICOSTERONE	5534|PPP3R1(15.370
CORTICOSTERONE	819|CAMLG(15.370
CORTICOSTERONE	5045|FURIN(22.370
CORTICOSTERONE	100|ADA(22.370
CORTICOSTERONE	221443|OARD1(22.370
CORTICOSTERONE	6248|RSC1A1(22.370
CORTICOSTERONE	134|ADORA1(23.000
CORTICOSTERONE	5142|PDE4B(23.000
CORTICOSTERONE	476|ATP1A1(23.000
CORTICOSTERONE	5144|PDE4D(23.000
CORTICOSTERONE	5141|PDE4A(23.000
CORTICOSTERONE	135|ADORA2A(23.000
CORTICOSTERONE	5143|PDE4C(23.000
CORTICOSTERONE	1143|CHRNB4(25.860
CORTICOSTERONE	3897|L1CAM(25.860
CORTICOSTERONE	55800|SCN3B(25.860
CORTICOSTERONE	6571|SLC18A2(25.860
CORTICOSTERONE	2852|GPER1(25.860
CORTICOSTERONE	3359|HTR3A(25.860
CORTICOSTERONE	1103|CHAT(25.860
CORTICOSTERONE	4508|ATP6(25.860
CORTICOSTERONE	354|KLK3(25.860
CORTICOSTERONE	1163|CKS1B(25.860
CORTICOSTERONE	6335|SCN9A(25.860
CORTICOSTERONE	6324|SCN1B(25.860
CORTICOSTERONE	6330|SCN4B(25.860
CORTICOSTERONE	2891|GRIA2(25.860
CORTICOSTERONE	1141|CHRNB2(25.860
CORTICOSTERONE	1136|CHRNA3(25.860
CORTICOSTERONE	1583|CYP11A1(25.860
CORTICOSTERONE	2892|GRIA3(25.860
CORTICOSTERONE	200909|HTR3D(25.860
CORTICOSTERONE	8973|CHRNA6(25.860
CORTICOSTERONE	438|ASMT(25.860
CORTICOSTERONE	1139|CHRNA7(25.860
CORTICOSTERONE	6328|SCN3A(25.860
CORTICOSTERONE	2741|GLRA1(25.860
CORTICOSTERONE	6570|SLC18A1(25.860
CORTICOSTERONE	170572|HTR3C(25.860
CORTICOSTERONE	6326|SCN2A(25.860
CORTICOSTERONE	1138|CHRNA5(25.860
CORTICOSTERONE	4353|MPO(25.860
CORTICOSTERONE	8288|EPX(25.860
CORTICOSTERONE	3763|KCNJ6(25.860
CORTICOSTERONE	43|ACHE(25.860
CORTICOSTERONE	810|CALML3(25.860
CORTICOSTERONE	3760|KCNJ3(25.860
CORTICOSTERONE	6329|SCN4A(25.860
CORTICOSTERONE	5053|PAH(25.860
CORTICOSTERONE	1137|CHRNA4(25.860
CORTICOSTERONE	285242|HTR3E(25.860
CORTICOSTERONE	2893|GRIA4(25.860
CORTICOSTERONE	1135|CHRNA2(25.860
CORTICOSTERONE	1066|CES1(25.860
CORTICOSTERONE	801|CALM1(25.860
CORTICOSTERONE	4835|NQO2(25.860
CORTICOSTERONE	6327|SCN2B(25.860
CORTICOSTERONE	131|ADH7(25.860
CORTICOSTERONE	11280|SCN11A(25.860
CORTICOSTERONE	4543|MTNR1A(25.860
CORTICOSTERONE	6332|SCN7A(25.860
CORTICOSTERONE	89832|CHRFAM7A(25.860
CORTICOSTERONE	1142|CHRNB3(25.860
CORTICOSTERONE	2890|GRIA1(25.860
CORTICOSTERONE	811|CALR(25.860
CORTICOSTERONE	808|CALM3(25.860
CORTICOSTERONE	6334|SCN8A(25.860
CORTICOSTERONE	55584|CHRNA9(25.860
CORTICOSTERONE	6331|SCN5A(25.860
CORTICOSTERONE	2742|GLRA2(25.860
CORTICOSTERONE	7412|VCAM1(25.860
CORTICOSTERONE	1584|CYP11B1(25.860
CORTICOSTERONE	3765|KCNJ9(25.860
CORTICOSTERONE	57053|CHRNA10(25.860
CORTICOSTERONE	3762|KCNJ5(25.860
CORTICOSTERONE	6336|SCN10A(25.860
CORTICOSTERONE	9177|HTR3B(25.860
CORTICOSTERONE	3757|KCNH2(25.860
CORTICOSTERONE	3177|SLC29A2(25.860
CORTICOSTERONE	6531|SLC6A3(25.860
CORTICOSTERONE	6609|SMPD1(25.860
CORTICOSTERONE	6647|SOD1(25.860
CORTICOSTERONE	1621|DBH(25.860
CORTICOSTERONE	805|CALM2(25.860
CORTICOSTERONE	3352|HTR1D(25.860
CORTICOSTERONE	8678|BECN1(25.860
CORTICOSTERONE	2030|SLC29A1(25.860
CORTICOSTERONE	4544|MTNR1B(25.860
CORTICOSTERONE	1588|CYP19A1(25.860
CORTICOSTERONE	3269|HRH1(26.370
CORTICOSTERONE	1129|CHRM2(26.370
CORTICOSTERONE	10857|PGRMC1(26.370
CORTICOSTERONE	146|ADRA1D(26.370
CORTICOSTERONE	6532|SLC6A4(26.370
CORTICOSTERONE	155|ADRB3(26.370
CORTICOSTERONE	150|ADRA2A(26.370
CORTICOSTERONE	3350|HTR1A(26.370
CORTICOSTERONE	1128|CHRM1(26.370
CORTICOSTERONE	5272|SERPINB9(26.370
CORTICOSTERONE	1636|ACE(26.370
CORTICOSTERONE	3363|HTR7(26.370
CORTICOSTERONE	1132|CHRM4(26.370
CORTICOSTERONE	152|ADRA2C(26.370
CORTICOSTERONE	6608|SMO(26.370
CORTICOSTERONE	5321|PLA2G4A(26.370
CORTICOSTERONE	6530|SLC6A2(26.370
CORTICOSTERONE	1133|CHRM5(26.370
CORTICOSTERONE	7031|TFF1(26.370
CORTICOSTERONE	154|ADRB2(26.370
CORTICOSTERONE	1131|CHRM3(26.370
CORTICOSTERONE	147|ADRA1B(26.370
CORTICOSTERONE	6323|SCN1A(26.370
CORTICOSTERONE	153|ADRB1(26.370
CORTICOSTERONE	148|ADRA1A(26.370
CORTICOSTERONE	151|ADRA2B(26.370
CORTICOSTERONE	5243|ABCB1(48.000
CORTICOSTERONE	3357|HTR2B(48.000
CORTICOSTERONE	5467|PPARD(48.000
CORTICOSTERONE	1814|DRD3(48.000
CORTICOSTERONE	1815|DRD4(48.000
CORTICOSTERONE	3358|HTR2C(48.000
CORTICOSTERONE	7421|VDR(48.000
CORTICOSTERONE	6095|RORA(48.000
CORTICOSTERONE	5375|PMP2(48.000
CORTICOSTERONE	26253|CLEC4E(48.000
CORTICOSTERONE	3351|HTR1B(48.000
CORTICOSTERONE	1812|DRD1(48.000
CORTICOSTERONE	1813|DRD2(48.000
CORTICOSTERONE	3480|IGF1R(48.000
CORTICOSTERONE	1816|DRD5(48.000
CORTICOSTERONE	3356|HTR2A(48.000
CORTICOSTERONE	2161|F12(48.000
CORTICOSTERONE	5468|PPARG(48.000
CORTICOSTERONE	3291|HSD11B2(48.000
CORTICOSTERONE	6256|RXRA(48.000
CORTICOSTERONE	781|CACNA2D1(114.140
CORTICOSTERONE	2906|GRIN2D(114.140
CORTICOSTERONE	79644|SRD5A3(114.140
CORTICOSTERONE	782|CACNB1(114.140
CORTICOSTERONE	2902|GRIN1(114.140
CORTICOSTERONE	5465|PPARA(114.140
CORTICOSTERONE	773|CACNA1A(114.140
CORTICOSTERONE	2104|ESRRG(114.140
CORTICOSTERONE	777|CACNA1E(114.140
CORTICOSTERONE	8913|CACNA1G(114.140
CORTICOSTERONE	2564|GABRE(114.140
CORTICOSTERONE	10499|NCOA2(114.140
CORTICOSTERONE	116444|GRIN3B(114.140
CORTICOSTERONE	2558|GABRA5(114.140
CORTICOSTERONE	2903|GRIN2A(114.140
CORTICOSTERONE	2568|GABRP(114.140
CORTICOSTERONE	2566|GABRG2(114.140
CORTICOSTERONE	6716|SRD5A2(114.140
CORTICOSTERONE	6715|SRD5A1(114.140
CORTICOSTERONE	774|CACNA1B(114.140
CORTICOSTERONE	784|CACNB3(114.140
CORTICOSTERONE	2560|GABRB1(114.140
CORTICOSTERONE	2562|GABRB3(114.140
CORTICOSTERONE	2554|GABRA1(114.140
CORTICOSTERONE	27092|CACNG4(114.140
CORTICOSTERONE	10369|CACNG2(114.140
CORTICOSTERONE	6820|SULT2B1(114.140
CORTICOSTERONE	2905|GRIN2C(114.140
CORTICOSTERONE	786|CACNG1(114.140
CORTICOSTERONE	1585|CYP11B2(114.140
CORTICOSTERONE	59285|CACNG6(114.140
CORTICOSTERONE	778|CACNA1F(114.140
CORTICOSTERONE	2557|GABRA4(114.140
CORTICOSTERONE	4843|NOS2(114.140
CORTICOSTERONE	2101|ESRRA(114.140
CORTICOSTERONE	2555|GABRA2(114.140
CORTICOSTERONE	9970|NR1I3(114.140
CORTICOSTERONE	2563|GABRD(114.140
CORTICOSTERONE	2103|ESRRB(114.140
CORTICOSTERONE	2904|GRIN2B(114.140
CORTICOSTERONE	10280|SIGMAR1(114.140
CORTICOSTERONE	2567|GABRG3(114.140
CORTICOSTERONE	8911|CACNA1I(114.140
CORTICOSTERONE	776|CACNA1D(114.140
CORTICOSTERONE	783|CACNB2(114.140
CORTICOSTERONE	59283|CACNG8(114.140
CORTICOSTERONE	116443|GRIN3A(114.140
CORTICOSTERONE	2565|GABRG1(114.140
CORTICOSTERONE	2561|GABRB2(114.140
CORTICOSTERONE	8856|NR1I2(114.140
CORTICOSTERONE	2559|GABRA6(114.140
CORTICOSTERONE	27091|CACNG5(114.140
CORTICOSTERONE	93589|CACNA2D4(114.140
CORTICOSTERONE	779|CACNA1S(114.140
CORTICOSTERONE	2556|GABRA3(114.140
CORTICOSTERONE	59284|CACNG7(114.140
CORTICOSTERONE	775|CACNA1C(114.140
CORTICOSTERONE	190|NR0B1(114.140
CORTICOSTERONE	55879|GABRQ(114.140
CORTICOSTERONE	55799|CACNA2D3(114.140
CORTICOSTERONE	785|CACNB4(114.140
CORTICOSTERONE	8912|CACNA1H(114.140
CORTICOSTERONE	9254|CACNA2D2(114.140
CORTICOSTERONE	10368|CACNG3(114.140
CORTICOSTERONE	3066|HDAC2(122.780
CORTICOSTERONE	301|ANXA1(140.500
CORTICOSTERONE	367|AR(140.500
CORTICOSTERONE	5005|ORM2(373.000
CORTICOSTERONE	6462|SHBG(373.000
CORTICOSTERONE	2099|ESR1(373.000
CORTICOSTERONE	4986|OPRK1(373.000
CORTICOSTERONE	2100|ESR2(373.000
CORTICOSTERONE	1586|CYP17A1(373.000
CORTICOSTERONE	5241|PGR(373.000
CORTICOSTERONE	5004|ORM1(373.000
CORTICOSTERONE	2353|FOS(known target in HIT
CORTICOSTERONE	2908|NR3C1(known target in HIT
CORTICOSTERONE	54206|ERRFI1(known target in HIT
CORTICOSTERONE	4306|NR3C2(known target in HIT
CORTICOSTERONE	3458|IFNG(known target in HIT
CORTICOSTERONE	5362|PLXNA2(known target in HIT
CORTICOSTERONE	6582|SLC22A2(known target in HIT
CORTICOSTERONE	7166|TPH1(known target in HIT
CORTICOSTERONE	1392|CRH(known target in HIT
CORTICOSTERONE	794|CALB2(known target in HIT
CORTICOSTERONE	3479|IGF1(known target in HIT
CORTICOSTERONE	1268|CNR1(known target in HIT
CORTICOSTERONE	3814|KISS1(known target in HIT
CORTICOSTERONE	6581|SLC22A3(known target in HIT
CORTICOSTERONE	7295|TXN(known target in HIT
CORTICOSTERONE
Undecaprenyl Phosphate	219|ALDH1B1(15.370
Undecaprenyl Phosphate	131|ADH7(15.370
Undecaprenyl Phosphate	2155|F7(22.370
Undecaprenyl Phosphate	975|CD81(22.370
Undecaprenyl Phosphate	4538|ND4(22.370
Undecaprenyl Phosphate	167127|UGT3A2(22.370
Undecaprenyl Phosphate	3784|KCNQ1(22.370
Undecaprenyl Phosphate	1906|EDN1(22.370
Undecaprenyl Phosphate	9693|RAPGEF2(22.370
Undecaprenyl Phosphate	58510|PRODH2(22.370
Undecaprenyl Phosphate	1373|CPS1(22.370
Undecaprenyl Phosphate	5025|P2RX4(22.370
Undecaprenyl Phosphate	1644|DDC(22.370
Undecaprenyl Phosphate	5106|PCK2(22.370
Undecaprenyl Phosphate	50944|SHANK1(22.370
Undecaprenyl Phosphate	9368|SLC9A3R1(22.370
Undecaprenyl Phosphate	4130|MAP1A(22.370
Undecaprenyl Phosphate	2048|EPHB2(22.370
Undecaprenyl Phosphate	2737|GLI3(22.370
Undecaprenyl Phosphate	4734|NEDD4(22.370
Undecaprenyl Phosphate	122665|RNASE8(22.370
Undecaprenyl Phosphate	2047|EPHB1(22.370
Undecaprenyl Phosphate	1141|CHRNB2(22.370
Undecaprenyl Phosphate	4038|LRP4(22.370
Undecaprenyl Phosphate	121278|TPH2(22.370
Undecaprenyl Phosphate	170302|ARX(22.370
Undecaprenyl Phosphate	229|ALDOB(22.370
Undecaprenyl Phosphate	114757|CYGB(22.370
Undecaprenyl Phosphate	3673|ITGA2(22.370
Undecaprenyl Phosphate	2983|GUCY1B3(22.370
Undecaprenyl Phosphate	9369|NRXN3(22.370
Undecaprenyl Phosphate	6392|SDHD(22.370
Undecaprenyl Phosphate	1571|CYP2E1(22.370
Undecaprenyl Phosphate	438|ASMT(22.370
Undecaprenyl Phosphate	22941|SHANK2(22.370
Undecaprenyl Phosphate	80219|COQ10B(22.370
Undecaprenyl Phosphate	632|BGLAP(22.370
Undecaprenyl Phosphate	148811|PM20D1(22.370
Undecaprenyl Phosphate	142|PARP1(22.370
Undecaprenyl Phosphate	113451|AZIN2(22.370
Undecaprenyl Phosphate	2692|GHRHR(22.370
Undecaprenyl Phosphate	5144|PDE4D(22.370
Undecaprenyl Phosphate	54221|SNTG2(22.370
Undecaprenyl Phosphate	51738|GHRL(22.370
Undecaprenyl Phosphate	9378|NRXN1(22.370
Undecaprenyl Phosphate	6648|SOD2(22.370
Undecaprenyl Phosphate	9495|AKAP5(22.370
Undecaprenyl Phosphate	1728|NQO1(22.370
Undecaprenyl Phosphate	10142|AKAP9(22.370
Undecaprenyl Phosphate	2882|GPX7(22.370
Undecaprenyl Phosphate	3760|KCNJ3(22.370
Undecaprenyl Phosphate	388336|SHISA6(22.370
Undecaprenyl Phosphate	93058|COQ10A(22.370
Undecaprenyl Phosphate	23732|FRRS1L(22.370
Undecaprenyl Phosphate	91703|ACY3(22.370
Undecaprenyl Phosphate	159|ADSS(22.370
Undecaprenyl Phosphate	2778|GNAS(22.370
Undecaprenyl Phosphate	6390|SDHB(22.370
Undecaprenyl Phosphate	1066|CES1(22.370
Undecaprenyl Phosphate	7130|TNFAIP6(22.370
Undecaprenyl Phosphate	5625|PRODH(22.370
Undecaprenyl Phosphate	30819|KCNIP2(22.370
Undecaprenyl Phosphate	5913|RAPSN(22.370
Undecaprenyl Phosphate	3952|LEP(22.370
Undecaprenyl Phosphate	5864|RAB3A(22.370
Undecaprenyl Phosphate	23657|SLC7A11(22.370
Undecaprenyl Phosphate	2890|GRIA1(22.370
Undecaprenyl Phosphate	23184|MESDC2(22.370
Undecaprenyl Phosphate	6505|SLC1A1(22.370
Undecaprenyl Phosphate	10874|NMU(22.370
Undecaprenyl Phosphate	860|RUNX2(22.370
Undecaprenyl Phosphate	9863|MAGI2(22.370
Undecaprenyl Phosphate	382|ARF6(22.370
Undecaprenyl Phosphate	6038|RNASE4(22.370
Undecaprenyl Phosphate	5021|OXTR(22.370
Undecaprenyl Phosphate	15|AANAT(22.370
Undecaprenyl Phosphate	1615|DARS(22.370
Undecaprenyl Phosphate	4133|MAP2(22.370
Undecaprenyl Phosphate	3762|KCNJ5(22.370
Undecaprenyl Phosphate	9379|NRXN2(22.370
Undecaprenyl Phosphate	4160|MC4R(22.370
Undecaprenyl Phosphate	85445|CNTNAP4(22.370
Undecaprenyl Phosphate	343|AQP8(22.370
Undecaprenyl Phosphate	7080|NKX2-1(22.370
Undecaprenyl Phosphate	1739|DLG1(22.370
Undecaprenyl Phosphate	95|ACY1(22.370
Undecaprenyl Phosphate	6869|TACR1(22.370
Undecaprenyl Phosphate	11315|PARK7(22.370
Undecaprenyl Phosphate	3552|IL1A(22.370
Undecaprenyl Phosphate	6535|SLC6A8(22.370
Undecaprenyl Phosphate	7356|SCGB1A1(22.370
Undecaprenyl Phosphate	445|ASS1(22.370
Undecaprenyl Phosphate	8647|ABCB11(22.370
Undecaprenyl Phosphate	443|ASPA(22.370
Undecaprenyl Phosphate	729956|SHISA7(22.370
Undecaprenyl Phosphate	4544|MTNR1B(22.370
Undecaprenyl Phosphate	6036|RNASE2(22.370
Undecaprenyl Phosphate	50801|KCNK4(55.440
Undecaprenyl Phosphate	2628|GATM(55.440
Undecaprenyl Phosphate	23171|GPD1L(55.440
Undecaprenyl Phosphate	2820|GPD2(55.440
Undecaprenyl Phosphate	84883|AIFM2(55.440
Undecaprenyl Phosphate	51201|ZDHHC2(55.440
Undecaprenyl Phosphate	5076|PAX2(55.440
Undecaprenyl Phosphate	3745|KCNB1(80.880
Undecaprenyl Phosphate	2110|ETFDH(80.880
Undecaprenyl Phosphate	3742|KCNA6(80.880
Undecaprenyl Phosphate	217|ALDH2(80.880
Undecaprenyl Phosphate	3737|KCNA2(80.880
Undecaprenyl Phosphate	2593|GAMT(80.880
Undecaprenyl Phosphate	1742|DLG4(80.880
Undecaprenyl Phosphate	3746|KCNC1(80.880
Undecaprenyl Phosphate	6035|RNASE1(80.880
Undecaprenyl Phosphate	9312|KCNB2(80.880
Undecaprenyl Phosphate	3751|KCND2(80.880
Undecaprenyl Phosphate	3744|KCNA10(80.880
Undecaprenyl Phosphate	7173|TPO(80.880
Undecaprenyl Phosphate	5564|PRKAB1(80.880
Undecaprenyl Phosphate	3748|KCNC3(80.880
Undecaprenyl Phosphate	3750|KCND1(80.880
Undecaprenyl Phosphate	847|CAT(80.880
Undecaprenyl Phosphate	126|ADH1C(80.880
Undecaprenyl Phosphate	124|ADH1A(80.880
Undecaprenyl Phosphate	3738|KCNA3(80.880
Undecaprenyl Phosphate	2819|GPD1(80.880
Undecaprenyl Phosphate	3739|KCNA4(80.880
Undecaprenyl Phosphate	3752|KCND3(80.880
Undecaprenyl Phosphate	3741|KCNA5(80.880
Undecaprenyl Phosphate	3743|KCNA7(80.880
Undecaprenyl Phosphate	3736|KCNA1(80.880
Undecaprenyl Phosphate	3747|KCNC2(80.880
Undecaprenyl Phosphate	125|ADH1B(80.880
Undecaprenyl Phosphate
SCHEMBL3330119	1143|CHRNB4(15.370
SCHEMBL3330119	3897|L1CAM(15.370
SCHEMBL3330119	3359|HTR3A(15.370
SCHEMBL3330119	2564|GABRE(15.370
SCHEMBL3330119	2558|GABRA5(15.370
SCHEMBL3330119	2568|GABRP(15.370
SCHEMBL3330119	2891|GRIA2(15.370
SCHEMBL3330119	1141|CHRNB2(15.370
SCHEMBL3330119	4069|LYZ(15.370
SCHEMBL3330119	1136|CHRNA3(15.370
SCHEMBL3330119	2560|GABRB1(15.370
SCHEMBL3330119	2562|GABRB3(15.370
SCHEMBL3330119	2554|GABRA1(15.370
SCHEMBL3330119	2892|GRIA3(15.370
SCHEMBL3330119	200909|HTR3D(15.370
SCHEMBL3330119	8973|CHRNA6(15.370
SCHEMBL3330119	1139|CHRNA7(15.370
SCHEMBL3330119	2741|GLRA1(15.370
SCHEMBL3330119	170572|HTR3C(15.370
SCHEMBL3330119	1138|CHRNA5(15.370
SCHEMBL3330119	3763|KCNJ6(15.370
SCHEMBL3330119	2557|GABRA4(15.370
SCHEMBL3330119	43|ACHE(15.370
SCHEMBL3330119	2555|GABRA2(15.370
SCHEMBL3330119	3760|KCNJ3(15.370
SCHEMBL3330119	1137|CHRNA4(15.370
SCHEMBL3330119	285242|HTR3E(15.370
SCHEMBL3330119	2563|GABRD(15.370
SCHEMBL3330119	2893|GRIA4(15.370
SCHEMBL3330119	1135|CHRNA2(15.370
SCHEMBL3330119	131|ADH7(15.370
SCHEMBL3330119	2567|GABRG3(15.370
SCHEMBL3330119	89832|CHRFAM7A(15.370
SCHEMBL3330119	1142|CHRNB3(15.370
SCHEMBL3330119	2890|GRIA1(15.370
SCHEMBL3330119	116443|GRIN3A(15.370
SCHEMBL3330119	2565|GABRG1(15.370
SCHEMBL3330119	2561|GABRB2(15.370
SCHEMBL3330119	3134|HLA-F(15.370
SCHEMBL3330119	55584|CHRNA9(15.370
SCHEMBL3330119	2742|GLRA2(15.370
SCHEMBL3330119	7412|VCAM1(15.370
SCHEMBL3330119	2559|GABRA6(15.370
SCHEMBL3330119	3765|KCNJ9(15.370
SCHEMBL3330119	57053|CHRNA10(15.370
SCHEMBL3330119	3762|KCNJ5(15.370
SCHEMBL3330119	9177|HTR3B(15.370
SCHEMBL3330119	3177|SLC29A2(15.370
SCHEMBL3330119	2556|GABRA3(15.370
SCHEMBL3330119	55879|GABRQ(15.370
SCHEMBL3330119	2030|SLC29A1(15.370
SCHEMBL3330119	317749|DHRS4L2(15.370
SCHEMBL3330119	9536|PTGES(22.370
SCHEMBL3330119	3685|ITGAV(22.370
SCHEMBL3330119	1622|DBI(22.370
SCHEMBL3330119	2572|GAD2(22.370
SCHEMBL3330119	8787|RGS9(22.370
SCHEMBL3330119	10549|PRDX4(22.370
SCHEMBL3330119	4345|CD200(22.370
SCHEMBL3330119	9971|NR1H4(22.370
SCHEMBL3330119	1512|CTSH(22.370
SCHEMBL3330119	11251|PTGDR2(22.370
SCHEMBL3330119	10681|GNB5(22.370
SCHEMBL3330119	2950|GSTP1(22.370
SCHEMBL3330119	51478|HSD17B7(22.370
SCHEMBL3330119	5272|SERPINB9(22.370
SCHEMBL3330119	2255|FGF10(22.370
SCHEMBL3330119	114899|C1QTNF3(22.370
SCHEMBL3330119	7276|TTR(22.370
SCHEMBL3330119	23143|LRCH1(22.370
SCHEMBL3330119	1749|DLX5(22.370
SCHEMBL3330119	3135|HLA-G(22.370
SCHEMBL3330119	10170|DHRS9(22.370
SCHEMBL3330119	476|ATP1A1(22.370
SCHEMBL3330119	55914|ERBB2IP(22.370
SCHEMBL3330119	55334|SLC39A9(22.370
SCHEMBL3330119	5328|PLAU(22.370
SCHEMBL3330119	780|DDR1(22.370
SCHEMBL3330119	1375|CPT1B(22.370
SCHEMBL3330119	9466|IL27RA(22.370
SCHEMBL3330119	6462|SHBG(22.370
SCHEMBL3330119	7067|THRA(22.370
SCHEMBL3330119	126129|CPT1C(22.370
SCHEMBL3330119	367|AR(22.370
SCHEMBL3330119	9750|FAM65B(22.370
SCHEMBL3330119	1374|CPT1A(22.370
SCHEMBL3330119	11280|SCN11A(22.370
SCHEMBL3330119	9655|SOCS5(22.370
SCHEMBL3330119	224|ALDH3A2(22.370
SCHEMBL3330119	2571|GAD1(22.370
SCHEMBL3330119	218|ALDH3A1(22.370
SCHEMBL3330119	706|TSPO(22.370
SCHEMBL3330119	64577|ALDH8A1(22.370
SCHEMBL3330119	6507|SLC1A3(22.370
SCHEMBL3330119	5076|PAX2(22.370
SCHEMBL3330119	6662|SOX9(22.370
SCHEMBL3330119	3133|HLA-E(22.370
SCHEMBL3330119	429|ASCL1(22.370
SCHEMBL3330119	123041|SLC24A4(22.370
SCHEMBL3330119	6318|SERPINB4(22.370
SCHEMBL3330119	208|AKT2(22.370
SCHEMBL3330119	81539|SLC38A1(22.370
SCHEMBL3330119	7068|THRB(22.370
SCHEMBL3330119	57467|HHATL(22.370
SCHEMBL3330119	6010|RHO(22.370
SCHEMBL3330119	3690|ITGB3(22.370
SCHEMBL3330119	7448|VTN(22.370
SCHEMBL3330119	1543|CYP1A1(22.370
SCHEMBL3330119	90378|SAMD1(22.370
SCHEMBL3330119	30008|EFEMP2(22.370
SCHEMBL3330119	18|ABAT(22.370
SCHEMBL3330119	2625|GATA3(22.370
SCHEMBL3330119	5979|RET(22.370
SCHEMBL3330119	1376|CPT2(22.370
SCHEMBL3330119	1428|CRYM(22.370
SCHEMBL3330119	127|ADH4(22.370
SCHEMBL3330119	131450|CD200R1(22.370
SCHEMBL3330119	3105|HLA-A(23.000
SCHEMBL3330119	3107|HLA-C(23.000
SCHEMBL3330119	781|CACNA2D1(48.000
SCHEMBL3330119	782|CACNB1(48.000
SCHEMBL3330119	773|CACNA1A(48.000
SCHEMBL3330119	777|CACNA1E(48.000
SCHEMBL3330119	8913|CACNA1G(48.000
SCHEMBL3330119	6258|RXRG(48.000
SCHEMBL3330119	3206|HOXA10(48.000
SCHEMBL3330119	27306|HPGDS(48.000
SCHEMBL3330119	774|CACNA1B(48.000
SCHEMBL3330119	784|CACNB3(48.000
SCHEMBL3330119	7421|VDR(48.000
SCHEMBL3330119	27092|CACNG4(48.000
SCHEMBL3330119	5914|RARA(48.000
SCHEMBL3330119	3486|IGFBP3(48.000
SCHEMBL3330119	10369|CACNG2(48.000
SCHEMBL3330119	786|CACNG1(48.000
SCHEMBL3330119	29991|OBP2A(48.000
SCHEMBL3330119	1592|CYP26A1(48.000
SCHEMBL3330119	6095|RORA(48.000
SCHEMBL3330119	59285|CACNG6(48.000
SCHEMBL3330119	5166|PDK4(48.000
SCHEMBL3330119	778|CACNA1F(48.000
SCHEMBL3330119	26253|CLEC4E(48.000
SCHEMBL3330119	5916|RARG(48.000
SCHEMBL3330119	3933|LCN1(48.000
SCHEMBL3330119	9970|NR1I3(48.000
SCHEMBL3330119	1594|CYP27B1(48.000
SCHEMBL3330119	6257|RXRB(48.000
SCHEMBL3330119	5915|RARB(48.000
SCHEMBL3330119	56603|CYP26B1(48.000
SCHEMBL3330119	8911|CACNA1I(48.000
SCHEMBL3330119	776|CACNA1D(48.000
SCHEMBL3330119	5918|RARRES1(48.000
SCHEMBL3330119	783|CACNB2(48.000
SCHEMBL3330119	59283|CACNG8(48.000
SCHEMBL3330119	340665|CYP26C1(48.000
SCHEMBL3330119	27091|CACNG5(48.000
SCHEMBL3330119	5950|RBP4(48.000
SCHEMBL3330119	93589|CACNA2D4(48.000
SCHEMBL3330119	9052|GPRC5A(48.000
SCHEMBL3330119	779|CACNA1S(48.000
SCHEMBL3330119	59284|CACNG7(48.000
SCHEMBL3330119	775|CACNA1C(48.000
SCHEMBL3330119	55799|CACNA2D3(48.000
SCHEMBL3330119	785|CACNB4(48.000
SCHEMBL3330119	8912|CACNA1H(48.000
SCHEMBL3330119	9254|CACNA2D2(48.000
SCHEMBL3330119	6256|RXRA(48.000
SCHEMBL3330119	10368|CACNG3(48.000
SCHEMBL3330119	5673|PSG5(48.000
SCHEMBL3330119	221|ALDH3B1(55.440
SCHEMBL3330119	1645|AKR1C1(55.440
SCHEMBL3330119	64122|FN3K(55.440
SCHEMBL3330119	223|ALDH9A1(55.440
SCHEMBL3330119	3952|LEP(55.440
SCHEMBL3330119	5054|SERPINE1(55.440
SCHEMBL3330119	8608|RDH16(55.440
SCHEMBL3330119	6247|RS1(55.440
SCHEMBL3330119	3106|HLA-B(80.880
SCHEMBL3330119	145226|RDH12(122.780
SCHEMBL3330119	5730|PTGDS(122.780
SCHEMBL3330119	54884|RETSAT(122.780
SCHEMBL3330119	9227|LRAT(122.780
SCHEMBL3330119	8854|ALDH1A2(122.780
SCHEMBL3330119	112724|RDH13(122.780
SCHEMBL3330119	216|ALDH1A1(122.780
SCHEMBL3330119	51109|RDH11(122.780
SCHEMBL3330119	10901|DHRS4(122.780
SCHEMBL3330119	9249|DHRS3(122.780
SCHEMBL3330119	5959|RDH5(122.780
SCHEMBL3330119	347|APOD(122.780
SCHEMBL3330119	57665|RDH14(122.780
SCHEMBL3330119	50700|RDH8(122.780
SCHEMBL3330119	220|ALDH1A3(122.780
SCHEMBL3330119
L-Dihydroorotic Acid	440050|KRTAP5-7(15.370
L-Dihydroorotic Acid	387273|KRTAP5-10(15.370
L-Dihydroorotic Acid	440051|KRTAP5-11(15.370
L-Dihydroorotic Acid	5468|PPARG(15.370
L-Dihydroorotic Acid	440023|KRTAP5-6(15.370
L-Dihydroorotic Acid	6347|CCL2(15.370
L-Dihydroorotic Acid	493|ATP2B4(22.370
L-Dihydroorotic Acid	4780|NFE2L2(22.370
L-Dihydroorotic Acid	3516|RBPJ(22.370
L-Dihydroorotic Acid	25865|PRKD2(22.370
L-Dihydroorotic Acid	7372|UMPS(22.370
L-Dihydroorotic Acid	347733|TUBB2B(22.370
L-Dihydroorotic Acid	84649|DGAT2(22.370
L-Dihydroorotic Acid	3091|HIF1A(22.370
L-Dihydroorotic Acid	6456|SH3GL2(22.370
L-Dihydroorotic Acid	10016|PDCD6(22.370
L-Dihydroorotic Acid	23075|SWAP70(22.370
L-Dihydroorotic Acid	161198|CLEC14A(22.370
L-Dihydroorotic Acid	159|ADSS(22.370
L-Dihydroorotic Acid	2277|FIGF(22.370
L-Dihydroorotic Acid	220202|ATOH7(22.370
L-Dihydroorotic Acid	26585|GREM1(22.370
L-Dihydroorotic Acid	7424|VEGFC(22.370
L-Dihydroorotic Acid	7423|VEGFB(22.370
L-Dihydroorotic Acid	5832|ALDH18A1(22.370
L-Dihydroorotic Acid	5962|RDX(22.370
L-Dihydroorotic Acid	2624|GATA2(22.370
L-Dihydroorotic Acid	5733|PTGER3(22.370
L-Dihydroorotic Acid	2890|GRIA1(22.370
L-Dihydroorotic Acid	1317|SLC31A1(22.370
L-Dihydroorotic Acid	25|ABL1(22.370
L-Dihydroorotic Acid	6505|SLC1A1(22.370
L-Dihydroorotic Acid	654|BMP6(22.370
L-Dihydroorotic Acid	1723|DHODH(22.370
L-Dihydroorotic Acid	1636|ACE(22.370
L-Dihydroorotic Acid	10365|KLF2(22.370
L-Dihydroorotic Acid	199731|CADM4(22.370
L-Dihydroorotic Acid	5587|PRKD1(22.370
L-Dihydroorotic Acid	3315|HSPB1(22.370
L-Dihydroorotic Acid	5021|OXTR(22.370
L-Dihydroorotic Acid	5228|PGF(22.370
L-Dihydroorotic Acid	572|BAD(22.370
L-Dihydroorotic Acid	857|CAV1(22.370
L-Dihydroorotic Acid	8972|MGAM(22.370
L-Dihydroorotic Acid	150274|HSCB(22.370
L-Dihydroorotic Acid	2623|GATA1(22.370
L-Dihydroorotic Acid	5159|PDGFRB(22.370
L-Dihydroorotic Acid	5458|POU4F2(22.370
L-Dihydroorotic Acid	2741|GLRA1(22.370
L-Dihydroorotic Acid	9353|SLIT2(22.370
L-Dihydroorotic Acid	51727|CMPK1(22.370
L-Dihydroorotic Acid	153090|DAB2IP(22.370
L-Dihydroorotic Acid	998|CDC42(22.370
L-Dihydroorotic Acid	23683|PRKD3(22.370
L-Dihydroorotic Acid	23493|HEY2(22.370
L-Dihydroorotic Acid	6833|ABCC8(22.370
L-Dihydroorotic Acid	2859|GPR35(22.370
L-Dihydroorotic Acid	5156|PDGFRA(22.370
L-Dihydroorotic Acid	161882|ZFPM1(22.370
L-Dihydroorotic Acid	445|ASS1(22.370
L-Dihydroorotic Acid	25930|PTPN23(22.370
L-Dihydroorotic Acid	6476|SI(22.370
L-Dihydroorotic Acid	7157|TP53(22.370
L-Dihydroorotic Acid	3791|KDR(22.370
L-Dihydroorotic Acid	2475|MTOR(22.370
L-Dihydroorotic Acid	118|ADD1(22.370
L-Dihydroorotic Acid	5009|OTC(22.370
L-Dihydroorotic Acid	2180|ACSL1(22.370
L-Dihydroorotic Acid	4544|MTNR1B(22.370
L-Dihydroorotic Acid	3747|KCNC2(22.370
L-Dihydroorotic Acid	5800|PTPRO(22.370
L-Dihydroorotic Acid	1903|S1PR3(55.440
L-Dihydroorotic Acid	4851|NOTCH1(55.440
L-Dihydroorotic Acid	8829|NRP1(55.440
L-Dihydroorotic Acid	790|CAD(55.440
L-Dihydroorotic Acid	279|AMY2A(80.880
L-Dihydroorotic Acid	1373|CPS1(80.880
L-Dihydroorotic Acid	440021|KRTAP5-2(80.880
L-Dihydroorotic Acid	278|AMY1C(80.880
L-Dihydroorotic Acid	6355|CCL8(80.880
L-Dihydroorotic Acid	280|AMY2B(80.880
L-Dihydroorotic Acid	10863|ADAM28(80.880
L-Dihydroorotic Acid	7422|VEGFA(80.880
L-Dihydroorotic Acid	7032|TFF2(80.880
L-Dihydroorotic Acid	3060|HCRT(80.880
L-Dihydroorotic Acid	276|AMY1A(80.880
L-Dihydroorotic Acid	277|AMY1B(80.880
L-Dihydroorotic Acid
Dihydrofolliculin,(S)	3269|HRH1(22.370
Dihydrofolliculin,(S)	10481|HOXB13(22.370
Dihydrofolliculin,(S)	6469|SHH(22.370
Dihydrofolliculin,(S)	5860|QDPR(22.370
Dihydrofolliculin,(S)	655|BMP7(22.370
Dihydrofolliculin,(S)	7153|TOP2A(22.370
Dihydrofolliculin,(S)	210|ALAD(22.370
Dihydrofolliculin,(S)	476|ATP1A1(22.370
Dihydrofolliculin,(S)	3973|LHCGR(22.370
Dihydrofolliculin,(S)	48|ACO1(22.370
Dihydrofolliculin,(S)	477|ATP1A2(22.370
Dihydrofolliculin,(S)	3651|PDX1(22.370
Dihydrofolliculin,(S)	7474|WNT5A(22.370
Dihydrofolliculin,(S)	84557|MAP1LC3A(22.370
Dihydrofolliculin,(S)	55847|CISD1(22.370
Dihydrofolliculin,(S)	6925|TCF4(22.370
Dihydrofolliculin,(S)	22985|ACIN1(22.370
Dihydrofolliculin,(S)	2185|PTK2B(22.370
Dihydrofolliculin,(S)	9361|LONP1(22.370
Dihydrofolliculin,(S)	10595|ERN2(22.370
Dihydrofolliculin,(S)	1677|DFFB(22.370
Dihydrofolliculin,(S)	478|ATP1A3(22.370
Dihydrofolliculin,(S)	652|BMP4(22.370
Dihydrofolliculin,(S)	2263|FGFR2(22.370
Dihydrofolliculin,(S)	6422|SFRP1(22.370
Dihydrofolliculin,(S)	5028|P2RY1(22.370
Dihydrofolliculin,(S)	9221|NOLC1(22.370
Dihydrofolliculin,(S)	9474|ATG5(22.370
Dihydrofolliculin,(S)	6622|SNCA(22.370
Dihydrofolliculin,(S)	6820|SULT2B1(22.370
Dihydrofolliculin,(S)	5031|P2RY6(22.370
Dihydrofolliculin,(S)	5139|PDE3A(22.370
Dihydrofolliculin,(S)	3239|HOXD13(22.370
Dihydrofolliculin,(S)	30849|PIK3R4(22.370
Dihydrofolliculin,(S)	6662|SOX9(22.370
Dihydrofolliculin,(S)	441925|BECN2(22.370
Dihydrofolliculin,(S)	374|AREG(22.370
Dihydrofolliculin,(S)	120892|LRRK2(22.370
Dihydrofolliculin,(S)	2295|FOXF2(22.370
Dihydrofolliculin,(S)	10818|FRS2(22.370
Dihydrofolliculin,(S)	4129|MAOB(22.370
Dihydrofolliculin,(S)	23493|HEY2(22.370
Dihydrofolliculin,(S)	196|AHR(26.370
Dihydrofolliculin,(S)	9584|RBM39(26.370
Dihydrofolliculin,(S)	2063|NR2F6(26.370
Dihydrofolliculin,(S)	4776|NFATC4(26.370
Dihydrofolliculin,(S)	2895|GRID2(26.370
Dihydrofolliculin,(S)	1647|GADD45A(26.370
Dihydrofolliculin,(S)	29028|ATAD2(26.370
Dihydrofolliculin,(S)	2885|GRB2(26.370
Dihydrofolliculin,(S)	5595|MAPK3(26.370
Dihydrofolliculin,(S)	4255|MGMT(26.370
Dihydrofolliculin,(S)	9564|BCAR1(26.370
Dihydrofolliculin,(S)	3275|PRMT2(26.370
Dihydrofolliculin,(S)	29893|PSMC3IP(26.370
Dihydrofolliculin,(S)	5927|KDM5A(26.370
Dihydrofolliculin,(S)	9971|NR1H4(26.370
Dihydrofolliculin,(S)	2908|NR3C1(26.370
Dihydrofolliculin,(S)	1024|CDK8(26.370
Dihydrofolliculin,(S)	4303|FOXO4(26.370
Dihydrofolliculin,(S)	6667|SP1(26.370
Dihydrofolliculin,(S)	6774|STAT3(26.370
Dihydrofolliculin,(S)	2959|GTF2B(26.370
Dihydrofolliculin,(S)	84172|POLR1B(26.370
Dihydrofolliculin,(S)	10728|PTGES3(26.370
Dihydrofolliculin,(S)	3320|HSP90AA1(26.370
Dihydrofolliculin,(S)	3726|JUNB(26.370
Dihydrofolliculin,(S)	5770|PTPN1(26.370
Dihydrofolliculin,(S)	5501|PPP1CC(26.370
Dihydrofolliculin,(S)	79447|PAGR1(26.370
Dihydrofolliculin,(S)	79004|CUEDC2(26.370
Dihydrofolliculin,(S)	88|ACTN2(26.370
Dihydrofolliculin,(S)	1141|CHRNB2(26.370
Dihydrofolliculin,(S)	10463|SLC30A9(26.370
Dihydrofolliculin,(S)	4089|SMAD4(26.370
Dihydrofolliculin,(S)	5594|MAPK1(26.370
Dihydrofolliculin,(S)	8648|NCOA1(26.370
Dihydrofolliculin,(S)	9477|MED20(26.370
Dihydrofolliculin,(S)	2289|FKBP5(26.370
Dihydrofolliculin,(S)	4616|GADD45B(26.370
Dihydrofolliculin,(S)	10987|COPS5(26.370
Dihydrofolliculin,(S)	547|KIF1A(26.370
Dihydrofolliculin,(S)	7818|DAP3(26.370
Dihydrofolliculin,(S)	4088|SMAD3(26.370
Dihydrofolliculin,(S)	11214|AKAP13(26.370
Dihydrofolliculin,(S)	5451|POU2F1(26.370
Dihydrofolliculin,(S)	10971|YWHAQ(26.370
Dihydrofolliculin,(S)	5777|PTPN6(26.370
Dihydrofolliculin,(S)	207|AKT1(26.370
Dihydrofolliculin,(S)	5914|RARA(26.370
Dihydrofolliculin,(S)	51132|RLIM(26.370
Dihydrofolliculin,(S)	5458|POU4F2(26.370
Dihydrofolliculin,(S)	5452|POU2F2(26.370
Dihydrofolliculin,(S)	8503|PIK3R3(26.370
Dihydrofolliculin,(S)	4193|MDM2(26.370
Dihydrofolliculin,(S)	79174|CRELD2(26.370
Dihydrofolliculin,(S)	51150|SDF4(26.370
Dihydrofolliculin,(S)	27043|PELP1(26.370
Dihydrofolliculin,(S)	6597|SMARCA4(26.370
Dihydrofolliculin,(S)	2064|ERBB2(26.370
Dihydrofolliculin,(S)	7157|TP53(26.370
Dihydrofolliculin,(S)	57109|REXO4(26.370
Dihydrofolliculin,(S)	23543|RBFOX2(26.370
Dihydrofolliculin,(S)	57504|MTA3(26.370
Dihydrofolliculin,(S)	6602|SMARCD1(26.370
Dihydrofolliculin,(S)	8431|NR0B2(26.370
Dihydrofolliculin,(S)	286827|TRIM59(26.370
Dihydrofolliculin,(S)	23421|ITGB3BP(26.370
Dihydrofolliculin,(S)	4331|MNAT1(26.370
Dihydrofolliculin,(S)	2103|ESRRB(26.370
Dihydrofolliculin,(S)	6257|RXRB(26.370
Dihydrofolliculin,(S)	7025|NR2F1(26.370
Dihydrofolliculin,(S)	1956|EGFR(26.370
Dihydrofolliculin,(S)	8861|LDB1(26.370
Dihydrofolliculin,(S)	5058|PAK1(26.370
Dihydrofolliculin,(S)	4846|NOS3(26.370
Dihydrofolliculin,(S)	9325|TRIP4(26.370
Dihydrofolliculin,(S)	8204|NRIP1(26.370
Dihydrofolliculin,(S)	24148|PRPF6(26.370
Dihydrofolliculin,(S)	9443|MED7(26.370
Dihydrofolliculin,(S)	596|BCL2(26.370
Dihydrofolliculin,(S)	2965|GTF2H1(26.370
Dihydrofolliculin,(S)	2872|MKNK2(26.370
Dihydrofolliculin,(S)	84246|MED10(26.370
Dihydrofolliculin,(S)	3480|IGF1R(26.370
Dihydrofolliculin,(S)	30836|DNTTIP2(26.370
Dihydrofolliculin,(S)	808|CALM3(26.370
Dihydrofolliculin,(S)	11331|PHB2(26.370
Dihydrofolliculin,(S)	2308|FOXO1(26.370
Dihydrofolliculin,(S)	7182|NR2C2(26.370
Dihydrofolliculin,(S)	5705|PSMC5(26.370
Dihydrofolliculin,(S)	10891|PPARGC1A(26.370
Dihydrofolliculin,(S)	9031|BAZ1B(26.370
Dihydrofolliculin,(S)	135112|NCOA7(26.370
Dihydrofolliculin,(S)	5757|PTMA(26.370
Dihydrofolliculin,(S)	55062|WIPI1(26.370
Dihydrofolliculin,(S)	9969|MED13(26.370
Dihydrofolliculin,(S)	857|CAV1(26.370
Dihydrofolliculin,(S)	672|BRCA1(26.370
Dihydrofolliculin,(S)	5457|POU4F1(26.370
Dihydrofolliculin,(S)	10957|PNRC1(26.370
Dihydrofolliculin,(S)	80205|CHD9(26.370
Dihydrofolliculin,(S)	7709|ZBTB17(26.370
Dihydrofolliculin,(S)	7068|THRB(26.370
Dihydrofolliculin,(S)	6670|SP3(26.370
Dihydrofolliculin,(S)	5241|PGR(26.370
Dihydrofolliculin,(S)	23471|TRAM1(26.370
Dihydrofolliculin,(S)	9070|ASH2L(26.370
Dihydrofolliculin,(S)	4790|NFKB1(26.370
Dihydrofolliculin,(S)	1499|CTNNB1(26.370
Dihydrofolliculin,(S)	190|NR0B1(26.370
Dihydrofolliculin,(S)	8764|TNFRSF14(26.370
Dihydrofolliculin,(S)	3727|JUND(26.370
Dihydrofolliculin,(S)	1432|MAPK14(26.370
Dihydrofolliculin,(S)	1026|CDKN1A(26.370
Dihydrofolliculin,(S)	55629|PNRC2(26.370
Dihydrofolliculin,(S)	5449|POU1F1(26.370
Dihydrofolliculin,(S)	537|ATP6AP1(26.370
Dihydrofolliculin,(S)	8450|CUL4B(26.370
Dihydrofolliculin,(S)	6256|RXRA(26.370
Dihydrofolliculin,(S)	133522|PPARGC1B(26.370
Dihydrofolliculin,(S)	892|CCNC(26.370
Dihydrofolliculin,(S)	1143|CHRNB4(26.370
Dihydrofolliculin,(S)	7533|YWHAH(26.370
Dihydrofolliculin,(S)	2273|FHL1(26.370
Dihydrofolliculin,(S)	1655|DDX5(26.370
Dihydrofolliculin,(S)	6776|STAT5A(26.370
Dihydrofolliculin,(S)	6840|SVIL(26.370
Dihydrofolliculin,(S)	7494|XBP1(26.370
Dihydrofolliculin,(S)	8031|NCOA4(26.370
Dihydrofolliculin,(S)	4435|CITED1(26.370
Dihydrofolliculin,(S)	2268|FGR(26.370
Dihydrofolliculin,(S)	64324|NSD1(26.370
Dihydrofolliculin,(S)	1051|CEBPB(26.370
Dihydrofolliculin,(S)	7316|UBC(26.370
Dihydrofolliculin,(S)	5295|PIK3R1(26.370
Dihydrofolliculin,(S)	5992|RFX4(26.370
Dihydrofolliculin,(S)	3932|LCK(26.370
Dihydrofolliculin,(S)	6654|SOS1(26.370
Dihydrofolliculin,(S)	5289|PIK3C3(26.370
Dihydrofolliculin,(S)	10451|VAV3(26.370
Dihydrofolliculin,(S)	6258|RXRG(26.370
Dihydrofolliculin,(S)	9439|MED23(26.370
Dihydrofolliculin,(S)	4214|MAP3K1(26.370
Dihydrofolliculin,(S)	5469|MED1(26.370
Dihydrofolliculin,(S)	5600|MAPK11(26.370
Dihydrofolliculin,(S)	6047|RNF4(26.370
Dihydrofolliculin,(S)	5020|OXT(26.370
Dihydrofolliculin,(S)	5728|PTEN(26.370
Dihydrofolliculin,(S)	10474|TADA3(26.370
Dihydrofolliculin,(S)	2309|FOXO3(26.370
Dihydrofolliculin,(S)	6714|SRC(26.370
Dihydrofolliculin,(S)	5929|RBBP5(26.370
Dihydrofolliculin,(S)	11091|WDR5(26.370
Dihydrofolliculin,(S)	4925|NUCB2(26.370
Dihydrofolliculin,(S)	6908|TBP(26.370
Dihydrofolliculin,(S)	9612|NCOR2(26.370
Dihydrofolliculin,(S)	203068|TUBB(26.370
Dihydrofolliculin,(S)	573|BAG1(26.370
Dihydrofolliculin,(S)	9412|MED21(26.370
Dihydrofolliculin,(S)	405|ARNT(26.370
Dihydrofolliculin,(S)	6715|SRD5A1(26.370
Dihydrofolliculin,(S)	7799|PRDM2(26.370
Dihydrofolliculin,(S)	5536|PPP5C(26.370
Dihydrofolliculin,(S)	8328|GFI1B(26.370
Dihydrofolliculin,(S)	4085|MAD2L1(26.370
Dihydrofolliculin,(S)	6294|SAFB(26.370
Dihydrofolliculin,(S)	3308|HSPA4(26.370
Dihydrofolliculin,(S)	7514|XPO1(26.370
Dihydrofolliculin,(S)	10521|DDX17(26.370
Dihydrofolliculin,(S)	29979|UBQLN1(26.370
Dihydrofolliculin,(S)	10155|TRIM28(26.370
Dihydrofolliculin,(S)	5698|PSMB9(26.370
Dihydrofolliculin,(S)	10025|MED16(26.370
Dihydrofolliculin,(S)	1022|CDK7(26.370
Dihydrofolliculin,(S)	5433|POLR2D(26.370
Dihydrofolliculin,(S)	3326|HSP90AB1(26.370
Dihydrofolliculin,(S)	4878|NPPA(26.370
Dihydrofolliculin,(S)	57120|GOPC(26.370
Dihydrofolliculin,(S)	902|CCNH(26.370
Dihydrofolliculin,(S)	8085|KMT2D(26.370
Dihydrofolliculin,(S)	6881|TAF10(26.370
Dihydrofolliculin,(S)	25920|NELFB(26.370
Dihydrofolliculin,(S)	7181|NR2C1(26.370
Dihydrofolliculin,(S)	5970|RELA(26.370
Dihydrofolliculin,(S)	1854|DUT(26.370
Dihydrofolliculin,(S)	9112|MTA1(26.370
Dihydrofolliculin,(S)	5481|PPID(26.370
Dihydrofolliculin,(S)	7706|TRIM25(26.370
Dihydrofolliculin,(S)	23054|NCOA6(26.370
Dihydrofolliculin,(S)	10286|BCAS2(26.370
Dihydrofolliculin,(S)	6464|SHC1(26.370
Dihydrofolliculin,(S)	6996|TDG(26.370
Dihydrofolliculin,(S)	55147|RBM23(26.370
Dihydrofolliculin,(S)	64210|MMS19(26.370
Dihydrofolliculin,(S)	6801|STRN(26.370
Dihydrofolliculin,(S)	595|CCND1(26.370
Dihydrofolliculin,(S)	5566|PRKACA(26.370
Dihydrofolliculin,(S)	9667|SAFB2(26.370
Dihydrofolliculin,(S)	598|BCL2L1(26.370
Dihydrofolliculin,(S)	1460|CSNK2B(26.370
Dihydrofolliculin,(S)	1147|CHUK(26.370
Dihydrofolliculin,(S)	6195|RPS6KA1(26.370
Dihydrofolliculin,(S)	7067|THRA(26.370
Dihydrofolliculin,(S)	2176|FANCC(26.370
Dihydrofolliculin,(S)	2033|EP300(26.370
Dihydrofolliculin,(S)	57541|ZNF398(26.370
Dihydrofolliculin,(S)	6197|RPS6KA3(26.370
Dihydrofolliculin,(S)	79039|DDX54(26.370
Dihydrofolliculin,(S)	1017|CDK2(26.370
Dihydrofolliculin,(S)	9604|RNF14(26.370
Dihydrofolliculin,(S)	2101|ESRRA(26.370
Dihydrofolliculin,(S)	9611|NCOR1(26.370
Dihydrofolliculin,(S)	9440|MED17(26.370
Dihydrofolliculin,(S)	9063|PIAS2(26.370
Dihydrofolliculin,(S)	9124|PDLIM1(26.370
Dihydrofolliculin,(S)	8202|NCOA3(26.370
Dihydrofolliculin,(S)	10273|STUB1(26.370
Dihydrofolliculin,(S)	4350|MPG(26.370
Dihydrofolliculin,(S)	6604|SMARCD3(26.370
Dihydrofolliculin,(S)	2274|FHL2(26.370
Dihydrofolliculin,(S)	801|CALM1(26.370
Dihydrofolliculin,(S)	9219|MTA2(26.370
Dihydrofolliculin,(S)	627|BDNF(26.370
Dihydrofolliculin,(S)	5598|MAPK7(26.370
Dihydrofolliculin,(S)	9961|MVP(26.370
Dihydrofolliculin,(S)	23426|GRIP1(26.370
Dihydrofolliculin,(S)	9862|MED24(26.370
Dihydrofolliculin,(S)	9968|MED12(26.370
Dihydrofolliculin,(S)	1612|DAPK1(26.370
Dihydrofolliculin,(S)	6720|SREBF1(26.370
Dihydrofolliculin,(S)	8668|EIF3I(26.370
Dihydrofolliculin,(S)	7337|UBE3A(26.370
Dihydrofolliculin,(S)	2314|FLII(26.370
Dihydrofolliculin,(S)	3725|JUN(26.370
Dihydrofolliculin,(S)	3276|PRMT1(26.370
Dihydrofolliculin,(S)	10912|GADD45G(26.370
Dihydrofolliculin,(S)	23788|MTCH2(26.370
Dihydrofolliculin,(S)	3172|HNF4A(26.370
Dihydrofolliculin,(S)	689|BTF3(26.370
Dihydrofolliculin,(S)	9282|MED14(26.370
Dihydrofolliculin,(S)	904|CCNT1(26.370
Dihydrofolliculin,(S)	4087|SMAD2(26.370
Dihydrofolliculin,(S)	8295|TRRAP(26.370
Dihydrofolliculin,(S)	10401|PIAS3(26.370
Dihydrofolliculin,(S)	10376|TUBA1B(26.370
Dihydrofolliculin,(S)	2770|GNAI1(26.370
Dihydrofolliculin,(S)	9212|AURKB(26.370
Dihydrofolliculin,(S)	4170|MCL1(26.370
Dihydrofolliculin,(S)	7022|TFAP2C(26.370
Dihydrofolliculin,(S)	7447|VSNL1(26.370
Dihydrofolliculin,(S)	208|AKT2(26.370
Dihydrofolliculin,(S)	7704|ZBTB16(26.370
Dihydrofolliculin,(S)	6595|SMARCA2(26.370
Dihydrofolliculin,(S)	2288|FKBP4(26.370
Dihydrofolliculin,(S)	6605|SMARCE1(26.370
Dihydrofolliculin,(S)	994|CDC25B(26.370
Dihydrofolliculin,(S)	22899|ARHGEF15(26.370
Dihydrofolliculin,(S)	5998|RGS3(26.370
Dihydrofolliculin,(S)	10614|HEXIM1(26.370
Dihydrofolliculin,(S)	7391|USF1(26.370
Dihydrofolliculin,(S)	8554|PIAS1(26.370
Dihydrofolliculin,(S)	1387|CREBBP(26.370
Dihydrofolliculin,(S)	3670|ISL1(26.370
Dihydrofolliculin,(S)	56924|PAK6(26.370
Dihydrofolliculin,(S)	805|CALM2(26.370
Dihydrofolliculin,(S)	55626|AMBRA1(26.370
Dihydrofolliculin,(S)	898|CCNE1(26.370
Dihydrofolliculin,(S)	7329|UBE2I(26.370
Dihydrofolliculin,(S)	10001|MED6(26.370
Dihydrofolliculin,(S)	1050|CEBPA(26.370
Dihydrofolliculin,(S)	10524|KAT5(26.370
Dihydrofolliculin,(S)	6890|TAP1(26.370
Dihydrofolliculin,(S)	7249|TSC2(26.370
Dihydrofolliculin,(S)	8805|TRIM24(26.370
Dihydrofolliculin,(S)	6942|TCF20(26.370
Dihydrofolliculin,(S)	2104|ESRRG(48.000
Dihydrofolliculin,(S)	4986|OPRK1(48.000
Dihydrofolliculin,(S)	54822|TRPM7(48.000
Dihydrofolliculin,(S)	10499|NCOA2(48.000
Dihydrofolliculin,(S)	240|ALOX5(48.000
Dihydrofolliculin,(S)	4988|OPRM1(48.000
Dihydrofolliculin,(S)	3294|HSD17B2(48.000
Dihydrofolliculin,(S)	4985|OPRD1(48.000
Dihydrofolliculin,(S)	6462|SHBG(122.780
Dihydrofolliculin,(S)	367|AR(122.780
Dihydrofolliculin,(S)	1588|CYP19A1(122.780
Dihydrofolliculin,(S)	2099|ESR1(686.000
Dihydrofolliculin,(S)	1137|CHRNA4(686.000
Dihydrofolliculin,(S)	2100|ESR2(686.000
Dihydrofolliculin,(S)	8856|NR1I2(686.000
Dihydrofolliculin,(S)	8678|BECN1(686.000
Dihydrofolliculin,(S)	4508|ATP6(686.000
Dihydrofolliculin,(S)	2852|GPER1(686.000
Dihydrofolliculin,(S)
Diundecyl Phosphatidyl Choline	66036|MTMR9(22.370
Diundecyl Phosphatidyl Choline	6715|SRD5A1(22.370
Diundecyl Phosphatidyl Choline	8776|MTMR1(22.370
Diundecyl Phosphatidyl Choline	6865|TACR2(22.370
Diundecyl Phosphatidyl Choline	4986|OPRK1(22.370
Diundecyl Phosphatidyl Choline	8897|MTMR3(22.370
Diundecyl Phosphatidyl Choline	135|ADORA2A(22.370
Diundecyl Phosphatidyl Choline	50944|SHANK1(22.370
Diundecyl Phosphatidyl Choline	6572|SLC18A3(22.370
Diundecyl Phosphatidyl Choline	9110|MTMR4(22.370
Diundecyl Phosphatidyl Choline	2048|EPHB2(22.370
Diundecyl Phosphatidyl Choline	3737|KCNA2(22.370
Diundecyl Phosphatidyl Choline	8898|MTMR2(22.370
Diundecyl Phosphatidyl Choline	2047|EPHB1(22.370
Diundecyl Phosphatidyl Choline	585|BBS4(22.370
Diundecyl Phosphatidyl Choline	80736|SLC44A4(22.370
Diundecyl Phosphatidyl Choline	123016|TTC8(22.370
Diundecyl Phosphatidyl Choline	1143|CHRNB4(80.880
Diundecyl Phosphatidyl Choline	1129|CHRM2(80.880
Diundecyl Phosphatidyl Choline	1136|CHRNA3(80.880
Diundecyl Phosphatidyl Choline	1133|CHRM5(80.880
Diundecyl Phosphatidyl Choline	1137|CHRNA4(80.880
Diundecyl Phosphatidyl Choline	57053|CHRNA10(80.880
Diundecyl Phosphatidyl Choline	1135|CHRNA2(80.880
Diundecyl Phosphatidyl Choline	1132|CHRM4(80.880
Diundecyl Phosphatidyl Choline	8973|CHRNA6(80.880
Diundecyl Phosphatidyl Choline	1139|CHRNA7(80.880
Diundecyl Phosphatidyl Choline	1131|CHRM3(80.880
Diundecyl Phosphatidyl Choline	89832|CHRFAM7A(80.880
Diundecyl Phosphatidyl Choline	1142|CHRNB3(80.880
Diundecyl Phosphatidyl Choline	1138|CHRNA5(80.880
Diundecyl Phosphatidyl Choline	1128|CHRM1(80.880
Diundecyl Phosphatidyl Choline	55584|CHRNA9(80.880
Diundecyl Phosphatidyl Choline	1141|CHRNB2(80.880
Diundecyl Phosphatidyl Choline
L-Threonine	146|ADRA1D(15.370
L-Threonine	5053|PAH(15.370
L-Threonine	154|ADRB2(15.370
L-Threonine	5739|PTGIR(15.370
L-Threonine	155|ADRB3(15.370
L-Threonine	150|ADRA2A(15.370
L-Threonine	147|ADRA1B(15.370
L-Threonine	153|ADRB1(15.370
L-Threonine	6318|SERPINB4(15.370
L-Threonine	152|ADRA2C(15.370
L-Threonine	5737|PTGFR(15.370
L-Threonine	148|ADRA1A(15.370
L-Threonine	151|ADRA2B(15.370
L-Threonine	51067|YARS2(25.860
L-Threonine	7054|TH(25.860
L-Threonine	8565|YARS(25.860
L-Threonine	7498|XDH(48.000
L-Threonine	6583|SLC22A4(48.000
L-Threonine	2901|GRIK5(48.000
L-Threonine	2906|GRIN2D(48.000
L-Threonine	2914|GRM4(48.000
L-Threonine	2917|GRM7(48.000
L-Threonine	2875|GPT(48.000
L-Threonine	2346|FOLH1(48.000
L-Threonine	2677|GGCX(48.000
L-Threonine	2900|GRIK4(48.000
L-Threonine	2572|GAD2(48.000
L-Threonine	2058|EPRS(48.000
L-Threonine	159|ADSS(48.000
L-Threonine	2904|GRIN2B(48.000
L-Threonine	2893|GRIA4(48.000
L-Threonine	2918|GRM8(48.000
L-Threonine	1374|CPT1A(48.000
L-Threonine	83884|SLC25A2(48.000
L-Threonine	123096|SLC25A29(48.000
L-Threonine	2902|GRIN1(48.000
L-Threonine	1066|CES1(48.000
L-Threonine	2729|GCLC(48.000
L-Threonine	9568|GABBR2(48.000
L-Threonine	10404|CPQ(48.000
L-Threonine	80150|ASRGL1(48.000
L-Threonine	29968|PSAT1(48.000
L-Threonine	26873|OPLAH(48.000
L-Threonine	6506|SLC1A2(48.000
L-Threonine	2571|GAD1(48.000
L-Threonine	2903|GRIN2A(48.000
L-Threonine	5832|ALDH18A1(48.000
L-Threonine	8833|GMPS(48.000
L-Threonine	1384|CRAT(48.000
L-Threonine	10606|PAICS(48.000
L-Threonine	23657|SLC7A11(48.000
L-Threonine	2356|FPGS(48.000
L-Threonine	23549|DNPEP(48.000
L-Threonine	2890|GRIA1(48.000
L-Threonine	2911|GRM1(48.000
L-Threonine	788|SLC25A20(48.000
L-Threonine	6505|SLC1A1(48.000
L-Threonine	122622|ADSSL1(48.000
L-Threonine	2891|GRIA2(48.000
L-Threonine	6511|SLC1A6(48.000
L-Threonine	6507|SLC1A3(48.000
L-Threonine	116443|GRIN3A(48.000
L-Threonine	8604|SLC25A12(48.000
L-Threonine	4069|LYZ(48.000
L-Threonine	2550|GABBR1(48.000
L-Threonine	2730|GCLM(48.000
L-Threonine	55191|NADSYN1(48.000
L-Threonine	84706|GPT2(48.000
L-Threonine	4946|OAZ1(48.000
L-Threonine	55157|DARS2(48.000
L-Threonine	1615|DARS(48.000
L-Threonine	27165|GLS2(48.000
L-Threonine	5198|PFAS(48.000
L-Threonine	10166|SLC25A15(48.000
L-Threonine	2744|GLS(48.000
L-Threonine	6541|SLC7A1(48.000
L-Threonine	2892|GRIA3(48.000
L-Threonine	162417|NAGS(48.000
L-Threonine	2897|GRIK1(48.000
L-Threonine	444|ASPH(48.000
L-Threonine	2747|GLUD2(48.000
L-Threonine	124454|EARS2(48.000
L-Threonine	6317|SERPINB3(48.000
L-Threonine	6035|RNASE1(48.000
L-Threonine	6898|TAT(48.000
L-Threonine	6584|SLC22A5(48.000
L-Threonine	2628|GATM(48.000
L-Threonine	2741|GLRA1(48.000
L-Threonine	6512|SLC1A7(48.000
L-Threonine	2805|GOT1(48.000
L-Threonine	2899|GRIK3(48.000
L-Threonine	2806|GOT2(48.000
L-Threonine	2905|GRIN2C(48.000
L-Threonine	51166|AADAT(48.000
L-Threonine	95|ACY1(48.000
L-Threonine	440|ASNS(48.000
L-Threonine	10841|FTCD(48.000
L-Threonine	587|BCAT2(48.000
L-Threonine	2752|GLUL(48.000
L-Threonine	383|ARG1(48.000
L-Threonine	4353|MPO(48.000
L-Threonine	4942|OAT(48.000
L-Threonine	18|ABAT(48.000
L-Threonine	6542|SLC7A2(48.000
L-Threonine	2746|GLUD1(48.000
L-Threonine	445|ASS1(48.000
L-Threonine	10165|SLC25A13(48.000
L-Threonine	1376|CPT2(48.000
L-Threonine	54677|CROT(48.000
L-Threonine	10157|AASS(48.000
L-Threonine	2898|GRIK2(48.000
L-Threonine	443|ASPA(48.000
L-Threonine	5009|OTC(48.000
L-Threonine	2028|ENPEP(48.000
L-Threonine	384|ARG2(48.000
L-Threonine	5096|PCCB(122.780
L-Threonine	7407|VARS(122.780
L-Threonine	586|BCAT1(122.780
L-Threonine	123283|TARSL2(714.000
L-Threonine	80222|TARS2(known target in DrugBank
L-Threonine	6897|TARS(known target in DrugBank
L-Threonine
1,4-Diaminobutane	5775|PTPN4(15.370
1,4-Diaminobutane	146|ADRA1D(15.370
1,4-Diaminobutane	6532|SLC6A4(15.370
1,4-Diaminobutane	155|ADRB3(15.370
1,4-Diaminobutane	150|ADRA2A(15.370
1,4-Diaminobutane	4852|NPY(15.370
1,4-Diaminobutane	4128|MAOA(15.370
1,4-Diaminobutane	5802|PTPRS(15.370
1,4-Diaminobutane	152|ADRA2C(15.370
1,4-Diaminobutane	9453|GGPS1(15.370
1,4-Diaminobutane	523|ATP6V1A(15.370
1,4-Diaminobutane	6530|SLC6A2(15.370
1,4-Diaminobutane	2224|FDPS(15.370
1,4-Diaminobutane	154|ADRB2(15.370
1,4-Diaminobutane	147|ADRA1B(15.370
1,4-Diaminobutane	134864|TAAR1(15.370
1,4-Diaminobutane	153|ADRB1(15.370
1,4-Diaminobutane	6531|SLC6A3(15.370
1,4-Diaminobutane	842|CASP9(15.370
1,4-Diaminobutane	148|ADRA1A(15.370
1,4-Diaminobutane	151|ADRA2B(15.370
1,4-Diaminobutane	4129|MAOB(15.370
1,4-Diaminobutane	5791|PTPRE(15.370
1,4-Diaminobutane	9607|CARTPT(15.370
1,4-Diaminobutane	836|CASP3(15.370
1,4-Diaminobutane	1143|CHRNB4(22.370
1,4-Diaminobutane	23095|KIF1B(22.370
1,4-Diaminobutane	111|ADCY5(22.370
1,4-Diaminobutane	10243|GPHN(22.370
1,4-Diaminobutane	5865|RAB3B(22.370
1,4-Diaminobutane	23208|SYT11(22.370
1,4-Diaminobutane	1814|DRD3(22.370
1,4-Diaminobutane	50944|SHANK1(22.370
1,4-Diaminobutane	5728|PTEN(22.370
1,4-Diaminobutane	134|ADORA1(22.370
1,4-Diaminobutane	1815|DRD4(22.370
1,4-Diaminobutane	338440|ANO9(22.370
1,4-Diaminobutane	1141|CHRNB2(22.370
1,4-Diaminobutane	80736|SLC44A4(22.370
1,4-Diaminobutane	6536|SLC6A9(22.370
1,4-Diaminobutane	170302|ARX(22.370
1,4-Diaminobutane	123016|TTC8(22.370
1,4-Diaminobutane	2534|FYN(22.370
1,4-Diaminobutane	200909|HTR3D(22.370
1,4-Diaminobutane	7416|VDAC1(22.370
1,4-Diaminobutane	57120|GOPC(22.370
1,4-Diaminobutane	3060|HCRT(22.370
1,4-Diaminobutane	170572|HTR3C(22.370
1,4-Diaminobutane	6900|CNTN2(22.370
1,4-Diaminobutane	56301|SLC7A10(22.370
1,4-Diaminobutane	26468|LHX6(22.370
1,4-Diaminobutane	51738|GHRL(22.370
1,4-Diaminobutane	2859|GPR35(22.370
1,4-Diaminobutane	55737|VPS35(22.370
1,4-Diaminobutane	552|AVPR1A(22.370
1,4-Diaminobutane	5071|PARK2(22.370
1,4-Diaminobutane	5999|RGS4(22.370
1,4-Diaminobutane	1812|DRD1(22.370
1,4-Diaminobutane	947|CD34(22.370
1,4-Diaminobutane	285242|HTR3E(22.370
1,4-Diaminobutane	5064|PALM(22.370
1,4-Diaminobutane	6865|TACR2(22.370
1,4-Diaminobutane	246213|SLC17A8(22.370
1,4-Diaminobutane	375323|LHFPL4(22.370
1,4-Diaminobutane	10419|PRMT5(22.370
1,4-Diaminobutane	6653|SORL1(22.370
1,4-Diaminobutane	135|ADORA2A(22.370
1,4-Diaminobutane	1816|DRD5(22.370
1,4-Diaminobutane	55079|FEZF2(22.370
1,4-Diaminobutane	1392|CRH(22.370
1,4-Diaminobutane	585|BBS4(22.370
1,4-Diaminobutane	29767|TMOD2(22.370
1,4-Diaminobutane	3688|ITGB1(22.370
1,4-Diaminobutane	9177|HTR3B(22.370
1,4-Diaminobutane	2316|FLNA(22.370
1,4-Diaminobutane	57561|ARRDC3(22.370
1,4-Diaminobutane	551|AVP(22.370
1,4-Diaminobutane	1268|CNR1(22.370
1,4-Diaminobutane	6572|SLC18A3(22.370
1,4-Diaminobutane	285966|TCAF2(22.370
1,4-Diaminobutane	599|BCL2L2(22.370
1,4-Diaminobutane	2693|GHSR(22.370
1,4-Diaminobutane	9152|SLC6A5(22.370
1,4-Diaminobutane	729956|SHISA7(22.370
1,4-Diaminobutane	4544|MTNR1B(22.370
1,4-Diaminobutane	2784|GNB3(22.370
1,4-Diaminobutane	2914|GRM4(25.860
1,4-Diaminobutane	2917|GRM7(25.860
1,4-Diaminobutane	2572|GAD2(25.860
1,4-Diaminobutane	2729|GCLC(25.860
1,4-Diaminobutane	29968|PSAT1(25.860
1,4-Diaminobutane	26873|OPLAH(25.860
1,4-Diaminobutane	6506|SLC1A2(25.860
1,4-Diaminobutane	2911|GRM1(25.860
1,4-Diaminobutane	2891|GRIA2(25.860
1,4-Diaminobutane	55191|NADSYN1(25.860
1,4-Diaminobutane	2730|GCLM(25.860
1,4-Diaminobutane	27165|GLS2(25.860
1,4-Diaminobutane	7915|ALDH5A1(25.860
1,4-Diaminobutane	476|ATP1A1(25.860
1,4-Diaminobutane	2892|GRIA3(25.860
1,4-Diaminobutane	162417|NAGS(25.860
1,4-Diaminobutane	2747|GLUD2(25.860
1,4-Diaminobutane	6898|TAT(25.860
1,4-Diaminobutane	2805|GOT1(25.860
1,4-Diaminobutane	2899|GRIK3(25.860
1,4-Diaminobutane	440|ASNS(25.860
1,4-Diaminobutane	586|BCAT1(25.860
1,4-Diaminobutane	2028|ENPEP(25.860
1,4-Diaminobutane	2901|GRIK5(25.860
1,4-Diaminobutane	2346|FOLH1(25.860
1,4-Diaminobutane	2875|GPT(25.860
1,4-Diaminobutane	2677|GGCX(25.860
1,4-Diaminobutane	2058|EPRS(25.860
1,4-Diaminobutane	2900|GRIK4(25.860
1,4-Diaminobutane	2893|GRIA4(25.860
1,4-Diaminobutane	2918|GRM8(25.860
1,4-Diaminobutane	10404|CPQ(25.860
1,4-Diaminobutane	2571|GAD1(25.860
1,4-Diaminobutane	5832|ALDH18A1(25.860
1,4-Diaminobutane	8833|GMPS(25.860
1,4-Diaminobutane	2356|FPGS(25.860
1,4-Diaminobutane	23657|SLC7A11(25.860
1,4-Diaminobutane	23549|DNPEP(25.860
1,4-Diaminobutane	2890|GRIA1(25.860
1,4-Diaminobutane	6505|SLC1A1(25.860
1,4-Diaminobutane	6511|SLC1A6(25.860
1,4-Diaminobutane	6507|SLC1A3(25.860
1,4-Diaminobutane	84706|GPT2(25.860
1,4-Diaminobutane	5198|PFAS(25.860
1,4-Diaminobutane	2744|GLS(25.860
1,4-Diaminobutane	56670|SUCNR1(25.860
1,4-Diaminobutane	2897|GRIK1(25.860
1,4-Diaminobutane	4953|ODC1(25.860
1,4-Diaminobutane	124454|EARS2(25.860
1,4-Diaminobutane	6512|SLC1A7(25.860
1,4-Diaminobutane	2806|GOT2(25.860
1,4-Diaminobutane	51166|AADAT(25.860
1,4-Diaminobutane	10841|FTCD(25.860
1,4-Diaminobutane	587|BCAT2(25.860
1,4-Diaminobutane	2752|GLUL(25.860
1,4-Diaminobutane	18|ABAT(25.860
1,4-Diaminobutane	2746|GLUD1(25.860
1,4-Diaminobutane	10157|AASS(25.860
1,4-Diaminobutane	2898|GRIK2(25.860
1,4-Diaminobutane	2263|FGFR2(55.440
1,4-Diaminobutane	5593|PRKG2(55.440
1,4-Diaminobutane	1543|CYP1A1(55.440
1,4-Diaminobutane	2906|GRIN2D(80.880
1,4-Diaminobutane	3359|HTR3A(80.880
1,4-Diaminobutane	2902|GRIN1(80.880
1,4-Diaminobutane	2564|GABRE(80.880
1,4-Diaminobutane	116444|GRIN3B(80.880
1,4-Diaminobutane	2558|GABRA5(80.880
1,4-Diaminobutane	2903|GRIN2A(80.880
1,4-Diaminobutane	2568|GABRP(80.880
1,4-Diaminobutane	2566|GABRG2(80.880
1,4-Diaminobutane	1136|CHRNA3(80.880
1,4-Diaminobutane	2560|GABRB1(80.880
1,4-Diaminobutane	2562|GABRB3(80.880
1,4-Diaminobutane	2554|GABRA1(80.880
1,4-Diaminobutane	8001|GLRA3(80.880
1,4-Diaminobutane	1139|CHRNA7(80.880
1,4-Diaminobutane	2741|GLRA1(80.880
1,4-Diaminobutane	2905|GRIN2C(80.880
1,4-Diaminobutane	2557|GABRA4(80.880
1,4-Diaminobutane	2555|GABRA2(80.880
1,4-Diaminobutane	1137|CHRNA4(80.880
1,4-Diaminobutane	2563|GABRD(80.880
1,4-Diaminobutane	2904|GRIN2B(80.880
1,4-Diaminobutane	1813|DRD2(80.880
1,4-Diaminobutane	2567|GABRG3(80.880
1,4-Diaminobutane	89832|CHRFAM7A(80.880
1,4-Diaminobutane	116443|GRIN3A(80.880
1,4-Diaminobutane	2565|GABRG1(80.880
1,4-Diaminobutane	2743|GLRB(80.880
1,4-Diaminobutane	2561|GABRB2(80.880
1,4-Diaminobutane	2742|GLRA2(80.880
1,4-Diaminobutane	2559|GABRA6(80.880
1,4-Diaminobutane	2556|GABRA3(80.880
1,4-Diaminobutane	55879|GABRQ(80.880
1,4-Diaminobutane	84889|SLC7A3(114.140
1,4-Diaminobutane	3269|HRH1(114.140
1,4-Diaminobutane	6571|SLC18A2(114.140
1,4-Diaminobutane	9568|GABBR2(114.140
1,4-Diaminobutane	6545|SLC7A4(114.140
1,4-Diaminobutane	3274|HRH2(114.140
1,4-Diaminobutane	3735|KARS(114.140
1,4-Diaminobutane	59340|HRH4(114.140
1,4-Diaminobutane	2550|GABBR1(114.140
1,4-Diaminobutane	11255|HRH3(114.140
1,4-Diaminobutane	10166|SLC25A15(373.000
1,4-Diaminobutane	2628|GATM(373.000
1,4-Diaminobutane	383|ARG1(373.000
1,4-Diaminobutane	6542|SLC7A2(373.000
1,4-Diaminobutane	5009|OTC(373.000
1,4-Diaminobutane	83884|SLC25A2(373.000
1,4-Diaminobutane	4946|OAZ1(373.000
1,4-Diaminobutane	6541|SLC7A1(373.000
1,4-Diaminobutane	4942|OAT(373.000
1,4-Diaminobutane	384|ARG2(373.000
1,4-Diaminobutane	7124|TNF(known target in HIT
1,4-Diaminobutane	5443|POMC(known target in HIT
1,4-Diaminobutane	5970|RELA(known target in HIT
1,4-Diaminobutane	5337|PLD1(known target in HIT
1,4-Diaminobutane	4790|NFKB1(known target in HIT
1,4-Diaminobutane	7097|TLR2(known target in HIT
1,4-Diaminobutane
2-Amino-2-Deoxy-D-Glucopyranose	4780|NFE2L2(13.260
2-Amino-2-Deoxy-D-Glucopyranose	975|CD81(13.260
2-Amino-2-Deoxy-D-Glucopyranose	4615|MYD88(13.260
2-Amino-2-Deoxy-D-Glucopyranose	3516|RBPJ(13.260
2-Amino-2-Deoxy-D-Glucopyranose	25865|PRKD2(13.260
2-Amino-2-Deoxy-D-Glucopyranose	7494|XBP1(13.260
2-Amino-2-Deoxy-D-Glucopyranose	3569|IL6(13.260
2-Amino-2-Deoxy-D-Glucopyranose	5608|MAP2K6(13.260
2-Amino-2-Deoxy-D-Glucopyranose	9146|HGS(13.260
2-Amino-2-Deoxy-D-Glucopyranose	3304|HSPA1B(13.260
2-Amino-2-Deoxy-D-Glucopyranose	8915|BCL10(13.260
2-Amino-2-Deoxy-D-Glucopyranose	8644|AKR1C3(13.260
2-Amino-2-Deoxy-D-Glucopyranose	9564|BCAR1(13.260
2-Amino-2-Deoxy-D-Glucopyranose	5138|PDE2A(13.260
2-Amino-2-Deoxy-D-Glucopyranose	81792|ADAMTS12(13.260
2-Amino-2-Deoxy-D-Glucopyranose	8795|TNFRSF10B(13.260
2-Amino-2-Deoxy-D-Glucopyranose	2729|GCLC(13.260
2-Amino-2-Deoxy-D-Glucopyranose	3932|LCK(13.260
2-Amino-2-Deoxy-D-Glucopyranose	7128|TNFAIP3(13.260
2-Amino-2-Deoxy-D-Glucopyranose	9840|TESPA1(13.260
2-Amino-2-Deoxy-D-Glucopyranose	5469|MED1(13.260
2-Amino-2-Deoxy-D-Glucopyranose	6280|S100A9(13.260
2-Amino-2-Deoxy-D-Glucopyranose	1385|CREB1(13.260
2-Amino-2-Deoxy-D-Glucopyranose	3320|HSP90AA1(13.260
2-Amino-2-Deoxy-D-Glucopyranose	3717|JAK2(13.260
2-Amino-2-Deoxy-D-Glucopyranose	100|ADA(13.260
2-Amino-2-Deoxy-D-Glucopyranose	10568|SLC34A2(13.260
2-Amino-2-Deoxy-D-Glucopyranose	4101|MAGEA2(13.260
2-Amino-2-Deoxy-D-Glucopyranose	10363|HMG20A(13.260
2-Amino-2-Deoxy-D-Glucopyranose	7018|TF(13.260
2-Amino-2-Deoxy-D-Glucopyranose	113189|CHST14(13.260
2-Amino-2-Deoxy-D-Glucopyranose	567|B2M(13.260
2-Amino-2-Deoxy-D-Glucopyranose	1236|CCR7(13.260
2-Amino-2-Deoxy-D-Glucopyranose	84433|CARD11(13.260
2-Amino-2-Deoxy-D-Glucopyranose	2730|GCLM(13.260
2-Amino-2-Deoxy-D-Glucopyranose	4089|SMAD4(13.260
2-Amino-2-Deoxy-D-Glucopyranose	7429|VIL1(13.260
2-Amino-2-Deoxy-D-Glucopyranose	7054|TH(13.260
2-Amino-2-Deoxy-D-Glucopyranose	3082|HGF(13.260
2-Amino-2-Deoxy-D-Glucopyranose	1749|DLX5(13.260
2-Amino-2-Deoxy-D-Glucopyranose	8934|RAB29(13.260
2-Amino-2-Deoxy-D-Glucopyranose	7805|LAPTM5(13.260
2-Amino-2-Deoxy-D-Glucopyranose	51225|ABI3(13.260
2-Amino-2-Deoxy-D-Glucopyranose	9314|KLF4(13.260
2-Amino-2-Deoxy-D-Glucopyranose	8517|IKBKG(13.260
2-Amino-2-Deoxy-D-Glucopyranose	7297|TYK2(13.260
2-Amino-2-Deoxy-D-Glucopyranose	126520|PLK5(13.260
2-Amino-2-Deoxy-D-Glucopyranose	3586|IL10(13.260
2-Amino-2-Deoxy-D-Glucopyranose	26191|PTPN22(13.260
2-Amino-2-Deoxy-D-Glucopyranose	55914|ERBB2IP(13.260
2-Amino-2-Deoxy-D-Glucopyranose	929|CD14(13.260
2-Amino-2-Deoxy-D-Glucopyranose	4891|SLC11A2(13.260
2-Amino-2-Deoxy-D-Glucopyranose	207|AKT1(13.260
2-Amino-2-Deoxy-D-Glucopyranose	6997|TDGF1(13.260
2-Amino-2-Deoxy-D-Glucopyranose	1386|ATF2(13.260
2-Amino-2-Deoxy-D-Glucopyranose	6688|SPI1(13.260
2-Amino-2-Deoxy-D-Glucopyranose	5641|LGMN(13.260
2-Amino-2-Deoxy-D-Glucopyranose	54106|TLR9(13.260
2-Amino-2-Deoxy-D-Glucopyranose	7036|TFR2(13.260
2-Amino-2-Deoxy-D-Glucopyranose	3303|HSPA1A(13.260
2-Amino-2-Deoxy-D-Glucopyranose	80758|PRR7(13.260
2-Amino-2-Deoxy-D-Glucopyranose	144811|LACC1(13.260
2-Amino-2-Deoxy-D-Glucopyranose	7157|TP53(13.260
2-Amino-2-Deoxy-D-Glucopyranose	5879|RAC1(13.260
2-Amino-2-Deoxy-D-Glucopyranose	5009|OTC(13.260
2-Amino-2-Deoxy-D-Glucopyranose	114609|TIRAP(13.260
2-Amino-2-Deoxy-D-Glucopyranose	121260|SLC15A4(13.260
2-Amino-2-Deoxy-D-Glucopyranose	3718|JAK3(13.260
2-Amino-2-Deoxy-D-Glucopyranose	55198|APPL2(13.260
2-Amino-2-Deoxy-D-Glucopyranose	4792|NFKBIA(13.260
2-Amino-2-Deoxy-D-Glucopyranose	26279|PLA2G2D(13.260
2-Amino-2-Deoxy-D-Glucopyranose	3091|HIF1A(13.260
2-Amino-2-Deoxy-D-Glucopyranose	5819|PVRL2(13.260
2-Amino-2-Deoxy-D-Glucopyranose	10797|MTHFD2(13.260
2-Amino-2-Deoxy-D-Glucopyranose	3836|KPNA1(13.260
2-Amino-2-Deoxy-D-Glucopyranose	7097|TLR2(13.260
2-Amino-2-Deoxy-D-Glucopyranose	159|ADSS(13.260
2-Amino-2-Deoxy-D-Glucopyranose	3663|IRF5(13.260
2-Amino-2-Deoxy-D-Glucopyranose	26060|APPL1(13.260
2-Amino-2-Deoxy-D-Glucopyranose	7001|PRDX2(13.260
2-Amino-2-Deoxy-D-Glucopyranose	9921|RNF10(13.260
2-Amino-2-Deoxy-D-Glucopyranose	1135|CHRNA2(13.260
2-Amino-2-Deoxy-D-Glucopyranose	10362|HMG20B(13.260
2-Amino-2-Deoxy-D-Glucopyranose	4860|PNP(13.260
2-Amino-2-Deoxy-D-Glucopyranose	3156|HMGCR(13.260
2-Amino-2-Deoxy-D-Glucopyranose	90268|OTULIN(13.260
2-Amino-2-Deoxy-D-Glucopyranose	5551|PRF1(13.260
2-Amino-2-Deoxy-D-Glucopyranose	57552|NCEH1(13.260
2-Amino-2-Deoxy-D-Glucopyranose	89780|WNT3A(13.260
2-Amino-2-Deoxy-D-Glucopyranose	50852|TRAT1(13.260
2-Amino-2-Deoxy-D-Glucopyranose	55765|C1orf106(13.260
2-Amino-2-Deoxy-D-Glucopyranose	1612|DAPK1(13.260
2-Amino-2-Deoxy-D-Glucopyranose	3783|KCNN4(13.260
2-Amino-2-Deoxy-D-Glucopyranose	84075|FSCB(13.260
2-Amino-2-Deoxy-D-Glucopyranose	3725|JUN(13.260
2-Amino-2-Deoxy-D-Glucopyranose	650|BMP2(13.260
2-Amino-2-Deoxy-D-Glucopyranose	22895|RPH3A(13.260
2-Amino-2-Deoxy-D-Glucopyranose	10666|CD226(13.260
2-Amino-2-Deoxy-D-Glucopyranose	122622|ADSSL1(13.260
2-Amino-2-Deoxy-D-Glucopyranose	266740|MAGEA2B(13.260
2-Amino-2-Deoxy-D-Glucopyranose	345611|IRGM(13.260
2-Amino-2-Deoxy-D-Glucopyranose	10488|CREB3(13.260
2-Amino-2-Deoxy-D-Glucopyranose	11213|IRAK3(13.260
2-Amino-2-Deoxy-D-Glucopyranose	64170|CARD9(13.260
2-Amino-2-Deoxy-D-Glucopyranose	825|CAPN3(13.260
2-Amino-2-Deoxy-D-Glucopyranose	860|RUNX2(13.260
2-Amino-2-Deoxy-D-Glucopyranose	23373|CRTC1(13.260
2-Amino-2-Deoxy-D-Glucopyranose	148066|ZNRF4(13.260
2-Amino-2-Deoxy-D-Glucopyranose	2549|GAB1(13.260
2-Amino-2-Deoxy-D-Glucopyranose	4086|SMAD1(13.260
2-Amino-2-Deoxy-D-Glucopyranose	8829|NRP1(13.260
2-Amino-2-Deoxy-D-Glucopyranose	3929|LBP(13.260
2-Amino-2-Deoxy-D-Glucopyranose	54552|GNL3L(13.260
2-Amino-2-Deoxy-D-Glucopyranose	226|ALDOA(13.260
2-Amino-2-Deoxy-D-Glucopyranose	2203|FBP1(13.260
2-Amino-2-Deoxy-D-Glucopyranose	1398|CRK(13.260
2-Amino-2-Deoxy-D-Glucopyranose	10401|PIAS3(13.260
2-Amino-2-Deoxy-D-Glucopyranose	572|BAD(13.260
2-Amino-2-Deoxy-D-Glucopyranose	3988|LIPA(13.260
2-Amino-2-Deoxy-D-Glucopyranose	948|CD36(13.260
2-Amino-2-Deoxy-D-Glucopyranose	728|C5AR1(13.260
2-Amino-2-Deoxy-D-Glucopyranose	4914|NTRK1(13.260
2-Amino-2-Deoxy-D-Glucopyranose	5468|PPARG(13.260
2-Amino-2-Deoxy-D-Glucopyranose	4093|SMAD9(13.260
2-Amino-2-Deoxy-D-Glucopyranose	51296|SLC15A3(13.260
2-Amino-2-Deoxy-D-Glucopyranose	27303|RBMS3(13.260
2-Amino-2-Deoxy-D-Glucopyranose	468|ATF4(13.260
2-Amino-2-Deoxy-D-Glucopyranose	9940|DLEC1(13.260
2-Amino-2-Deoxy-D-Glucopyranose	7099|TLR4(13.260
2-Amino-2-Deoxy-D-Glucopyranose	846|CASR(13.260
2-Amino-2-Deoxy-D-Glucopyranose	2538|G6PC(13.260
2-Amino-2-Deoxy-D-Glucopyranose	4790|NFKB1(13.260
2-Amino-2-Deoxy-D-Glucopyranose	11315|PARK7(13.260
2-Amino-2-Deoxy-D-Glucopyranose	1432|MAPK14(13.260
2-Amino-2-Deoxy-D-Glucopyranose	8678|BECN1(13.260
2-Amino-2-Deoxy-D-Glucopyranose	4090|SMAD5(13.260
2-Amino-2-Deoxy-D-Glucopyranose	3791|KDR(13.260
2-Amino-2-Deoxy-D-Glucopyranose	1557|CYP2C19(36.690
2-Amino-2-Deoxy-D-Glucopyranose	1562|CYP2C18(36.690
2-Amino-2-Deoxy-D-Glucopyranose	1564|CYP2D7(36.690
2-Amino-2-Deoxy-D-Glucopyranose	7013|TERF1(39.420
2-Amino-2-Deoxy-D-Glucopyranose	55605|KIF21A(39.420
2-Amino-2-Deoxy-D-Glucopyranose	6850|SYK(39.420
2-Amino-2-Deoxy-D-Glucopyranose	50944|SHANK1(39.420
2-Amino-2-Deoxy-D-Glucopyranose	2048|EPHB2(39.420
2-Amino-2-Deoxy-D-Glucopyranose	5966|REL(39.420
2-Amino-2-Deoxy-D-Glucopyranose	55662|HIF1AN(39.420
2-Amino-2-Deoxy-D-Glucopyranose	820|CAMP(39.420
2-Amino-2-Deoxy-D-Glucopyranose	8767|RIPK2(39.420
2-Amino-2-Deoxy-D-Glucopyranose	85456|TNKS1BP1(39.420
2-Amino-2-Deoxy-D-Glucopyranose	4843|NOS2(39.420
2-Amino-2-Deoxy-D-Glucopyranose	6188|RPS3(39.420
2-Amino-2-Deoxy-D-Glucopyranose	64127|NOD2(39.420
2-Amino-2-Deoxy-D-Glucopyranose	245937|DEFB124(39.420
2-Amino-2-Deoxy-D-Glucopyranose	5971|RELB(39.420
2-Amino-2-Deoxy-D-Glucopyranose	1499|CTNNB1(39.420
2-Amino-2-Deoxy-D-Glucopyranose	6347|CCL2(39.420
2-Amino-2-Deoxy-D-Glucopyranose	54209|TREM2(39.420
2-Amino-2-Deoxy-D-Glucopyranose	1719|DHFR(48.000
2-Amino-2-Deoxy-D-Glucopyranose	7852|CXCR4(48.000
2-Amino-2-Deoxy-D-Glucopyranose	4069|LYZ(48.000
2-Amino-2-Deoxy-D-Glucopyranose	51493|RTCB(48.000
2-Amino-2-Deoxy-D-Glucopyranose	58|ACTA1(48.000
2-Amino-2-Deoxy-D-Glucopyranose	475|ATOX1(48.000
2-Amino-2-Deoxy-D-Glucopyranose	5034|P4HB(48.000
2-Amino-2-Deoxy-D-Glucopyranose	80834|TAS1R2(48.000
2-Amino-2-Deoxy-D-Glucopyranose	1576|CYP3A4(183.000
2-Amino-2-Deoxy-D-Glucopyranose	5742|PTGS1(183.000
2-Amino-2-Deoxy-D-Glucopyranose	7376|NR1H2(183.000
2-Amino-2-Deoxy-D-Glucopyranose	64816|CYP3A43(183.000
2-Amino-2-Deoxy-D-Glucopyranose	1544|CYP1A2(183.000
2-Amino-2-Deoxy-D-Glucopyranose	5743|PTGS2(183.000
2-Amino-2-Deoxy-D-Glucopyranose	1571|CYP2E1(183.000
2-Amino-2-Deoxy-D-Glucopyranose	240|ALOX5(183.000
2-Amino-2-Deoxy-D-Glucopyranose	1559|CYP2C9(183.000
2-Amino-2-Deoxy-D-Glucopyranose	1551|CYP3A7(183.000
2-Amino-2-Deoxy-D-Glucopyranose	1565|CYP2D6(183.000
2-Amino-2-Deoxy-D-Glucopyranose	100861540|CYP3A7-CYP3A51P(183.000
2-Amino-2-Deoxy-D-Glucopyranose	10062|NR1H3(183.000
2-Amino-2-Deoxy-D-Glucopyranose	1577|CYP3A5(183.000
2-Amino-2-Deoxy-D-Glucopyranose	30814|PLA2G2E(183.000
2-Amino-2-Deoxy-D-Glucopyranose	4057|LTF(183.000
2-Amino-2-Deoxy-D-Glucopyranose	7124|TNF(278.000
2-Amino-2-Deoxy-D-Glucopyranose	3458|IFNG(known target in DrugBank
2-Amino-2-Deoxy-D-Glucopyranose	3553|IL1B(known target in TTD
2-Amino-2-Deoxy-D-Glucopyranose	5970|RELA(known target in DrugBank
2-Amino-2-Deoxy-D-Glucopyranose
Inosine	4538|ND4(15.370
Inosine	3420|IDH3B(15.370
Inosine	4725|NDUFS5(15.370
Inosine	3614|IMPDH1(15.370
Inosine	1719|DHFR(15.370
Inosine	4541|ND6(15.370
Inosine	81693|AMN(15.370
Inosine	3033|HADH(15.370
Inosine	9563|H6PD(15.370
Inosine	166785|MMAA(15.370
Inosine	8644|AKR1C3(15.370
Inosine	219|ALDH1B1(15.370
Inosine	644|BLVRA(15.370
Inosine	5161|PDHA2(15.370
Inosine	3939|LDHA(15.370
Inosine	217|ALDH2(15.370
Inosine	3945|LDHB(15.370
Inosine	4696|NDUFA3(15.370
Inosine	4200|ME2(15.370
Inosine	4728|NDUFS8(15.370
Inosine	501|ALDH7A1(15.370
Inosine	5860|QDPR(15.370
Inosine	3290|HSD11B1(15.370
Inosine	1036|CDO1(15.370
Inosine	4710|NDUFB4(15.370
Inosine	4695|NDUFA2(15.370
Inosine	4723|NDUFV1(15.370
Inosine	26330|GAPDHS(15.370
Inosine	128|ADH5(15.370
Inosine	51478|HSD17B7(15.370
Inosine	645|BLVRB(15.370
Inosine	10873|ME3(15.370
Inosine	6652|SORD(15.370
Inosine	1579|CYP4A11(15.370
Inosine	4719|NDUFS1(15.370
Inosine	4713|NDUFB7(15.370
Inosine	6947|TCN1(15.370
Inosine	3248|HPGD(15.370
Inosine	4694|NDUFA1(15.370
Inosine	126328|NDUFA11(15.370
Inosine	8854|ALDH1A2(15.370
Inosine	7915|ALDH5A1(15.370
Inosine	221|ALDH3B1(15.370
Inosine	92483|LDHAL6B(15.370
Inosine	4707|NDUFB1(15.370
Inosine	4536|ND2(15.370
Inosine	4701|NDUFA7(15.370
Inosine	4967|OGDH(15.370
Inosine	3419|IDH3A(15.370
Inosine	2747|GLUD2(15.370
Inosine	2597|GAPDH(15.370
Inosine	4704|NDUFA9(15.370
Inosine	1727|CYB5R3(15.370
Inosine	3948|LDHC(15.370
Inosine	3293|HSD17B3(15.370
Inosine	2936|GSR(15.370
Inosine	4709|NDUFB3(15.370
Inosine	3162|HMOX1(15.370
Inosine	51079|NDUFA13(15.370
Inosine	4706|NDUFAB1(15.370
Inosine	1645|AKR1C1(15.370
Inosine	7299|TYR(15.370
Inosine	4711|NDUFB5(15.370
Inosine	4191|MDH2(15.370
Inosine	4698|NDUFA5(15.370
Inosine	25974|MMACHC(15.370
Inosine	4718|NDUFC2(15.370
Inosine	3292|HSD17B1(15.370
Inosine	11112|HIBADH(15.370
Inosine	284541|CYP4A22(15.370
Inosine	216|ALDH1A1(15.370
Inosine	1717|DHCR7(15.370
Inosine	4190|MDH1(15.370
Inosine	4540|ND5(15.370
Inosine	4539|ND4L(15.370
Inosine	10797|MTHFD2(15.370
Inosine	126|ADH1C(15.370
Inosine	4716|NDUFB10(15.370
Inosine	4548|MTR(15.370
Inosine	5315|PKM(15.370
Inosine	3295|HSD17B4(15.370
Inosine	3615|IMPDH2(15.370
Inosine	3421|IDH3G(15.370
Inosine	4835|NQO2(15.370
Inosine	50814|NSDHL(15.370
Inosine	7264|TSTA3(15.370
Inosine	7923|HSD17B8(15.370
Inosine	131|ADH7(15.370
Inosine	124|ADH1A(15.370
Inosine	56901|NDUFA4L2(15.370
Inosine	223|ALDH9A1(15.370
Inosine	3156|HMGCR(15.370
Inosine	4522|MTHFD1(15.370
Inosine	224|ALDH3A2(15.370
Inosine	1586|CYP17A1(15.370
Inosine	55967|NDUFA12(15.370
Inosine	29920|PYCR2(15.370
Inosine	218|ALDH3A1(15.370
Inosine	4708|NDUFB2(15.370
Inosine	622|BDH1(15.370
Inosine	6307|MSMO1(15.370
Inosine	8659|ALDH4A1(15.370
Inosine	2819|GPD1(15.370
Inosine	4724|NDUFS4(15.370
Inosine	374291|NDUFS7(15.370
Inosine	26227|PHGDH(15.370
Inosine	4697|NDUFA4(15.370
Inosine	3028|HSD17B10(15.370
Inosine	4726|NDUFS6(15.370
Inosine	1962|EHHADH(15.370
Inosine	4329|ALDH6A1(15.370
Inosine	4594|MUT(15.370
Inosine	4729|NDUFV2(15.370
Inosine	1737|DLAT(15.370
Inosine	4537|ND3(15.370
Inosine	4702|NDUFA8(15.370
Inosine	4722|NDUFS3(15.370
Inosine	23530|NNT(15.370
Inosine	5959|RDH5(15.370
Inosine	5831|PYCR1(15.370
Inosine	275|AMT(15.370
Inosine	5162|PDHB(15.370
Inosine	3294|HSD17B2(15.370
Inosine	3030|HADHA(15.370
Inosine	4717|NDUFC1(15.370
Inosine	35|ACADS(15.370
Inosine	5160|PDHA1(15.370
Inosine	1109|AKR1C4(15.370
Inosine	1786|DNMT1(15.370
Inosine	4720|NDUFS2(15.370
Inosine	1738|DLD(15.370
Inosine	4705|NDUFA10(15.370
Inosine	4700|NDUFA6(15.370
Inosine	4199|ME1(15.370
Inosine	4715|NDUFB9(15.370
Inosine	4731|NDUFV3(15.370
Inosine	231|AKR1B1(15.370
Inosine	4714|NDUFB8(15.370
Inosine	220|ALDH1A3(15.370
Inosine	3291|HSD11B2(15.370
Inosine	1646|AKR1C2(15.370
Inosine	125|ADH1B(15.370
Inosine	3163|HMOX2(15.370
Inosine	2746|GLUD1(15.370
Inosine	160287|LDHAL6A(15.370
Inosine	7358|UGDH(15.370
Inosine	10157|AASS(15.370
Inosine	4535|ND1(15.370
Inosine	4712|NDUFB6(15.370
Inosine	127|ADH4(15.370
Inosine	8029|CUBN(15.370
Inosine	5045|FURIN(22.370
Inosine	177|AGER(22.370
Inosine	2332|FMR1(22.370
Inosine	100|ADA(22.370
Inosine	221443|OARD1(22.370
Inosine	6248|RSC1A1(22.370
Inosine	132|ADK(48.000
Inosine	5427|POLE2(48.000
Inosine	5426|POLE(48.000
Inosine	56655|POLE4(48.000
Inosine	1385|CREB1(48.000
Inosine	5142|PDE4B(48.000
Inosine	3094|HINT1(48.000
Inosine	107|ADCY1(48.000
Inosine	5144|PDE4D(48.000
Inosine	5564|PRKAB1(48.000
Inosine	1633|DCK(48.000
Inosine	50484|RRM2B(48.000
Inosine	51422|PRKAG2(48.000
Inosine	6240|RRM1(48.000
Inosine	5562|PRKAA1(48.000
Inosine	5563|PRKAA2(48.000
Inosine	2203|FBP1(48.000
Inosine	53632|PRKAG3(48.000
Inosine	6241|RRM2(48.000
Inosine	5571|PRKAG1(48.000
Inosine	54107|POLE3(48.000
Inosine	55902|ACSS2(48.000
Inosine	5565|PRKAB2(48.000
Inosine	2180|ACSL1(48.000
Inosine	5423|POLB(48.000
Inosine	134|ADORA1(80.880
Inosine	136|ADORA2B(80.880
Inosine	140|ADORA3(80.880
Inosine	135|ADORA2A(80.880
Inosine	4860|PNP(122.780
Inosine	5422|POLA1(122.780
Inosine
MESUPRINE	150|ADRA2A(15.370
MESUPRINE	148|ADRA1A(15.370
MESUPRINE	151|ADRA2B(15.370
MESUPRINE	7412|VCAM1(15.370
MESUPRINE	4879|NPPB(15.370
MESUPRINE	146|ADRA1D(15.370
MESUPRINE	3091|HIF1A(15.370
MESUPRINE	3761|KCNJ4(15.370
MESUPRINE	3350|HTR1A(15.370
MESUPRINE	147|ADRA1B(15.370
MESUPRINE	7422|VEGFA(15.370
MESUPRINE	6401|SELE(15.370
MESUPRINE	3759|KCNJ2(15.370
MESUPRINE	2697|GJA1(15.370
MESUPRINE	4718|NDUFC2(15.370
MESUPRINE	152|ADRA2C(15.370
MESUPRINE	3351|HTR1B(15.370
MESUPRINE	3776|KCNK2(48.000
MESUPRINE	153|ADRB1(48.000
MESUPRINE	3757|KCNH2(48.000
MESUPRINE	154|ADRB2(48.000
MESUPRINE	3768|KCNJ12(48.000
MESUPRINE	155|ADRB3(48.000
MESUPRINE
Estriol	10765|KDM5B(13.260
Estriol	49855|SCAPER(13.260
Estriol	5618|PRLR(13.260
Estriol	3625|INHBB(13.260
Estriol	768239|PSAPL1(13.260
Estriol	658|BMPR1B(13.260
Estriol	2620|GAS2(13.260
Estriol	2246|FGF1(13.260
Estriol	79084|WDR77(13.260
Estriol	4880|NPPC(13.260
Estriol	317719|KLHL10(13.260
Estriol	2069|EREG(13.260
Estriol	54361|WNT4(13.260
Estriol	55847|CISD1(13.260
Estriol	7130|TNFAIP6(13.260
Estriol	64478|CSMD1(13.260
Estriol	6495|SIX1(13.260
Estriol	6696|SPP1(13.260
Estriol	7301|TYRO3(13.260
Estriol	3209|HOXA13(13.260
Estriol	10413|YAP1(13.260
Estriol	344758|GPR149(13.260
Estriol	3169|FOXA1(13.260
Estriol	493|ATP2B4(13.260
Estriol	5660|PSAP(13.260
Estriol	7784|ZP3(13.260
Estriol	4851|NOTCH1(13.260
Estriol	10253|SPRY2(13.260
Estriol	27035|NOX1(13.260
Estriol	10116|FEM1B(13.260
Estriol	581|BAX(13.260
Estriol	5806|PTX3(13.260
Estriol	51804|SIX4(13.260
Estriol	7042|TGFB2(13.260
Estriol	3398|ID2(13.260
Estriol	4036|LRP2(13.260
Estriol	5324|PLAG1(13.260
Estriol	2255|FGF10(13.260
Estriol	4824|NKX3-1(13.260
Estriol	10252|SPRY1(13.260
Estriol	668|FOXL2(13.260
Estriol	558|AXL(13.260
Estriol	7421|VDR(13.260
Estriol	115950|ZNF653(13.260
Estriol	598|BCL2L1(13.260
Estriol	3975|LHX1(13.260
Estriol	4882|NPR2(13.260
Estriol	157506|RDH10(13.260
Estriol	8626|TP63(13.260
Estriol	10388|SYCP2(13.260
Estriol	10461|MERTK(13.260
Estriol	571|BACH1(13.260
Estriol	23671|TMEFF2(13.260
Estriol	5950|RBP4(13.260
Estriol	120892|LRRK2(13.260
Estriol	2649|NR6A1(13.260
Estriol	578|BAK1(13.260
Estriol	8882|ZPR1(13.260
Estriol	6928|HNF1B(13.260
Estriol	1586|CYP17A1(25.860
Estriol	5004|ORM1(25.860
Estriol	6820|SULT2B1(25.860
Estriol	196|AHR(26.370
Estriol	9584|RBM39(26.370
Estriol	55125|CEP192(26.370
Estriol	2063|NR2F6(26.370
Estriol	29028|ATAD2(26.370
Estriol	1647|GADD45A(26.370
Estriol	5595|MAPK3(26.370
Estriol	4255|MGMT(26.370
Estriol	4495|MT1G(26.370
Estriol	9564|BCAR1(26.370
Estriol	3275|PRMT2(26.370
Estriol	29893|PSMC3IP(26.370
Estriol	5927|KDM5A(26.370
Estriol	9971|NR1H4(26.370
Estriol	339390|CLEC4G(26.370
Estriol	4303|FOXO4(26.370
Estriol	1024|CDK8(26.370
Estriol	6667|SP1(26.370
Estriol	6774|STAT3(26.370
Estriol	2959|GTF2B(26.370
Estriol	3320|HSP90AA1(26.370
Estriol	10728|PTGES3(26.370
Estriol	84172|POLR1B(26.370
Estriol	59|ACTA2(26.370
Estriol	3726|JUNB(26.370
Estriol	5770|PTPN1(26.370
Estriol	5501|PPP1CC(26.370
Estriol	79447|PAGR1(26.370
Estriol	10608|MXD4(26.370
Estriol	79004|CUEDC2(26.370
Estriol	6652|SORD(26.370
Estriol	8681|JMJD7-PLA2G4B(26.370
Estriol	10463|SLC30A9(26.370
Estriol	4089|SMAD4(26.370
Estriol	5594|MAPK1(26.370
Estriol	8648|NCOA1(26.370
Estriol	9477|MED20(26.370
Estriol	2289|FKBP5(26.370
Estriol	4616|GADD45B(26.370
Estriol	10987|COPS5(26.370
Estriol	27350|APOBEC3C(26.370
Estriol	547|KIF1A(26.370
Estriol	7818|DAP3(26.370
Estriol	4088|SMAD3(26.370
Estriol	80149|ZC3H12A(26.370
Estriol	11214|AKAP13(26.370
Estriol	5451|POU2F1(26.370
Estriol	10971|YWHAQ(26.370
Estriol	5777|PTPN6(26.370
Estriol	207|AKT1(26.370
Estriol	5914|RARA(26.370
Estriol	51132|RLIM(26.370
Estriol	5458|POU4F2(26.370
Estriol	4494|MT1F(26.370
Estriol	5452|POU2F2(26.370
Estriol	8503|PIK3R3(26.370
Estriol	27043|PELP1(26.370
Estriol	72|ACTG2(26.370
Estriol	6597|SMARCA4(26.370
Estriol	2064|ERBB2(26.370
Estriol	57109|REXO4(26.370
Estriol	23543|RBFOX2(26.370
Estriol	9050|PSTPIP2(26.370
Estriol	57504|MTA3(26.370
Estriol	6602|SMARCD1(26.370
Estriol	498|ATP5A1(26.370
Estriol	8431|NR0B2(26.370
Estriol	286827|TRIM59(26.370
Estriol	23421|ITGB3BP(26.370
Estriol	4331|MNAT1(26.370
Estriol	7025|NR2F1(26.370
Estriol	1956|EGFR(26.370
Estriol	8861|LDB1(26.370
Estriol	5058|PAK1(26.370
Estriol	4846|NOS3(26.370
Estriol	9325|TRIP4(26.370
Estriol	8204|NRIP1(26.370
Estriol	24148|PRPF6(26.370
Estriol	9443|MED7(26.370
Estriol	2965|GTF2H1(26.370
Estriol	2872|MKNK2(26.370
Estriol	3480|IGF1R(26.370
Estriol	30836|DNTTIP2(26.370
Estriol	84246|MED10(26.370
Estriol	63893|UBE2O(26.370
Estriol	808|CALM3(26.370
Estriol	2|A2M(26.370
Estriol	11331|PHB2(26.370
Estriol	2308|FOXO1(26.370
Estriol	204|AK2(26.370
Estriol	7182|NR2C2(26.370
Estriol	5705|PSMC5(26.370
Estriol	10891|PPARGC1A(26.370
Estriol	60|ACTB(26.370
Estriol	9031|BAZ1B(26.370
Estriol	9622|KLK4(26.370
Estriol	135112|NCOA7(26.370
Estriol	5757|PTMA(26.370
Estriol	55062|WIPI1(26.370
Estriol	9969|MED13(26.370
Estriol	672|BRCA1(26.370
Estriol	27440|CECR5(26.370
Estriol	2316|FLNA(26.370
Estriol	857|CAV1(26.370
Estriol	5457|POU4F1(26.370
Estriol	10957|PNRC1(26.370
Estriol	80205|CHD9(26.370
Estriol	7068|THRB(26.370
Estriol	6670|SP3(26.370
Estriol	7709|ZBTB17(26.370
Estriol	84248|FYTTD1(26.370
Estriol	5241|PGR(26.370
Estriol	23471|TRAM1(26.370
Estriol	9070|ASH2L(26.370
Estriol	6717|SRI(26.370
Estriol	4790|NFKB1(26.370
Estriol	1499|CTNNB1(26.370
Estriol	190|NR0B1(26.370
Estriol	8764|TNFRSF14(26.370
Estriol	3727|JUND(26.370
Estriol	1432|MAPK14(26.370
Estriol	1026|CDKN1A(26.370
Estriol	55629|PNRC2(26.370
Estriol	6256|RXRA(26.370
Estriol	8450|CUL4B(26.370
Estriol	133522|PPARGC1B(26.370
Estriol	892|CCNC(26.370
Estriol	23557|SNAPIN(26.370
Estriol	7533|YWHAH(26.370
Estriol	2273|FHL1(26.370
Estriol	1655|DDX5(26.370
Estriol	6776|STAT5A(26.370
Estriol	6840|SVIL(26.370
Estriol	7494|XBP1(26.370
Estriol	5730|PTGDS(26.370
Estriol	8031|NCOA4(26.370
Estriol	4435|CITED1(26.370
Estriol	9526|MPDU1(26.370
Estriol	64324|NSD1(26.370
Estriol	1051|CEBPB(26.370
Estriol	5295|PIK3R1(26.370
Estriol	5992|RFX4(26.370
Estriol	3932|LCK(26.370
Estriol	6654|SOS1(26.370
Estriol	4502|MT2A(26.370
Estriol	10451|VAV3(26.370
Estriol	9439|MED23(26.370
Estriol	4214|MAP3K1(26.370
Estriol	5600|MAPK11(26.370
Estriol	6047|RNF4(26.370
Estriol	5020|OXT(26.370
Estriol	5728|PTEN(26.370
Estriol	64777|RMND5B(26.370
Estriol	10474|TADA3(26.370
Estriol	2309|FOXO3(26.370
Estriol	1915|EEF1A1(26.370
Estriol	5929|RBBP5(26.370
Estriol	11091|WDR5(26.370
Estriol	8653|DDX3Y(26.370
Estriol	10211|FLOT1(26.370
Estriol	9612|NCOR2(26.370
Estriol	203068|TUBB(26.370
Estriol	573|BAG1(26.370
Estriol	9412|MED21(26.370
Estriol	405|ARNT(26.370
Estriol	7799|PRDM2(26.370
Estriol	5536|PPP5C(26.370
Estriol	4085|MAD2L1(26.370
Estriol	6294|SAFB(26.370
Estriol	3308|HSPA4(26.370
Estriol	10521|DDX17(26.370
Estriol	10155|TRIM28(26.370
Estriol	5698|PSMB9(26.370
Estriol	1022|CDK7(26.370
Estriol	10025|MED16(26.370
Estriol	5433|POLR2D(26.370
Estriol	3326|HSP90AB1(26.370
Estriol	4878|NPPA(26.370
Estriol	902|CCNH(26.370
Estriol	8085|KMT2D(26.370
Estriol	6881|TAF10(26.370
Estriol	25920|NELFB(26.370
Estriol	7181|NR2C1(26.370
Estriol	5970|RELA(26.370
Estriol	1854|DUT(26.370
Estriol	5355|PLP2(26.370
Estriol	9112|MTA1(26.370
Estriol	5481|PPID(26.370
Estriol	7706|TRIM25(26.370
Estriol	23054|NCOA6(26.370
Estriol	10286|BCAS2(26.370
[truncated: 20,145 more rows]

## Sheet: batman-I2024-10-29-78311981-173
列1	列2	列3	列4	列5	列6	列7	列8	列9	列10	列11	列12	列13	列14	列15	列16	列17	列18	列19	列20	列21	列22	列23	列24	列25	列26	列27	列28	列29	列30	列31	列32	列33	列34	列35	列36	列37	列38	列39	列40	列41	列42	列43	列44	列45	列46	列47	列48	列49	列50
CORTICOSTERONE	6581|SLC22A3(known target in HIT)	7295|TXN(known target in HIT)	3814|KISS1(known target in HIT)	1268|CNR1(known target in HIT)	3479|IGF1(known target in HIT)	794|CALB2(known target in HIT)	1392|CRH(known target in HIT)	7166|TPH1(known target in HIT)	6582|SLC22A2(known target in HIT)	5362|PLXNA2(known target in HIT)	3458|IFNG(known target in HIT)	4306|NR3C2(known target in HIT)	54206|ERRFI1(known target in HIT)	2908|NR3C1(known target in HIT)	2353|FOS(known target in HIT)	5004|ORM1(373.000)	5241|PGR(373.000)	1586|CYP17A1(373.000)	2100|ESR2(373.000)	4986|OPRK1(373.000)	2099|ESR1(373.000)	6462|SHBG(373.000)	5005|ORM2(373.000)	367|AR(140.500)	301|ANXA1(140.500)	3066|HDAC2(122.780)	10368|CACNG3(114.140)	9254|CACNA2D2(114.140)	8912|CACNA1H(114.140)	785|CACNB4(114.140)	55799|CACNA2D3(114.140)	55879|GABRQ(114.140)	190|NR0B1(114.140)	775|CACNA1C(114.140)	59284|CACNG7(114.140)	2556|GABRA3(114.140)	779|CACNA1S(114.140)	93589|CACNA2D4(114.140)	27091|CACNG5(114.140)	2559|GABRA6(114.140)	8856|NR1I2(114.140)	2561|GABRB2(114.140)	2565|GABRG1(114.140)	116443|GRIN3A(114.140)	59283|CACNG8(114.140)	783|CACNB2(114.140)	776|CACNA1D(114.140)	8911|CACNA1I(114.140)	2567|GABRG3(114.140)
5681-36-7
Undecaprenyl Phosphate	3747|KCNC2(80.880)	125|ADH1B(80.880)	3736|KCNA1(80.880)	3743|KCNA7(80.880)	3741|KCNA5(80.880)	3752|KCND3(80.880)	3739|KCNA4(80.880)	2819|GPD1(80.880)	3738|KCNA3(80.880)	124|ADH1A(80.880)	126|ADH1C(80.880)	847|CAT(80.880)	3750|KCND1(80.880)	3748|KCNC3(80.880)	5564|PRKAB1(80.880)	7173|TPO(80.880)	3744|KCNA10(80.880)	3751|KCND2(80.880)	9312|KCNB2(80.880)	6035|RNASE1(80.880)	3746|KCNC1(80.880)	1742|DLG4(80.880)	2593|GAMT(80.880)	3737|KCNA2(80.880)	217|ALDH2(80.880)	3742|KCNA6(80.880)	2110|ETFDH(80.880)	3745|KCNB1(80.880)	5076|PAX2(55.440)	51201|ZDHHC2(55.440)	84883|AIFM2(55.440)	2820|GPD2(55.440)	23171|GPD1L(55.440)	2628|GATM(55.440)	50801|KCNK4(55.440)	6036|RNASE2(22.370)	4544|MTNR1B(22.370)	729956|SHISA7(22.370)	443|ASPA(22.370)	8647|ABCB11(22.370)	445|ASS1(22.370)	7356|SCGB1A1(22.370)	6535|SLC6A8(22.370)	3552|IL1A(22.370)	11315|PARK7(22.370)	6869|TACR1(22.370)	95|ACY1(22.370)	1739|DLG1(22.370)	7080|NKX2-1(22.370)
SCHEMBL3330119	50700|RDH8(122.780)	220|ALDH1A3(122.780)	57665|RDH14(122.780)	347|APOD(122.780)	5959|RDH5(122.780)	9249|DHRS3(122.780)	10901|DHRS4(122.780)	51109|RDH11(122.780)	216|ALDH1A1(122.780)	112724|RDH13(122.780)	8854|ALDH1A2(122.780)	9227|LRAT(122.780)	54884|RETSAT(122.780)	5730|PTGDS(122.780)	145226|RDH12(122.780)	3106|HLA-B(80.880)	6247|RS1(55.440)	8608|RDH16(55.440)	5054|SERPINE1(55.440)	3952|LEP(55.440)	223|ALDH9A1(55.440)	64122|FN3K(55.440)	1645|AKR1C1(55.440)	221|ALDH3B1(55.440)	5673|PSG5(48.000)	10368|CACNG3(48.000)	6256|RXRA(48.000)	9254|CACNA2D2(48.000)	8912|CACNA1H(48.000)	785|CACNB4(48.000)	55799|CACNA2D3(48.000)	775|CACNA1C(48.000)	59284|CACNG7(48.000)	779|CACNA1S(48.000)	9052|GPRC5A(48.000)	93589|CACNA2D4(48.000)	5950|RBP4(48.000)	27091|CACNG5(48.000)	340665|CYP26C1(48.000)	59283|CACNG8(48.000)	783|CACNB2(48.000)	5918|RARRES1(48.000)	776|CACNA1D(48.000)	8911|CACNA1I(48.000)	56603|CYP26B1(48.000)	5915|RARB(48.000)	6257|RXRB(48.000)	1594|CYP27B1(48.000)	9970|NR1I3(48.000)
L-Dihydroorotic Acid	276|AMY1A(80.880)	277|AMY1B(80.880)	3060|HCRT(80.880)	7032|TFF2(80.880)	7422|VEGFA(80.880)	10863|ADAM28(80.880)	280|AMY2B(80.880)	6355|CCL8(80.880)	278|AMY1C(80.880)	440021|KRTAP5-2(80.880)	1373|CPS1(80.880)	279|AMY2A(80.880)	790|CAD(55.440)	8829|NRP1(55.440)	4851|NOTCH1(55.440)	1903|S1PR3(55.440)	5800|PTPRO(22.370)	3747|KCNC2(22.370)	4544|MTNR1B(22.370)	2180|ACSL1(22.370)	5009|OTC(22.370)	118|ADD1(22.370)	2475|MTOR(22.370)	3791|KDR(22.370)	7157|TP53(22.370)	6476|SI(22.370)	25930|PTPN23(22.370)	445|ASS1(22.370)	161882|ZFPM1(22.370)	5156|PDGFRA(22.370)	2859|GPR35(22.370)	6833|ABCC8(22.370)	23493|HEY2(22.370)	23683|PRKD3(22.370)	998|CDC42(22.370)	153090|DAB2IP(22.370)	51727|CMPK1(22.370)	9353|SLIT2(22.370)	2741|GLRA1(22.370)	5458|POU4F2(22.370)	5159|PDGFRB(22.370)	2623|GATA1(22.370)	150274|HSCB(22.370)	8972|MGAM(22.370)	857|CAV1(22.370)	572|BAD(22.370)	5228|PGF(22.370)	5021|OXTR(22.370)	3315|HSPB1(22.370)
Dihydrofolliculin,(S)	4508|ATP6(686.000)	2852|GPER1(686.000)	8678|BECN1(686.000)	8856|NR1I2(686.000)	2100|ESR2(686.000)	1137|CHRNA4(686.000)	2099|ESR1(686.000)	1588|CYP19A1(122.780)	367|AR(122.780)	6462|SHBG(122.780)	4985|OPRD1(48.000)	3294|HSD17B2(48.000)	4988|OPRM1(48.000)	240|ALOX5(48.000)	10499|NCOA2(48.000)	54822|TRPM7(48.000)	4986|OPRK1(48.000)	2104|ESRRG(48.000)	6942|TCF20(26.370)	8805|TRIM24(26.370)	7249|TSC2(26.370)	6890|TAP1(26.370)	10524|KAT5(26.370)	1050|CEBPA(26.370)	10001|MED6(26.370)	7329|UBE2I(26.370)	898|CCNE1(26.370)	55626|AMBRA1(26.370)	805|CALM2(26.370)	56924|PAK6(26.370)	3670|ISL1(26.370)	1387|CREBBP(26.370)	8554|PIAS1(26.370)	7391|USF1(26.370)	10614|HEXIM1(26.370)	5998|RGS3(26.370)	22899|ARHGEF15(26.370)	994|CDC25B(26.370)	6605|SMARCE1(26.370)	2288|FKBP4(26.370)	6595|SMARCA2(26.370)	7704|ZBTB16(26.370)	208|AKT2(26.370)	7447|VSNL1(26.370)	7022|TFAP2C(26.370)	4170|MCL1(26.370)	9212|AURKB(26.370)	2770|GNAI1(26.370)	10376|TUBA1B(26.370)
Diundecyl Phosphatidyl Choline	55584|CHRNA9(80.880)	1141|CHRNB2(80.880)	1128|CHRM1(80.880)	1138|CHRNA5(80.880)	1142|CHRNB3(80.880)	89832|CHRFAM7A(80.880)	1131|CHRM3(80.880)	1139|CHRNA7(80.880)	8973|CHRNA6(80.880)	1132|CHRM4(80.880)	1135|CHRNA2(80.880)	57053|CHRNA10(80.880)	1137|CHRNA4(80.880)	1133|CHRM5(80.880)	1136|CHRNA3(80.880)	1129|CHRM2(80.880)	1143|CHRNB4(80.880)	123016|TTC8(22.370)	80736|SLC44A4(22.370)	585|BBS4(22.370)	2047|EPHB1(22.370)	8898|MTMR2(22.370)	3737|KCNA2(22.370)	2048|EPHB2(22.370)	9110|MTMR4(22.370)	6572|SLC18A3(22.370)	50944|SHANK1(22.370)	135|ADORA2A(22.370)	8897|MTMR3(22.370)	4986|OPRK1(22.370)	6865|TACR2(22.370)	8776|MTMR1(22.370)	6715|SRD5A1(22.370)	66036|MTMR9(22.370)
L-Threonine	80222|TARS2(known target in DrugBank)	6897|TARS(known target in DrugBank)	123283|TARSL2(714.000)	586|BCAT1(122.780)	7407|VARS(122.780)	5096|PCCB(122.780)	384|ARG2(48.000)	2028|ENPEP(48.000)	5009|OTC(48.000)	443|ASPA(48.000)	2898|GRIK2(48.000)	10157|AASS(48.000)	54677|CROT(48.000)	1376|CPT2(48.000)	10165|SLC25A13(48.000)	445|ASS1(48.000)	2746|GLUD1(48.000)	6542|SLC7A2(48.000)	18|ABAT(48.000)	4942|OAT(48.000)	4353|MPO(48.000)	383|ARG1(48.000)	2752|GLUL(48.000)	587|BCAT2(48.000)	10841|FTCD(48.000)	440|ASNS(48.000)	95|ACY1(48.000)	51166|AADAT(48.000)	2905|GRIN2C(48.000)	2806|GOT2(48.000)	2899|GRIK3(48.000)	2805|GOT1(48.000)	6512|SLC1A7(48.000)	2741|GLRA1(48.000)	2628|GATM(48.000)	6584|SLC22A5(48.000)	6898|TAT(48.000)	6035|RNASE1(48.000)	6317|SERPINB3(48.000)	124454|EARS2(48.000)	2747|GLUD2(48.000)	444|ASPH(48.000)	2897|GRIK1(48.000)	162417|NAGS(48.000)	2892|GRIA3(48.000)	6541|SLC7A1(48.000)	2744|GLS(48.000)	10166|SLC25A15(48.000)	5198|PFAS(48.000)
1,4-Diaminobutane	4790|NFKB1(known target in HIT)	7097|TLR2(known target in HIT)	5337|PLD1(known target in HIT)	5970|RELA(known target in HIT)	5443|POMC(known target in HIT)	7124|TNF(known target in HIT)	384|ARG2(373.000)	4942|OAT(373.000)	6541|SLC7A1(373.000)	4946|OAZ1(373.000)	83884|SLC25A2(373.000)	5009|OTC(373.000)	6542|SLC7A2(373.000)	383|ARG1(373.000)	2628|GATM(373.000)	10166|SLC25A15(373.000)	11255|HRH3(114.140)	2550|GABBR1(114.140)	59340|HRH4(114.140)	3735|KARS(114.140)	3274|HRH2(114.140)	6545|SLC7A4(114.140)	9568|GABBR2(114.140)	6571|SLC18A2(114.140)	3269|HRH1(114.140)	84889|SLC7A3(114.140)	55879|GABRQ(80.880)	2556|GABRA3(80.880)	2559|GABRA6(80.880)	2742|GLRA2(80.880)	2561|GABRB2(80.880)	2743|GLRB(80.880)	2565|GABRG1(80.880)	116443|GRIN3A(80.880)	89832|CHRFAM7A(80.880)	2567|GABRG3(80.880)	1813|DRD2(80.880)	2904|GRIN2B(80.880)	2563|GABRD(80.880)	1137|CHRNA4(80.880)	2555|GABRA2(80.880)	2557|GABRA4(80.880)	2905|GRIN2C(80.880)	2741|GLRA1(80.880)	1139|CHRNA7(80.880)	8001|GLRA3(80.880)	2554|GABRA1(80.880)	2562|GABRB3(80.880)	2560|GABRB1(80.880)
2-Amino-2-Deoxy-D-Glucopyranose	3553|IL1B(known target in TTD)	5970|RELA(known target in DrugBank)	3458|IFNG(known target in DrugBank)	7124|TNF(278.000)	4057|LTF(183.000)	30814|PLA2G2E(183.000)	1577|CYP3A5(183.000)	10062|NR1H3(183.000)	100861540|CYP3A7-CYP3A51P(183.000)	1565|CYP2D6(183.000)	1551|CYP3A7(183.000)	1559|CYP2C9(183.000)	240|ALOX5(183.000)	1571|CYP2E1(183.000)	5743|PTGS2(183.000)	1544|CYP1A2(183.000)	64816|CYP3A43(183.000)	7376|NR1H2(183.000)	5742|PTGS1(183.000)	1576|CYP3A4(183.000)	80834|TAS1R2(48.000)	5034|P4HB(48.000)	475|ATOX1(48.000)	58|ACTA1(48.000)	51493|RTCB(48.000)	4069|LYZ(48.000)	7852|CXCR4(48.000)	1719|DHFR(48.000)	54209|TREM2(39.420)	6347|CCL2(39.420)	1499|CTNNB1(39.420)	5971|RELB(39.420)	245937|DEFB124(39.420)	64127|NOD2(39.420)	6188|RPS3(39.420)	4843|NOS2(39.420)	85456|TNKS1BP1(39.420)	8767|RIPK2(39.420)	820|CAMP(39.420)	55662|HIF1AN(39.420)	5966|REL(39.420)	2048|EPHB2(39.420)	50944|SHANK1(39.420)	6850|SYK(39.420)	55605|KIF21A(39.420)	7013|TERF1(39.420)	1564|CYP2D7(36.690)	1562|CYP2C18(36.690)	1557|CYP2C19(36.690)
Inosine	4860|PNP(122.780)	5422|POLA1(122.780)	135|ADORA2A(80.880)	140|ADORA3(80.880)	136|ADORA2B(80.880)	134|ADORA1(80.880)	5423|POLB(48.000)	2180|ACSL1(48.000)	5565|PRKAB2(48.000)	55902|ACSS2(48.000)	54107|POLE3(48.000)	5571|PRKAG1(48.000)	6241|RRM2(48.000)	53632|PRKAG3(48.000)	2203|FBP1(48.000)	5563|PRKAA2(48.000)	5562|PRKAA1(48.000)	6240|RRM1(48.000)	51422|PRKAG2(48.000)	50484|RRM2B(48.000)	1633|DCK(48.000)	5564|PRKAB1(48.000)	5144|PDE4D(48.000)	107|ADCY1(48.000)	3094|HINT1(48.000)	5142|PDE4B(48.000)	1385|CREB1(48.000)	56655|POLE4(48.000)	5426|POLE(48.000)	5427|POLE2(48.000)	132|ADK(48.000)	6248|RSC1A1(22.370)	221443|OARD1(22.370)	100|ADA(22.370)	2332|FMR1(22.370)	177|AGER(22.370)	5045|FURIN(22.370)	8029|CUBN(15.370)	127|ADH4(15.370)	4712|NDUFB6(15.370)	4535|ND1(15.370)	10157|AASS(15.370)	7358|UGDH(15.370)	160287|LDHAL6A(15.370)	2746|GLUD1(15.370)	3163|HMOX2(15.370)	125|ADH1B(15.370)	1646|AKR1C2(15.370)	3291|HSD11B2(15.370)
MESUPRINE	3768|KCNJ12(48.000)	155|ADRB3(48.000)	154|ADRB2(48.000)	3757|KCNH2(48.000)	153|ADRB1(48.000)	3776|KCNK2(48.000)	3351|HTR1B(15.370)	152|ADRA2C(15.370)	4718|NDUFC2(15.370)	2697|GJA1(15.370)	3759|KCNJ2(15.370)	6401|SELE(15.370)	7422|VEGFA(15.370)	147|ADRA1B(15.370)	3350|HTR1A(15.370)	3761|KCNJ4(15.370)	3091|HIF1A(15.370)	146|ADRA1D(15.370)	4879|NPPB(15.370)	7412|VCAM1(15.370)	151|ADRA2B(15.370)	148|ADRA1A(15.370)	150|ADRA2A(15.370)
Estriol	3949|LDLR(known target in HIT)	2852|GPER1(known target in HIT)	9672|SDC3(known target in HIT)	2100|ESR2(known target in DrugBank,KEGG)	2099|ESR1(known target in DrugBank,KEGG,TTD)	6462|SHBG(known target in DrugBank)	367|AR(373.000)	4306|NR3C2(373.000)	301|ANXA1(140.500)	2908|NR3C1(140.500)	1588|CYP19A1(122.780)	4508|ATP6(122.780)	8678|BECN1(122.780)	8856|NR1I2(122.780)	1137|CHRNA4(122.780)	2101|ESRRA(112.670)	10499|NCOA2(112.670)	2103|ESRRB(112.670)	2104|ESRRG(112.670)	3294|HSD17B2(48.000)	4988|OPRM1(48.000)	240|ALOX5(48.000)	5729|PTGDR(48.000)	54822|TRPM7(48.000)	4986|OPRK1(48.000)	5732|PTGER2(48.000)	64805|P2RY12(48.000)	5739|PTGIR(48.000)	5467|PPARD(48.000)	10818|FRS2(39.420)	2295|FOXF2(39.420)	374|AREG(39.420)	6662|SOX9(39.420)	706|TSPO(39.420)	3239|HOXD13(39.420)	5139|PDE3A(39.420)	9221|NOLC1(39.420)	6908|TBP(39.420)	6422|SFRP1(39.420)	5469|MED1(39.420)	2263|FGFR2(39.420)	652|BMP4(39.420)	6925|TCF4(39.420)	216|ALDH1A1(39.420)	7474|WNT5A(39.420)	655|BMP7(39.420)	6469|SHH(39.420)	10481|HOXB13(39.420)	6942|TCF20(26.370)
L-Valine	586|BCAT1(known target in DrugBank)	5096|PCCB(known target in DrugBank)	7407|VARS(known target in DrugBank)	587|BCAT2(178.330)	57176|VARS2(133.120)	80222|TARS2(122.780)	6897|TARS(122.780)	5053|PAH(114.140)	23428|SLC7A8(114.140)	10667|FARS2(114.140)	2193|FARSA(114.140)	10056|FARSB(114.140)	6898|TAT(114.140)	7054|TH(114.140)	443|ASPA(80.880)	2898|GRIK2(80.880)	10157|AASS(80.880)	10165|SLC25A13(80.880)	2746|GLUD1(80.880)	4942|OAT(80.880)	10841|FTCD(80.880)	124454|EARS2(80.880)	92292|GLYATL1(80.880)	2897|GRIK1(80.880)	6541|SLC7A1(80.880)	5198|PFAS(80.880)	1615|DARS(80.880)	211|ALAS1(80.880)	4946|OAZ1(80.880)	2743|GLRB(80.880)	116443|GRIN3A(80.880)	6507|SLC1A3(80.880)	6511|SLC1A6(80.880)	122622|ADSSL1(80.880)	6505|SLC1A1(80.880)	2890|GRIA1(80.880)	23549|DNPEP(80.880)	23657|SLC7A11(80.880)	1503|CTPS1(80.880)	10404|CPQ(80.880)	2893|GRIA4(80.880)	159|ADSS(80.880)	2058|EPRS(80.880)	2677|GGCX(80.880)	10249|GLYAT(80.880)	2901|GRIK5(80.880)	3735|KARS(80.880)	440|ASNS(80.880)	2899|GRIK3(80.880)
Adenine	32|ACACB(known target in DrugBank)	4507|MTAP(known target in DrugBank)	100|ADA(known target in HIT)	10768|AHCYL1(known target in HIT)	8074|FGF23(known target in HIT)	353|APRT(known target in DrugBank)	57817|HAMP(known target in HIT)	5562|PRKAA1(known target in HIT)	5481|PPID(known target in HIT)	52|ACP1(known target in DrugBank)	55825|PECR(known target in DrugBank)	6733|SRPK2(known target in DrugBank)	2475|MTOR(known target in HIT)	31|ACACA(1626.000)	2203|FBP1(373.000)	107|ADCY1(373.000)	55902|ACSS2(373.000)	5571|PRKAG1(373.000)	5563|PRKAA2(373.000)	332|BIRC5(373.000)	5565|PRKAB2(373.000)	53632|PRKAG3(373.000)	51422|PRKAG2(373.000)	5144|PDE4D(373.000)	3094|HINT1(373.000)	1385|CREB1(373.000)	132|ADK(373.000)	2180|ACSL1(373.000)	5564|PRKAB1(373.000)	5142|PDE4B(373.000)	26576|SRPK3(178.330)	6732|SRPK1(178.330)	3251|HPRT1(140.500)	54963|UCKL1(140.500)	3708|ITPR1(114.140)	8789|FBP2(114.140)	9061|PAPSS1(114.140)	375|ARF1(114.140)	5467|PPARD(114.140)	2954|GSTZ1(114.140)	30814|PLA2G2E(114.140)	5047|PAEP(114.140)	51477|ISYNA1(114.140)	377|ARF3(114.140)	4668|NAGA(114.140)	1787|TRDMT1(114.140)	125|ADH1B(114.140)	331|XIAP(80.880)	805|CALM2(80.880)
(1S,2S,3S,4S)-2,3,4,5-Tetrahydroxycyclohexane-1-Carboxylic Acid	5423|POLB(122.780)	51327|AHSP(122.780)	2395|FXN(122.780)	55869|HDAC8(122.780)	79661|NEIL1(122.780)	3040|HBA2(122.780)	3039|HBA1(122.780)	1528|CYB5A(122.780)	54583|EGLN1(122.780)	2495|FTH1(122.780)	2237|FEN1(122.780)	1356|CP(122.780)	7018|TF(122.780)	7037|TFRC(122.780)	252969|NEIL2(122.780)	7150|TOP1(122.780)	828|CAPS(48.000)	1346|COX7A1(48.000)	10518|CIB2(48.000)	1026|CDKN1A(48.000)	1339|COX6A2(48.000)	10013|HDAC6(48.000)	844|CASQ1(48.000)	55879|GABRQ(48.000)	4057|LTF(48.000)	9104|RGN(48.000)	23413|NCS1(48.000)	1360|CPB1(48.000)	805|CALM2(48.000)	1646|AKR1C2(48.000)	6717|SRI(48.000)	2556|GABRA3(48.000)	6010|RHO(48.000)	2947|GSTM3(48.000)	231|AKR1B1(48.000)	846|CASR(48.000)	7099|TLR4(48.000)	6284|S100A13(48.000)	5468|PPARG(48.000)	3704|ITPA(48.000)	59338|PLEKHA1(48.000)	4953|ODC1(48.000)	6336|SCN10A(48.000)	653689|GSTT2B(48.000)	2559|GABRA6(48.000)	9377|COX5A(48.000)	3065|HDAC1(48.000)	2932|GSK3B(48.000)	23643|LY96(48.000)
Estra-1,3,5(10)-Triene-3,17-Diol, (17-Alpha)-	4508|ATP6(686.000)	2852|GPER1(686.000)	8678|BECN1(686.000)	8856|NR1I2(686.000)	2100|ESR2(686.000)	1137|CHRNA4(686.000)	2099|ESR1(686.000)	1588|CYP19A1(122.780)	367|AR(122.780)	6462|SHBG(122.780)	4985|OPRD1(48.000)	3294|HSD17B2(48.000)	4988|OPRM1(48.000)	240|ALOX5(48.000)	10499|NCOA2(48.000)	54822|TRPM7(48.000)	4986|OPRK1(48.000)	2104|ESRRG(48.000)	6942|TCF20(26.370)	8805|TRIM24(26.370)	7249|TSC2(26.370)	6890|TAP1(26.370)	10524|KAT5(26.370)	1050|CEBPA(26.370)	10001|MED6(26.370)	7329|UBE2I(26.370)	898|CCNE1(26.370)	55626|AMBRA1(26.370)	805|CALM2(26.370)	56924|PAK6(26.370)	3670|ISL1(26.370)	1387|CREBBP(26.370)	8554|PIAS1(26.370)	7391|USF1(26.370)	10614|HEXIM1(26.370)	5998|RGS3(26.370)	22899|ARHGEF15(26.370)	994|CDC25B(26.370)	6605|SMARCE1(26.370)	2288|FKBP4(26.370)	6595|SMARCA2(26.370)	7704|ZBTB16(26.370)	208|AKT2(26.370)	7447|VSNL1(26.370)	7022|TFAP2C(26.370)	4170|MCL1(26.370)	9212|AURKB(26.370)	2770|GNAI1(26.370)	10376|TUBA1B(26.370)
DL-ALANINE	2741|GLRA1(122.780)	2902|GRIN1(122.780)	6317|SERPINB3(122.780)	92292|GLYATL1(114.140)	211|ALAS1(114.140)	2743|GLRB(114.140)	2550|GABBR1(114.140)	10249|GLYAT(114.140)	2628|GATM(114.140)	189|AGXT(114.140)	2617|GARS(114.140)	8001|GLRA3(114.140)	23464|GCAT(114.140)	2937|GSS(114.140)	2841|GPR18(114.140)	2903|GRIN2A(114.140)	6470|SHMT1(114.140)	9568|GABBR2(114.140)	2742|GLRA2(114.140)	51268|PIPOX(114.140)	64902|AGXT2(114.140)	212|ALAS2(114.140)	27232|GNMT(114.140)	2905|GRIN2C(114.140)	219970|GLYATL2(114.140)	570|BAAT(114.140)	6472|SHMT2(114.140)	116444|GRIN3B(114.140)	443|ASPA(80.880)	2898|GRIK2(80.880)	10157|AASS(80.880)	10165|SLC25A13(80.880)	2746|GLUD1(80.880)	4942|OAT(80.880)	10841|FTCD(80.880)	124454|EARS2(80.880)	2897|GRIK1(80.880)	6541|SLC7A1(80.880)	5198|PFAS(80.880)	1615|DARS(80.880)	4946|OAZ1(80.880)	116443|GRIN3A(80.880)	6507|SLC1A3(80.880)	6511|SLC1A6(80.880)	122622|ADSSL1(80.880)	6505|SLC1A1(80.880)	2890|GRIA1(80.880)	23549|DNPEP(80.880)	23657|SLC7A11(80.880)
Glycolithocholic Acid	1329|COX5B(23.000)	4513|COX2(23.000)	1346|COX7A1(23.000)	2952|GSTT1(23.000)	1645|AKR1C1(23.000)	1327|COX4I1(23.000)	79631|EFTUD1(23.000)	1339|COX6A2(23.000)	1345|COX6C(23.000)	2950|GSTP1(23.000)	27306|HPGDS(23.000)	2939|GSTA2(23.000)	1646|AKR1C2(23.000)	4512|COX1(23.000)	2172|FABP6(23.000)	2947|GSTM3(23.000)	1349|COX7B(23.000)	2944|GSTM1(23.000)	2938|GSTA1(23.000)	1350|COX7C(23.000)	2946|GSTM2(23.000)	4514|COX3(23.000)	9971|NR1H4(23.000)	2104|ESRRG(23.000)	2948|GSTM4(23.000)	1066|CES1(23.000)	126|ADH1C(23.000)	653689|GSTT2B(23.000)	2235|FECH(23.000)	2949|GSTM5(23.000)	5319|PLA2G1B(23.000)	1351|COX8A(23.000)	47|ACLY(23.000)	9377|COX5A(23.000)	2953|GSTT2(23.000)	151306|GPBAR1(23.000)	8856|NR1I2(23.000)	1340|COX6B1(23.000)	221357|GSTA5(15.370)	125|ADH1B(15.370)	11251|PTGDR2(15.370)	124|ADH1A(15.370)	2940|GSTA3(15.370)	8644|AKR1C3(15.370)
Nicotinic Acid	84649|DGAT2(known target in TTD)	338442|HCAR2(known target in DrugBank,TTD,HIT)	4837|NNMT(known target in DrugBank)	9388|LIPG(known target in HIT)	23411|SIRT1(known target in HIT)	4023|LPL(known target in HIT)	3240|HP(known target in HIT)	3091|HIF1A(known target in HIT)	338|APOB(known target in HIT)	139081|MAGEC3(known target in HIT)	1432|MAPK14(known target in HIT)	23475|QPRT(known target in DrugBank)	9370|ADIPOQ(known target in HIT)	4846|NOS3(known target in HIT)	1071|CETP(known target in HIT)	7442|TRPV1(known target in HIT)	8843|HCAR3(known target in DrugBank)	3156|HMGCR(278.000)	50848|F11R(278.000)	3683|ITGAL(278.000)	3689|ITGB2(278.000)	8841|HDAC3(278.000)	3066|HDAC2(278.000)	38|ACAT1(278.000)	6609|SMPD1(183.000)	5598|MAPK7(183.000)	834|CASP1(183.000)	6197|RPS6KA3(183.000)	1645|AKR1C1(183.000)	5596|MAPK4(183.000)	595|CCND1(183.000)	5742|PTGS1(183.000)	759|CA1(183.000)	6424|SFRP4(183.000)	5597|MAPK6(183.000)	55799|CACNA2D3(183.000)	5111|PCNA(183.000)	1646|AKR1C2(183.000)	775|CACNA1C(183.000)	3309|HSPA5(183.000)	5571|PRKAG1(183.000)	5563|PRKAA2(183.000)	5972|REN(183.000)	7130|TNFAIP6(183.000)	7157|TP53(183.000)	3551|IKBKB(183.000)	5743|PTGS2(183.000)	4758|NEU1(183.000)	782|CACNB1(183.000)
(C20-H34-O5)X-	5732|PTGER2(686.000)	11251|PTGDR2(686.000)	5731|PTGER1(686.000)	5734|PTGER4(122.780)	5733|PTGER3(122.780)	11314|CD300A(55.440)	5737|PTGFR(55.440)	5729|PTGDR(55.440)	5375|PMP2(48.000)	6256|RXRA(48.000)	5327|PLAT(48.000)	5143|PDE4C(48.000)	55879|GABRQ(48.000)	2905|GRIN2C(48.000)	2556|GABRA3(48.000)	5144|PDE4D(48.000)	6820|SULT2B1(48.000)	5468|PPARG(48.000)	2161|F12(48.000)	6546|SLC8A1(48.000)	2554|GABRA1(48.000)	2562|GABRB3(48.000)	2559|GABRA6(48.000)	2560|GABRB1(48.000)	54898|ELOVL2(48.000)	8856|NR1I2(48.000)	2561|GABRB2(48.000)	5142|PDE4B(48.000)	2565|GABRG1(48.000)	2566|GABRG2(48.000)	116443|GRIN3A(48.000)	2568|GABRP(48.000)	2558|GABRA5(48.000)	2903|GRIN2A(48.000)	116444|GRIN3B(48.000)	2567|GABRG3(48.000)	3992|FADS1(48.000)	60481|ELOVL5(48.000)	9415|FADS2(48.000)	2564|GABRE(48.000)	5141|PDE4A(48.000)	10280|SIGMAR1(48.000)	5739|PTGIR(48.000)	9971|NR1H4(48.000)	2902|GRIN1(48.000)	5465|PPARA(48.000)	2100|ESR2(48.000)	2904|GRIN2B(48.000)	2563|GABRD(48.000)
1-Lignoceryl-2-Eicsoate
L-Tyrosine	8565|YARS(known target in DrugBank)	6898|TAT(known target in DrugBank)	7054|TH(known target in DrugBank,TTD)	51067|YARS2(known target in DrugBank)	121278|TPH2(133.120)	7166|TPH1(133.120)	5053|PAH(133.120)	2193|FARSA(122.780)	10056|FARSB(122.780)	23428|SLC7A8(122.780)	10667|FARS2(122.780)	1815|DRD4(122.780)	1816|DRD5(122.780)	1814|DRD3(122.780)	1644|DDC(122.780)	150|ADRA2A(122.780)	1813|DRD2(122.780)	1812|DRD1(122.780)	4935|GPR143(55.440)	4835|NQO2(55.440)	3779|KCNMB1(48.000)	9914|ATP2C2(48.000)	3758|KCNJ1(48.000)	3772|KCNJ15(48.000)	3766|KCNJ10(48.000)	488|ATP2A2(48.000)	3781|KCNN2(48.000)	27233|SULT1C4(48.000)	151|ADRA2B(48.000)	148|ADRA1A(48.000)	152|ADRA2C(48.000)	492|ATP2B3(48.000)	27345|KCNMB4(48.000)	4638|MYLK(48.000)	153|ADRB1(48.000)	3780|KCNN1(48.000)	3767|KCNJ11(48.000)	2550|GABBR1(48.000)	3770|KCNJ14(48.000)	147|ADRA1B(48.000)	3783|KCNN4(48.000)	27094|KCNMB3(48.000)	490|ATP2B1(48.000)	155|ADRB3(48.000)	3768|KCNJ12(48.000)	3764|KCNJ8(48.000)	9568|GABBR2(48.000)	27032|ATP2C1(48.000)	3778|KCNMA1(48.000)
Adenosine Triphosphate	135|ADORA2A(known target in KEGG)	140|ADORA3(known target in KEGG)	136|ADORA2B(known target in KEGG)	25|ABL1(known target in TTD)	134|ADORA1(known target in KEGG)	5565|PRKAB2(122.780)	53632|PRKAG3(122.780)	2203|FBP1(122.780)	5562|PRKAA1(122.780)	51422|PRKAG2(122.780)	5144|PDE4D(122.780)	107|ADCY1(122.780)	3094|HINT1(122.780)	1385|CREB1(122.780)	132|ADK(122.780)	2180|ACSL1(122.780)	55902|ACSS2(122.780)	5571|PRKAG1(122.780)	5563|PRKAA2(122.780)	5564|PRKAB1(122.780)	5142|PDE4B(122.780)	29881|NPC1L1(114.140)	6646|SOAT1(114.140)	290|ANPEP(114.140)	114|ADCY8(55.440)	84532|ACSS1(55.440)	8789|FBP2(55.440)	2065|ERBB3(55.440)	677|ZFP36L1(55.440)	11001|SLC27A2(55.440)	51703|ACSL5(55.440)	400916|CHCHD10(55.440)	127|ADH4(48.000)	4712|NDUFB6(48.000)	10157|AASS(48.000)	160287|LDHAL6A(48.000)	2746|GLUD1(48.000)	3163|HMOX2(48.000)	2639|GCDH(48.000)	220|ALDH1A3(48.000)	4714|NDUFB8(48.000)	4199|ME1(48.000)	1806|DPYD(48.000)	4705|NDUFA10(48.000)	4129|MAOB(48.000)	1738|DLD(48.000)	1109|AKR1C4(48.000)	5160|PDHA1(48.000)	35|ACADS(48.000)
FennelOil	5139|PDE3A(80.880)	7297|TYK2(80.880)	134|ADORA1(80.880)	135|ADORA2A(80.880)	100|ADA(55.440)	5045|FURIN(55.440)	8654|PDE5A(55.440)	6248|RSC1A1(55.440)	5140|PDE3B(55.440)	221443|OARD1(55.440)	151|ADRA2B(23.000)	148|ADRA1A(23.000)	90134|KCNH7(23.000)	3757|KCNH2(23.000)	81033|KCNH6(23.000)	2260|FGFR1(23.000)	5743|PTGS2(23.000)	147|ADRA1B(23.000)	2261|FGFR3(23.000)	5742|PTGS1(23.000)	150|ADRA2A(23.000)	2264|FGFR4(23.000)	2677|GGCX(23.000)	2159|F10(23.000)	2263|FGFR2(23.000)	146|ADRA1D(23.000)	4544|MTNR1B(22.370)	554|AVPR2(22.370)	3606|IL18(22.370)	51561|IL23A(22.370)	1069|CETN2(22.370)	6869|TACR1(22.370)	51738|GHRL(22.370)	4889|NPY5R(22.370)	3479|IGF1(22.370)	2692|GHRHR(22.370)	149233|IL23R(22.370)	11052|CPSF6(22.370)	142|PARP1(22.370)	64926|RASAL3(22.370)	3594|IL12RB1(22.370)	3593|IL12B(22.370)	2534|FYN(22.370)	6529|SLC6A1(22.370)	55051|NRDE2(22.370)	409|ARRB2(22.370)	1136|CHRNA3(22.370)	624|BDKRB2(22.370)	11255|HRH3(22.370)
(1R,3aS,3bR,9bS,11aS)-11a-Methyl-1H,2H,3H,3aH,3bH,4H,5H,9bH,10H,11H,11aH-Cyclopenta[A]Phenanthrene-1,7-Diol Hydrate	8678|BECN1(686.000)	8856|NR1I2(686.000)	2100|ESR2(686.000)	4508|ATP6(686.000)	1137|CHRNA4(686.000)	2852|GPER1(686.000)	2099|ESR1(686.000)	1588|CYP19A1(122.780)	6462|SHBG(122.780)	367|AR(122.780)	240|ALOX5(48.000)	4985|OPRD1(48.000)	3294|HSD17B2(48.000)	54822|TRPM7(48.000)	10499|NCOA2(48.000)	2104|ESRRG(48.000)	4988|OPRM1(48.000)	4986|OPRK1(48.000)	1677|DFFB(22.370)	598|BCL2L1(22.370)	5139|PDE3A(22.370)	7474|WNT5A(22.370)	23493|HEY2(22.370)	5031|P2RY6(22.370)	3651|PDX1(22.370)	10595|ERN2(22.370)	6820|SULT2B1(22.370)	4129|MAOB(22.370)	477|ATP1A2(22.370)	10818|FRS2(22.370)	9361|LONP1(22.370)	2295|FOXF2(22.370)	207|AKT1(22.370)	120892|LRRK2(22.370)	48|ACO1(22.370)	3973|LHCGR(22.370)	6622|SNCA(22.370)	476|ATP1A1(22.370)	210|ALAD(22.370)	374|AREG(22.370)	2185|PTK2B(22.370)	9474|ATG5(22.370)	9221|NOLC1(22.370)	441925|BECN2(22.370)	6908|TBP(22.370)	6662|SOX9(22.370)	30849|PIK3R4(22.370)	22985|ACIN1(22.370)	5028|P2RY1(22.370)
L-Isoleucine	5053|PAH(373.000)	10056|FARSB(373.000)	6898|TAT(373.000)	7054|TH(373.000)	23428|SLC7A8(373.000)	10667|FARS2(373.000)	2193|FARSA(373.000)	2898|GRIK2(122.780)	10157|AASS(122.780)	2746|GLUD1(122.780)	10841|FTCD(122.780)	2897|GRIK1(122.780)	6541|SLC7A1(122.780)	5198|PFAS(122.780)	4946|OAZ1(122.780)	116443|GRIN3A(122.780)	6505|SLC1A1(122.780)	2890|GRIA1(122.780)	23549|DNPEP(122.780)	2677|GGCX(122.780)	2901|GRIK5(122.780)	586|BCAT1(122.780)	2899|GRIK3(122.780)	10166|SLC25A15(122.780)	27165|GLS2(122.780)	26873|OPLAH(122.780)	2902|GRIN1(122.780)	2752|GLUL(122.780)	51166|AADAT(122.780)	6512|SLC1A7(122.780)	2744|GLS(122.780)	2356|FPGS(122.780)	5832|ALDH18A1(122.780)	2918|GRM8(122.780)	2900|GRIK4(122.780)	2875|GPT(122.780)	2028|ENPEP(122.780)	6542|SLC7A2(122.780)	2905|GRIN2C(122.780)	55191|NADSYN1(122.780)	7407|VARS(122.780)	2891|GRIA2(122.780)	2917|GRM7(122.780)	4942|OAT(122.780)	124454|EARS2(122.780)	6507|SLC1A3(122.780)	6511|SLC1A6(122.780)	23657|SLC7A11(122.780)	10404|CPQ(122.780)
(2E,4E)-Deca-2,4-Dienal	2152|F3(known target in HIT)	595|CCND1(known target in HIT)	5925|RB1(known target in HIT)	1027|CDKN1B(known target in HIT)	7124|TNF(known target in HIT)	1019|CDK4(known target in HIT)	948|CD36(known target in HIT)	590|BCHE(80.880)	43|ACHE(80.880)	8292|COLQ(55.440)	5673|PSG5(48.000)	6256|RXRA(48.000)	5166|PDK4(48.000)	1592|CYP26A1(48.000)	27306|HPGDS(48.000)	29991|OBP2A(48.000)	5918|RARRES1(48.000)	5241|PGR(48.000)	3486|IGFBP3(48.000)	56603|CYP26B1(48.000)	5915|RARB(48.000)	6258|RXRG(48.000)	5914|RARA(48.000)	9052|GPRC5A(48.000)	6257|RXRB(48.000)	5950|RBP4(48.000)	8854|ALDH1A2(48.000)	340665|CYP26C1(48.000)	3933|LCN1(48.000)	216|ALDH1A1(48.000)	5916|RARG(48.000)	29958|DMGDH(22.370)	55349|CHDH(22.370)	80736|SLC44A4(22.370)	60482|SLC5A7(22.370)	1119|CHKA(22.370)	23446|SLC44A1(22.370)	501|ALDH7A1(22.370)	1401|CRP(22.370)	133121|ENPP6(22.370)	1103|CHAT(22.370)
L-Histidine	6541|SLC7A1(114.140)	3735|KARS(114.140)	6542|SLC7A2(114.140)	6545|SLC7A4(114.140)	84889|SLC7A3(114.140)	10352|WARS2(80.880)	7453|WARS(80.880)	3274|HRH2(48.000)	11255|HRH3(48.000)	59340|HRH4(48.000)	6571|SLC18A2(48.000)	3269|HRH1(48.000)	443|ASPA(25.860)	6279|S100A8(25.860)	3827|KNG1(25.860)	4942|OAT(25.860)	3483|IGFALS(25.860)	3868|KRT16(25.860)	7161|TP73(25.860)	722|C4BPA(25.860)	1370|CPN2(25.860)	2161|F12(25.860)	5444|PON1(25.860)	325|APCS(25.860)	3040|HBA2(25.860)	3848|KRT1(25.860)	226|ALDOA(25.860)	55911|APOBR(25.860)	3065|HDAC1(25.860)	337|APOA4(25.860)	4946|OAZ1(25.860)	3728|JUP(25.860)	727|C5(25.860)	6273|S100A2(25.860)	3697|ITIH1(25.860)	732|C8B(25.860)	348|APOE(25.860)	8542|APOL1(25.860)	715|C1R(25.860)	4350|MPG(25.860)	716|C1S(25.860)	335|APOA1(25.860)	720|C4A(25.860)	351|APP(25.860)	334|APLP2(25.860)	3699|ITIH3(25.860)	117159|DCD(25.860)	3854|KRT6B(25.860)	2628|GATM(25.860)
L-Glutamic Acid	2898|GRIK2(known target in DrugBank)	5198|PFAS(known target in DrugBank)	2901|GRIK5(known target in DrugBank)	586|BCAT1(known target in DrugBank)	26873|OPLAH(known target in DrugBank)	2752|GLUL(known target in DrugBank)	51166|AADAT(known target in DrugBank)	2356|FPGS(known target in DrugBank)	2900|GRIK4(known target in DrugBank)	2905|GRIN2C(known target in DrugBank)	55191|NADSYN1(known target in DrugBank)	2891|GRIA2(known target in DrugBank)	2917|GRM7(known target in DrugBank)	6511|SLC1A6(known target in DrugBank)	23657|SLC7A11(known target in DrugBank)	10404|CPQ(known target in DrugBank)	2893|GRIA4(known target in DrugBank)	440|ASNS(known target in DrugBank)	2911|GRM1(known target in DrugBank)	6506|SLC1A2(known target in DrugBank)	29968|PSAT1(known target in DrugBank)	2806|GOT2(known target in DrugBank)	84706|GPT2(known target in DrugBank)	2571|GAD1(known target in DrugBank)	2904|GRIN2B(known target in DrugBank)	2346|FOLH1(known target in DrugBank)	2730|GCLM(known target in DrugBank)	10157|AASS(known target in DrugBank)	2746|GLUD1(known target in DrugBank)	10841|FTCD(known target in DrugBank)	2897|GRIK1(known target in DrugBank)	116443|GRIN3A(known target in DrugBank)	6505|SLC1A1(known target in DrugBank)	2890|GRIA1(known target in DrugBank)	23549|DNPEP(known target in DrugBank)	2677|GGCX(known target in DrugBank)	2899|GRIK3(known target in DrugBank)	27165|GLS2(known target in DrugBank)	2902|GRIN1(known target in DrugBank)	6512|SLC1A7(known target in DrugBank)	2744|GLS(known target in DrugBank)	5832|ALDH18A1(known target in DrugBank)	2918|GRM8(known target in DrugBank)	2875|GPT(known target in DrugBank)	2028|ENPEP(known target in DrugBank)	6898|TAT(known target in DrugBank)	124454|EARS2(known target in DrugBank)	6507|SLC1A3(known target in DrugBank)	2058|EPRS(known target in DrugBank)
6'-O-Beta-D-Glucosylgentiopicroside	476|ATP1A1(23.000)	477|ATP1A2(23.000)	478|ATP1A3(23.000)	3938|LCT(15.370)
Pharmakon1600-01505464	27010|TPK1(124.000)	79178|THTPA(55.440)	5636|PRPSAP2(22.370)	5634|PRPS2(22.370)	5635|PRPSAP1(22.370)	5631|PRPS1(22.370)	8277|TKTL1(22.370)	221823|PRPS1L1(22.370)	55|ACPP(22.370)
L-Aspartic Acid	443|ASPA(known target in DrugBank)	10165|SLC25A13(known target in DrugBank)	1615|DARS(known target in DrugBank)	6505|SLC1A1(known target in DrugBank)	4353|MPO(known target in HIT)	444|ASPH(known target in DrugBank)	10606|PAICS(known target in DrugBank)	445|ASS1(known target in DrugBank)	27040|LAT(known target in HIT)	122622|ADSSL1(known target in DrugBank)	159|ADSS(known target in DrugBank)	440|ASNS(known target in DrugBank)	6035|RNASE1(known target in DrugBank)	4069|LYZ(known target in DrugBank)	8604|SLC25A12(known target in DrugBank)	95|ACY1(known target in DrugBank)	2806|GOT2(known target in DrugBank)	80150|ASRGL1(known target in DrugBank)	2805|GOT1(known target in DrugBank)	55503|TRPV6(known target in HIT)	55157|DARS2(known target in DrugBank)	10991|SLC38A3(373.000)	4677|NARS(373.000)	55089|SLC38A4(373.000)	6510|SLC1A5(373.000)	219595|FOLH1B(373.000)	81539|SLC38A1(373.000)	54407|SLC38A2(373.000)	79731|NARS2(373.000)	6507|SLC1A3(178.330)	2898|GRIK2(140.500)	10157|AASS(140.500)	2746|GLUD1(140.500)	10841|FTCD(140.500)	2897|GRIK1(140.500)	5198|PFAS(140.500)	116443|GRIN3A(140.500)	2890|GRIA1(140.500)	23549|DNPEP(140.500)	2677|GGCX(140.500)	2901|GRIK5(140.500)	586|BCAT1(140.500)	2899|GRIK3(140.500)	27165|GLS2(140.500)	26873|OPLAH(140.500)	2902|GRIN1(140.500)	2752|GLUL(140.500)	51166|AADAT(140.500)	6512|SLC1A7(140.500)
D-GalA	7124|TNF(48.000)	836|CASP3(48.000)	2512|FTL(48.000)	3043|HBB(48.000)	3039|HBA1(48.000)	3938|LCT(48.000)	3040|HBA2(48.000)	3290|HSD11B1(48.000)	4790|NFKB1(48.000)	4023|LPL(48.000)	4791|NFKB2(48.000)	3161|HMMR(15.370)	55576|STAB2(15.370)	7130|TNFAIP6(15.370)	145864|HAPLN3(15.370)	50939|IMPG2(15.370)	22927|HABP4(15.370)	1463|NCAN(15.370)	3026|HABP2(15.370)	708|C1QBP(15.370)	3383|ICAM1(15.370)	1404|HAPLN1(15.370)	1462|VCAN(15.370)	10894|LYVE1(15.370)	960|CD44(15.370)	143903|LAYN(15.370)
Estradiol	5345|SERPINF2(known target in HIT)	4087|SMAD2(known target in HIT)	140679|SLC32A1(known target in HIT)	55937|APOM(known target in HIT)	337|APOA4(known target in HIT)	2194|FASN(known target in HIT)	3667|IRS1(known target in HIT)	43|ACHE(known target in HIT)	5970|RELA(known target in HIT)	5536|PPP5C(known target in HIT)	1576|CYP3A4(known target in HIT)	4508|ATP6(known target in DrugBank)	57447|NDRG2(known target in HIT)	1026|CDKN1A(known target in HIT)	775|CACNA1C(known target in HIT)	5034|P4HB(known target in HIT)	5468|PPARG(known target in HIT)	6401|SELE(known target in HIT)	7422|VEGFA(known target in HIT)	860|RUNX2(known target in HIT)	2796|GNRH1(known target in HIT)	2099|ESR1(known target in DrugBank,KEGG,TTD,HIT)	6462|SHBG(known target in HIT)	7299|TYR(known target in HIT)	182|JAG1(known target in HIT)	3458|IFNG(known target in HIT)	207|AKT1(known target in HIT)	5734|PTGER4(known target in HIT)	3135|HLA-G(known target in HIT)	7054|TH(known target in HIT)	50964|SOST(known target in HIT)	682|BSG(known target in HIT)	387|RHOA(known target in HIT)	7852|CXCR4(known target in HIT)	9536|PTGES(known target in HIT)	4990|SIX6(known target in HIT)	5578|PRKCA(known target in HIT)	5327|PLAT(known target in HIT)	1543|CYP1A1(known target in HIT)	3479|IGF1(known target in HIT)	4654|MYOD1(known target in HIT)	64111|NPVF(known target in HIT)	5562|PRKAA1(known target in HIT)	4313|MMP2(known target in HIT)	847|CAT(known target in HIT)	3091|HIF1A(known target in HIT)	335|APOA1(known target in HIT)	4882|NPR2(known target in HIT)	841|CASP8(known target in HIT)
Uracil	5423|POLB(known target in HIT)	646625|URAD(known target in HIT)	7374|UNG(known target in HIT)	1786|DNMT1(373.000)	7298|TYMS(140.500)	5143|PDE4C(80.880)	55879|GABRQ(80.880)	2556|GABRA3(80.880)	7052|TGM2(80.880)	2559|GABRA6(80.880)	2561|GABRB2(80.880)	2565|GABRG1(80.880)	590|BCHE(80.880)	2567|GABRG3(80.880)	5141|PDE4A(80.880)	10800|CYSLTR1(80.880)	2563|GABRD(80.880)	6329|SCN4A(80.880)	2555|GABRA2(80.880)	43|ACHE(80.880)	2557|GABRA4(80.880)	7299|TYR(80.880)	7173|TPO(80.880)	5139|PDE3A(80.880)	5144|PDE4D(80.880)	6326|SCN2A(80.880)	2554|GABRA1(80.880)	2562|GABRB3(80.880)	2560|GABRB1(80.880)	5142|PDE4B(80.880)	2566|GABRG2(80.880)	2568|GABRP(80.880)	2558|GABRA5(80.880)	7150|TOP1(80.880)	7124|TNF(80.880)	2564|GABRE(80.880)	5140|PDE3B(80.880)	213|ALB(80.880)	3934|LCN2(55.440)	7306|TYRP1(55.440)	948|CD36(55.440)	10550|ARL6IP5(55.440)	4049|LTA(55.440)	2550|GABBR1(55.440)	8654|PDE5A(55.440)	27102|EIF2AK1(55.440)	487|ATP2A1(55.440)	4935|GPR143(55.440)	57105|CYSLTR2(55.440)
Glycine	211|ALAS1(known target in DrugBank)	2743|GLRB(known target in DrugBank)	10249|GLYAT(known target in DrugBank)	189|AGXT(known target in DrugBank)	2617|GARS(known target in DrugBank)	23464|GCAT(known target in DrugBank)	2937|GSS(known target in DrugBank)	2841|GPR18(known target in DrugBank)	64902|AGXT2(known target in DrugBank)	212|ALAS2(known target in DrugBank)	27232|GNMT(known target in DrugBank)	2905|GRIN2C(known target in DrugBank)	92292|GLYATL1(known target in DrugBank)	2628|GATM(known target in DrugBank)	2741|GLRA1(known target in DrugBank)	8001|GLRA3(known target in DrugBank)	2903|GRIN2A(known target in DrugBank,TTD)	6470|SHMT1(known target in DrugBank)	2742|GLRA2(known target in DrugBank)	51268|PIPOX(known target in DrugBank)	219970|GLYATL2(known target in DrugBank)	570|BAAT(known target in DrugBank)	6472|SHMT2(known target in DrugBank)	116444|GRIN3B(known target in DrugBank)	23463|ICMT(278.000)	3735|KARS(278.000)	1757|SARDH(278.000)	65010|SLC26A6(278.000)	2593|GAMT(278.000)	318|NUDT2(278.000)	116443|GRIN3A(133.120)	641371|ACOT1(133.120)	2906|GRIN2D(133.120)	2904|GRIN2B(133.120)	2752|GLUL(114.140)	1503|CTPS1(114.140)	5471|PPAT(114.140)	443|ASPA(80.880)	2898|GRIK2(80.880)	10157|AASS(80.880)	10165|SLC25A13(80.880)	2746|GLUD1(80.880)	10841|FTCD(80.880)	2897|GRIK1(80.880)	6541|SLC7A1(80.880)	5198|PFAS(80.880)	1615|DARS(80.880)	4946|OAZ1(80.880)	6505|SLC1A1(80.880)
Icomucret	11251|PTGDR2(80.880)	5737|PTGFR(55.440)	5729|PTGDR(55.440)	5375|PMP2(48.000)	6256|RXRA(48.000)	2173|FABP7(48.000)	240|ALOX5(48.000)	2182|ACSL4(48.000)	5468|PPARG(48.000)	6546|SLC8A1(48.000)	5743|PTGS2(48.000)	54898|ELOVL2(48.000)	5742|PTGS1(48.000)	3992|FADS1(48.000)	9415|FADS2(48.000)	60481|ELOVL5(48.000)	9971|NR1H4(48.000)	5465|PPARA(48.000)	2864|FFAR1(48.000)	5467|PPARD(48.000)	7442|TRPV1(48.000)	1346|COX7A1(23.000)	1645|AKR1C1(23.000)	79631|EFTUD1(23.000)	1339|COX6A2(23.000)	5327|PLAT(23.000)	5143|PDE4C(23.000)	2939|GSTA2(23.000)	1646|AKR1C2(23.000)	2172|FABP6(23.000)	2947|GSTM3(23.000)	5144|PDE4D(23.000)	1350|COX7C(23.000)	653689|GSTT2B(23.000)	9377|COX5A(23.000)	2953|GSTT2(23.000)	151306|GPBAR1(23.000)	8856|NR1I2(23.000)	3066|HDAC2(23.000)	1340|COX6B1(23.000)	1329|COX5B(23.000)	4513|COX2(23.000)	5142|PDE4B(23.000)	2952|GSTT1(23.000)	1327|COX4I1(23.000)	1345|COX6C(23.000)	2950|GSTP1(23.000)	27306|HPGDS(23.000)	4512|COX1(23.000)
9beta-Estrone	1588|CYP19A1(686.000)	367|AR(686.000)	2100|ESR2(686.000)	2099|ESR1(686.000)	6462|SHBG(686.000)	3294|HSD17B2(122.780)	10499|NCOA2(122.780)	4508|ATP6(122.780)	2852|GPER1(122.780)	8678|BECN1(122.780)	8856|NR1I2(122.780)	1137|CHRNA4(122.780)	2104|ESRRG(122.780)	30814|PLA2G2E(80.880)	3859|KRT12(80.880)	3849|KRT2(80.880)	9479|MAPK8IP1(80.880)	23671|TMEFF2(55.440)	5599|MAPK8(55.440)	668|FOXL2(55.440)	6696|SPP1(55.440)	7474|WNT5A(55.440)	4988|OPRM1(48.000)	240|ALOX5(48.000)	54822|TRPM7(48.000)	4986|OPRK1(48.000)	6942|TCF20(26.370)	5883|RAD9A(26.370)	8805|TRIM24(26.370)	7249|TSC2(26.370)	1674|DES(26.370)	102|ADAM10(26.370)	57126|CD177(26.370)	6890|TAP1(26.370)	10524|KAT5(26.370)	1050|CEBPA(26.370)	10001|MED6(26.370)	7329|UBE2I(26.370)	25942|SIN3A(26.370)	898|CCNE1(26.370)	5881|RAC3(26.370)	11315|PARK7(26.370)	55|ACPP(26.370)	805|CALM2(26.370)	56924|PAK6(26.370)	3670|ISL1(26.370)	1387|CREBBP(26.370)	8554|PIAS1(26.370)	7391|USF1(26.370)
Ro 08-2750	55163|PNPO(48.000)	55312|RFK(48.000)	645|BLVRB(48.000)	1723|DHODH(48.000)	4842|NOS1(48.000)	5447|POR(48.000)	60490|PPCDC(48.000)	6446|SGK1(48.000)	8986|RPS6KA4(48.000)	1806|DPYD(48.000)	51179|HAO2(48.000)	54363|HAO1(48.000)	4625|MYH7(23.000)	3758|KCNJ1(15.370)	5139|PDE3A(15.370)	6833|ABCC8(15.370)	3767|KCNJ11(15.370)	4624|MYH6(15.370)
Retinol	220|ALDH1A3(known target in DrugBank)	57665|RDH14(known target in DrugBank)	5950|RBP4(known target in HIT)	5947|RBP1(known target in HIT)	3725|JUN(known target in HIT)	51109|RDH11(known target in DrugBank)	7051|TGM1(known target in HIT)	6258|RXRG(known target in TTD)	5730|PTGDS(known target in DrugBank)	145226|RDH12(known target in DrugBank)	50700|RDH8(known target in DrugBank)	9249|DHRS3(known target in DrugBank)	590|BCHE(known target in HIT)	2875|GPT(known target in HIT)	1435|CSF1(known target in HIT)	27232|GNMT(known target in HIT)	8854|ALDH1A2(known target in DrugBank)	3603|IL16(known target in HIT)	1437|CSF2(known target in HIT)	57817|HAMP(known target in HIT)	2548|GAA(known target in HIT)	1543|CYP1A1(known target in HIT)	347|APOD(known target in DrugBank)	2770|GNAI1(known target in HIT)	4254|KITLG(known target in HIT)	3952|LEP(known target in HIT)	5915|RARB(known target in KEGG)	10901|DHRS4(known target in DrugBank)	3198|HOXA1(known target in HIT)	54884|RETSAT(known target in DrugBank)	5959|RDH5(known target in DrugBank)	216|ALDH1A1(known target in DrugBank)	5916|RARG(known target in KEGG)	112724|RDH13(known target in DrugBank)	5914|RARA(known target in KEGG)	2697|GJA1(known target in HIT)	5580|PRKCD(known target in HIT)	9227|LRAT(known target in DrugBank)	317749|DHRS4L2(1626.000)	217|ALDH2(714.000)	219|ALDH1B1(714.000)	7421|VDR(373.000)	8608|RDH16(278.000)	1645|AKR1C1(278.000)	221|ALDH3B1(278.000)	6247|RS1(278.000)	5054|SERPINE1(278.000)	64122|FN3K(278.000)	223|ALDH9A1(278.000)
Vitamin B1	79178|THTPA(278.000)	27010|TPK1(278.000)	8277|TKTL1(39.420)	55|ACPP(39.420)	5635|PRPSAP1(39.420)	5636|PRPSAP2(39.420)	5631|PRPS1(39.420)	5634|PRPS2(39.420)	221823|PRPS1L1(39.420)	828|CAPS(36.690)	55214|P3H2(36.690)	10518|CIB2(36.690)	5351|PLOD1(36.690)	125972|CALR3(36.690)	9378|NRXN1(36.690)	821|CANX(36.690)	844|CASQ1(36.690)	9104|RGN(36.690)	23413|NCS1(36.690)	805|CALM2(36.690)	1621|DBH(36.690)	121642|ALKBH2(36.690)	6717|SRI(36.690)	54681|P4HTM(36.690)	112399|EGLN3(36.690)	846|CASR(36.690)	6284|S100A13(36.690)	55217|TMLHE(36.690)	11261|CHP1(36.690)	25801|GCA(36.690)	553115|PEF1(36.690)	140576|S100A16(36.690)	112398|EGLN2(36.690)	5066|PAM(36.690)	5033|P4HA1(36.690)	8618|CADPS(36.690)	79676|OGFOD2(36.690)	794|CALB2(36.690)	10519|CIB1(36.690)	808|CALM3(36.690)	845|CASQ2(36.690)	4925|NUCB2(36.690)	84467|FBN3(36.690)	811|CALR(36.690)	64175|P3H1(36.690)	6678|SPARC(36.690)	93664|CADPS2(36.690)	6277|S100A6(36.690)	8284|KDM5D(36.690)
Progesterone	2932|GSK3B(known target in HIT)	3207|HOXA11(known target in HIT)	7098|TLR3(known target in HIT)	999|CDH1(known target in HIT)	4323|MMP14(known target in HIT)	4137|MAPT(known target in HIT)	116|ADCYAP1(known target in HIT)	3485|IGFBP2(known target in HIT)	6776|STAT5A(known target in HIT)	2199|FBLN2(known target in HIT)	5004|ORM1(known target in DrugBank)	6352|CCL5(known target in HIT)	3552|IL1A(known target in HIT)	1499|CTNNB1(known target in HIT)	3690|ITGB3(known target in HIT)	6770|STAR(known target in HIT)	7422|VEGFA(known target in HIT)	1959|EGR2(known target in HIT)	3598|IL13RA2(known target in HIT)	2308|FOXO1(known target in HIT)	2192|FBLN1(known target in HIT)	55107|ANO1(known target in HIT)	2796|GNRH1(known target in HIT)	80036|TRPM3(known target in HIT)	2099|ESR1(known target in DrugBank)	6462|SHBG(known target in DrugBank)	7299|TYR(known target in HIT)	2013|EMP2(known target in HIT)	207|AKT1(known target in HIT)	1907|EDN2(known target in HIT)	5743|PTGS2(known target in HIT)	7054|TH(known target in HIT)	1574|CYP3A(known target in HIT)	9324|HMGN3(known target in HIT)	1843|DUSP1(known target in HIT)	79366|HMGN5(known target in HIT)	9971|NR1H4(known target in HIT)	7852|CXCR4(known target in HIT)	6347|CCL2(known target in HIT)	1950|EGF(known target in HIT)	22846|VASH1(known target in HIT)	3976|LIF(known target in HIT)	5047|PAEP(known target in HIT)	1908|EDN3(known target in HIT)	7057|THBS1(known target in HIT)	4609|MYC(known target in HIT)	4313|MMP2(known target in HIT)	2166|FAAH(known target in HIT)	3091|HIF1A(known target in HIT)
2-Amino-3,4,5,6-Tetrahydroxyhexanal	384|ARG2(48.000)	5423|POLB(48.000)	3735|KARS(48.000)	5009|OTC(48.000)	9254|CACNA2D2(48.000)	2495|FTH1(48.000)	6542|SLC7A2(48.000)	51327|AHSP(48.000)	4942|OAT(48.000)	56479|KCNQ5(48.000)	5327|PLAT(48.000)	383|ARG1(48.000)	7018|TF(48.000)	7037|TFRC(48.000)	252969|NEIL2(48.000)	3039|HBA1(48.000)	134|ADORA1(48.000)	4018|LPA(48.000)	5340|PLG(48.000)	6545|SLC7A4(48.000)	2395|FXN(48.000)	2628|GATM(48.000)	2237|FEN1(48.000)	7150|TOP1(48.000)	1356|CP(48.000)	3786|KCNQ3(48.000)	55869|HDAC8(48.000)	83884|SLC25A2(48.000)	1528|CYB5A(48.000)	6541|SLC7A1(48.000)	79661|NEIL1(48.000)	10166|SLC25A15(48.000)	210|ALAD(48.000)	3040|HBA2(48.000)	774|CACNA1B(48.000)	4946|OAZ1(48.000)	781|CACNA2D1(48.000)	84889|SLC7A3(48.000)	54583|EGLN1(48.000)
Hypoxanthine	8912|CACNA1H(80.880)	3620|IDO1(80.880)	4985|OPRD1(80.880)	162514|TRPV3(80.880)	15|AANAT(80.880)	1577|CYP3A5(80.880)	2835|GPR12(80.880)	2743|GLRB(80.880)	89832|CHRFAM7A(80.880)	3156|HMGCR(80.880)	1269|CNR2(80.880)	1565|CYP2D6(80.880)	4988|OPRM1(80.880)	847|CAT(80.880)	27163|NAAA(80.880)	367|AR(80.880)	2101|ESRRA(80.880)	1728|NQO1(80.880)	2936|GSR(80.880)	2741|GLRA1(80.880)	152|ADRA2C(80.880)	1139|CHRNA7(80.880)	8001|GLRA3(80.880)	3350|HTR1A(80.880)	5742|PTGS1(80.880)	2841|GPR18(80.880)	10499|NCOA2(80.880)	8913|CACNA1G(80.880)	9290|GPR55(80.880)	3352|HTR1D(80.880)	1564|CYP2D7(80.880)	1268|CNR1(80.880)	151|ADRA2B(80.880)	148|ADRA1A(80.880)	1545|CYP1B1(80.880)	6647|SOD1(80.880)	5468|PPARG(80.880)	3356|HTR2A(80.880)	8856|NR1I2(80.880)	147|ADRA1B(80.880)	100861540|CYP3A7-CYP3A51P(80.880)	1586|CYP17A1(80.880)	8911|CACNA1I(80.880)	1551|CYP3A7(80.880)	59341|TRPV4(80.880)	2100|ESR2(80.880)	2103|ESRRB(80.880)	7442|TRPV1(80.880)	2099|ESR1(80.880)
Dotriacontanol	785|CACNB4(122.780)	775|CACNA1C(122.780)	779|CACNA1S(122.780)	162514|TRPV3(122.780)	783|CACNB2(122.780)	776|CACNA1D(122.780)	4986|OPRK1(122.780)	778|CACNA1F(122.780)	8989|TRPA1(122.780)	79054|TRPM8(122.780)	784|CACNB3(122.780)	773|CACNA1A(122.780)	782|CACNB1(122.780)	2030|SLC29A1(80.880)	55879|GABRQ(80.880)	2556|GABRA3(80.880)	3177|SLC29A2(80.880)	9177|HTR3B(80.880)	3762|KCNJ5(80.880)	57053|CHRNA10(80.880)	3765|KCNJ9(80.880)	2559|GABRA6(80.880)	7412|VCAM1(80.880)	2742|GLRA2(80.880)	55584|CHRNA9(80.880)	2561|GABRB2(80.880)	2565|GABRG1(80.880)	116443|GRIN3A(80.880)	2890|GRIA1(80.880)	1142|CHRNB3(80.880)	89832|CHRFAM7A(80.880)	2567|GABRG3(80.880)	131|ADH7(80.880)	1135|CHRNA2(80.880)	2893|GRIA4(80.880)	2563|GABRD(80.880)	1137|CHRNA4(80.880)	285242|HTR3E(80.880)	2555|GABRA2(80.880)	3760|KCNJ3(80.880)	43|ACHE(80.880)	2557|GABRA4(80.880)	3763|KCNJ6(80.880)	786|CACNG1(80.880)	1138|CHRNA5(80.880)	170572|HTR3C(80.880)	2741|GLRA1(80.880)	10369|CACNG2(80.880)	1139|CHRNA7(80.880)
L-Phenylalanine	5053|PAH(known target in DrugBank)	2193|FARSA(known target in DrugBank)	10056|FARSB(known target in DrugBank)	6898|TAT(known target in DrugBank)	7054|TH(known target in DrugBank,TTD)	23428|SLC7A8(known target in DrugBank)	10667|FARS2(known target in DrugBank)	56301|SLC7A10(714.000)	7166|TPH1(178.330)	121278|TPH2(178.330)	8140|SLC7A5(178.330)	9056|SLC7A7(133.120)	23657|SLC7A11(133.120)	9057|SLC7A6(133.120)	8565|YARS(122.780)	51067|YARS2(122.780)	4552|MTRR(114.140)	23743|BHMT2(114.140)	10988|METAP2(114.140)	6541|SLC7A1(114.140)	4548|MTR(114.140)	3735|KARS(114.140)	586|BCAT1(114.140)	6542|SLC7A2(114.140)	7407|VARS(114.140)	635|BHMT(114.140)	6545|SLC7A4(114.140)	5096|PCCB(114.140)	84889|SLC7A3(114.140)	1644|DDC(55.440)	10013|HDAC6(48.000)	22809|ATF5(48.000)	9607|CARTPT(48.000)	4790|NFKB1(48.000)	4129|MAOB(48.000)	151|ADRA2B(48.000)	148|ADRA1A(48.000)	468|ATF4(48.000)	6531|SLC6A3(48.000)	3558|IL2(48.000)	55869|HDAC8(48.000)	4772|NFATC1(48.000)	153|ADRB1(48.000)	3065|HDAC1(48.000)	134864|TAAR1(48.000)	3066|HDAC2(48.000)	122953|JDP2(48.000)	2550|GABBR1(48.000)	83933|HDAC10(48.000)
Cholesteryl Palmitate	5970|RELA(80.880)	9817|KEAP1(80.880)	3351|HTR1B(48.000)	1588|CYP19A1(48.000)	5732|PTGER2(48.000)	55879|GABRQ(48.000)	2905|GRIN2C(48.000)	3291|HSD11B2(48.000)	2556|GABRA3(48.000)	6820|SULT2B1(48.000)	5241|PGR(48.000)	3683|ITGAL(48.000)	5734|PTGER4(48.000)	2554|GABRA1(48.000)	2562|GABRB3(48.000)	2559|GABRA6(48.000)	2560|GABRB1(48.000)	8856|NR1I2(48.000)	4306|NR3C2(48.000)	3356|HTR2A(48.000)	3066|HDAC2(48.000)	3358|HTR2C(48.000)	2561|GABRB2(48.000)	2565|GABRG1(48.000)	2566|GABRG2(48.000)	116443|GRIN3A(48.000)	1815|DRD4(48.000)	1816|DRD5(48.000)	5733|PTGER3(48.000)	3480|IGF1R(48.000)	2568|GABRP(48.000)	1814|DRD3(48.000)	2558|GABRA5(48.000)	2903|GRIN2A(48.000)	116444|GRIN3B(48.000)	2567|GABRG3(48.000)	3156|HMGCR(48.000)	2564|GABRE(48.000)	1813|DRD2(48.000)	10280|SIGMAR1(48.000)	2908|NR3C1(48.000)	2902|GRIN1(48.000)	5465|PPARA(48.000)	2100|ESR2(48.000)	2353|FOS(48.000)	2904|GRIN2B(48.000)	301|ANXA1(48.000)	2563|GABRD(48.000)	3357|HTR2B(48.000)
[[(2R,3S,4R,5S)-5-(6-Aminopurin-9-Yl)-3,4-Dihydroxyoxolan-2-Yl]Methoxy-Hydroxyphosphoryl] Phosphono Hydrogen Phosphate	5565|PRKAB2(122.780)	53632|PRKAG3(122.780)	2203|FBP1(122.780)	5562|PRKAA1(122.780)	51422|PRKAG2(122.780)	5144|PDE4D(122.780)	107|ADCY1(122.780)	3094|HINT1(122.780)	1385|CREB1(122.780)	132|ADK(122.780)	2180|ACSL1(122.780)	55902|ACSS2(122.780)	5571|PRKAG1(122.780)	5563|PRKAA2(122.780)	5564|PRKAB1(122.780)	5142|PDE4B(122.780)	114|ADCY8(55.440)	84532|ACSS1(55.440)	8789|FBP2(55.440)	2065|ERBB3(55.440)	677|ZFP36L1(55.440)	11001|SLC27A2(55.440)	51703|ACSL5(55.440)	400916|CHCHD10(55.440)	127|ADH4(48.000)	4712|NDUFB6(48.000)	10157|AASS(48.000)	160287|LDHAL6A(48.000)	2746|GLUD1(48.000)	3163|HMOX2(48.000)	2639|GCDH(48.000)	220|ALDH1A3(48.000)	4714|NDUFB8(48.000)	4199|ME1(48.000)	1806|DPYD(48.000)	4705|NDUFA10(48.000)	4129|MAOB(48.000)	1738|DLD(48.000)	1109|AKR1C4(48.000)	5160|PDHA1(48.000)	35|ACADS(48.000)	4717|NDUFC1(48.000)	3294|HSD17B2(48.000)	5447|POR(48.000)	5831|PYCR1(48.000)	4722|NDUFS3(48.000)	4537|ND3(48.000)	1737|DLAT(48.000)	4729|NDUFV2(48.000)
(6R,9S)-Vomifoliol	3291|HSD11B2(80.880)	2908|NR3C1(80.880)	301|ANXA1(80.880)	1585|CYP11B2(55.440)	3290|HSD11B1(55.440)	6462|SHBG(48.000)	6256|RXRA(48.000)	5004|ORM1(48.000)	55879|GABRQ(48.000)	2905|GRIN2C(48.000)	2556|GABRA3(48.000)	6820|SULT2B1(48.000)	5241|PGR(48.000)	5468|PPARG(48.000)	6546|SLC8A1(48.000)	2554|GABRA1(48.000)	2562|GABRB3(48.000)	2559|GABRA6(48.000)	2560|GABRB1(48.000)	54898|ELOVL2(48.000)	8856|NR1I2(48.000)	6715|SRD5A1(48.000)	4306|NR3C2(48.000)	2561|GABRB2(48.000)	2565|GABRG1(48.000)	2566|GABRG2(48.000)	116443|GRIN3A(48.000)	2568|GABRP(48.000)	2558|GABRA5(48.000)	2903|GRIN2A(48.000)	1586|CYP17A1(48.000)	116444|GRIN3B(48.000)	2567|GABRG3(48.000)	3992|FADS1(48.000)	60481|ELOVL5(48.000)	9415|FADS2(48.000)	2564|GABRE(48.000)	10280|SIGMAR1(48.000)	9971|NR1H4(48.000)	2902|GRIN1(48.000)	5465|PPARA(48.000)	2100|ESR2(48.000)	2904|GRIN2B(48.000)	2563|GABRD(48.000)	5467|PPARD(48.000)	4986|OPRK1(48.000)	367|AR(48.000)	9970|NR1I3(48.000)	2906|GRIN2D(48.000)
GANGLIOSIDE GM1	3161|HMMR(48.000)	55576|STAB2(48.000)	7130|TNFAIP6(48.000)	145864|HAPLN3(48.000)	50939|IMPG2(48.000)	22927|HABP4(48.000)	1463|NCAN(48.000)	3026|HABP2(48.000)	708|C1QBP(48.000)	3383|ICAM1(48.000)	1404|HAPLN1(48.000)	1462|VCAN(48.000)	10894|LYVE1(48.000)	960|CD44(48.000)	143903|LAYN(48.000)	4759|NEU2(23.000)	2512|FTL(15.370)	3043|HBB(15.370)	3039|HBA1(15.370)	3040|HBA2(15.370)	3045|HBD(15.370)
22469-52-9
Adenosinetriphosphate	5565|PRKAB2(122.780)	53632|PRKAG3(122.780)	2203|FBP1(122.780)	5562|PRKAA1(122.780)	51422|PRKAG2(122.780)	5144|PDE4D(122.780)	107|ADCY1(122.780)	3094|HINT1(122.780)	1385|CREB1(122.780)	132|ADK(122.780)	2180|ACSL1(122.780)	55902|ACSS2(122.780)	5571|PRKAG1(122.780)	5563|PRKAA2(122.780)	5564|PRKAB1(122.780)	5142|PDE4B(122.780)	114|ADCY8(55.440)	84532|ACSS1(55.440)	8789|FBP2(55.440)	2065|ERBB3(55.440)	677|ZFP36L1(55.440)	11001|SLC27A2(55.440)	51703|ACSL5(55.440)	400916|CHCHD10(55.440)	127|ADH4(48.000)	4712|NDUFB6(48.000)	10157|AASS(48.000)	160287|LDHAL6A(48.000)	2746|GLUD1(48.000)	3163|HMOX2(48.000)	2639|GCDH(48.000)	220|ALDH1A3(48.000)	4714|NDUFB8(48.000)	4199|ME1(48.000)	1806|DPYD(48.000)	4705|NDUFA10(48.000)	4129|MAOB(48.000)	1738|DLD(48.000)	1109|AKR1C4(48.000)	5160|PDHA1(48.000)	35|ACADS(48.000)	4717|NDUFC1(48.000)	3294|HSD17B2(48.000)	5447|POR(48.000)	5831|PYCR1(48.000)	4722|NDUFS3(48.000)	4537|ND3(48.000)	1737|DLAT(48.000)	4729|NDUFV2(48.000)
FT-0775338	476|ATP1A1(23.000)	477|ATP1A2(23.000)	478|ATP1A3(23.000)	3938|LCT(15.370)
17alpha-Estradiol	1588|CYP19A1(known target in HIT)	595|CCND1(known target in HIT)	890|CCNA2(known target in HIT)	6715|SRD5A1(known target in KEGG)	2100|ESR2(known target in KEGG)	2099|ESR1(known target in KEGG,HIT)	6716|SRD5A2(known target in KEGG)	2572|GAD2(known target in HIT)	4508|ATP6(686.000)	2852|GPER1(686.000)	8678|BECN1(686.000)	8856|NR1I2(686.000)	1137|CHRNA4(686.000)	367|AR(122.780)	6462|SHBG(122.780)	4985|OPRD1(48.000)	3294|HSD17B2(48.000)	4988|OPRM1(48.000)	240|ALOX5(48.000)	10499|NCOA2(48.000)	54822|TRPM7(48.000)	4986|OPRK1(48.000)	2104|ESRRG(48.000)	6942|TCF20(26.370)	8805|TRIM24(26.370)	7249|TSC2(26.370)	6890|TAP1(26.370)	10524|KAT5(26.370)	1050|CEBPA(26.370)	10001|MED6(26.370)	7329|UBE2I(26.370)	898|CCNE1(26.370)	55626|AMBRA1(26.370)	805|CALM2(26.370)	56924|PAK6(26.370)	3670|ISL1(26.370)	1387|CREBBP(26.370)	8554|PIAS1(26.370)	7391|USF1(26.370)	10614|HEXIM1(26.370)	5998|RGS3(26.370)	22899|ARHGEF15(26.370)	994|CDC25B(26.370)	6605|SMARCE1(26.370)	2288|FKBP4(26.370)	6595|SMARCA2(26.370)	7704|ZBTB16(26.370)	208|AKT2(26.370)	7447|VSNL1(26.370)
Estrone	1588|CYP19A1(known target in DrugBank)	367|AR(known target in DrugBank)	4363|ABCC1(known target in HIT)	2100|ESR2(known target in DrugBank,KEGG)	2099|ESR1(known target in DrugBank,KEGG,TTD)	6462|SHBG(known target in DrugBank)	23671|TMEFF2(278.000)	668|FOXL2(278.000)	6696|SPP1(278.000)	7474|WNT5A(278.000)	4508|ATP6(183.000)	2101|ESRRA(183.000)	10499|NCOA2(183.000)	2852|GPER1(183.000)	8678|BECN1(183.000)	8856|NR1I2(183.000)	2103|ESRRB(183.000)	1137|CHRNA4(183.000)	2104|ESRRG(183.000)	4306|NR3C2(140.500)	3294|HSD17B2(122.780)	116443|GRIN3A(114.140)	2567|GABRG3(114.140)	9970|NR1I3(114.140)	2568|GABRP(114.140)	2902|GRIN1(114.140)	5004|ORM1(114.140)	55879|GABRQ(114.140)	2559|GABRA6(114.140)	2565|GABRG1(114.140)	4986|OPRK1(114.140)	2905|GRIN2C(114.140)	2566|GABRG2(114.140)	2908|NR3C1(114.140)	5465|PPARA(114.140)	2556|GABRA3(114.140)	2561|GABRB2(114.140)	10280|SIGMAR1(114.140)	2563|GABRD(114.140)	2557|GABRA4(114.140)	2562|GABRB3(114.140)	2558|GABRA5(114.140)	2903|GRIN2A(114.140)	2564|GABRE(114.140)	2906|GRIN2D(114.140)	5241|PGR(114.140)	1586|CYP17A1(114.140)	2904|GRIN2B(114.140)	2555|GABRA2(114.140)
Glucose 6-Phosphate	54963|UCKL1(48.000)	3251|HPRT1(48.000)	353|APRT(48.000)	32|ACACB(25.860)	2028|ENPEP(25.860)	2898|GRIK2(25.860)	10157|AASS(25.860)	3763|KCNJ6(25.860)	586|BCAT1(25.860)	2746|GLUD1(25.860)	2030|SLC29A1(25.860)	18|ABAT(25.860)	55879|GABRQ(25.860)	2752|GLUL(25.860)	587|BCAT2(25.860)	10841|FTCD(25.860)	786|CACNG1(25.860)	440|ASNS(25.860)	775|CACNA1C(25.860)	51166|AADAT(25.860)	1138|CHRNA5(25.860)	2905|GRIN2C(25.860)	2806|GOT2(25.860)	2899|GRIK3(25.860)	2556|GABRA3(25.860)	2805|GOT1(25.860)	779|CACNA1S(25.860)	170572|HTR3C(25.860)	6512|SLC1A7(25.860)	2741|GLRA1(25.860)	10369|CACNG2(25.860)	6733|SRPK2(25.860)	6898|TAT(25.860)	1139|CHRNA7(25.860)	124454|EARS2(25.860)	2747|GLUD2(25.860)	3177|SLC29A2(25.860)	8973|CHRNA6(25.860)	2897|GRIK1(25.860)	9177|HTR3B(25.860)	162417|NAGS(25.860)	200909|HTR3D(25.860)	2892|GRIA3(25.860)	2744|GLS(25.860)	2554|GABRA1(25.860)	3762|KCNJ5(25.860)	2562|GABRB3(25.860)	57053|CHRNA10(25.860)	5198|PFAS(25.860)
Cholesterol	3916|LAMP1(known target in HIT)	3949|LDLR(known target in HIT)	358|AQP1(known target in HIT)	6721|SREBF2(known target in HIT)	255738|PCSK9(known target in HIT)	3920|LAMP2(known target in HIT)	4035|LRP1(known target in HIT)	5444|PON1(known target in HIT)	406906|MIR122(known target in HIT)	23643|LY96(known target in HIT)	23373|CRTC1(known target in HIT)	489|ATP2A3(known target in HIT)	859|CAV3(known target in HIT)	706|TSPO(known target in HIT)	834|CASP1(known target in HIT)	3156|HMGCR(known target in HIT)	3091|HIF1A(known target in HIT)	166929|SGMS2(known target in HIT)	9970|NR1I3(known target in DrugBank)	2101|ESRRA(known target in HIT)	10858|CYP46A1(known target in HIT)	351|APP(known target in HIT)	6095|RORA(known target in DrugBank,HIT)	999|CDH1(known target in HIT)	29886|SNX8(known target in HIT)	7180|CRISP2(known target in HIT)	22796|COG2(known target in HIT)	4864|NPC1(known target in HIT)	7421|VDR(known target in DrugBank)	5579|PRKCB(known target in HIT)	1636|ACE(known target in HIT)	23621|BACE1(known target in HIT)	407039|MIR33A(known target in HIT)	3565|IL4(known target in HIT)	338|APOB(known target in HIT)	8056|ECB2(known target in HIT)	4851|NOTCH1(known target in HIT)	4354|MPP1(known target in HIT)	406937|MIR145(known target in HIT)	9290|GPR55(known target in HIT)	975|CD81(known target in HIT)	1649|DDIT3(known target in HIT)	55324|ABCF3(known target in HIT)	693120|MIR33B(known target in HIT)	4790|NFKB1(known target in HIT)	6770|STAR(known target in HIT)	343|AQP8(known target in HIT)	857|CAV1(known target in HIT)	1482|NKX2-5(known target in HIT)
Uridine	7157|TP53(known target in HIT)	1890|TYMP(known target in TTD)	51311|TLR8(known target in HIT)	7015|TERT(373.000)	136|ADORA2B(140.500)	134|ADORA1(140.500)	135|ADORA2A(140.500)	140|ADORA3(140.500)	7298|TYMS(122.780)	2185|PTK2B(114.140)	1723|DHODH(114.140)	196|AHR(114.140)	3615|IMPDH2(80.880)	3614|IMPDH1(80.880)	5423|POLB(48.000)	1806|DPYD(48.000)	7084|TK2(48.000)	4860|PNP(48.000)	5422|POLA1(48.000)	32|ACACB(25.860)	6733|SRPK2(25.860)	476|ATP1A1(25.860)	52|ACP1(25.860)	353|APRT(25.860)	4507|MTAP(25.860)	55825|PECR(25.860)	1728|NQO1(23.000)	2639|GCDH(23.000)	2936|GSR(23.000)	56605|ERO1B(23.000)	1610|DAO(23.000)	51706|CYB5R1(23.000)	4129|MAOB(23.000)	1738|DLD(23.000)	1786|DNMT1(23.000)	1727|CYB5R3(23.000)	4704|NDUFA9(23.000)	35|ACADS(23.000)	259307|IL4I1(23.000)	5447|POR(23.000)	2671|GFER(23.000)	4128|MAOA(23.000)	9131|AIFM1(23.000)	4842|NOS1(23.000)	2232|FDXR(23.000)	27034|ACAD8(23.000)	7296|TXNRD1(23.000)	4835|NQO2(23.000)	51|ACOX1(23.000)
Guanosine	5422|POLA1(122.780)	5423|POLB(80.880)	1786|DNMT1(80.880)	135|ADORA2A(80.880)	10919|EHMT2(55.440)	7528|YY1(55.440)	2254|FGF9(55.440)	6240|RRM1(48.000)	140|ADORA3(48.000)	4860|PNP(48.000)	1633|DCK(48.000)	136|ADORA2B(48.000)	134|ADORA1(48.000)	8029|CUBN(23.000)	127|ADH4(23.000)	4712|NDUFB6(23.000)	4535|ND1(23.000)	10157|AASS(23.000)	7358|UGDH(23.000)	160287|LDHAL6A(23.000)	2746|GLUD1(23.000)	3163|HMOX2(23.000)	10013|HDAC6(23.000)	125|ADH1B(23.000)	1646|AKR1C2(23.000)	3291|HSD11B2(23.000)	220|ALDH1A3(23.000)	4714|NDUFB8(23.000)	1789|DNMT3B(23.000)	231|AKR1B1(23.000)	4731|NDUFV3(23.000)	4715|NDUFB9(23.000)	4199|ME1(23.000)	4700|NDUFA6(23.000)	4705|NDUFA10(23.000)	1738|DLD(23.000)	4720|NDUFS2(23.000)	1109|AKR1C4(23.000)	5160|PDHA1(23.000)	35|ACADS(23.000)	4717|NDUFC1(23.000)	3030|HADHA(23.000)	3294|HSD17B2(23.000)	55869|HDAC8(23.000)	5162|PDHB(23.000)	275|AMT(23.000)	5831|PYCR1(23.000)	5959|RDH5(23.000)	23530|NNT(23.000)
Urea	1499|CTNNB1(known target in DrugBank)	7852|CXCR4(known target in HIT)	4069|LYZ(known target in HIT)	2053|EPHX2(known target in HIT)	760|CA2(known target in DrugBank)	383|ARG1(known target in DrugBank)	6774|STAT3(known target in HIT)	377677|CA13(714.000)	3728|JUP(714.000)	56998|CTNNBIP1(278.000)	1991|ELANE(278.000)	759|CA1(278.000)	652|BMP4(278.000)	23513|SCRIB(278.000)	6934|TCF7L2(278.000)	65010|SLC26A6(278.000)	90|ACVR1(278.000)	2150|F2RL1(278.000)	6772|STAT1(278.000)	7976|FZD3(278.000)	183|AGT(278.000)	384|ARG2(278.000)	7477|WNT7B(278.000)	4157|MC1R(183.000)	766|CA7(178.330)	761|CA3(178.330)	11238|CA5B(133.120)	763|CA5A(133.120)	351|APP(112.670)	5444|PON1(39.420)	3065|HDAC1(39.420)	7473|WNT3(39.420)	6662|SOX9(39.420)	27121|DKK4(39.420)	7337|UBE3A(39.420)	9678|PHF14(39.420)	4751|NEK2(39.420)	25928|SOSTDC1(39.420)	57136|APMAP(39.420)	367|AR(39.420)	3975|LHX1(39.420)	1877|E4F1(39.420)	999|CDH1(39.420)	6688|SPI1(39.420)	8321|FZD1(39.420)	92370|PXYLP1(39.420)	389125|MUSTN1(39.420)	22|ABCB7(39.420)	2296|FOXC1(39.420)
N-Lauroyl-1-O-[Oxylato[2-(Trimethylaminio)Ethoxy]Phosphinyl]Sphingosine
L-Arginine	384|ARG2(373.000)	4942|OAT(373.000)	6541|SLC7A1(373.000)	4946|OAZ1(373.000)	83884|SLC25A2(373.000)	5009|OTC(373.000)	6542|SLC7A2(373.000)	383|ARG1(373.000)	2628|GATM(373.000)	10166|SLC25A15(373.000)	477|ATP1A2(133.120)	476|ATP1A1(133.120)	478|ATP1A3(133.120)	1373|CPS1(114.140)	495|ATP4A(32.250)	479|ATP12A(32.250)	480|ATP1A4(32.250)	6514|SLC2A2(25.860)	10724|MGEA5(25.860)	89832|CHRFAM7A(25.860)	1131|CHRM3(25.860)	4881|NPR1(25.860)	3735|KARS(25.860)	1139|CHRNA7(25.860)	1132|CHRM4(25.860)	1128|CHRM1(25.860)	4512|COX1(25.860)	6545|SLC7A4(25.860)	27035|NOX1(25.860)	1129|CHRM2(25.860)	84889|SLC7A3(25.860)	443|ASPA(23.000)	2898|GRIK2(23.000)	10157|AASS(23.000)	10165|SLC25A13(23.000)	445|ASS1(23.000)	2746|GLUD1(23.000)	18|ABAT(23.000)	2752|GLUL(23.000)	587|BCAT2(23.000)	10841|FTCD(23.000)	95|ACY1(23.000)	51166|AADAT(23.000)	2806|GOT2(23.000)	6512|SLC1A7(23.000)	124454|EARS2(23.000)	92292|GLYATL1(23.000)	81539|SLC38A1(23.000)	2897|GRIK1(23.000)
DL-METHIONINE	4552|MTRR(686.000)	23743|BHMT2(686.000)	10988|METAP2(686.000)	4548|MTR(686.000)	635|BHMT(686.000)	345557|PLCXD3(80.880)	8869|ST3GAL5(80.880)	6484|ST3GAL4(55.440)	23657|SLC7A11(55.440)	162466|PHOSPHO1(25.860)	590|BCHE(25.860)	89832|CHRFAM7A(25.860)	5337|PLD1(25.860)	43|ACHE(25.860)	9468|PCYT1B(25.860)	1139|CHRNA7(25.860)	5338|PLD2(25.860)	5130|PCYT1A(25.860)	384|ARG2(23.000)	443|ASPA(23.000)	2898|GRIK2(23.000)	10157|AASS(23.000)	10165|SLC25A13(23.000)	445|ASS1(23.000)	2746|GLUD1(23.000)	18|ABAT(23.000)	4942|OAT(23.000)	2752|GLUL(23.000)	587|BCAT2(23.000)	10841|FTCD(23.000)	95|ACY1(23.000)	51166|AADAT(23.000)	2806|GOT2(23.000)	6512|SLC1A7(23.000)	124454|EARS2(23.000)	92292|GLYATL1(23.000)	81539|SLC38A1(23.000)	2897|GRIK1(23.000)	6541|SLC7A1(23.000)	2744|GLS(23.000)	5198|PFAS(23.000)	1615|DARS(23.000)	211|ALAS1(23.000)	2742|GLRA2(23.000)	51268|PIPOX(23.000)	4946|OAZ1(23.000)	84706|GPT2(23.000)	2743|GLRB(23.000)	116443|GRIN3A(23.000)
Cholesteryl Ferulate	367|AR(15.370)	3614|IMPDH1(15.370)	3615|IMPDH2(15.370)	2100|ESR2(15.370)	162514|TRPV3(15.370)	2099|ESR1(15.370)
Prostaglandin E1(1-)	5732|PTGER2(686.000)	11251|PTGDR2(686.000)	5731|PTGER1(686.000)	5734|PTGER4(122.780)	5733|PTGER3(122.780)	11314|CD300A(55.440)	5737|PTGFR(55.440)	5729|PTGDR(55.440)	5375|PMP2(48.000)	6256|RXRA(48.000)	5327|PLAT(48.000)	5143|PDE4C(48.000)	55879|GABRQ(48.000)	2905|GRIN2C(48.000)	2556|GABRA3(48.000)	5144|PDE4D(48.000)	6820|SULT2B1(48.000)	5468|PPARG(48.000)	2161|F12(48.000)	6546|SLC8A1(48.000)	2554|GABRA1(48.000)	2562|GABRB3(48.000)	2559|GABRA6(48.000)	2560|GABRB1(48.000)	54898|ELOVL2(48.000)	8856|NR1I2(48.000)	2561|GABRB2(48.000)	5142|PDE4B(48.000)	2565|GABRG1(48.000)	2566|GABRG2(48.000)	116443|GRIN3A(48.000)	2568|GABRP(48.000)	2558|GABRA5(48.000)	2903|GRIN2A(48.000)	116444|GRIN3B(48.000)	2567|GABRG3(48.000)	3992|FADS1(48.000)	60481|ELOVL5(48.000)	9415|FADS2(48.000)	2564|GABRE(48.000)	5141|PDE4A(48.000)	10280|SIGMAR1(48.000)	5739|PTGIR(48.000)	9971|NR1H4(48.000)	2902|GRIN1(48.000)	5465|PPARA(48.000)	2100|ESR2(48.000)	2904|GRIN2B(48.000)	2563|GABRD(48.000)
32619-42-4	5563|PRKAA2(known target in HERB)	7097|TLR2(known target in HERB)	5564|PRKAB1(known target in HERB)	7480|WNT10B(known target in HERB)	207|AKT1(known target in HERB)	3091|HIF1A(known target in HERB)	81572|PDRG1(known target in HERB)	5562|PRKAA1(known target in HERB)	7099|TLR4(known target in HERB)	3162|HMOX1(known target in HERB)	4843|NOS2(known target in HERB)	2260|FGFR1(known target in HERB)	4780|NFE2L2(known target in HERB)	5315|PKM(15.370)
Estragole	778|CACNA1F(80.880)	785|CACNB4(80.880)	775|CACNA1C(80.880)	779|CACNA1S(80.880)	1787|TRDMT1(80.880)	784|CACNB3(80.880)	3356|HTR2A(80.880)	3358|HTR2C(80.880)	783|CACNB2(80.880)	776|CACNA1D(80.880)	5141|PDE4A(80.880)	773|CACNA1A(80.880)	3360|HTR4(80.880)	782|CACNB1(80.880)	3357|HTR2B(80.880)	1719|DHFR(80.880)	8600|TNFSF11(55.440)	8913|CACNA1G(55.440)	162514|TRPV3(48.000)	2100|ESR2(48.000)	367|AR(48.000)	2099|ESR1(48.000)	200895|DHFRL1(23.000)	3351|HTR1B(22.370)	54984|PINX1(22.370)	7226|TRPM2(22.370)	9256|BZRAP1(22.370)	2693|GHSR(22.370)	5027|P2RX7(22.370)	10021|HCN4(22.370)	5155|PDGFB(22.370)	5154|PDGFA(22.370)	4234|METTL1(22.370)	207|AKT1(22.370)	287|ANK2(22.370)	2039|DMTN(22.370)	54888|NSUN2(22.370)	2539|G6PD(22.370)	51068|NMD3(22.370)	6331|SCN5A(22.370)	221078|NSUN6(22.370)	2618|GART(22.370)	471|ATIC(22.370)	64805|P2RY12(22.370)	54795|TRPM4(22.370)	10445|MCRS1(22.370)	7015|TERT(22.370)	2643|GCH1(22.370)	63899|NSUN3(22.370)
4-HYDROXYBENZOIC ACID	10013|HDAC6(known target in HIT)	1645|AKR1C1(122.780)	5743|PTGS2(122.780)	5742|PTGS1(122.780)	1147|CHUK(80.880)	240|ALOX5(80.880)	1646|AKR1C2(80.880)	3551|IKBKB(80.880)	5468|PPARG(80.880)	30814|PLA2G2E(80.880)	4843|NOS2(80.880)	336|APOA2(55.440)	3294|HSD17B2(55.440)	247|ALOX15B(55.440)	241|ALOX5AP(55.440)	239|ALOX12(55.440)	10901|DHRS4(55.440)	6532|SLC6A4(55.440)	9468|PCYT1B(48.000)	1610|DAO(48.000)	1139|CHRNA7(48.000)	6564|SLC15A1(48.000)	5338|PLD2(48.000)	590|BCHE(48.000)	89832|CHRFAM7A(48.000)	5337|PLD1(48.000)	43|ACHE(48.000)	5130|PCYT1A(48.000)	213|ALB(25.860)	1109|AKR1C4(23.000)	3458|IFNG(23.000)	7172|TPMT(23.000)	8644|AKR1C3(23.000)	3292|HSD17B1(22.370)	54209|TREM2(22.370)	57104|PNPLA2(22.370)	6256|RXRA(22.370)	338442|HCAR2(22.370)	28964|GIT1(22.370)	26291|FGF21(22.370)	22949|PTGR1(22.370)	246|ALOX15(22.370)	64116|SLC39A8(22.370)	5629|PROX1(22.370)	51099|ABHD5(22.370)	4192|MDK(22.370)	2208|FCER2(22.370)	6718|AKR1D1(22.370)	210|ALAD(22.370)
Sphingosine	2827|GPR3(known target in HIT)	8877|SPHK1(known target in HIT)	112476|PRRT2(known target in HIT)	1901|S1PR1(known target in HIT)	6497|SKI(known target in HIT)	2934|GSN(known target in HIT)	151|ADRA2B(known target in HIT)	476|ATP1A1(373.000)	26253|CLEC4E(114.140)	6095|RORA(114.140)	7421|VDR(114.140)	9970|NR1I3(114.140)	477|ATP1A2(114.140)	478|ATP1A3(114.140)	5737|PTGFR(48.000)	5739|PTGIR(48.000)	5731|PTGER1(48.000)	480|ATP1A4(25.860)	3757|KCNH2(25.860)	2862|MLNR(25.860)	2161|F12(15.370)	351|APP(15.370)
L-Lysine	6541|SLC7A1(known target in DrugBank)	3735|KARS(known target in DrugBank)	6542|SLC7A2(known target in DrugBank)	84889|SLC7A3(known target in DrugBank)	6545|SLC7A4(known target in DrugBank)	54896|PQLC2(278.000)	2617|GARS(278.000)	10991|SLC38A3(278.000)	183|AGT(278.000)	5169|ENPP3(278.000)	7155|TOP2B(183.000)	251|ALPPL2(183.000)	250|ALPP(183.000)	7153|TOP2A(183.000)	4018|LPA(122.780)	5340|PLG(122.780)	5327|PLAT(122.780)	5053|PAH(114.140)	10352|WARS2(114.140)	10056|FARSB(114.140)	6898|TAT(114.140)	7054|TH(114.140)	23428|SLC7A8(114.140)	10667|FARS2(114.140)	2193|FARSA(114.140)	7453|WARS(114.140)	443|ASPA(80.880)	2898|GRIK2(80.880)	10157|AASS(80.880)	10165|SLC25A13(80.880)	2746|GLUD1(80.880)	10841|FTCD(80.880)	2897|GRIK1(80.880)	5198|PFAS(80.880)	1615|DARS(80.880)	211|ALAS1(80.880)	4946|OAZ1(80.880)	2743|GLRB(80.880)	116443|GRIN3A(80.880)	6505|SLC1A1(80.880)	2890|GRIA1(80.880)	23549|DNPEP(80.880)	2677|GGCX(80.880)	10249|GLYAT(80.880)	2901|GRIK5(80.880)	586|BCAT1(80.880)	2899|GRIK3(80.880)	189|AGXT(80.880)	444|ASPH(80.880)
2-Amino-2-Deoxy-L-Glucopyranose	3458|IFNG(686.000)	5970|RELA(686.000)	7124|TNF(55.440)	475|ATOX1(48.000)	4069|LYZ(48.000)	80834|TAS1R2(48.000)	7852|CXCR4(48.000)	5034|P4HB(48.000)	58|ACTA1(48.000)	51493|RTCB(48.000)	1719|DHFR(48.000)	8767|RIPK2(22.370)	54209|TREM2(22.370)	6347|CCL2(22.370)	5966|REL(22.370)	820|CAMP(22.370)	85456|TNKS1BP1(22.370)	3553|IL1B(22.370)	4057|LTF(22.370)	1499|CTNNB1(22.370)	2048|EPHB2(22.370)	50944|SHANK1(22.370)	245937|DEFB124(22.370)	64127|NOD2(22.370)	5971|RELB(22.370)	55662|HIF1AN(22.370)	55605|KIF21A(22.370)	6188|RPS3(22.370)	7013|TERF1(22.370)	6850|SYK(22.370)	4843|NOS2(22.370)
L-Serine	2741|GLRA1(686.000)	6317|SERPINB3(686.000)	2902|GRIN1(686.000)	80222|TARS2(114.140)	6897|TARS(114.140)	6318|SERPINB4(80.880)	1543|CYP1A1(55.440)	23464|GCAT(48.000)	2743|GLRB(48.000)	27232|GNMT(48.000)	7407|VARS(48.000)	586|BCAT1(48.000)	570|BAAT(48.000)	2937|GSS(48.000)	2905|GRIN2C(48.000)	64902|AGXT2(48.000)	6472|SHMT2(48.000)	2841|GPR18(48.000)	2903|GRIN2A(48.000)	116444|GRIN3B(48.000)	2628|GATM(48.000)	189|AGXT(48.000)	5096|PCCB(48.000)	2617|GARS(48.000)	6470|SHMT1(48.000)	92292|GLYATL1(48.000)	212|ALAS2(48.000)	8001|GLRA3(48.000)	219970|GLYATL2(48.000)	10249|GLYAT(48.000)	211|ALAS1(48.000)	2742|GLRA2(48.000)	51268|PIPOX(48.000)	9468|PCYT1B(25.860)	162466|PHOSPHO1(25.860)	5338|PLD2(25.860)	2752|GLUL(25.860)	590|BCHE(25.860)	89832|CHRFAM7A(25.860)	1503|CTPS1(25.860)	1139|CHRNA7(25.860)	5471|PPAT(25.860)	5337|PLD1(25.860)	43|ACHE(25.860)	5130|PCYT1A(25.860)	2161|F12(23.000)	6536|SLC6A9(22.370)	4544|MTNR1B(22.370)	552|AVPR1A(22.370)
C25H32O13	5315|PKM(15.370)
Thiamine Monophosphate	27010|TPK1(122.780)	1128|CHRM1(80.880)	2859|GPR35(80.880)	4544|MTNR1B(22.370)	3060|HCRT(22.370)	552|AVPR1A(22.370)	2629|GBA(22.370)	2257|FGF12(22.370)	551|AVP(22.370)	2332|FMR1(22.370)	2741|GLRA1(22.370)	2064|ERBB2(15.370)	251|ALPPL2(15.370)	7514|XPO1(15.370)	250|ALPP(15.370)	2065|ERBB3(15.370)	1136|CHRNA3(15.370)
60-27-5	6559|SLC12A3(373.000)	760|CA2(373.000)	759|CA1(373.000)	50833|TAS2R16(114.140)	6535|SLC6A8(114.140)	55867|SLC22A11(114.140)	548596|CKMT1A(114.140)	1158|CKM(114.140)	9356|SLC22A6(114.140)	1152|CKB(114.140)	1160|CKMT2(114.140)	9376|SLC22A8(114.140)	7421|VDR(114.140)	2593|GAMT(114.140)	3206|HOXA10(114.140)	24145|PANX1(114.140)	1159|CKMT1B(114.140)	3778|KCNMA1(114.140)	7498|XDH(80.880)	6718|AKR1D1(80.880)	6715|SRD5A1(80.880)	6716|SRD5A2(80.880)	4860|PNP(55.440)	9615|GDA(55.440)	100|ADA(55.440)	6822|SULT2A1(55.440)	8644|AKR1C3(55.440)	10368|CACNG3(25.860)	6256|RXRA(25.860)	9254|CACNA2D2(25.860)	8912|CACNA1H(25.860)	785|CACNB4(25.860)	55799|CACNA2D3(25.860)	1360|CPB1(25.860)	775|CACNA1C(25.860)	59284|CACNG7(25.860)	231|AKR1B1(25.860)	779|CACNA1S(25.860)	5241|PGR(25.860)	5468|PPARG(25.860)	3704|ITPA(25.860)	475|ATOX1(25.860)	59338|PLEKHA1(25.860)	93589|CACNA2D4(25.860)	27091|CACNG5(25.860)	1584|CYP11B1(25.860)	6557|SLC12A1(25.860)	8856|NR1I2(25.860)	2|A2M(25.860)
Cocaine Muriate	6531|SLC6A3(122.780)	6336|SCN10A(122.780)	6323|SCN1A(122.780)	6331|SCN5A(122.780)	6334|SCN8A(122.780)	6332|SCN7A(122.780)	11280|SCN11A(122.780)	10280|SIGMAR1(122.780)	6327|SCN2B(122.780)	1066|CES1(122.780)	6329|SCN4A(122.780)	6530|SLC6A2(122.780)	6326|SCN2A(122.780)	6328|SCN3A(122.780)	1128|CHRM1(122.780)	6324|SCN1B(122.780)	6330|SCN4B(122.780)	6335|SCN9A(122.780)	6532|SLC6A4(122.780)	1129|CHRM2(122.780)	55800|SCN3B(122.780)	1131|CHRM3(80.880)	4988|OPRM1(80.880)	2904|GRIN2B(80.880)	4986|OPRK1(80.880)	1133|CHRM5(80.880)	2905|GRIN2C(80.880)	1132|CHRM4(80.880)	2903|GRIN2A(80.880)	2902|GRIN1(80.880)	2906|GRIN2D(80.880)	51286|CEND1(55.440)	4828|NMB(55.440)	1543|CYP1A1(55.440)	9353|SLIT2(55.440)	6865|TACR2(55.440)	3351|HTR1B(55.440)	57468|SLC12A5(55.440)	5743|PTGS2(55.440)	4747|NEFL(55.440)	4185|ADAM11(55.440)	1137|CHRNA4(48.000)	2741|GLRA1(48.000)	107|ADCY1(48.000)	1141|CHRNB2(48.000)	3269|HRH1(48.000)	3779|KCNMB1(23.000)	6261|RYR1(23.000)	3781|KCNN2(23.000)
SM(D18:1/18:1(11Z))
2,6-DICHLOROBENZOIC ACID	240|ALOX5(80.880)	5742|PTGS1(80.880)	3786|KCNQ3(80.880)	3785|KCNQ2(80.880)	5743|PTGS2(80.880)	241|ALOX5AP(55.440)	239|ALOX12(55.440)	6532|SLC6A4(55.440)	247|ALOX15B(55.440)	6323|SCN1A(48.000)	6331|SCN5A(48.000)	6564|SLC15A1(48.000)	6334|SCN8A(48.000)	6330|SCN4B(48.000)	6324|SCN1B(48.000)	6335|SCN9A(48.000)	1610|DAO(48.000)	6326|SCN2A(48.000)	6332|SCN7A(48.000)	6328|SCN3A(48.000)	11280|SCN11A(48.000)	6327|SCN2B(48.000)	6336|SCN10A(48.000)	6329|SCN4A(48.000)	55800|SCN3B(48.000)	7276|TTR(23.000)	2896|GRN(22.370)	28964|GIT1(22.370)	22949|PTGR1(22.370)	2053|EPHX2(22.370)	340481|ZDHHC21(22.370)	246|ALOX15(22.370)	9475|ROCK2(22.370)	2052|EPHX1(22.370)	7124|TNF(22.370)	64116|SLC39A8(22.370)	79852|EPHX3(22.370)	4192|MDK(22.370)	210|ALAD(22.370)	9314|KLF4(22.370)	5054|SERPINE1(22.370)	624|BDKRB2(22.370)	89790|SIGLEC10(22.370)	242|ALOX12B(22.370)	5468|PPARG(15.370)	5465|PPARA(15.370)	8644|AKR1C3(15.370)	367|AR(15.370)
Alprostadil	406991|MIR21(known target in HIT)	5732|PTGER2(known target in TTD)	6915|TBXA2R(known target in TTD)	5028|P2RY1(known target in HIT)	5728|PTEN(known target in HIT)	7040|TGFB1(known target in HIT)	5731|PTGER1(known target in KEGG)	11251|PTGDR2(686.000)	5737|PTGFR(278.000)	5729|PTGDR(278.000)	5153|PDE1B(183.000)	3352|HTR1D(183.000)	151|ADRA2B(183.000)	4953|ODC1(183.000)	5148|PDE6G(183.000)	3767|KCNJ11(183.000)	3356|HTR2A(183.000)	3770|KCNJ14(183.000)	10846|PDE10A(183.000)	135|ADORA2A(183.000)	140|ADORA3(183.000)	3768|KCNJ12(183.000)	1813|DRD2(183.000)	8654|PDE5A(183.000)	100134444|KCNJ18(183.000)	50940|PDE11A(183.000)	3351|HTR1B(183.000)	3758|KCNJ1(183.000)	3772|KCNJ15(183.000)	29126|CD274(183.000)	3766|KCNJ10(183.000)	5149|PDE6H(183.000)	5144|PDE4D(183.000)	152|ADRA2C(183.000)	3358|HTR2C(183.000)	5142|PDE4B(183.000)	136|ADORA2B(183.000)	3350|HTR1A(183.000)	134|ADORA1(183.000)	1814|DRD3(183.000)	150|ADRA2A(183.000)	3764|KCNJ8(183.000)	5140|PDE3B(183.000)	3357|HTR2B(183.000)	5733|PTGER3(122.780)	5734|PTGER4(122.780)	11314|CD300A(55.440)	6256|RXRA(48.000)	5327|PLAT(48.000)
[(3S,10R,13R,17R)-10,13-Dimethyl-17-(6-Methylheptan-2-Yl)-2,3,4,7,8,9,11,12,14,15,16,17-Dodecahydro-1H-Cyclopenta[A]Phenanthren-3-Yl] (Z)-3-(4-Hydroxy-3-Methoxyphenyl)Prop-2-Enoate	367|AR(15.370)	3614|IMPDH1(15.370)	3615|IMPDH2(15.370)	2100|ESR2(15.370)	162514|TRPV3(15.370)	2099|ESR1(15.370)
Cholesta-5,8(14)-Dien-3beta-Ol	26253|CLEC4E(122.780)	6095|RORA(122.780)	7421|VDR(122.780)	9970|NR1I3(122.780)	778|CACNA1F(80.880)	10368|CACNG3(80.880)	6256|RXRA(80.880)	9254|CACNA2D2(80.880)	8912|CACNA1H(80.880)	59285|CACNG6(80.880)	785|CACNB4(80.880)	55799|CACNA2D3(80.880)	786|CACNG1(80.880)	775|CACNA1C(80.880)	59284|CACNG7(80.880)	779|CACNA1S(80.880)	10369|CACNG2(80.880)	27092|CACNG4(80.880)	93589|CACNA2D4(80.880)	27091|CACNG5(80.880)	784|CACNB3(80.880)	774|CACNA1B(80.880)	59283|CACNG8(80.880)	783|CACNB2(80.880)	776|CACNA1D(80.880)	8911|CACNA1I(80.880)	8913|CACNA1G(80.880)	777|CACNA1E(80.880)	773|CACNA1A(80.880)	782|CACNB1(80.880)	1594|CYP27B1(80.880)	781|CACNA2D1(80.880)	7068|THRB(55.440)	55879|GABRQ(48.000)	2905|GRIN2C(48.000)	2556|GABRA3(48.000)	6820|SULT2B1(48.000)	5241|PGR(48.000)	2554|GABRA1(48.000)	2562|GABRB3(48.000)	2559|GABRA6(48.000)	2560|GABRB1(48.000)	8856|NR1I2(48.000)	2561|GABRB2(48.000)	2565|GABRG1(48.000)	2566|GABRG2(48.000)	116443|GRIN3A(48.000)	2568|GABRP(48.000)	2558|GABRA5(48.000)
A800978	3350|HTR1A(15.370)	6531|SLC6A3(15.370)	6530|SLC6A2(15.370)
L-Proline	5479|PPIB(known target in TTD)	5478|PPIA(known target in TTD)	4318|MMP9(48.000)	384|ARG2(48.000)	5009|OTC(48.000)	1636|ACE(48.000)	6542|SLC7A2(48.000)	4942|OAT(48.000)	83884|SLC25A2(48.000)	383|ARG1(48.000)	6541|SLC7A1(48.000)	10166|SLC25A15(48.000)	210|ALAD(48.000)	4313|MMP2(48.000)	623|BDKRB1(48.000)	4048|LTA4H(48.000)	2628|GATM(48.000)	4946|OAZ1(48.000)
2-Amino-2-Deoxy-D-Galactopyranose	3458|IFNG(686.000)	5970|RELA(686.000)	7124|TNF(55.440)	475|ATOX1(48.000)	4069|LYZ(48.000)	80834|TAS1R2(48.000)	7852|CXCR4(48.000)	5034|P4HB(48.000)	58|ACTA1(48.000)	51493|RTCB(48.000)	1719|DHFR(48.000)	8767|RIPK2(22.370)	54209|TREM2(22.370)	6347|CCL2(22.370)	5966|REL(22.370)	820|CAMP(22.370)	85456|TNKS1BP1(22.370)	3553|IL1B(22.370)	4057|LTF(22.370)	1499|CTNNB1(22.370)	2048|EPHB2(22.370)	50944|SHANK1(22.370)	245937|DEFB124(22.370)	64127|NOD2(22.370)	5971|RELB(22.370)	55662|HIF1AN(22.370)	55605|KIF21A(22.370)	6188|RPS3(22.370)	7013|TERF1(22.370)	6850|SYK(22.370)	4843|NOS2(22.370)
4-Hydroxybenzaldehyde	5837|PYGM(80.880)	51380|CSAD(80.880)	18|ABAT(80.880)	4942|OAT(80.880)	339896|GADL1(80.880)	587|BCAT2(80.880)	51166|AADAT(80.880)	2806|GOT2(80.880)	2731|GLDC(80.880)	285313|IGSF10(80.880)	56267|CCBL2(80.880)	4953|ODC1(80.880)	8942|KYNU(80.880)	211|ALAS1(80.880)	9054|NFS1(80.880)	84706|GPT2(80.880)	55034|MOCOS(80.880)	57026|PDXP(80.880)	64902|AGXT2(80.880)	2571|GAD1(80.880)	212|ALAS2(80.880)	9517|SPTLC2(80.880)	2875|GPT(80.880)	51091|SEPSECS(80.880)	55304|SPTLC3(80.880)	51540|SCLY(80.880)	113675|SDSL(80.880)	586|BCAT1(80.880)	63826|SRR(80.880)	2805|GOT1(80.880)	10558|SPTLC1(80.880)	102724560|CBSL(80.880)	113451|AZIN2(80.880)	1491|CTH(80.880)	6898|TAT(80.880)	189|AGXT(80.880)	10993|SDS(80.880)	3067|HDC(80.880)	23464|GCAT(80.880)	875|CBS(80.880)	8879|SGPL1(80.880)	883|CCBL1(80.880)	85007|PHYKPL(80.880)	6472|SHMT2(80.880)	1644|DDC(80.880)	55163|PNPO(80.880)	6470|SHMT1(80.880)	29968|PSAT1(80.880)	11212|PROSC(80.880)
L-Leucine	2898|GRIK2(122.780)	10157|AASS(122.780)	2746|GLUD1(122.780)	10841|FTCD(122.780)	2897|GRIK1(122.780)	6541|SLC7A1(122.780)	5198|PFAS(122.780)	4946|OAZ1(122.780)	116443|GRIN3A(122.780)	6505|SLC1A1(122.780)	2890|GRIA1(122.780)	23549|DNPEP(122.780)	2677|GGCX(122.780)	2901|GRIK5(122.780)	586|BCAT1(122.780)	2899|GRIK3(122.780)	10166|SLC25A15(122.780)	27165|GLS2(122.780)	26873|OPLAH(122.780)	2902|GRIN1(122.780)	2752|GLUL(122.780)	51166|AADAT(122.780)	6512|SLC1A7(122.780)	2744|GLS(122.780)	2356|FPGS(122.780)	5832|ALDH18A1(122.780)	2918|GRM8(122.780)	2900|GRIK4(122.780)	2875|GPT(122.780)	2028|ENPEP(122.780)	6542|SLC7A2(122.780)	2905|GRIN2C(122.780)	6898|TAT(122.780)	55191|NADSYN1(122.780)	7407|VARS(122.780)	2891|GRIA2(122.780)	2917|GRM7(122.780)	4942|OAT(122.780)	124454|EARS2(122.780)	6507|SLC1A3(122.780)	6511|SLC1A6(122.780)	23657|SLC7A11(122.780)	10404|CPQ(122.780)	2893|GRIA4(122.780)	2058|EPRS(122.780)	440|ASNS(122.780)	2628|GATM(122.780)	2892|GRIA3(122.780)	2911|GRM1(122.780)
Cis-4-Dodecenoic Acid	5673|PSG5(80.880)	5423|POLB(80.880)	6535|SLC6A8(80.880)	51327|AHSP(80.880)	2173|FABP7(80.880)	548596|CKMT1A(80.880)	2395|FXN(80.880)	9052|GPRC5A(80.880)	6546|SLC8A1(80.880)	5950|RBP4(80.880)	3040|HBA2(80.880)	340665|CYP26C1(80.880)	54898|ELOVL2(80.880)	4609|MYC(80.880)	6720|SREBF1(80.880)	5918|RARRES1(80.880)	1152|CKB(80.880)	3992|FADS1(80.880)	5915|RARB(80.880)	9415|FADS2(80.880)	2864|FFAR1(80.880)	54583|EGLN1(80.880)	5375|PMP2(80.880)	5166|PDK4(80.880)	2495|FTH1(80.880)	240|ALOX5(80.880)	29991|OBP2A(80.880)	2182|ACSL4(80.880)	2237|FEN1(80.880)	1356|CP(80.880)	252969|NEIL2(80.880)	5742|PTGS1(80.880)	6258|RXRG(80.880)	6256|RXRA(80.880)	5468|PPARG(80.880)	55869|HDAC8(80.880)	79661|NEIL1(80.880)	1158|CKM(80.880)	3039|HBA1(80.880)	56603|CYP26B1(80.880)	6257|RXRB(80.880)	3933|LCN1(80.880)	7442|TRPV1(80.880)	216|ALDH1A1(80.880)	5916|RARG(80.880)	1160|CKMT2(80.880)	1592|CYP26A1(80.880)	3486|IGFBP3(80.880)	5914|RARA(80.880)
Plumericin	7124|TNF(known target in HERB)	5743|PTGS2(known target in HERB)	4778|NFE2(known target in HERB)	6401|SELE(known target in HERB)	4790|NFKB1(known target in HERB)	3551|IKBKB(known target in HERB)	7412|VCAM1(known target in HERB)	3383|ICAM1(known target in HERB)	1128|CHRM1(15.370)	1132|CHRM4(15.370)	1129|CHRM2(15.370)	1131|CHRM3(15.370)
Galactosylceramide (D18:1/14:0)	5423|POLB(15.370)	71|ACTG1(15.370)	70|ACTC1(15.370)	475|ATOX1(15.370)	4069|LYZ(15.370)	72|ACTG2(15.370)	5315|PKM(15.370)	80834|TAS1R2(15.370)	7037|TFRC(15.370)	3039|HBA1(15.370)	3040|HBA2(15.370)	7036|TFR2(15.370)	58|ACTA1(15.370)	51493|RTCB(15.370)	59|ACTA2(15.370)	60|ACTB(15.370)	1786|DNMT1(15.370)
Spermidine	2475|MTOR(known target in HIT)	3553|IL1B(known target in HIT)	383|ARG1(known target in HIT)	6647|SOD1(known target in HIT)	3593|IL12B(known target in HIT)	5771|PTPN2(known target in HIT)	2908|NR3C1(known target in HIT)	941|CD80(known target in HIT)	3735|KARS(114.140)	6542|SLC7A2(114.140)	6541|SLC7A1(114.140)	6545|SLC7A4(114.140)	84889|SLC7A3(114.140)	384|ARG2(25.860)	2028|ENPEP(25.860)	5009|OTC(25.860)	2898|GRIK2(25.860)	10157|AASS(25.860)	586|BCAT1(25.860)	2746|GLUD1(25.860)	18|ABAT(25.860)	4942|OAT(25.860)	2752|GLUL(25.860)	587|BCAT2(25.860)	10841|FTCD(25.860)	440|ASNS(25.860)	51166|AADAT(25.860)	2905|GRIN2C(25.860)	2806|GOT2(25.860)	2899|GRIK3(25.860)	2805|GOT1(25.860)	6512|SLC1A7(25.860)	2628|GATM(25.860)	6898|TAT(25.860)	124454|EARS2(25.860)	2747|GLUD2(25.860)	4953|ODC1(25.860)	2897|GRIK1(25.860)	162417|NAGS(25.860)	2892|GRIA3(25.860)	2744|GLS(25.860)	476|ATP1A1(25.860)	10166|SLC25A15(25.860)	5198|PFAS(25.860)	27165|GLS2(25.860)	4946|OAZ1(25.860)	84706|GPT2(25.860)	55191|NADSYN1(25.860)	2730|GCLM(25.860)
Spermine	3683|ITGAL(known target in HIT)	5562|PRKAA1(known target in HIT)	6714|SRC(known target in HIT)	1525|CXADR(known target in HIT)	90550|MCU(known target in HIT)	2539|G6PD(known target in HIT)	6608|SMO(known target in HIT)	846|CASR(known target in HIT)	6583|SLC22A4(known target in HIT)	3735|KARS(114.140)	6542|SLC7A2(114.140)	6541|SLC7A1(114.140)	6545|SLC7A4(114.140)	84889|SLC7A3(114.140)	10723|SLC12A7(25.860)	11255|HRH3(25.860)	9990|SLC12A6(25.860)	6560|SLC12A4(25.860)	4953|ODC1(25.860)	59340|HRH4(25.860)	3274|HRH2(25.860)	476|ATP1A1(25.860)	6557|SLC12A1(25.860)	6571|SLC18A2(25.860)	57468|SLC12A5(25.860)	6558|SLC12A2(25.860)	3269|HRH1(25.860)	251|ALPPL2(23.000)	250|ALPP(15.370)	248|ALPI(15.370)
2-Methyl-5-Vinylpyridine	32|ACACB(80.880)	331|XIAP(80.880)	5578|PRKCA(80.880)	805|CALM2(80.880)	2556|GABRA3(80.880)	153|ADRB1(80.880)	2561|GABRB2(80.880)	5562|PRKAA1(80.880)	4507|MTAP(80.880)	5581|PRKCE(80.880)	1259|CNGA1(80.880)	2567|GABRG3(80.880)	801|CALM1(80.880)	154|ADRB2(80.880)	2563|GABRD(80.880)	3091|HIF1A(80.880)	3782|KCNN3(80.880)	43|ACHE(80.880)	2557|GABRA4(80.880)	6530|SLC6A2(80.880)	1555|CYP2B6(80.880)	6337|SCNN1A(80.880)	152|ADRA2C(80.880)	5588|PRKCQ(80.880)	6622|SNCA(80.880)	3363|HTR7(80.880)	2562|GABRB3(80.880)	5579|PRKCB(80.880)	5590|PRKCZ(80.880)	5033|P4HA1(80.880)	52|ACP1(80.880)	3274|HRH2(80.880)	2568|GABRP(80.880)	2558|GABRA5(80.880)	2564|GABRE(80.880)	3778|KCNMA1(80.880)	55825|PECR(80.880)	55879|GABRQ(80.880)	6338|SCNN1B(80.880)	151|ADRA2B(80.880)	148|ADRA1A(80.880)	6733|SRPK2(80.880)	51311|TLR8(80.880)	2559|GABRA6(80.880)	3356|HTR2A(80.880)	6323|SCN1A(80.880)	8639|AOC3(80.880)	2565|GABRG1(80.880)	808|CALM3(80.880)
DL-ISOLEUCINE	2898|GRIK2(122.780)	10157|AASS(122.780)	2746|GLUD1(122.780)	10841|FTCD(122.780)	2897|GRIK1(122.780)	6541|SLC7A1(122.780)	5198|PFAS(122.780)	4946|OAZ1(122.780)	116443|GRIN3A(122.780)	6505|SLC1A1(122.780)	2890|GRIA1(122.780)	23549|DNPEP(122.780)	2677|GGCX(122.780)	2901|GRIK5(122.780)	586|BCAT1(122.780)	2899|GRIK3(122.780)	10166|SLC25A15(122.780)	27165|GLS2(122.780)	26873|OPLAH(122.780)	2902|GRIN1(122.780)	2752|GLUL(122.780)	51166|AADAT(122.780)	6512|SLC1A7(122.780)	2744|GLS(122.780)	2356|FPGS(122.780)	5832|ALDH18A1(122.780)	2918|GRM8(122.780)	2900|GRIK4(122.780)	2875|GPT(122.780)	2028|ENPEP(122.780)	6542|SLC7A2(122.780)	2905|GRIN2C(122.780)	6898|TAT(122.780)	55191|NADSYN1(122.780)	7407|VARS(122.780)	2891|GRIA2(122.780)	2917|GRM7(122.780)	4942|OAT(122.780)	124454|EARS2(122.780)	6507|SLC1A3(122.780)	6511|SLC1A6(122.780)	23657|SLC7A11(122.780)	10404|CPQ(122.780)	2893|GRIA4(122.780)	2058|EPRS(122.780)	440|ASNS(122.780)	2628|GATM(122.780)	2892|GRIA3(122.780)	2911|GRM1(122.780)
[truncated: 1,479 more columns]

## Sheet: Sheet2
2-Amino-2-Deoxy-D-Glucopyranose	4780	NFE2L2	13.26
2-Amino-2-Deoxy-D-Glucopyranose	975	CD81	13.26
2-Amino-2-Deoxy-D-Glucopyranose	4615	MYD88	13.26
2-Amino-2-Deoxy-D-Glucopyranose	3516	RBPJ	13.26
2-Amino-2-Deoxy-D-Glucopyranose	25865	PRKD2	13.26
2-Amino-2-Deoxy-D-Glucopyranose	7494	XBP1	13.26
2-Amino-2-Deoxy-D-Glucopyranose	3569	IL6	13.26
2-Amino-2-Deoxy-D-Glucopyranose	5608	MAP2K6	13.26
2-Amino-2-Deoxy-D-Glucopyranose	9146	HGS	13.26
2-Amino-2-Deoxy-D-Glucopyranose	3304	HSPA1B	13.26
2-Amino-2-Deoxy-D-Glucopyranose	8915	BCL10	13.26
2-Amino-2-Deoxy-D-Glucopyranose	8644	AKR1C3	13.26
2-Amino-2-Deoxy-D-Glucopyranose	9564	BCAR1	13.26
2-Amino-2-Deoxy-D-Glucopyranose	5138	PDE2A	13.26
2-Amino-2-Deoxy-D-Glucopyranose	81792	ADAMTS12	13.26
2-Amino-2-Deoxy-D-Glucopyranose	8795	TNFRSF10B	13.26
2-Amino-2-Deoxy-D-Glucopyranose	2729	GCLC	13.26
2-Amino-2-Deoxy-D-Glucopyranose	3932	LCK	13.26
2-Amino-2-Deoxy-D-Glucopyranose	7128	TNFAIP3	13.26
2-Amino-2-Deoxy-D-Glucopyranose	9840	TESPA1	13.26
2-Amino-2-Deoxy-D-Glucopyranose	5469	MED1	13.26
2-Amino-2-Deoxy-D-Glucopyranose	6280	S100A9	13.26
2-Amino-2-Deoxy-D-Glucopyranose	1385	CREB1	13.26
2-Amino-2-Deoxy-D-Glucopyranose	3320	HSP90AA1	13.26
2-Amino-2-Deoxy-D-Glucopyranose	3717	JAK2	13.26
2-Amino-2-Deoxy-D-Glucopyranose	100	ADA	13.26
2-Amino-2-Deoxy-D-Glucopyranose	10568	SLC34A2	13.26
2-Amino-2-Deoxy-D-Glucopyranose	4101	MAGEA2	13.26
2-Amino-2-Deoxy-D-Glucopyranose	10363	HMG20A	13.26
2-Amino-2-Deoxy-D-Glucopyranose	7018	TF	13.26
2-Amino-2-Deoxy-D-Glucopyranose	113189	CHST14	13.26
2-Amino-2-Deoxy-D-Glucopyranose	567	B2M	13.26
2-Amino-2-Deoxy-D-Glucopyranose	1236	CCR7	13.26
2-Amino-2-Deoxy-D-Glucopyranose	84433	CARD11	13.26
2-Amino-2-Deoxy-D-Glucopyranose	2730	GCLM	13.26
2-Amino-2-Deoxy-D-Glucopyranose	4089	SMAD4	13.26
2-Amino-2-Deoxy-D-Glucopyranose	7429	VIL1	13.26
2-Amino-2-Deoxy-D-Glucopyranose	7054	TH	13.26
2-Amino-2-Deoxy-D-Glucopyranose	3082	HGF	13.26
2-Amino-2-Deoxy-D-Glucopyranose	1749	DLX5	13.26
2-Amino-2-Deoxy-D-Glucopyranose	8934	RAB29	13.26
2-Amino-2-Deoxy-D-Glucopyranose	7805	LAPTM5	13.26
2-Amino-2-Deoxy-D-Glucopyranose	51225	ABI3	13.26
2-Amino-2-Deoxy-D-Glucopyranose	9314	KLF4	13.26
2-Amino-2-Deoxy-D-Glucopyranose	8517	IKBKG	13.26
2-Amino-2-Deoxy-D-Glucopyranose	7297	TYK2	13.26
2-Amino-2-Deoxy-D-Glucopyranose	126520	PLK5	13.26
2-Amino-2-Deoxy-D-Glucopyranose	3586	IL10	13.26
2-Amino-2-Deoxy-D-Glucopyranose	26191	PTPN22	13.26
2-Amino-2-Deoxy-D-Glucopyranose	55914	ERBB2IP	13.26
2-Amino-2-Deoxy-D-Glucopyranose	929	CD14	13.26
2-Amino-2-Deoxy-D-Glucopyranose	4891	SLC11A2	13.26
2-Amino-2-Deoxy-D-Glucopyranose	207	AKT1	13.26
2-Amino-2-Deoxy-D-Glucopyranose	6997	TDGF1	13.26
2-Amino-2-Deoxy-D-Glucopyranose	1386	ATF2	13.26
2-Amino-2-Deoxy-D-Glucopyranose	6688	SPI1	13.26
2-Amino-2-Deoxy-D-Glucopyranose	5641	LGMN	13.26
2-Amino-2-Deoxy-D-Glucopyranose	54106	TLR9	13.26
2-Amino-2-Deoxy-D-Glucopyranose	7036	TFR2	13.26
2-Amino-2-Deoxy-D-Glucopyranose	3303	HSPA1A	13.26
2-Amino-2-Deoxy-D-Glucopyranose	80758	PRR7	13.26
2-Amino-2-Deoxy-D-Glucopyranose	144811	LACC1	13.26
2-Amino-2-Deoxy-D-Glucopyranose	7157	TP53	13.26
2-Amino-2-Deoxy-D-Glucopyranose	5879	RAC1	13.26
2-Amino-2-Deoxy-D-Glucopyranose	5009	OTC	13.26
2-Amino-2-Deoxy-D-Glucopyranose	114609	TIRAP	13.26
2-Amino-2-Deoxy-D-Glucopyranose	121260	SLC15A4	13.26
2-Amino-2-Deoxy-D-Glucopyranose	3718	JAK3	13.26
2-Amino-2-Deoxy-D-Glucopyranose	55198	APPL2	13.26
2-Amino-2-Deoxy-D-Glucopyranose	4792	NFKBIA	13.26
2-Amino-2-Deoxy-D-Glucopyranose	26279	PLA2G2D	13.26
2-Amino-2-Deoxy-D-Glucopyranose	3091	HIF1A	13.26
2-Amino-2-Deoxy-D-Glucopyranose	5819	PVRL2	13.26
2-Amino-2-Deoxy-D-Glucopyranose	10797	MTHFD2	13.26
2-Amino-2-Deoxy-D-Glucopyranose	3836	KPNA1	13.26
2-Amino-2-Deoxy-D-Glucopyranose	7097	TLR2	13.26
2-Amino-2-Deoxy-D-Glucopyranose	159	ADSS	13.26
2-Amino-2-Deoxy-D-Glucopyranose	3663	IRF5	13.26
2-Amino-2-Deoxy-D-Glucopyranose	26060	APPL1	13.26
2-Amino-2-Deoxy-D-Glucopyranose	7001	PRDX2	13.26
2-Amino-2-Deoxy-D-Glucopyranose	9921	RNF10	13.26
2-Amino-2-Deoxy-D-Glucopyranose	1135	CHRNA2	13.26
2-Amino-2-Deoxy-D-Glucopyranose	10362	HMG20B	13.26
2-Amino-2-Deoxy-D-Glucopyranose	4860	PNP	13.26
2-Amino-2-Deoxy-D-Glucopyranose	3156	HMGCR	13.26
2-Amino-2-Deoxy-D-Glucopyranose	90268	OTULIN	13.26
2-Amino-2-Deoxy-D-Glucopyranose	5551	PRF1	13.26
2-Amino-2-Deoxy-D-Glucopyranose	57552	NCEH1	13.26
2-Amino-2-Deoxy-D-Glucopyranose	89780	WNT3A	13.26
2-Amino-2-Deoxy-D-Glucopyranose	50852	TRAT1	13.26
2-Amino-2-Deoxy-D-Glucopyranose	55765	C1orf106	13.26
2-Amino-2-Deoxy-D-Glucopyranose	1612	DAPK1	13.26
2-Amino-2-Deoxy-D-Glucopyranose	3783	KCNN4	13.26
2-Amino-2-Deoxy-D-Glucopyranose	84075	FSCB	13.26
2-Amino-2-Deoxy-D-Glucopyranose	3725	JUN	13.26
2-Amino-2-Deoxy-D-Glucopyranose	650	BMP2	13.26
2-Amino-2-Deoxy-D-Glucopyranose	22895	RPH3A	13.26
2-Amino-2-Deoxy-D-Glucopyranose	10666	CD226	13.26
2-Amino-2-Deoxy-D-Glucopyranose	122622	ADSSL1	13.26
2-Amino-2-Deoxy-D-Glucopyranose	266740	MAGEA2B	13.26
2-Amino-2-Deoxy-D-Glucopyranose	345611	IRGM	13.26
2-Amino-2-Deoxy-D-Glucopyranose	10488	CREB3	13.26
2-Amino-2-Deoxy-D-Glucopyranose	11213	IRAK3	13.26
2-Amino-2-Deoxy-D-Glucopyranose	64170	CARD9	13.26
2-Amino-2-Deoxy-D-Glucopyranose	825	CAPN3	13.26
2-Amino-2-Deoxy-D-Glucopyranose	860	RUNX2	13.26
2-Amino-2-Deoxy-D-Glucopyranose	23373	CRTC1	13.26
2-Amino-2-Deoxy-D-Glucopyranose	148066	ZNRF4	13.26
2-Amino-2-Deoxy-D-Glucopyranose	2549	GAB1	13.26
2-Amino-2-Deoxy-D-Glucopyranose	4086	SMAD1	13.26
2-Amino-2-Deoxy-D-Glucopyranose	8829	NRP1	13.26
2-Amino-2-Deoxy-D-Glucopyranose	3929	LBP	13.26
2-Amino-2-Deoxy-D-Glucopyranose	54552	GNL3L	13.26
2-Amino-2-Deoxy-D-Glucopyranose	226	ALDOA	13.26
2-Amino-2-Deoxy-D-Glucopyranose	2203	FBP1	13.26
2-Amino-2-Deoxy-D-Glucopyranose	1398	CRK	13.26
2-Amino-2-Deoxy-D-Glucopyranose	10401	PIAS3	13.26
2-Amino-2-Deoxy-D-Glucopyranose	572	BAD	13.26
2-Amino-2-Deoxy-D-Glucopyranose	3988	LIPA	13.26
2-Amino-2-Deoxy-D-Glucopyranose	948	CD36	13.26
2-Amino-2-Deoxy-D-Glucopyranose	728	C5AR1	13.26
2-Amino-2-Deoxy-D-Glucopyranose	4914	NTRK1	13.26
2-Amino-2-Deoxy-D-Glucopyranose	5468	PPARG	13.26
2-Amino-2-Deoxy-D-Glucopyranose	4093	SMAD9	13.26
2-Amino-2-Deoxy-D-Glucopyranose	51296	SLC15A3	13.26
2-Amino-2-Deoxy-D-Glucopyranose	27303	RBMS3	13.26
2-Amino-2-Deoxy-D-Glucopyranose	468	ATF4	13.26
2-Amino-2-Deoxy-D-Glucopyranose	9940	DLEC1	13.26
2-Amino-2-Deoxy-D-Glucopyranose	7099	TLR4	13.26
2-Amino-2-Deoxy-D-Glucopyranose	846	CASR	13.26
2-Amino-2-Deoxy-D-Glucopyranose	2538	G6PC	13.26
2-Amino-2-Deoxy-D-Glucopyranose	4790	NFKB1	13.26
2-Amino-2-Deoxy-D-Glucopyranose	11315	PARK7	13.26
2-Amino-2-Deoxy-D-Glucopyranose	1432	MAPK14	13.26
2-Amino-2-Deoxy-D-Glucopyranose	8678	BECN1	13.26
2-Amino-2-Deoxy-D-Glucopyranose	4090	SMAD5	13.26
2-Amino-2-Deoxy-D-Glucopyranose	3791	KDR	13.26
Estriol	10765	KDM5B	13.26
Estriol	49855	SCAPER	13.26
Estriol	5618	PRLR	13.26
Estriol	3625	INHBB	13.26
Estriol	768239	PSAPL1	13.26
Estriol	658	BMPR1B	13.26
Estriol	2620	GAS2	13.26
Estriol	2246	FGF1	13.26
Estriol	79084	WDR77	13.26
Estriol	4880	NPPC	13.26
Estriol	317719	KLHL10	13.26
Estriol	2069	EREG	13.26
Estriol	54361	WNT4	13.26
Estriol	55847	CISD1	13.26
Estriol	7130	TNFAIP6	13.26
Estriol	64478	CSMD1	13.26
Estriol	6495	SIX1	13.26
Estriol	6696	SPP1	13.26
Estriol	7301	TYRO3	13.26
Estriol	3209	HOXA13	13.26
Estriol	10413	YAP1	13.26
Estriol	344758	GPR149	13.26
Estriol	3169	FOXA1	13.26
Estriol	493	ATP2B4	13.26
Estriol	5660	PSAP	13.26
Estriol	7784	ZP3	13.26
Estriol	4851	NOTCH1	13.26
Estriol	10253	SPRY2	13.26
Estriol	27035	NOX1	13.26
Estriol	10116	FEM1B	13.26
Estriol	581	BAX	13.26
Estriol	5806	PTX3	13.26
Estriol	51804	SIX4	13.26
Estriol	7042	TGFB2	13.26
Estriol	3398	ID2	13.26
Estriol	4036	LRP2	13.26
Estriol	5324	PLAG1	13.26
Estriol	2255	FGF10	13.26
Estriol	4824	NKX3-1	13.26
Estriol	10252	SPRY1	13.26
Estriol	668	FOXL2	13.26
Estriol	558	AXL	13.26
Estriol	7421	VDR	13.26
Estriol	115950	ZNF653	13.26
Estriol	598	BCL2L1	13.26
Estriol	3975	LHX1	13.26
Estriol	4882	NPR2	13.26
Estriol	157506	RDH10	13.26
Estriol	8626	TP63	13.26
Estriol	10388	SYCP2	13.26
Estriol	10461	MERTK	13.26
Estriol	571	BACH1	13.26
Estriol	23671	TMEFF2	13.26
Estriol	5950	RBP4	13.26
Estriol	120892	LRRK2	13.26
Estriol	2649	NR6A1	13.26
Estriol	578	BAK1	13.26
Estriol	8882	ZPR1	13.26
Estriol	6928	HNF1B	13.26
Nicotinic Acid	25791	NGEF	13.26
Nicotinic Acid	1719	DHFR	13.26
Nicotinic Acid	5138	PDE2A	13.26
Nicotinic Acid	22871	NLGN1	13.26
Nicotinic Acid	54920	DUS2	13.26
Nicotinic Acid	5860	QDPR	13.26
Nicotinic Acid	54956	PARP16	13.26
Nicotinic Acid	26056	RAB11FIP5	13.26
Nicotinic Acid	10263	CDK2AP2	13.26
Nicotinic Acid	173	AFM	13.26
Nicotinic Acid	6722	SRF	13.26
Nicotinic Acid	5740	PTGIS	13.26
Nicotinic Acid	1544	CYP1A2	13.26
Nicotinic Acid	53615	MBD3	13.26
Nicotinic Acid	57822	GRHL3	13.26
Nicotinic Acid	7291	TWIST1	13.26
Nicotinic Acid	84869	CBR4	13.26
Nicotinic Acid	116039	OSR2	13.26
Nicotinic Acid	9466	IL27RA	13.26
Nicotinic Acid	57504	MTA3	13.26
Nicotinic Acid	653464	SRGAP2C	13.26
Nicotinic Acid	5928	RBBP4	13.26
Nicotinic Acid	1956	EGFR	13.26
Nicotinic Acid	9390	SLC22A13	13.26
Nicotinic Acid	55739	CARKD	13.26
Nicotinic Acid	10135	NAMPT	13.26
Nicotinic Acid	80025	PANK2	13.26
Nicotinic Acid	4267	CD99	13.26
Nicotinic Acid	10875	FGL2	13.26
Nicotinic Acid	80347	COASY	13.26
Nicotinic Acid	23541	SEC14L2	13.26
Nicotinic Acid	8034	SLC25A16	13.26
Nicotinic Acid	779	CACNA1S	13.26
Nicotinic Acid	1595	CYP51A1	13.26
Nicotinic Acid	1393	CRHBP	13.26
Nicotinic Acid	4763	NF1	13.26
Nicotinic Acid	3720	JARID2	13.26
Nicotinic Acid	200035	NUDT17	13.26
Nicotinic Acid	3569	IL6	13.26
Nicotinic Acid	84868	HAVCR2	13.26
Nicotinic Acid	8772	FADD	13.26
Nicotinic Acid	729230	CCR2	13.26
Nicotinic Acid	6654	SOS1	13.26
Nicotinic Acid	2946	GSTM2	13.26
Nicotinic Acid	1644	DDC	13.26
Nicotinic Acid	7274	TTPA	13.26
Nicotinic Acid	5728	PTEN	13.26
Nicotinic Acid	2059	EPS8	13.26
Nicotinic Acid	6715	SRD5A1	13.26
Nicotinic Acid	64220	STRA6	13.26
Nicotinic Acid	28999	KLF15	13.26
Nicotinic Acid	6622	SNCA	13.26
Nicotinic Acid	53354	PANK1	13.26
Nicotinic Acid	51057	WDPCP	13.26
Nicotinic Acid	3579	CXCR2	13.26
Nicotinic Acid	4043	LRPAP1	13.26
Nicotinic Acid	1394	CRHR1	13.26
Nicotinic Acid	84062	DTNBP1	13.26
Nicotinic Acid	1666	DECR1	13.26
Nicotinic Acid	9727	RAB11FIP3	13.26
Nicotinic Acid	390916	NUDT19	13.26
Nicotinic Acid	1399	CRKL	13.26
Nicotinic Acid	83594	NUDT12	13.26
Nicotinic Acid	23512	SUZ12	13.26
Nicotinic Acid	2005	ELK4	13.26
Nicotinic Acid	1029	CDKN2A	13.26
Nicotinic Acid	1942	EFNA1	13.26
Nicotinic Acid	100170841	C17orf96	13.26
Nicotinic Acid	1565	CYP2D6	13.26
Nicotinic Acid	8099	CDK2AP1	13.26
Nicotinic Acid	50807	ASAP1	13.26
Nicotinic Acid	26038	CHD5	13.26
Nicotinic Acid	283927	NUDT7	13.26
Nicotinic Acid	8829	NRP1	13.26
Nicotinic Acid	1577	CYP3A5	13.26
Nicotinic Acid	6263	RYR3	13.26
Nicotinic Acid	6899	TBX1	13.26
Nicotinic Acid	6546	SLC8A1	13.26
Nicotinic Acid	9540	TP53I3	13.26
Nicotinic Acid	10818	FRS2	13.26
Nicotinic Acid	54677	CROT	13.26
Nicotinic Acid	6347	CCL2	13.26
Nicotinic Acid	79717	PPCS	13.26
Nicotinic Acid	6418	SET	13.26
Nicotinic Acid	6926	TBX3	13.26
Nicotinic Acid	55151	TMEM38B	13.26
Nicotinic Acid	144165	PRICKLE1	13.26
Nicotinic Acid	7020	TFAP2A	13.26
Nicotinic Acid	3965	LGALS9	13.26
Nicotinic Acid	54815	GATAD2A	13.26
Nicotinic Acid	3930	LBR	13.26
Nicotinic Acid	57190	SEPN1	13.26
Nicotinic Acid	5802	PTPRS	13.26
Nicotinic Acid	10718	NRG3	13.26
Nicotinic Acid	84681	HINT2	13.26
Nicotinic Acid	27152	INTU	13.26
Nicotinic Acid	3458	IFNG	13.26
Nicotinic Acid	1108	CHD4	13.26
Nicotinic Acid	55229	PANK4	13.26
Nicotinic Acid	7499	XG	13.26
Nicotinic Acid	3553	IL1B	13.26
Nicotinic Acid	1487	CTBP1	13.26
Nicotinic Acid	79646	PANK3	13.26
Nicotinic Acid	23098	SARM1	13.26
Nicotinic Acid	6909	TBX2	13.26
Nicotinic Acid	11035	RIPK3	13.26
Nicotinic Acid	25961	NUDT13	13.26
Nicotinic Acid	56603	CYP26B1	13.26
Nicotinic Acid	50487	PLA2G3	13.26
Nicotinic Acid	93649	MYOCD	13.26
Nicotinic Acid	8932	MBD2	13.26
Nicotinic Acid	590	BCHE	13.26
Nicotinic Acid	1111	CHEK1	13.26
Nicotinic Acid	3958	LGALS3	13.26
Nicotinic Acid	80223	RAB11FIP1	13.26
Nicotinic Acid	1107	CHD3	13.26
Nicotinic Acid	121536	AEBP2	13.26
Nicotinic Acid	6664	SOX11	13.26
Nicotinic Acid	3459	IFNGR1	13.26
Nicotinic Acid	26155	NOC2L	13.26
Nicotinic Acid	60490	PPCDC	13.26
Nicotinic Acid	7881	KCNAB1	13.26
Nicotinic Acid	1621	DBH	13.26
Nicotinic Acid	4552	MTRR	13.26
Nicotinic Acid	10859	LILRB1	13.26
Nicotinic Acid	1457	CSNK2A1	13.26
Nicotinic Acid	79877	DCAKD	13.26
Nicotinic Acid	11332	ACOT7	13.26
Nicotinic Acid	84875	PARP10	13.26
Nicotinic Acid	975	CD81	13.26
Nicotinic Acid	874	CBR3	13.26
Nicotinic Acid	160728	SLC5A8	13.26
Nicotinic Acid	1576	CYP3A4	13.26
Nicotinic Acid	54518	APBB1IP	13.26
Nicotinic Acid	5931	RBBP7	13.26
Nicotinic Acid	254552	NUDT8	13.26
Nicotinic Acid	83666	PARP9	13.26
Nicotinic Acid	23105	FSTL4	13.26
Nicotinic Acid	2146	EZH2	13.26
Nicotinic Acid	3383	ICAM1	13.26
Nicotinic Acid	8726	EED	13.26
Nicotinic Acid	3707	ITPKB	13.26
Nicotinic Acid	79041	TMEM38A	13.26
Nicotinic Acid	9380	GRHPR	13.26
Nicotinic Acid	9112	MTA1	13.26
Nicotinic Acid	27158	NDOR1	13.26
Nicotinic Acid	83692	CD99L2	13.26
Nicotinic Acid	26052	DNM3	13.26
Nicotinic Acid	64854	USP46	13.26
Nicotinic Acid	4988	OPRM1	13.26
Nicotinic Acid	6262	RYR2	13.26
Nicotinic Acid	9219	MTA2	13.26
Nicotinic Acid	1429	CRYZ	13.26
Nicotinic Acid	4860	PNP	13.26
Nicotinic Acid	57459	GATAD2B	13.26
Nicotinic Acid	64087	MCCC2	13.26
Nicotinic Acid	7337	UBE3A	13.26
Nicotinic Acid	57026	PDXP	13.26
Nicotinic Acid	3725	JUN	13.26
Nicotinic Acid	4507	MTAP	13.26
Nicotinic Acid	2145	EZH1	13.26
Nicotinic Acid	116443	GRIN3A	13.26
Nicotinic Acid	4208	MEF2C	13.26
Nicotinic Acid	3229	HOXC13	13.26
Nicotinic Acid	1398	CRK	13.26
Nicotinic Acid	170394	PWWP2B	13.26
Nicotinic Acid	3109	HLA-DMB	13.26
Nicotinic Acid	6261	RYR1	13.26
Nicotinic Acid	80764	THAP7	13.26
L-Glutamic Acid	3420	IDH3B	13.26
L-Glutamic Acid	1719	DHFR	13.26
L-Glutamic Acid	64714	PDIA2	13.26
L-Glutamic Acid	2861	GPR37	13.26
L-Glutamic Acid	4131	MAP1B	13.26
L-Glutamic Acid	972	CD74	13.26
L-Glutamic Acid	1134	CHRNA1	13.26
L-Glutamic Acid	8644	AKR1C3	13.26
L-Glutamic Acid	22871	NLGN1	13.26
L-Glutamic Acid	4141	MARS	13.26
L-Glutamic Acid	84735	CNDP1	13.26
L-Glutamic Acid	55753	OGDHL	13.26
L-Glutamic Acid	8398	PLA2G6	13.26
L-Glutamic Acid	8792	TNFRSF11A	13.26
L-Glutamic Acid	2981	GUCA2B	13.26
L-Glutamic Acid	4038	LRP4	13.26
L-Glutamic Acid	4282	MIF	13.26
L-Glutamic Acid	7429	VIL1	13.26
L-Glutamic Acid	391723	HELT	13.26
L-Glutamic Acid	8402	SLC25A11	13.26
L-Glutamic Acid	27010	TPK1	13.26
L-Glutamic Acid	4308	TRPM1	13.26
L-Glutamic Acid	64116	SLC39A8	13.26
L-Glutamic Acid	8989	TRPA1	13.26
L-Glutamic Acid	51703	ACSL5	13.26
L-Glutamic Acid	2149	F2R	13.26
L-Glutamic Acid	130752	MDH1B	13.26
L-Glutamic Acid	84189	SLITRK6	13.26
L-Glutamic Acid	7474	WNT5A	13.26
L-Glutamic Acid	112755	STX1B	13.26
L-Glutamic Acid	9464	HAND2	13.26
L-Glutamic Acid	7223	TRPC4	13.26
L-Glutamic Acid	10634	GAS2L1	13.26
L-Glutamic Acid	87178	PNPT1	13.26
L-Glutamic Acid	23498	HAAO	13.26
L-Glutamic Acid	26012	NSMF	13.26
L-Glutamic Acid	6533	SLC6A6	13.26
L-Glutamic Acid	873	CBR1	13.26
L-Glutamic Acid	131870	NUDT16	13.26
L-Glutamic Acid	2778	GNAS	13.26
L-Glutamic Acid	22865	SLITRK3	13.26
L-Glutamic Acid	642938	FAM196A	13.26
L-Glutamic Acid	6515	SLC2A3	13.26
L-Glutamic Acid	223	ALDH9A1	13.26
L-Glutamic Acid	10945	KDELR1	13.26
L-Glutamic Acid	27034	ACAD8	13.26
L-Glutamic Acid	80763	SPX	13.26
L-Glutamic Acid	53630	BCO1	13.26
L-Glutamic Acid	2492	FSHR	13.26
L-Glutamic Acid	10652	YKT6	13.26
L-Glutamic Acid	10519	CIB1	13.26
L-Glutamic Acid	9398	CD101	13.26
L-Glutamic Acid	2170	FABP3	13.26
L-Glutamic Acid	143941	TTC36	13.26
L-Glutamic Acid	8942	KYNU	13.26
L-Glutamic Acid	92259	MRPS36	13.26
L-Glutamic Acid	857	CAV1	13.26
L-Glutamic Acid	79751	SLC25A22	13.26
L-Glutamic Acid	6241	RRM2	13.26
L-Glutamic Acid	4948	OCA2	13.26
L-Glutamic Acid	343	AQP8	13.26
L-Glutamic Acid	10159	ATP6AP2	13.26
L-Glutamic Acid	79689	STEAP4	13.26
L-Glutamic Acid	10998	SLC27A5	13.26
L-Glutamic Acid	57030	SLC17A7	13.26
L-Glutamic Acid	1808	DPYSL2	13.26
L-Glutamic Acid	1393	CRHBP	13.26
L-Glutamic Acid	9104	RGN	13.26
L-Glutamic Acid	785	CACNB4	13.26
L-Glutamic Acid	22933	SIRT2	13.26
L-Glutamic Acid	112476	PRRT2	13.26
L-Glutamic Acid	4763	NF1	13.26
L-Glutamic Acid	8501	SLC43A1	13.26
L-Glutamic Acid	2852	GPER1	13.26
L-Glutamic Acid	3569	IL6	13.26
L-Glutamic Acid	3033	HADH	13.26
L-Glutamic Acid	124925	SEZ6	13.26
L-Glutamic Acid	123688	HYKK	13.26
L-Glutamic Acid	4851	NOTCH1	13.26
L-Glutamic Acid	1385	CREB1	13.26
L-Glutamic Acid	54413	NLGN3	13.26
L-Glutamic Acid	5962	RDX	13.26
L-Glutamic Acid	1468	SLC25A10	13.26
L-Glutamic Acid	50944	SHANK1	13.26
L-Glutamic Acid	5728	PTEN	13.26
L-Glutamic Acid	8766	RAB11A	13.26
L-Glutamic Acid	6697	SPR	13.26
L-Glutamic Acid	9058	SLC13A2	13.26
L-Glutamic Acid	121278	TPH2	13.26
L-Glutamic Acid	9839	ZEB2	13.26
L-Glutamic Acid	9474	ATG5	13.26
L-Glutamic Acid	197259	MLKL	13.26
L-Glutamic Acid	376497	SLC27A1	13.26
L-Glutamic Acid	64220	STRA6	13.26
L-Glutamic Acid	41	ASIC1	13.26
L-Glutamic Acid	80139	ZNF703	13.26
L-Glutamic Acid	1571	CYP2E1	13.26
L-Glutamic Acid	10266	RAMP2	13.26
L-Glutamic Acid	139411	PTCHD1	13.26
L-Glutamic Acid	5163	PDK1	13.26
L-Glutamic Acid	4297	KMT2A	13.26
L-Glutamic Acid	5641	LGMN	13.26
L-Glutamic Acid	9805	SCRN1	13.26
L-Glutamic Acid	57680	CHD8	13.26
L-Glutamic Acid	1399	CRKL	13.26
L-Glutamic Acid	83447	SLC25A31	13.26
L-Glutamic Acid	1602	DACH1	13.26
L-Glutamic Acid	6195	RPS6KA1	13.26
L-Glutamic Acid	538	ATP7A	13.26
L-Glutamic Acid	6870	TACR3	13.26
L-Glutamic Acid	270	AMPD1	13.26
L-Glutamic Acid	56829	ZC3HAV1	13.26
L-Glutamic Acid	1942	EFNA1	13.26
L-Glutamic Acid	5194	PEX13	13.26
L-Glutamic Acid	47	ACLY	13.26
L-Glutamic Acid	2643	GCH1	13.26
L-Glutamic Acid	728294	D2HGDH	13.26
L-Glutamic Acid	5859	QARS	13.26
L-Glutamic Acid	747	DAGLA	13.26
L-Glutamic Acid	6809	STX3	13.26
L-Glutamic Acid	5631	PRPS1	13.26
L-Glutamic Acid	23596	OPN3	13.26
L-Glutamic Acid	50807	ASAP1	13.26
L-Glutamic Acid	389434	IYD	13.26
L-Glutamic Acid	55512	SMPD3	13.26
L-Glutamic Acid	5581	PRKCE	13.26
L-Glutamic Acid	1113	CHGA	13.26
L-Glutamic Acid	3284	HSD3B2	13.26
L-Glutamic Acid	138199	CARNMT1	13.26
L-Glutamic Acid	1392	CRH	13.26
L-Glutamic Acid	84896	ATAD1	13.26
L-Glutamic Acid	9026	HIP1R	13.26
L-Glutamic Acid	241	ALOX5AP	13.26
L-Glutamic Acid	1962	EHHADH	13.26
L-Glutamic Acid	258010	SVIP	13.26
L-Glutamic Acid	3688	ITGB1	13.26
L-Glutamic Acid	57089	ENTPD7	13.26
L-Glutamic Acid	291	SLC25A4	13.26
L-Glutamic Acid	79017	GGCT	13.26
L-Glutamic Acid	6546	SLC8A1	13.26
L-Glutamic Acid	292	SLC25A5	13.26
L-Glutamic Acid	208	AKT2	13.26
L-Glutamic Acid	160428	ALDH1L2	13.26
L-Glutamic Acid	23109	DDN	13.26
L-Glutamic Acid	1806	DPYD	13.26
L-Glutamic Acid	11079	RER1	13.26
L-Glutamic Acid	91851	CHRDL1	13.26
L-Glutamic Acid	143686	SESN3	13.26
L-Glutamic Acid	3620	IDO1	13.26
L-Glutamic Acid	23413	NCS1	13.26
L-Glutamic Acid	10755	GIPC1	13.26
L-Glutamic Acid	2693	GHSR	13.26
L-Glutamic Acid	2653	GCSH	13.26
L-Glutamic Acid	2980	GUCA2A	13.26
L-Glutamic Acid	5311	PKD2	13.26
L-Glutamic Acid	10857	PGRMC1	13.26
L-Glutamic Acid	7070	THY1	13.26
L-Glutamic Acid	90507	SCRN2	13.26
L-Glutamic Acid	5291	PIK3CB	13.26
L-Glutamic Acid	9564	BCAR1	13.26
L-Glutamic Acid	5910	RAP1GDS1	13.26
L-Glutamic Acid	390243	IZUMO1R	13.26
L-Glutamic Acid	7124	TNF	13.26
L-Glutamic Acid	687	KLF9	13.26
L-Glutamic Acid	215	ABCD1	13.26
L-Glutamic Acid	57282	SLC4A10	13.26
L-Glutamic Acid	10956	OS9	13.26
L-Glutamic Acid	9912	ARHGAP44	13.26
L-Glutamic Acid	494143	CHAC2	13.26
L-Glutamic Acid	22849	CPEB3	13.26
L-Glutamic Acid	645	BLVRB	13.26
L-Glutamic Acid	293	SLC25A6	13.26
L-Glutamic Acid	51629	SLC25A39	13.26
L-Glutamic Acid	9521	EEF1E1	13.26
L-Glutamic Acid	8326	FZD9	13.26
L-Glutamic Acid	50	ACO2	13.26
L-Glutamic Acid	65990	FAM173A	13.26
L-Glutamic Acid	9148	NEURL1	13.26
L-Glutamic Acid	3973	LHCGR	13.26
L-Glutamic Acid	114897	C1QTNF1	13.26
L-Glutamic Acid	4155	MBP	13.26
L-Glutamic Acid	23411	SIRT1	13.26
L-Glutamic Acid	26275	HIBCH	13.26
L-Glutamic Acid	23408	SIRT5	13.26
L-Glutamic Acid	197131	UBR1	13.26
L-Glutamic Acid	55342	STRBP	13.26
L-Glutamic Acid	10247	HRSP12	13.26
L-Glutamic Acid	5164	PDK2	13.26
L-Glutamic Acid	387129	NPSR1	13.26
L-Glutamic Acid	57084	SLC17A6	13.26
L-Glutamic Acid	55737	VPS35	13.26
L-Glutamic Acid	8864	PER2	13.26
L-Glutamic Acid	1496	CTNNA2	13.26
L-Glutamic Acid	3553	IL1B	13.26
L-Glutamic Acid	5424	POLD1	13.26
L-Glutamic Acid	7351	UCP2	13.26
L-Glutamic Acid	5999	RGS4	13.26
L-Glutamic Acid	5026	P2RX5	13.26
L-Glutamic Acid	2055	CLN8	13.26
L-Glutamic Acid	66002	CYP4F12	13.26
L-Glutamic Acid	6569	SLC34A1	13.26
L-Glutamic Acid	5634	PRPS2	13.26
L-Glutamic Acid	8529	CYP4F2	13.26
L-Glutamic Acid	6539	SLC6A12	13.26
L-Glutamic Acid	165631	PARP15	13.26
L-Glutamic Acid	7515	XRCC1	13.26
L-Glutamic Acid	9455	HOMER2	13.26
L-Glutamic Acid	11001	SLC27A2	13.26
L-Glutamic Acid	7130	TNFAIP6	13.26
L-Glutamic Acid	4363	ABCC1	13.26
L-Glutamic Acid	1910	EDNRB	13.26
L-Glutamic Acid	10999	SLC27A4	13.26
L-Glutamic Acid	5805	PTS	13.26
L-Glutamic Acid	255027	MPV17L	13.26
L-Glutamic Acid	56952	PRTFDC1	13.26
L-Glutamic Acid	5733	PTGER3	13.26
L-Glutamic Acid	169355	IDO2	13.26
L-Glutamic Acid	26047	CNTNAP2	13.26
L-Glutamic Acid	5024	P2RX3	13.26
L-Glutamic Acid	84959	UBASH3B	13.26
L-Glutamic Acid	5563	PRKAA2	13.26
L-Glutamic Acid	1400	CRMP1	13.26
L-Glutamic Acid	200895	DHFRL1	13.26
L-Glutamic Acid	55278	QRSL1	13.26
L-Glutamic Acid	1809	DPYSL3	13.26
L-Glutamic Acid	275	AMT	13.26
L-Glutamic Acid	3417	IDH1	13.26
L-Glutamic Acid	1140	CHRNB1	13.26
L-Glutamic Acid	22953	P2RX2	13.26
L-Glutamic Acid	10057	ABCC5	13.26
L-Glutamic Acid	7306	TYRP1	13.26
L-Glutamic Acid	4357	MPST	13.26
L-Glutamic Acid	2115	ETV1	13.26
L-Glutamic Acid	81285	OR51E2	13.26
L-Glutamic Acid	6572	SLC18A3	13.26
L-Glutamic Acid	2687	GGT5	13.26
L-Glutamic Acid	24144	TFIP11	13.26
L-Glutamic Acid	57616	TSHZ3	13.26
L-Glutamic Acid	57678	GPAM	13.26
L-Glutamic Acid	5371	PML	13.26
L-Glutamic Acid	7494	XBP1	13.26
L-Glutamic Acid	7837	PXDN	13.26
L-Glutamic Acid	5917	RARS	13.26
L-Glutamic Acid	5264	PHYH	13.26
L-Glutamic Acid	7784	ZP3	13.26
L-Glutamic Acid	1807	DPYS	13.26
L-Glutamic Acid	9693	RAPGEF2	13.26
L-Glutamic Acid	171425	CLYBL	13.26
L-Glutamic Acid	50808	AK3	13.26
L-Glutamic Acid	83875	BCO2	13.26
L-Glutamic Acid	7009	TMBIM6	13.26
L-Glutamic Acid	283459	GATC	13.26
L-Glutamic Acid	137872	ADHFE1	13.26
L-Glutamic Acid	100	ADA	13.26
L-Glutamic Acid	5028	P2RY1	13.26
L-Glutamic Acid	6092	ROBO2	13.26
L-Glutamic Acid	51141	INSIG2	13.26
L-Glutamic Acid	9575	CLOCK	13.26
L-Glutamic Acid	10814	CPLX2	13.26
L-Glutamic Acid	5066	PAM	13.26
L-Glutamic Acid	8660	IRS2	13.26
L-Glutamic Acid	1215	CMA1	13.26
L-Glutamic Acid	6540	SLC6A13	13.26
L-Glutamic Acid	3301	DNAJA1	13.26
L-Glutamic Acid	23682	RAB38	13.26
L-Glutamic Acid	92370	PXYLP1	13.26
L-Glutamic Acid	2931	GSK3A	13.26
L-Glutamic Acid	10939	AFG3L2	13.26
L-Glutamic Acid	11052	CPSF6	13.26
L-Glutamic Acid	441024	MTHFD2L	13.26
L-Glutamic Acid	81573	ANKRD13C	13.26
L-Glutamic Acid	65263	PYCRL	13.26
L-Glutamic Acid	8564	KMO	13.26
L-Glutamic Acid	23136	EPB41L3	13.26
L-Glutamic Acid	351	APP	13.26
L-Glutamic Acid	3303	HSPA1A	13.26
L-Glutamic Acid	23457	ABCB9	13.26
L-Glutamic Acid	8027	STAM	13.26
L-Glutamic Acid	9378	NRXN1	13.26
L-Glutamic Acid	338442	HCAR2	13.26
L-Glutamic Acid	3975	LHX1	13.26
L-Glutamic Acid	5166	PDK4	13.26
L-Glutamic Acid	23304	UBR2	13.26
L-Glutamic Acid	170825	GSX2	13.26
L-Glutamic Acid	4862	NPAS2	13.26
L-Glutamic Acid	388135	C15orf59	13.26
L-Glutamic Acid	26052	DNM3	13.26
L-Glutamic Acid	7498	XDH	13.26
L-Glutamic Acid	7222	TRPC3	13.26
L-Glutamic Acid	4190	MDH1	13.26
L-Glutamic Acid	1015	CDH17	13.26
L-Glutamic Acid	3708	ITPR1	13.26
L-Glutamic Acid	84193	SETD3	13.26
L-Glutamic Acid	3064	HTT	13.26
L-Glutamic Acid	123263	MTFMT	13.26
L-Glutamic Acid	653	BMP5	13.26
L-Glutamic Acid	3615	IMPDH2	13.26
L-Glutamic Acid	6844	VAMP2	13.26
L-Glutamic Acid	10203	CALCRL	13.26
L-Glutamic Acid	6262	RYR2	13.26
L-Glutamic Acid	4860	PNP	13.26
L-Glutamic Acid	3624	INHBA	13.26
L-Glutamic Acid	2046	EPHA8	13.26
L-Glutamic Acid	6812	STXBP1	13.26
L-Glutamic Acid	348	APOE	13.26
L-Glutamic Acid	10019	SH2B3	13.26
L-Glutamic Acid	84105	PCBD2	13.26
L-Glutamic Acid	51067	YARS2	13.26
L-Glutamic Acid	60482	SLC5A7	13.26
L-Glutamic Acid	51547	SIRT7	13.26
L-Glutamic Acid	6662	SOX9	13.26
L-Glutamic Acid	4329	ALDH6A1	13.26
L-Glutamic Acid	51084	CRYL1	13.26
L-Glutamic Acid	2549	GAB1	13.26
L-Glutamic Acid	6529	SLC6A1	13.26
L-Glutamic Acid	392862	GRID2IP	13.26
L-Glutamic Acid	1398	CRK	13.26
L-Glutamic Acid	64174	DPEP2	13.26
L-Glutamic Acid	7114	TMSB4X	13.26
L-Glutamic Acid	948	CD36	13.26
L-Glutamic Acid	8541	PPFIA3	13.26
L-Glutamic Acid	9590	AKAP12	13.26
L-Glutamic Acid	3312	HSPA8	13.26
L-Glutamic Acid	87769	GGACT	13.26
L-Glutamic Acid	5293	PIK3CD	13.26
L-Glutamic Acid	1312	COMT	13.26
L-Glutamic Acid	220	ALDH1A3	13.26
L-Glutamic Acid	219736	STOX1	13.26
L-Glutamic Acid	113235	SLC46A1	13.26
L-Glutamic Acid	7049	TGFBR3	13.26
L-Glutamic Acid	1020	CDK5	13.26
L-Glutamic Acid	805	CALM2	13.26
L-Glutamic Acid	1795	DOCK3	13.26
L-Glutamic Acid	79094	CHAC1	13.26
L-Glutamic Acid	8516	ITGA8	13.26
L-Glutamic Acid	5153	PDE1B	13.26
L-Glutamic Acid	4143	MAT1A	13.26
L-Glutamic Acid	8448	DOC2A	13.26
L-Glutamic Acid	25791	NGEF	13.26
L-Glutamic Acid	2895	GRID2	13.26
L-Glutamic Acid	5319	PLA2G1B	13.26
L-Glutamic Acid	221955	DAGLB	13.26
L-Glutamic Acid	283652	SLC24A5	13.26
L-Glutamic Acid	1514	CTSL	13.26
L-Glutamic Acid	799	CALCR	13.26
L-Glutamic Acid	28984	RGCC	13.26
L-Glutamic Acid	491	ATP2B2	13.26
L-Glutamic Acid	9616	RNF7	13.26
L-Glutamic Acid	9900	SV2A	13.26
L-Glutamic Acid	271	AMPD2	13.26
L-Glutamic Acid	6667	SP1	13.26
L-Glutamic Acid	9626	GUCA1C	13.26
L-Glutamic Acid	5580	PRKCD	13.26
L-Glutamic Acid	5860	QDPR	13.26
L-Glutamic Acid	3625	INHBB	13.26
L-Glutamic Acid	83733	SLC25A18	13.26
L-Glutamic Acid	143678	C11orf94	13.26
L-Glutamic Acid	793	CALB1	13.26
L-Glutamic Acid	22930	RAB3GAP1	13.26
L-Glutamic Acid	6652	SORD	13.26
L-Glutamic Acid	10295	BCKDK	13.26
L-Glutamic Acid	3067	HDC	13.26
L-Glutamic Acid	30012	TLX3	13.26
L-Glutamic Acid	3283	HSD3B1	13.26
L-Glutamic Acid	406	ARNTL	13.26
L-Glutamic Acid	80852	GRIP2	13.26
L-Glutamic Acid	3208	HPCA	13.26
L-Glutamic Acid	57571	CARNS1	13.26
L-Glutamic Acid	9145	SYNGR1	13.26
L-Glutamic Acid	2697	GJA1	13.26
L-Glutamic Acid	55312	RFK	13.26
L-Glutamic Acid	79054	TRPM8	13.26
L-Glutamic Acid	5957	RCVRN	13.26
L-Glutamic Acid	100131897	FAM196B	13.26
L-Glutamic Acid	4762	NEUROG1	13.26
L-Glutamic Acid	729993	SHISA9	13.26
L-Glutamic Acid	6711	SPTBN1	13.26
L-Glutamic Acid	84869	CBR4	13.26
L-Glutamic Acid	57834	CYP4F11	13.26
L-Glutamic Acid	3376	IARS	13.26
L-Glutamic Acid	117	ADCYAP1R1	13.26
L-Glutamic Acid	28978	TMEM14A	13.26
L-Glutamic Acid	653464	SRGAP2C	13.26
L-Glutamic Acid	6566	SLC16A1	13.26
L-Glutamic Acid	143425	SYT9	13.26
L-Glutamic Acid	5092	PCBD1	13.26
L-Glutamic Acid	5064	PALM	13.26
L-Glutamic Acid	205428	C3orf58	13.26
L-Glutamic Acid	6857	SYT1	13.26
L-Glutamic Acid	5649	RELN	13.26
L-Glutamic Acid	1271	CNTFR	13.26
L-Glutamic Acid	440829	SHISA8	13.26
L-Glutamic Acid	51185	CRBN	13.26
L-Glutamic Acid	8572	PDLIM4	13.26
L-Glutamic Acid	4522	MTHFD1	13.26
L-Glutamic Acid	2978	GUCA1A	13.26
L-Glutamic Acid	51085	MLXIPL	13.26
L-Glutamic Acid	5864	RAB3A	13.26
L-Glutamic Acid	64180	DPEP3	13.26
L-Glutamic Acid	2569	GABRR1	13.26
L-Glutamic Acid	51557	LGSN	13.26
L-Glutamic Acid	2979	GUCA1B	13.26
L-Glutamic Acid	186	AGTR2	13.26
L-Glutamic Acid	135293	PM20D2	13.26
L-Glutamic Acid	140947	DCANP1	13.26
L-Glutamic Acid	808	CALM3	13.26
L-Glutamic Acid	5270	SERPINE2	13.26
L-Glutamic Acid	5125	PCSK5	13.26
L-Glutamic Acid	1191	CLU	13.26
L-Glutamic Acid	5021	OXTR	13.26
L-Glutamic Acid	2185	PTK2B	13.26
L-Glutamic Acid	2934	GSN	13.26
L-Glutamic Acid	9379	NRXN2	13.26
L-Glutamic Acid	339221	ENPP7	13.26
L-Glutamic Acid	57561	ARRDC3	13.26
L-Glutamic Acid	51548	SIRT6	13.26
L-Glutamic Acid	83667	SESN2	13.26
L-Glutamic Acid	51520	LARS	13.26
L-Glutamic Acid	1545	CYP1B1	13.26
L-Glutamic Acid	5159	PDGFRB	13.26
L-Glutamic Acid	8733	GPAA1	13.26
L-Glutamic Acid	1280	COL2A1	13.26
L-Glutamic Acid	5816	PVALB	13.26
L-Glutamic Acid	1428	CRYM	13.26
L-Glutamic Acid	160622	GRASP	13.26
L-Glutamic Acid	79944	L2HGDH	13.26
L-Glutamic Acid	1649	DDIT3	13.26
L-Glutamic Acid	3712	IVD	13.26
L-Glutamic Acid	132	ADK	13.26
L-Glutamic Acid	472	ATM	13.26
L-Glutamic Acid	7015	TERT	13.26
L-Glutamic Acid	3658	IREB2	13.26
L-Glutamic Acid	9962	SLC23A2	13.26
L-Glutamic Acid	8772	FADD	13.26
L-Glutamic Acid	2353	FOS	13.26
L-Glutamic Acid	266743	NPAS4	13.26
L-Glutamic Acid	81792	ADAMTS12	13.26
L-Glutamic Acid	124975	GGT6	13.26
L-Glutamic Acid	239	ALOX12	13.26
L-Glutamic Acid	8509	NDST2	13.26
L-Glutamic Acid	1644	DDC	13.26
L-Glutamic Acid	1512	CTSH	13.26
L-Glutamic Acid	5469	MED1	13.26
L-Glutamic Acid	4852	NPY	13.26
L-Glutamic Acid	928	CD9	13.26
L-Glutamic Acid	26058	GIGYF2	13.26
L-Glutamic Acid	6538	SLC6A11	13.26
L-Glutamic Acid	5090	PBX3	13.26
L-Glutamic Acid	132949	AASDH	13.26
L-Glutamic Acid	2059	EPS8	13.26
L-Glutamic Acid	4204	MECP2	13.26
L-Glutamic Acid	1636	ACE	13.26
L-Glutamic Acid	4642	MYO1D	13.26
L-Glutamic Acid	6715	SRD5A1	13.26
L-Glutamic Acid	7518	XRCC4	13.26
L-Glutamic Acid	2779	GNAT1	13.26
L-Glutamic Acid	3248	HPGD	13.26
L-Glutamic Acid	6999	TDO2	13.26
L-Glutamic Acid	6622	SNCA	13.26
L-Glutamic Acid	3630	INS	13.26
L-Glutamic Acid	22883	CLSTN1	13.26
L-Glutamic Acid	3579	CXCR2	13.26
L-Glutamic Acid	57348	TTYH1	13.26
L-Glutamic Acid	3815	KIT	13.26
L-Glutamic Acid	84062	DTNBP1	13.26
L-Glutamic Acid	64858	DCLRE1B	13.26
L-Glutamic Acid	890	CCNA2	13.26
L-Glutamic Acid	10902	BRD8	13.26
L-Glutamic Acid	3766	KCNJ10	13.26
L-Glutamic Acid	3418	IDH2	13.26
L-Glutamic Acid	1848	DUSP6	13.26
L-Glutamic Acid	130507	UBR3	13.26
L-Glutamic Acid	55748	CNDP2	13.26
L-Glutamic Acid	5224	PGAM2	13.26
L-Glutamic Acid	55198	APPL2	13.26
L-Glutamic Acid	79634	SCRN3	13.26
L-Glutamic Acid	10797	MTHFD2	13.26
L-Glutamic Acid	22978	NT5C2	13.26
L-Glutamic Acid	801	CALM1	13.26
L-Glutamic Acid	130013	ACMSD	13.26
L-Glutamic Acid	1359	CPA3	13.26
L-Glutamic Acid	4524	MTHFR	13.26
L-Glutamic Acid	64849	SLC13A3	13.26
L-Glutamic Acid	23426	GRIP1	13.26
L-Glutamic Acid	5592	PRKG1	13.26
L-Glutamic Acid	114990	VASN	13.26
L-Glutamic Acid	27076	LYPD3	13.26
L-Glutamic Acid	9731	CEP104	13.26
L-Glutamic Acid	3756	KCNH1	13.26
L-Glutamic Acid	811	CALR	13.26
L-Glutamic Acid	23184	MESDC2	13.26
L-Glutamic Acid	7057	THBS1	13.26
L-Glutamic Acid	27065	NSG1	13.26
L-Glutamic Acid	5663	PSEN1	13.26
L-Glutamic Acid	320	APBA1	13.26
L-Glutamic Acid	6240	RRM1	13.26
L-Glutamic Acid	5562	PRKAA1	13.26
L-Glutamic Acid	80331	DNAJC5	13.26
L-Glutamic Acid	26164	MTG2	13.26
L-Glutamic Acid	8829	NRP1	13.26
L-Glutamic Acid	1572	CYP2F1	13.26
L-Glutamic Acid	10550	ARL6IP5	13.26
L-Glutamic Acid	3848	KRT1	13.26
L-Glutamic Acid	7174	TPP2	13.26
L-Glutamic Acid	81034	SLC25A32	13.26
L-Glutamic Acid	5447	POR	13.26
L-Glutamic Acid	434	ASIP	13.26
L-Glutamic Acid	23762	OSBP2	13.26
L-Glutamic Acid	2731	GLDC	13.26
L-Glutamic Acid	3479	IGF1	13.26
L-Glutamic Acid	54938	SARS2	13.26
L-Glutamic Acid	11315	PARK7	13.26
L-Glutamic Acid	102	ADAM10	13.26
L-Glutamic Acid	441282	AKR1B15	13.26
L-Glutamic Acid	9536	PTGES	13.26
L-Glutamic Acid	124935	SLC43A2	13.26
L-Glutamic Acid	6860	SYT4	13.26
L-Glutamic Acid	2056	EPO	13.26
L-Glutamic Acid	3614	IMPDH1	13.26
L-Glutamic Acid	2281	FKBP1B	13.26
L-Glutamic Acid	9454	HOMER3	13.26
L-Glutamic Acid	5025	P2RX4	13.26
L-Glutamic Acid	490	ATP2B1	13.26
L-Glutamic Acid	10815	CPLX1	13.26
L-Glutamic Acid	3155	HMGCL	13.26
L-Glutamic Acid	23765	IL17RA	13.26
L-Glutamic Acid	9368	SLC9A3R1	13.26
L-Glutamic Acid	1520	CTSS	13.26
L-Glutamic Acid	9456	HOMER1	13.26
L-Glutamic Acid	128	ADH5	13.26
L-Glutamic Acid	6716	SRD5A2	13.26
L-Glutamic Acid	682	BSG	13.26
L-Glutamic Acid	1508	CTSB	13.26
L-Glutamic Acid	549	AUH	13.26
L-Glutamic Acid	29958	DMGDH	13.26
L-Glutamic Acid	1946	EFNA5	13.26
L-Glutamic Acid	3135	HLA-G	13.26
L-Glutamic Acid	5802	PTPRS	13.26
L-Glutamic Acid	5184	PEPD	13.26
L-Glutamic Acid	94056	SYAP1	13.26
L-Glutamic Acid	5743	PTGS2	13.26
L-Glutamic Acid	48	ACO1	13.26
L-Glutamic Acid	207	AKT1	13.26
L-Glutamic Acid	2623	GATA1	13.26
L-Glutamic Acid	1511	CTSG	13.26
L-Glutamic Acid	6997	TDGF1	13.26
L-Glutamic Acid	1001	CDH3	13.26
L-Glutamic Acid	80146	UXS1	13.26
L-Glutamic Acid	8870	IER3	13.26
L-Glutamic Acid	5027	P2RX7	13.26
L-Glutamic Acid	7299	TYR	13.26
L-Glutamic Acid	6513	SLC2A1	13.26
L-Glutamic Acid	1559	CYP2C9	13.26
L-Glutamic Acid	33	ACADL	13.26
L-Glutamic Acid	11112	HIBADH	13.26
L-Glutamic Acid	79869	CPSF7	13.26
L-Glutamic Acid	594855	CPLX3	13.26
L-Glutamic Acid	1662	DDX10	13.26
L-Glutamic Acid	286133	SCARA5	13.26
L-Glutamic Acid	2686	GGT7	13.26
L-Glutamic Acid	9255	AIMP1	13.26
L-Glutamic Acid	29914	UBIAD1	13.26
L-Glutamic Acid	6934	TCF7L2	13.26
L-Glutamic Acid	26060	APPL1	13.26
L-Glutamic Acid	55600	ITLN1	13.26
L-Glutamic Acid	221935	SDK1	13.26
L-Glutamic Acid	5165	PDK3	13.26
L-Glutamic Acid	23513	SCRIB	13.26
L-Glutamic Acid	4005	LMO2	13.26
L-Glutamic Acid	11035	RIPK3	13.26
L-Glutamic Acid	2181	ACSL3	13.26
L-Glutamic Acid	134145	FAM173B	13.26
L-Glutamic Acid	56896	DPYSL5	13.26
L-Glutamic Acid	8508	NIPSNAP1	13.26
L-Glutamic Acid	4040	LRP6	13.26
L-Glutamic Acid	6548	SLC9A1	13.26
L-Glutamic Acid	23204	ARL6IP1	13.26
L-Glutamic Acid	23648	SSBP3	13.26
L-Glutamic Acid	5972	REN	13.26
L-Glutamic Acid	64577	ALDH8A1	13.26
L-Glutamic Acid	54978	SLC35F6	13.26
L-Glutamic Acid	5069	PAPPA	13.26
L-Glutamic Acid	26059	ERC2	13.26
L-Glutamic Acid	666	BOK	13.26
L-Glutamic Acid	1855	DVL1	13.26
L-Glutamic Acid	497189	TIFAB	13.26
L-Glutamic Acid	1803	DPP4	13.26
L-Glutamic Acid	56850	GRIPAP1	13.26
L-Glutamic Acid	3638	INSIG1	13.26
L-Glutamic Acid	3251	HPRT1	13.26
L-Glutamic Acid	10327	AKR1A1	13.26
L-Glutamic Acid	27244	SESN1	13.26
L-Glutamic Acid	3858	KRT10	13.26
L-Glutamic Acid	5457	POU4F1	13.26
L-Glutamic Acid	3309	HSPA5	13.26
L-Glutamic Acid	84618	NT5C1A	13.26
L-Glutamic Acid	153364	MBLAC2	13.26
L-Glutamic Acid	3030	HADHA	13.26
L-Glutamic Acid	9963	SLC23A1	13.26
L-Glutamic Acid	7068	THRB	13.26
L-Glutamic Acid	165829	GPR156	13.26
L-Glutamic Acid	7052	TGM2	13.26
L-Glutamic Acid	10449	ACAA2	13.26
L-Glutamic Acid	170692	ADAMTS18	13.26
L-Glutamic Acid	1499	CTNNB1	13.26
L-Glutamic Acid	9375	TM9SF2	13.26
L-Glutamic Acid	10268	RAMP3	13.26
L-Glutamic Acid	272	AMPD3	13.26
L-Glutamic Acid	4218	RAB8A	13.26
L-Glutamic Acid	3552	IL1A	13.26
L-Glutamic Acid	6543	SLC8A2	13.26
L-Glutamic Acid	89874	SLC25A21	13.26
L-Glutamic Acid	79840	NHEJ1	13.26
L-Glutamic Acid	125061	AFMID	13.26
L-Glutamic Acid	284111	SLC13A5	13.26
L-Glutamic Acid	3605	IL17A	13.26
L-Glutamic Acid	975	CD81	13.26
L-Glutamic Acid	118142757	GUCA1A	13.26
L-Glutamic Acid	6573	SLC19A1	13.26
L-Glutamic Acid	11014	KDELR2	13.26
L-Glutamic Acid	117177	RAB3IP	13.26
L-Glutamic Acid	22	ABCB7	13.26
L-Glutamic Acid	83666	PARP9	13.26
L-Glutamic Acid	8292	COLQ	13.26
L-Glutamic Acid	7965	AIMP2	13.26
L-Glutamic Acid	23105	FSTL4	13.26
L-Glutamic Acid	5020	OXT	13.26
L-Glutamic Acid	581	BAX	13.26
L-Glutamic Acid	8600	TNFSF11	13.26
L-Glutamic Acid	10267	RAMP1	13.26
L-Glutamic Acid	1522	CTSZ	13.26
L-Glutamic Acid	1723	DHODH	13.26
L-Glutamic Acid	1144	CHRND	13.26
L-Glutamic Acid	23621	BACE1	13.26
L-Glutamic Acid	80736	SLC44A4	13.26
L-Glutamic Acid	3707	ITPKB	13.26
L-Glutamic Acid	4137	MAPT	13.26
L-Glutamic Acid	348980	HCN1	13.26
L-Glutamic Acid	145270	PRIMA1	13.26
L-Glutamic Acid	6198	RPS6KB1	13.26
L-Glutamic Acid	51009	DERL2	13.26
L-Glutamic Acid	3176	HNMT	13.26
L-Glutamic Acid	6855	SYP	13.26
L-Glutamic Acid	3419	IDH3A	13.26
L-Glutamic Acid	25989	ULK3	13.26
L-Glutamic Acid	54511	HMGCLL1	13.26
L-Glutamic Acid	5970	RELA	13.26
L-Glutamic Acid	10840	ALDH1L1	13.26
L-Glutamic Acid	4921	DDR2	13.26
L-Glutamic Acid	1728	NQO1	13.26
L-Glutamic Acid	5188	GATB	13.26
L-Glutamic Acid	92170	MTG1	13.26
L-Glutamic Acid	5310	PKD1	13.26
L-Glutamic Acid	43	ACHE	13.26
L-Glutamic Acid	1278	COL1A2	13.26
L-Glutamic Acid	57136	APMAP	13.26
L-Glutamic Acid	10254	STAM2	13.26
L-Glutamic Acid	10919	EHMT2	13.26
L-Glutamic Acid	64854	USP46	13.26
L-Glutamic Acid	10570	DPYSL4	13.26
L-Glutamic Acid	6616	SNAP25	13.26
L-Glutamic Acid	122945	NOXRED1	13.26
L-Glutamic Acid	246213	SLC17A8	13.26
L-Glutamic Acid	3092	HIP1	13.26
L-Glutamic Acid	55014	STX17	13.26
L-Glutamic Acid	3421	IDH3G	13.26
L-Glutamic Acid	8447	DOC2B	13.26
L-Glutamic Acid	7923	HSD17B8	13.26
L-Glutamic Acid	26002	MOXD1	13.26
L-Glutamic Acid	8694	DGAT1	13.26
L-Glutamic Acid	4761	NEUROD2	13.26
L-Glutamic Acid	79068	FTO	13.26
L-Glutamic Acid	7337	UBE3A	13.26
L-Glutamic Acid	51151	SLC45A2	13.26
L-Glutamic Acid	3172	HNF4A	13.26
L-Glutamic Acid	56898	BDH2	13.26
L-Glutamic Acid	6121	RPE65	13.26
L-Glutamic Acid	11051	NUDT21	13.26
L-Glutamic Acid	58526	MID1IP1	13.26
L-Glutamic Acid	350	APOH	13.26
L-Glutamic Acid	5831	PYCR1	13.26
L-Glutamic Acid	6553	SLC9A5	13.26
L-Glutamic Acid	23410	SIRT3	13.26
L-Glutamic Acid	1638	DCT	13.26
L-Glutamic Acid	11015	KDELR3	13.26
L-Glutamic Acid	120892	LRRK2	13.26
L-Glutamic Acid	23409	SIRT4	13.26
L-Glutamic Acid	8929	PHOX2B	13.26
L-Glutamic Acid	634	CEACAM1	13.26
L-Glutamic Acid	4224	MEP1A	13.26
L-Glutamic Acid	51078	THAP4	13.26
L-Glutamic Acid	84152	PPP1R1B	13.26
L-Glutamic Acid	29904	EEF2K	13.26
L-Glutamic Acid	9937	DCLRE1A	13.26
L-Glutamic Acid	1050	CEBPA	13.26
L-Glutamic Acid	2266	FGG	13.26
L-Glutamic Acid	55829	VIMP	13.26
L-Glutamic Acid	57505	AARS2	13.26
Estradiol	1719	DHFR	13.26
Estradiol	3202	HOXA5	13.26
Estradiol	2572	GAD2	13.26
Estradiol	2488	FSHB	13.26
Estradiol	972	CD74	13.26
Estradiol	1729	DIAPH1	13.26
Estradiol	9551	ATP5J2	13.26
Estradiol	22871	NLGN1	13.26
Estradiol	2729	GCLC	13.26
Estradiol	1761	DMRT1	13.26
Estradiol	3717	JAK2	13.26
Estradiol	6472	SHMT2	13.26
Estradiol	253430	IPMK	13.26
Estradiol	5618	PRLR	13.26
Estradiol	4825	NKX6-1	13.26
Estradiol	161291	TMEM30B	13.26
Estradiol	6783	SULT1E1	13.26
Estradiol	4282	MIF	13.26
Estradiol	2620	GAS2	13.26
Estradiol	23394	ADNP	13.26
Estradiol	123	PLIN2	13.26
Estradiol	133	ADM	13.26
Estradiol	91869	RFT1	13.26
Estradiol	57198	ATP8B2	13.26
Estradiol	1132	CHRM4	13.26
Estradiol	27089	UQCRQ	13.26
Estradiol	115004	MB21D1	13.26
Estradiol	1620	BRINP1	13.26
Estradiol	7291	TWIST1	13.26
Estradiol	6608	SMO	13.26
Estradiol	10497	UNC13B	13.26
Estradiol	3705	ITPK1	13.26
Estradiol	2193	FARSA	13.26
Estradiol	112755	STX1B	13.26
Estradiol	10948	STARD3	13.26
Estradiol	79812	MMRN2	13.26
Estradiol	87178	PNPT1	13.26
Estradiol	5306	PITPNA	13.26
Estradiol	9554	SEC22B	13.26
Estradiol	4792	NFKBIA	13.26
Estradiol	10514	MYBBP1A	13.26
Estradiol	1071	CETP	13.26
Estradiol	3622	ING2	13.26
Estradiol	1066	CES1	13.26
Estradiol	642938	FAM196A	13.26
Estradiol	51228	GLTP	13.26
Estradiol	80763	SPX	13.26
Estradiol	53630	BCO1	13.26
Estradiol	268	AMH	13.26
Estradiol	863	CBFA2T3	13.26
Estradiol	760	CA2	13.26
Estradiol	51744	CD244	13.26
Estradiol	54541	DDIT4	13.26
Estradiol	1482	NKX2-5	13.26
Estradiol	6779	STATH	13.26
Estradiol	2492	FSHR	13.26
Estradiol	6209	RPS15	13.26
Estradiol	2896	GRN	13.26
Estradiol	3209	HOXA13	13.26
Estradiol	624	BDKRB2	13.26
Estradiol	2742	GLRA2	13.26
Estradiol	8714	ABCC3	13.26
Estradiol	9825	SPATA2	13.26
Estradiol	4192	MDK	13.26
Estradiol	6887	TAL2	13.26
Estradiol	1909	EDNRA	13.26
Estradiol	6241	RRM2	13.26
Estradiol	10159	ATP6AP2	13.26
Estradiol	79689	STEAP4	13.26
Estradiol	6338	SCNN1B	13.26
Estradiol	124976	SPNS2	13.26
Estradiol	7482	WNT2B	13.26
Estradiol	338322	NLRP10	13.26
Estradiol	22933	SIRT2	13.26
Estradiol	18	ABAT	13.26
Estradiol	9510	ADAMTS1	13.26
Estradiol	1735	DIO3	13.26
Estradiol	10564	ARFGEF2	13.26
Estradiol	6789	STK4	13.26
Estradiol	170506	DHX36	13.26
Estradiol	4615	MYD88	13.26
Estradiol	362	AQP5	13.26
Estradiol	518	ATP5G3	13.26
Estradiol	183	AGT	13.26
Estradiol	84868	HAVCR2	13.26
Estradiol	1906	EDN1	13.26
Estradiol	23380	SRGAP2	13.26
Estradiol	10632	ATP5L	13.26
Estradiol	10253	SPRY2	13.26
Estradiol	8531	YBX3	13.26
Estradiol	54413	NLGN3	13.26
Estradiol	5205	ATP8B1	13.26
Estradiol	57605	PITPNM2	13.26
Estradiol	51804	SIX4	13.26
Estradiol	4734	NEDD4	13.26
Estradiol	8604	SLC25A12	13.26
Estradiol	7472	WNT2	13.26
Estradiol	121278	TPH2	13.26
Estradiol	6224	RPS20	13.26
Estradiol	388364	TMIGD1	13.26
Estradiol	197259	MLKL	13.26
Estradiol	376497	SLC27A1	13.26
Estradiol	41	ASIC1	13.26
Estradiol	3645	INSRR	13.26
Estradiol	128486	FITM2	13.26
Estradiol	2892	GRIA3	13.26
Estradiol	174	AFP	13.26
Estradiol	139411	PTCHD1	13.26
Estradiol	64410	KLHL25	13.26
Estradiol	1401	CRP	13.26
Estradiol	103	ADAR	13.26
Estradiol	1027	CDKN1B	13.26
Estradiol	57192	MCOLN1	13.26
Estradiol	57680	CHD8	13.26
Estradiol	3293	HSD17B3	13.26
Estradiol	5341	PLEK	13.26
Estradiol	25836	NIPBL	13.26
Estradiol	5156	PDGFRA	13.26
Estradiol	28964	GIT1	13.26
Estradiol	521	ATP5I	13.26
Estradiol	5879	RAC1	13.26
Estradiol	23451	SF3B1	13.26
Estradiol	83990	BRIP1	13.26
Estradiol	51389	RWDD1	13.26
Estradiol	7226	TRPM2	13.26
Estradiol	538	ATP7A	13.26
Estradiol	3748	KCNC3	13.26
Estradiol	6870	TACR3	13.26
Estradiol	3619	INCENP	13.26
Estradiol	7528	YY1	13.26
Estradiol	1942	EFNA1	13.26
Estradiol	3488	IGFBP5	13.26
Estradiol	10367	MICU1	13.26
Estradiol	389668	XKR9	13.26
Estradiol	7097	TLR2	13.26
Estradiol	747	DAGLA	13.26
Estradiol	23236	PLCB1	13.26
Estradiol	84725	PLEKHA8	13.26
Estradiol	9498	SLC4A8	13.26
Estradiol	2912	GRM2	13.26
Estradiol	9699	RIMS2	13.26
Estradiol	9475	ROCK2	13.26
Estradiol	8626	TP63	13.26
Estradiol	50807	ASAP1	13.26
Estradiol	10100	TSPAN2	13.26
Estradiol	8837	CFLAR	13.26
Estradiol	57462	KIAA1161	13.26
Estradiol	3284	HSD3B2	13.26
Estradiol	345611	IRGM	13.26
Estradiol	6507	SLC1A3	13.26
Estradiol	55022	PID1	13.26
Estradiol	1609	DGKQ	13.26
Estradiol	585	BBS4	13.26
Estradiol	241	ALOX5AP	13.26
Estradiol	1958	EGR1	13.26
Estradiol	9620	CELSR1	13.26
Estradiol	1948	EFNB2	13.26
Estradiol	3066	HDAC2	13.26
Estradiol	114	ADCY8	13.26
Estradiol	26471	NUPR1	13.26
Estradiol	137964	AGPAT6	13.26
Estradiol	81537	SGPP1	13.26
Estradiol	9540	TP53I3	13.26
Estradiol	2649	NR6A1	13.26
Estradiol	23109	DDN	13.26
Estradiol	10022	INSL5	13.26
Estradiol	55113	XKR8	13.26
Estradiol	5360	PLTP	13.26
Estradiol	23228	PLCL2	13.26
Estradiol	91851	CHRDL1	13.26
Estradiol	22999	RIMS1	13.26
Estradiol	9607	CARTPT	13.26
Estradiol	57521	RPTOR	13.26
Estradiol	51366	UBR5	13.26
Estradiol	5881	RAC3	13.26
Estradiol	84466	MEGF10	13.26
Estradiol	891	CCNB1	13.26
Estradiol	10396	ATP8A1	13.26
Estradiol	64855	FAM129B	13.26
Estradiol	158219	TTC39B	13.26
Estradiol	5311	PKD2	13.26
Estradiol	55012	PPP2R3C	13.26
Estradiol	332	BIRC5	13.26
Estradiol	85320	ABCC11	13.26
Estradiol	215	ABCD1	13.26
Estradiol	26278	SACS	13.26
Estradiol	2637	GBX2	13.26
Estradiol	575	ADGRB1	13.26
Estradiol	768239	PSAPL1	13.26
Estradiol	9289	ADGRG1	13.26
Estradiol	389610	XKR5	13.26
Estradiol	5207	PFKFB1	13.26
Estradiol	9150	CTDP1	13.26
Estradiol	2246	FGF1	13.26
Estradiol	513	ATP5D	13.26
Estradiol	514	ATP5E	13.26
Estradiol	79084	WDR77	13.26
Estradiol	65010	SLC26A6	13.26
Estradiol	55885	LMO3	13.26
Estradiol	90417	KNSTRN	13.26
Estradiol	1209	CLPTM1	13.26
Estradiol	1491	CTH	13.26
Estradiol	63826	SRR	13.26
Estradiol	5336	PLCG2	13.26
Estradiol	387129	NPSR1	13.26
Estradiol	2022	ENG	13.26
Estradiol	1496	CTNNA2	13.26
Estradiol	9495	AKAP5	13.26
Estradiol	5999	RGS4	13.26
Estradiol	5026	P2RX5	13.26
Estradiol	947	CD34	13.26
Estradiol	498	ATP5A1	13.26
Estradiol	2069	EREG	13.26
Estradiol	84879	MFSD2A	13.26
Estradiol	55697	VAC14	13.26
Estradiol	9455	HOMER2	13.26
Estradiol	643246	MAP1LC3B2	13.26
Estradiol	7130	TNFAIP6	13.26
Estradiol	93649	MYOCD	13.26
Estradiol	55897	MESP1	13.26
Estradiol	2624	GATA2	13.26
Estradiol	23461	ABCA5	13.26
Estradiol	149563	C1orf64	13.26
Estradiol	57103	TIGAR	13.26
Estradiol	5925	RB1	13.26
Estradiol	59340	HRH4	13.26
Estradiol	23209	MLC1	13.26
Estradiol	26047	CNTNAP2	13.26
Estradiol	5532	PPP3CB	13.26
Estradiol	29127	RACGAP1	13.26
Estradiol	2832	NPBWR2	13.26
Estradiol	5245	PHB	13.26
Estradiol	5024	P2RX3	13.26
Estradiol	346	APOC4	13.26
Estradiol	5563	PRKAA2	13.26
Estradiol	4669	NAGLU	13.26
Estradiol	5187	PER1	13.26
Estradiol	27109	ATP5S	13.26
Estradiol	2208	FCER2	13.26
Estradiol	7415	VCP	13.26
Estradiol	1181	CLCN2	13.26
Estradiol	59338	PLEKHA1	13.26
Estradiol	22953	P2RX2	13.26
Estradiol	10087	COL4A3BP	13.26
Estradiol	10057	ABCC5	13.26
Estradiol	7099	TLR4	13.26
Estradiol	5901	RAN	13.26
Estradiol	221476	PI16	13.26
Estradiol	6572	SLC18A3	13.26
Estradiol	7881	KCNAB1	13.26
Estradiol	5155	PDGFB	13.26
Estradiol	445	ASS1	13.26
Estradiol	4327	MMP19	13.26
Estradiol	344758	GPR149	13.26
Estradiol	3169	FOXA1	13.26
Estradiol	10197	PSME3	13.26
Estradiol	5660	PSAP	13.26
Estradiol	5371	PML	13.26
Estradiol	79814	AGMAT	13.26
Estradiol	84251	SGIP1	13.26
Estradiol	6804	STX1A	13.26
Estradiol	7837	PXDN	13.26
Estradiol	81930	KIF18A	13.26
Estradiol	7784	ZP3	13.26
Estradiol	388931	MFSD2B	13.26
Estradiol	171425	CLYBL	13.26
Estradiol	2254	FGF9	13.26
Estradiol	5530	PPP3CA	13.26
Estradiol	1407	CRY1	13.26
Estradiol	83875	BCO2	13.26
Estradiol	7009	TMBIM6	13.26
Estradiol	168620	BHLHA15	13.26
Estradiol	55920	RCC2	13.26
Estradiol	10351	ABCA8	13.26
Estradiol	3565	IL4	13.26
Estradiol	22906	TRAK1	13.26
Estradiol	1734	DIO2	13.26
Estradiol	4824	NKX3-1	13.26
Estradiol	112817	HOGA1	13.26
Estradiol	9575	CLOCK	13.26
Estradiol	5007	OSBP	13.26
Estradiol	10170	DHRS9	13.26
Estradiol	5729	PTGDR	13.26
Estradiol	8660	IRS2	13.26
Estradiol	8622	PDE8B	13.26
Estradiol	57731	SPTBN4	13.26
Estradiol	27023	FOXB1	13.26
Estradiol	6901	TAZ	13.26
Estradiol	11277	TREX1	13.26
Estradiol	23558	WBP2	13.26
Estradiol	1894	ECT2	13.26
Estradiol	2931	GSK3A	13.26
Estradiol	23256	SCFD1	13.26
Estradiol	11052	CPSF6	13.26
Estradiol	5978	REST	13.26
Estradiol	2899	GRIK3	13.26
Estradiol	8564	KMO	13.26
Estradiol	26154	ABCA12	13.26
Estradiol	6337	SCNN1A	13.26
Estradiol	351	APP	13.26
Estradiol	2066	ERBB4	13.26
Estradiol	324	APC	13.26
Estradiol	1645	AKR1C1	13.26
Estradiol	3975	LHX1	13.26
Estradiol	5313	PKLR	13.26
Estradiol	523	ATP6V1A	13.26
Estradiol	388135	C15orf59	13.26
Estradiol	55809	TRERF1	13.26
Estradiol	26052	DNM3	13.26
Estradiol	21	ABCA3	13.26
Estradiol	4534	MTM1	13.26
Estradiol	6910	TBX5	13.26
Estradiol	5741	PTH	13.26
Estradiol	7222	TRPC3	13.26
Estradiol	84034	EMILIN2	13.26
Estradiol	509	ATP5C1	13.26
Estradiol	84193	SETD3	13.26
Estradiol	114885	OSBPL11	13.26
Estradiol	950	SCARB2	13.26
Estradiol	653	BMP5	13.26
Estradiol	1374	CPT1A	13.26
Estradiol	6262	RYR2	13.26
Estradiol	79624	ARMT1	13.26
Estradiol	80303	EFHD1	13.26
Estradiol	1429	CRYZ	13.26
Estradiol	7110	TMF1	13.26
Estradiol	7536	SF1	13.26
Estradiol	375323	LHFPL4	13.26
Estradiol	3156	HMGCR	13.26
Estradiol	375387	NRROS	13.26
Estradiol	3624	INHBA	13.26
Estradiol	2046	EPHA8	13.26
Estradiol	1131	CHRM3	13.26
Estradiol	6812	STXBP1	13.26
Estradiol	4751	NEK2	13.26
Estradiol	135	ADORA2A	13.26
Estradiol	2890	GRIA1	13.26
Estradiol	10347	ABCA7	13.26
Estradiol	10461	MERTK	13.26
Estradiol	859	CAV3	13.26
Estradiol	2743	GLRB	13.26
Estradiol	79142	PHF23	13.26
Estradiol	4513	COX2	13.26
Estradiol	4208	MEF2C	13.26
Estradiol	3487	IGFBP4	13.26
Estradiol	527	ATP6V0C	13.26
Estradiol	23417	MLYCD	13.26
Estradiol	226	ALDOA	13.26
Estradiol	7432	VIP	13.26
Estradiol	572	BAD	13.26
Estradiol	7114	TMSB4X	13.26
Estradiol	948	CD36	13.26
Estradiol	4160	MC4R	13.26
Estradiol	7080	NKX2-1	13.26
Estradiol	11337	GABARAP	13.26
Estradiol	6721	SREBF2	13.26
Estradiol	6869	TACR1	13.26
Estradiol	7049	TGFBR3	13.26
Estradiol	1020	CDK5	13.26
Estradiol	7161	TP73	13.26
Estradiol	3037	HAS2	13.26
Estradiol	6777	STAT5B	13.26
Estradiol	358	AQP1	13.26
Estradiol	8912	CACNA1H	13.26
Estradiol	8516	ITGA8	13.26
Estradiol	5153	PDE1B	13.26
Estradiol	26061	HACL1	13.26
Estradiol	25791	NGEF	13.26
Estradiol	9619	ABCG1	13.26
Estradiol	730249	IRG1	13.26
Estradiol	9218	VAPA	13.26
Estradiol	5319	PLA2G1B	13.26
Estradiol	4693	NDP	13.26
Estradiol	2247	FGF2	13.26
Estradiol	401190	RGS7BP	13.26
Estradiol	55254	TMEM39A	13.26
Estradiol	64581	CLEC7A	13.26
Estradiol	84687	PPP1R9B	13.26
Estradiol	9868	TOMM70A	13.26
Estradiol	9181	ARHGEF2	13.26
Estradiol	54920	DUS2	13.26
Estradiol	3625	INHBB	13.26
Estradiol	156	ADRBK1	13.26
Estradiol	9213	XPR1	13.26
Estradiol	654	BMP6	13.26
Estradiol	22930	RAB3GAP1	13.26
Estradiol	5142	PDE4B	13.26
Estradiol	4142	MAS1	13.26
Estradiol	150465	TTL	13.26
Estradiol	2730	GCLM	13.26
Estradiol	5764	PTN	13.26
Estradiol	3283	HSD3B1	13.26
Estradiol	6722	SRF	13.26
Estradiol	406	ARNTL	13.26
Estradiol	6339	SCNN1D	13.26
Estradiol	3208	HPCA	13.26
Estradiol	4967	OGDH	13.26
Estradiol	57194	ATP10A	13.26
Estradiol	1081	CGA	13.26
Estradiol	340273	ABCB5	13.26
Estradiol	113451	AZIN2	13.26
Estradiol	100131897	FAM196B	13.26
Estradiol	4762	NEUROG1	13.26
Estradiol	2692	GHRHR	13.26
Estradiol	1889	ECE1	13.26
Estradiol	729993	SHISA9	13.26
Estradiol	6340	SCNN1G	13.26
Estradiol	4157	MC1R	13.26
Estradiol	84869	CBR4	13.26
Estradiol	5582	PRKCG	13.26
Estradiol	383	ARG1	13.26
Estradiol	6648	SOD2	13.26
Estradiol	2475	MTOR	13.26
Estradiol	9637	FEZ2	13.26
Estradiol	4718	NDUFC2	13.26
Estradiol	6938	TCF12	13.26
Estradiol	114786	XKR4	13.26
Estradiol	117	ADCYAP1R1	13.26
Estradiol	653464	SRGAP2C	13.26
Estradiol	1133	CHRM5	13.26
Estradiol	55754	TMEM30A	13.26
Estradiol	3643	INSR	13.26
Estradiol	2297	FOXD1	13.26
Estradiol	8195	MKKS	13.26
Estradiol	2629	GBA	13.26
Estradiol	440829	SHISA8	13.26
Estradiol	59341	TRPV4	13.26
Estradiol	7913	DEK	13.26
Estradiol	8572	PDLIM4	13.26
Estradiol	54664	TMEM106B	13.26
Estradiol	516	ATP5G1	13.26
Estradiol	7471	WNT1	13.26
Estradiol	339403	RXFP4	13.26
Estradiol	5551	PRF1	13.26
Estradiol	9370	ADIPOQ	13.26
Estradiol	653361	NCF1	13.26
Estradiol	2569	GABRR1	13.26
Estradiol	6495	SIX1	13.26
Estradiol	8178	ELL	13.26
Estradiol	11005	SPINK5	13.26
Estradiol	2688	GH1	13.26
Estradiol	5997	RGS2	13.26
Estradiol	2125	EVPL	13.26
Estradiol	140947	DCANP1	13.26
Estradiol	134957	STXBP5	13.26
Estradiol	4509	ATP8	13.26
Estradiol	771	CA12	13.26
Estradiol	4900	NRGN	13.26
Estradiol	267020	ATP5L2	13.26
Estradiol	84524	ZC3H8	13.26
Estradiol	6167	RPL37	13.26
Estradiol	80279	CDK5RAP3	13.26
Estradiol	161247	FITM1	13.26
Estradiol	23760	PITPNB	13.26
Estradiol	10413	YAP1	13.26
Estradiol	51548	SIRT6	13.26
Estradiol	1545	CYP1B1	13.26
Estradiol	3192	HNRNPU	13.26
Estradiol	9241	NOG	13.26
Estradiol	998	CDC42	13.26
Estradiol	5816	PVALB	13.26
Estradiol	522	ATP5J	13.26
Estradiol	81631	MAP1LC3B	13.26
Estradiol	546	ATRX	13.26
Estradiol	729956	SHISA7	13.26
Estradiol	3954	LETM1	13.26
Estradiol	7855	FZD5	13.26
Estradiol	3745	KCNB1	13.26
Estradiol	9563	H6PD	13.26
Estradiol	8772	FADD	13.26
Estradiol	80772	CPTP	13.26
Estradiol	266743	NPAS4	13.26
Estradiol	3623	INHA	13.26
Estradiol	3784	KCNQ1	13.26
Estradiol	2648	KAT2A	13.26
Estradiol	217	ALDH2	13.26
Estradiol	440738	MAP1LC3C	13.26
Estradiol	6506	SLC1A2	13.26
Estradiol	1644	DDC	13.26
Estradiol	10116	FEM1B	13.26
Estradiol	201163	FLCN	13.26
Estradiol	25	ABL1	13.26
Estradiol	2911	GRM1	13.26
Estradiol	55159	RFWD3	13.26
Estradiol	152789	JAKMIP1	13.26
Estradiol	338	APOB	13.26
Estradiol	10215	OLIG2	13.26
Estradiol	6538	SLC6A11	13.26
Estradiol	2059	EPS8	13.26
Estradiol	1636	ACE	13.26
Estradiol	10252	SPRY1	13.26
Estradiol	229	ALDOB	13.26
Estradiol	57673	BEND3	13.26
Estradiol	2539	G6PD	13.26
Estradiol	2074	ERCC6	13.26
Estradiol	9759	HDAC4	13.26
Estradiol	29082	CHMP4A	13.26
Estradiol	57205	ATP10D	13.26
Estradiol	8001	GLRA3	13.26
Estradiol	10786	SLC17A3	13.26
Estradiol	1277	COL1A1	13.26
Estradiol	140775	SMCR8	13.26
Estradiol	2741	GLRA1	13.26
Estradiol	3815	KIT	13.26
Estradiol	84062	DTNBP1	13.26
Estradiol	230	ALDOC	13.26
Estradiol	1666	DECR1	13.26
Estradiol	4481	MSR1	13.26
Estradiol	10928	RALBP1	13.26
Estradiol	10938	EHD1	13.26
Estradiol	4478	MSN	13.26
Estradiol	10226	PLIN3	13.26
Estradiol	8467	SMARCA5	13.26
Estradiol	2893	GRIA4	13.26
Estradiol	148229	ATP8B3	13.26
Estradiol	8289	ARID1A	13.26
Estradiol	157506	RDH10	13.26
Estradiol	181	AGRP	13.26
Estradiol	66008	TRAK2	13.26
Estradiol	9731	CEP104	13.26
Estradiol	7057	THBS1	13.26
Estradiol	10615	SPAG5	13.26
Estradiol	57599	WDR48	13.26
Estradiol	7702	ZNF143	13.26
Estradiol	6240	RRM1	13.26
Estradiol	1589	CYP21A2	13.26
Estradiol	2150	F2RL1	13.26
Estradiol	2972	BRF1	13.26
Estradiol	1572	CYP2F1	13.26
Estradiol	7298	TYMS	13.26
Estradiol	3848	KRT1	13.26
Estradiol	51573	GDE1	13.26
Estradiol	1584	CYP11B1	13.26
Estradiol	4216	MAP3K4	13.26
Estradiol	3960	LGALS4	13.26
Estradiol	5447	POR	13.26
Estradiol	5179	PENK	13.26
Estradiol	2731	GLDC	13.26
Estradiol	89	ACTN3	13.26
Estradiol	6590	SLPI	13.26
Estradiol	2876	GPX1	13.26
Estradiol	539	ATP5O	13.26
Estradiol	6510	SLC1A5	13.26
Estradiol	2056	EPO	13.26
Estradiol	6926	TBX3	13.26
Estradiol	2281	FKBP1B	13.26
Estradiol	222962	SLC29A4	13.26
Estradiol	583	BBS2	13.26
Estradiol	51071	DERA	13.26
Estradiol	6502	SKP2	13.26
Estradiol	1373	CPS1	13.26
Estradiol	9188	DDX21	13.26
Estradiol	5025	P2RX4	13.26
Estradiol	55328	RNLS	13.26
Estradiol	6850	SYK	13.26
Estradiol	49855	SCAPER	13.26
Estradiol	6446	SGK1	13.26
Estradiol	6521	SLC4A1	13.26
Estradiol	9456	HOMER1	13.26
Estradiol	3930	LBR	13.26
Estradiol	27086	FOXP1	13.26
Estradiol	1128	CHRM1	13.26
Estradiol	55143	CDCA8	13.26
Estradiol	286046	XKR6	13.26
Estradiol	658	BMPR1B	13.26
Estradiol	766	CA7	13.26
Estradiol	128866	CHMP4B	13.26
Estradiol	1946	EFNA5	13.26
Estradiol	4023	LPL	13.26
Estradiol	5802	PTPRS	13.26
Estradiol	10533	ATG7	13.26
Estradiol	112744	IL17F	13.26
Estradiol	3416	IDE	13.26
Estradiol	142	PARP1	13.26
Estradiol	225	ABCD2	13.26
Estradiol	6317	SERPINB3	13.26
Estradiol	2623	GATA1	13.26
Estradiol	5176	SERPINF1	13.26
Estradiol	3486	IGFBP3	13.26
Estradiol	4880	NPPC	13.26
Estradiol	10056	FARSB	13.26
Estradiol	1001	CDH3	13.26
Estradiol	11117	EMILIN1	13.26
Estradiol	79809	TTC21B	13.26
Estradiol	8870	IER3	13.26
Estradiol	7349	UCN	13.26
Estradiol	5027	P2RX7	13.26
Estradiol	8737	RIPK1	13.26
Estradiol	27232	GNMT	13.26
Estradiol	4923	NTSR1	13.26
Estradiol	26	AOC1	13.26
Estradiol	5745	PTH1R	13.26
Estradiol	79869	CPSF7	13.26
Estradiol	286133	SCARA5	13.26
Estradiol	51542	VPS54	13.26
Estradiol	55625	ZDHHC7	13.26
Estradiol	2900	GRIK4	13.26
Estradiol	343702	XKR7	13.26
Estradiol	1149	CIDEA	13.26
Estradiol	55600	ITLN1	13.26
Estradiol	221935	SDK1	13.26
Estradiol	7166	TPH1	13.26
Estradiol	401258	RAB44	13.26
Estradiol	26207	PITPNC1	13.26
Estradiol	8508	NIPSNAP1	13.26
Estradiol	89780	WNT3A	13.26
Estradiol	79664	ICE2	13.26
Estradiol	6548	SLC9A1	13.26
Estradiol	8932	MBD2	13.26
Estradiol	1601	DAB2	13.26
Estradiol	285671	RNF180	13.26
Estradiol	4861	NPAS1	13.26
Estradiol	5069	PAPPA	13.26
Estradiol	7301	TYRO3	13.26
Estradiol	9958	USP15	13.26
Estradiol	1201	CLN3	13.26
Estradiol	4504	MT3	13.26
Estradiol	1855	DVL1	13.26
Estradiol	497189	TIFAB	13.26
Estradiol	123041	SLC24A4	13.26
Estradiol	515	ATP5F1	13.26
Estradiol	3858	KRT10	13.26
Estradiol	55840	EAF2	13.26
Estradiol	128637	TBC1D20	13.26
Estradiol	2023	ENO1	13.26
Estradiol	79085	SLC25A23	13.26
Estradiol	1646	AKR1C2	13.26
Estradiol	4552	MTRR	13.26
Estradiol	5621	PRNP	13.26
Estradiol	2752	GLUL	13.26
Estradiol	29937	NENF	13.26
Estradiol	3605	IL17A	13.26
Estradiol	3685	ITGAV	13.26
Estradiol	874	CBR3	13.26
Estradiol	8013	NR4A3	13.26
Estradiol	27122	DKK3	13.26
Estradiol	1991	ELANE	13.26
Estradiol	7314	UBB	13.26
Estradiol	23379	ICE1	13.26
Estradiol	23105	FSTL4	13.26
Estradiol	581	BAX	13.26
Estradiol	5806	PTX3	13.26
Estradiol	8600	TNFSF11	13.26
Estradiol	23120	ATP10B	13.26
Estradiol	6736	SRY	13.26
Estradiol	8879	SGPL1	13.26
Estradiol	154664	ABCA13	13.26
Estradiol	506	ATP5B	13.26
Estradiol	64844	2024-03-07	13.26
Estradiol	4036	LRP2	13.26
Estradiol	23621	BACE1	13.26
Estradiol	5324	PLAG1	13.26
Estradiol	7405	UVRAG	13.26
Estradiol	3707	ITPKB	13.26
Estradiol	4547	MTTP	13.26
Estradiol	2168	FABP1	13.26
Estradiol	558	AXL	13.26
Estradiol	5991	RFX3	13.26
Estradiol	9380	GRHPR	13.26
Estradiol	5515	PPP2CA	13.26
Estradiol	23710	GABARAPL1	13.26
Estradiol	6855	SYP	13.26
Estradiol	55023	PHIP	13.26
Estradiol	246	ALOX15	13.26
Estradiol	1585	CYP11B2	13.26
Estradiol	27158	NDOR1	13.26
Estradiol	10858	CYP46A1	13.26
Estradiol	10058	ABCB6	13.26
Estradiol	51083	GAL	13.26
Estradiol	5310	PKD1	13.26
Estradiol	29105	CFAP20	13.26
Estradiol	10220	GDF11	13.26
Estradiol	1278	COL1A2	13.26
Estradiol	2901	GRIK5	13.26
Estradiol	388336	SHISA6	13.26
Estradiol	55353	LAPTM4B	13.26
Estradiol	25928	SOSTDC1	13.26
Estradiol	1778	DYNC1H1	13.26
Estradiol	440503	PLIN5	13.26
Estradiol	58488	PCTP	13.26
Estradiol	2002	ELK1	13.26
Estradiol	7923	HSD17B8	13.26
Estradiol	22863	ATG14	13.26
Estradiol	50846	DHH	13.26
Estradiol	9985	REC8	13.26
Estradiol	10476	ATP5H	13.26
Estradiol	9600	PITPNM1	13.26
Estradiol	114781	BTBD9	13.26
Estradiol	9131	AIFM1	13.26
Estradiol	8850	KAT2B	13.26
Estradiol	2831	NPBWR1	13.26
Estradiol	3972	LHB	13.26
Estradiol	2203	FBP1	13.26
Estradiol	11051	NUDT21	13.26
Estradiol	5167	ENPP1	13.26
Estradiol	4926	NUMA1	13.26
Estradiol	6553	SLC9A5	13.26
Estradiol	11345	GABARAPL2	13.26
Estradiol	9638	FEZ1	13.26
Estradiol	578	BAK1	13.26
Estradiol	1109	AKR1C4	13.26
Estradiol	1408	CRY2	13.26
Estradiol	8379	MAD1L1	13.26
Estradiol	2516	NR5A1	13.26
Estradiol	517	ATP5G2	13.26
Estradiol	84152	PPP1R1B	13.26
Estradiol	2915	GRM5	13.26
Estradiol	30008	EFEMP2	13.26
Estradiol	6928	HNF1B	13.26
Estradiol	8938	BAIAP3	13.26
Estradiol	8647	ABCB11	13.26
Estradiol	89845	ABCC10	13.26
Estradiol	2898	GRIK2	13.26
Glycine	1719	DHFR	13.26
Glycine	4693	NDP	13.26
Glycine	1134	CHRNA1	13.26
Glycine	22871	NLGN1	13.26
Glycine	864	RUNX3	13.26
Glycine	6354	CCL7	13.26
Glycine	2332	FMR1	13.26
Glycine	55231	CCDC87	13.26
Glycine	2038	EPB42	13.26
Glycine	54363	HAO1	13.26
Glycine	30012	TLX3	13.26
Glycine	170370	FAM170B	13.26
Glycine	54963	UCKL1	13.26
Glycine	5914	RARA	13.26
Glycine	100131897	FAM196B	13.26
Glycine	2272	FHIT	13.26
Glycine	51074	APIP	13.26
Glycine	8651	SOCS1	13.26
Glycine	2636	GBX1	13.26
Glycine	51156	SERPINA10	13.26
Glycine	151056	PLB1	13.26
Glycine	83549	UCK1	13.26
Glycine	6648	SOD2	13.26
Glycine	7371	UCK2	13.26
Glycine	3600	IL15	13.26
Glycine	25974	MMACHC	13.26
Glycine	282679	AQP11	13.26
Glycine	1137	CHRNA4	13.26
Glycine	2235	FECH	13.26
Glycine	9580	SOX13	13.26
Glycine	22865	SLITRK3	13.26
Glycine	5649	RELN	13.26
Glycine	7477	WNT7B	13.26
Glycine	1066	CES1	13.26
Glycine	2629	GBA	13.26
Glycine	11163	NUDT4	13.26
Glycine	642938	FAM196A	13.26
Glycine	2660	MSTN	13.26
Glycine	2352	FOLR3	13.26
Glycine	4522	MTHFD1	13.26
Glycine	1586	CYP17A1	13.26
Glycine	1142	CHRNB3	13.26
Glycine	135293	PM20D2	13.26
Glycine	10861	SLC26A1	13.26
Glycine	6323	SCN1A	13.26
Glycine	2185	PTK2B	13.26
Glycine	51176	LEF1	13.26
Glycine	2934	GSN	13.26
Glycine	6659	SOX4	13.26
Glycine	6241	RRM2	13.26
Glycine	23382	AHCYL2	13.26
Glycine	112476	PRRT2	13.26
Glycine	23456	ABCB10	13.26
Glycine	1428	CRYM	13.26
Glycine	3779	KCNMB1	13.26
Glycine	6905	TBCE	13.26
Glycine	132864	CPEB2	13.26
Glycine	5813	PURA	13.26
Glycine	132	ADK	13.26
Glycine	3263	HPX	13.26
Glycine	3658	IREB2	13.26
Glycine	9962	SLC23A2	13.26
Glycine	266743	NPAS4	13.26
Glycine	3623	INHA	13.26
Glycine	124975	GGT6	13.26
Glycine	51733	UPB1	13.26
Glycine	123688	HYKK	13.26
Glycine	7143	TNR	13.26
Glycine	217	ALDH2	13.26
Glycine	1644	DDC	13.26
Glycine	56953	NT5M	13.26
Glycine	10658	CELF1	13.26
Glycine	54413	NLGN3	13.26
Glycine	9896	FIG4	13.26
Glycine	1384	CRAT	13.26
Glycine	50944	SHANK1	13.26
Glycine	27430	MAT2B	13.26
Glycine	3350	HTR1A	13.26
Glycine	2309	FOXO3	13.26
Glycine	7783	ZP2	13.26
Glycine	10314	LANCL1	13.26
Glycine	6538	SLC6A11	13.26
Glycine	5090	PBX3	13.26
Glycine	132949	AASDH	13.26
Glycine	2059	EPS8	13.26
Glycine	84245	MRI1	13.26
Glycine	4204	MECP2	13.26
Glycine	11202	KLK8	13.26
Glycine	121278	TPH2	13.26
Glycine	6715	SRD5A1	13.26
Glycine	229	ALDOB	13.26
Glycine	122706	PSMB11	13.26
Glycine	7421	VDR	13.26
Glycine	1139	CHRNA7	13.26
Glycine	51727	CMPK1	13.26
Glycine	230	ALDOC	13.26
Glycine	64428	NARFL	13.26
Glycine	55256	ADI1	13.26
Glycine	4856	NOV	13.26
Glycine	51247	PAIP2	13.26
Glycine	1960	EGR3	13.26
Glycine	3418	IDH2	13.26
Glycine	7389	UROD	13.26
Glycine	3659	IRF1	13.26
Glycine	51540	SCLY	13.26
Glycine	11165	NUDT3	13.26
Glycine	7372	UMPS	13.26
Glycine	2643	GCH1	13.26
Glycine	1633	DCK	13.26
Glycine	3091	HIF1A	13.26
Glycine	50484	RRM2B	13.26
Glycine	10797	MTHFD2	13.26
Glycine	23236	PLCB1	13.26
Glycine	4524	MTHFR	13.26
Glycine	104	ADARB1	13.26
Glycine	6611	SMS	13.26
Glycine	5631	PRPS1	13.26
Glycine	347862	PDDC1	13.26
Glycine	9731	CEP104	13.26
Glycine	5581	PRKCE	13.26
Glycine	8837	CFLAR	13.26
Glycine	151531	UPP2	13.26
Glycine	57152	SLURP1	13.26
Glycine	944	TNFSF8	13.26
Glycine	2683	B4GALT1	13.26
Glycine	6240	RRM1	13.26
Glycine	5562	PRKAA1	13.26
Glycine	94241	TP53INP1	13.26
Glycine	440073	IQSEC3	13.26
Glycine	26164	MTG2	13.26
Glycine	151306	GPBAR1	13.26
Glycine	642	BLMH	13.26
Glycine	153218	SPINK13	13.26
Glycine	3071	NCKAP1L	13.26
Glycine	81034	SLC25A32	13.26
Glycine	51761	ATP8A2	13.26
Glycine	8399	PLA2G10	13.26
Glycine	865	CBFB	13.26
Glycine	160428	ALDH1L2	13.26
Glycine	1841	DTYMK	13.26
Glycine	2731	GLDC	13.26
Glycine	89	ACTN3	13.26
Glycine	1806	DPYD	13.26
Glycine	1836	SLC26A2	13.26
Glycine	91851	CHRDL1	13.26
Glycine	9607	CARTPT	13.26
Glycine	54938	SARS2	13.26
Glycine	23175	LPIN1	13.26
Glycine	51312	SLC25A37	13.26
Glycine	11315	PARK7	13.26
Glycine	8898	MTMR2	13.26
Glycine	2693	GHSR	13.26
Glycine	27242	TNFRSF21	13.26
Glycine	54677	CROT	13.26
Glycine	2548	GAA	13.26
Glycine	2653	GCSH	13.26
Glycine	9536	PTGES	13.26
Glycine	2056	EPO	13.26
Glycine	57817	HAMP	13.26
Glycine	5498	PPOX	13.26
Glycine	6690	SPINK1	13.26
Glycine	51071	DERA	13.26
Glycine	390243	IZUMO1R	13.26
Glycine	6850	SYK	13.26
Glycine	128	ADH5	13.26
Glycine	163255	ZNF540	13.26
Glycine	1815	DRD4	13.26
Glycine	3714	JAG2	13.26
Glycine	494143	CHAC2	13.26
Glycine	22849	CPEB3	13.26
Glycine	353	APRT	13.26
Glycine	1141	CHRNB2	13.26
Glycine	80315	CPEB4	13.26
Glycine	54658	UGT1A1	13.26
Glycine	1136	CHRNA3	13.26
Glycine	1716	DGUOK	13.26
Glycine	3673	ITGA2	13.26
Glycine	9314	KLF4	13.26
Glycine	115111	SLC26A7	13.26
Glycine	2348	FOLR1	13.26
Glycine	2257	FGF12	13.26
Glycine	167	CRISP1	13.26
Glycine	5538	PPT1	13.26
Glycine	57829	ZP4	13.26
Glycine	477	ATP1A2	13.26
Glycine	10768	AHCYL1	13.26
Glycine	51738	GHRL	13.26
Glycine	10247	HRSP12	13.26
Glycine	387129	NPSR1	13.26
Glycine	79066	METTL16	13.26
Glycine	2055	CLN8	13.26
Glycine	2686	GGT7	13.26
Glycine	3145	HMBS	13.26
Glycine	9519	TBPL1	13.26
Glycine	80222	TARS2	13.26
Glycine	5244	ABCB4	13.26
Glycine	27102	EIF2AK1	13.26
Glycine	6932	TCF7	13.26
Glycine	262	AMD1	13.26
Glycine	8861	LDB1	13.26
Glycine	2326	FMO1	13.26
Glycine	26289	AK5	13.26
Glycine	2264	FGFR4	13.26
Glycine	8508	NIPSNAP1	13.26
Glycine	375611	SLC26A5	13.26
Glycine	191	AHCY	13.26
Glycine	56952	PRTFDC1	13.26
Glycine	7084	TK2	13.26
Glycine	55190	NUDT11	13.26
Glycine	200895	DHFRL1	13.26
Glycine	3251	HPRT1	13.26
Glycine	4482	MSRA	13.26
Glycine	10327	AKR1A1	13.26
Glycine	275	AMT	13.26
Glycine	3417	IDH1	13.26
Glycine	51043	ZBTB7B	13.26
Glycine	1140	CHRNB1	13.26
Glycine	5457	POU4F1	13.26
Glycine	3030	HADHA	13.26
Glycine	6939	TCF15	13.26
Glycine	4357	MPST	13.26
Glycine	116369	SLC26A8	13.26
Glycine	10449	ACAA2	13.26
Glycine	3690	ITGB3	13.26
[truncated: 20,055 more rows]

## Sheet: Sheet1
列1	1051
ESRRG
ESRRB
NCOA2
ESRRA
AHR
ANPEP
SOAT1
NPC1L1
NR1I2
PPARA
MMP25
DPP4
NR1I3
HDAC1
HGS
SRC
CPB1
IL4I1
PLEKHA1
RNASE3
CS
MDH2
ITPA
C8G
APRT
CTDSP1
LSM6
LHCGR
GNRHR
APP
CACNA2D1
GRIN2D
SRD5A3
CACNB1
GRIN1
PPARA
CACNA1A
ESRRG
CACNA1E
CACNA1G
GABRE
NCOA2
GRIN3B
GABRA5
GRIN2A
GABRP
GABRG2
SRD5A2
SRD5A1
CACNA1B
CACNB3
GABRB1
GABRB3
GABRA1
CACNG4
CACNG2
SULT2B1
GRIN2C
CACNG1
CYP11B2
CACNG6
CACNA1F
GABRA4
NOS2
ESRRA
GABRA2
NR1I3
GABRD
ESRRB
GRIN2B
SIGMAR1
GABRG3
CACNA1I
CACNA1D
CACNB2
CACNG8
GRIN3A
GABRG1
GABRB2
NR1I2
GABRA6
CACNG5
CACNA2D4
CACNA1S
GABRA3
CACNG7
CACNA1C
NR0B1
GABRQ
CACNA2D3
CACNB4
CACNA1H
CACNA2D2
CACNG3
SLC7A3
HRH1
SLC18A2
GABBR2
SLC7A4
HRH2
KARS
HRH4
GABBR1
HRH3
TH
TAT
FARSB
FARSA
FARS2
SLC7A8
PAH
ADH1B
TRDMT1
NAGA
ARF3
ISYNA1
PAEP
PLA2G2E
GSTZ1
PPARD
ARF1
PAPSS1
FBP2
ITPR1
GRIN3B
SHMT2
BAAT
GLYATL2
GRIN2C
GNMT
ALAS2
AGXT2
PIPOX
GLRA2
GABBR2
SHMT1
GRIN2A
GPR18
GSS
GCAT
GLRA3
GARS
AGXT
GATM
GLYAT
GABBR1
GLRB
ALAS1
GLYATL1
ANPEP
SOAT1
NPC1L1
MTR
METAP2
BHMT2
BHMT
MTRR
SLC7A3
SLC7A4
SLC7A2
SLC7A1
KARS
ADRA1D
ADORA1
ACTC1
GABRA1
FOLR3
CYP3A7-CYP3A51P
CA2
GLRA2
ADRA1A
AKR1B1
TAS1R2
GABRA5
GPX4
GPX2
GABRD
GABRB2
SERPINB4
GSTZ1
GSTM3
GABRA3
GPX5
ADRA2A
ESD
GLRX2
GSTK1
GABRG2
MMP9
ATP1A1
FOLR1
GSTO1
SLC18A1
GSTA1
GABRA6
MGST1
GABRQ
SFRP4
CA1
GABRP
GSTP1
CA6
ADRA2C
GSTA4
PAH
MGST3
RTCB
ADORA2A
GLRB
CA13
GPX6
ACTA2
HPGDS
CA5A
GABRB1
GLO1
GABRA2
GSTM5
CYP3A7
GSTM4
ADRA1B
GPX3
GSTM2
GABRE
CA3
CA9
GABRB3
GLRA3
GLRA1
GSR
GSTA5
GABRA4
ADRB2
ADORA3
GPX1
HAGH
ADRB3
GSTM1
LTC4S
CA7
CA5B
SERPINB3
CA14
GPX7
GABRG1
ATOX1
ADRA2B
GLRX
CYP3A4
GSTA3
GSS
ADORA2B
FOLR2
GSTT1
CA4
GSTA2
MGST2
GSTO2
FXYD2
GABRG3
ADRB1
ACTA1
GGT1
NAALAD2
GRM6
ADH1B
TRDMT1
NAGA
ISYNA1
PAEP
PLA2G2E
GSTZ1
PPARD
ARF1
PAPSS1
ITPR1
GABRA1
NR0B1
GRIN2D
GRIN2A
GABRA5
VDR
HTR7
RORA
GABRD
SIGMAR1
GABRB2
HTR3B
GABRA3
HTR3A
PPARA
DRD4
GABRG2
PTGER3
GABRA6
DBH
GABRQ
GABRP
SLC6A2
NR1I3
GRIN3A
SLC6A4
GRIN3B
DRD1
GABRA2
GRIN2B
DRD2
PTGER1
HTR1A
GABRB3
GABRA4
SLC18A2
PTGDR2
GRIN2C
CLEC4E
GABRG1
DRD3
GABRG3
DRD5
SLC6A3
PPAT
CTPS1
GLUL
CACNA1I
CACNG8
CACNA1S
NR0B1
CACNB4
GRIN2D
CACNA1E
GRIN2A
CACNA1B
CACNG1
CACNG6
CACNA2D4
PPARA
CACNA2D3
GRIN1
CACNG4
CACNG2
CACNA1F
CACNB2
GRIN3A
CACNA2D2
CACNA1H
CYP19A1
GRIN3B
SERPINB9
KLK2
GRIN2B
CACNG7
SULT2B1
CACNA1D
CYP11B1
CACNA2D1
CACNB1
SRD5A2
GRIN2C
TFF1
CACNG5
CACNA1C
CACNG3
SRD5A3
CACNA1A
CACNA1G
CACNB3
CYP11B2
SLC7A3
PCCB
SLC7A4
BHMT
VARS
SLC7A2
BCAT1
KARS
MTR
SLC7A1
METAP2
BHMT2
MTRR
GRIN3B
GABRB1
GABRA1
GABRA2
GRIN2B
CYP17A1
PGR
GRIN2D
GABRE
GRIN2A
GABRA5
GABRB3
GABRA4
GABRD
SIGMAR1
GABRB2
GABRA3
PPARA
NR3C1
GABRG2
GRIN2C
OPRK1
GABRG1
GABRA6
GABRQ
ORM1
GRIN1
GABRP
NR1I3
GABRG3
GRIN3A
COX8A
PLA2G1B
AKR1C3
ESRRG
HNF4G
COX1
PPT1
FABP6
ORM2
CHRNA4
TRAPPC3
FECH
ADH1C
COX4I1
COX6B1
RHO
BECN1
ADH1B
COX6A2
GPER1
ATP6
COX7B
COX7C
AKR1C1
PMP2
CYP2C8
COX3
ADH1A
COX6C
COX2
PAEP
COX5B
LALBA
GPBAR1
HDAC1
COX5A
COX7A1
AHR
DHODH
PTK2B
CPS1
ATP1A3
ATP1A2
NR1I3
VDR
RORA
CLEC4E
WARS
FARSA
FARS2
SLC7A8
TH
TAT
FARSB
WARS2
PAH
TARS
TARS2
KCNMA1
CKMT1B
PANX1
HOXA10
GAMT
VDR
SLC22A8
CKMT2
CKB
SLC22A6
CKM
CKMT1A
SLC22A11
SLC6A8
TAS2R16
SLC7A3
SLC7A4
SLC7A1
SLC7A2
KARS
SLC7A3
SLC7A4
SLC7A1
SLC7A2
KARS
HDAC2
RDH12
PTGDS
RETSAT
LRAT
ALDH1A2
RDH13
ALDH1A1
RDH11
DHRS4
DHRS3
RDH5
APOD
RDH14
RDH8
ALDH1A3
SHBG
AR
CYP19A1
PCCB
VARS
BCAT1
PNP
POLA1
CHRNA4
NR1I2
BECN1
ATP6
CYP19A1
TARS
TARS2
TOP1
NEIL2
TFRC
TF
CP
FEN1
FTH1
EGLN1
CYB5A
HBA1
HBA2
NEIL1
HDAC8
FXN
POLB
AHSP
SHBG
AR
CYP19A1
SERPINB3
GLRA1
GRIN1
CYB5A
PTGER3
PTGER4
DRD1
DRD2
ADRA2A
DDC
DRD3
DRD5
DRD4
FARS2
SLC7A8
FARSB
FARSA
PDE4B
PRKAB1
PRKAA2
PRKAG1
ACSS2
ACSL1
ADK
CREB1
HINT1
ADCY1
PDE4D
PRKAG2
PRKAA1
FBP1
PRKAG3
PRKAB2
AR
SHBG
CYP19A1
GAD2
GCLC
GCLM
NAGS
GLUD2
GOT1
ARG1
OTC
FOLH1
GRIN2B
SLC25A2
GAD1
GMPS
GPT2
GOT2
BCAT2
ABAT
ARG2
GRIN2D
GRM4
PSAT1
PCCB
SLC1A2
GRIN2A
GRM1
GRIA3
GATM
ASNS
EPRS
GRIA4
CPQ
SLC7A11
SLC1A6
SLC1A3
EARS2
OAT
GRM7
GRIA2
VARS
NADSYN1
GRIN2C
SLC7A2
ENPEP
GPT
GRIK4
GRM8
ALDH18A1
FPGS
GLS
SLC1A7
AADAT
GLUL
GRIN1
OPLAH
GLS2
SLC25A15
GRIK3
BCAT1
GRIK5
GGCX
DNPEP
GRIA1
SLC1A1
GRIN3A
OAZ1
PFAS
SLC7A1
GRIK1
FTCD
GLUD1
AASS
GRIK2
ESRRG
CHRNA4
NR1I2
BECN1
GPER1
ATP6
NCOA2
HSD17B2
HPGDS
OBP2A
GPRC5A
PSG5
IGFBP3
CYP26A1
LCN1
RXRB
CYP26B1
RXRA
PDK4
RARRES1
CYP26C1
CACNB1
CACNA1A
CACNB3
TRPM8
TRPA1
CACNA1F
OPRK1
CACNA1D
CACNB2
TRPV3
CACNA1S
CACNB4
CACNA1C
YARS2
YARS
PDE4B
PRKAB1
PRKAA2
PRKAG1
ACSS2
ACSL1
ADK
CREB1
HINT1
ADCY1
PDE4D
PRKAG2
PRKAA1
FBP1
PRKAB2
PRKAG3
PDE4B
PRKAB1
PRKAA2
PRKAG1
ACSS2
ACSL1
ADK
CREB1
HINT1
ADCY1
PDE4D
PRKAG2
PRKAA1
FBP1
PRKAB2
PRKAG3
SHBG
AR
HSD17B2
PPARA
GRIN3B
GABRG2
GABRB1
GABRA1
GRIN2C
GABRA2
GRIN2B
GABRG1
GABRA6
GABRQ
GRIN2D
GRIN1
GABRE
GABRA5
GRIN2A
GABRP
GABRB3
GABRA4
GABRD
SIGMAR1
GABRG3
GRIN3A
GABRB2
GABRA3
TYMS
POLA1
PTGER3
PTGER4
PTGS1
PTGS2
AKR1C1
PLAT
PLG
LPA
TPK1
SCN3B
CHRM2
SLC6A4
SCN9A
SCN4B
SCN1B
CHRM1
SCN3A
SCN2A
SLC6A2
SCN4A
CES1
SCN2B
SIGMAR1
SCN11A
SCN7A
SCN8A
SCN5A
SCN1A
SLC6A3
SCN10A
PTGER4
PTGER3
NR1I3
VDR
CLEC4E
RORA
GAD2
GCLC
GCLM
NAGS
GLUD2
GOT1
ARG1
OTC
FOLH1
GRIN2B
SLC25A2
GAD1
GMPS
GPT2
GOT2
BCAT2
ABAT
ARG2
GRIN2D
GRM4
PSAT1
PCCB
SLC1A2
GRIN2A
GRM1
GRIA3
GATM
ASNS
EPRS
GRIA4
CPQ
SLC7A11
SLC1A6
SLC1A3
EARS2
OAT
GRM7
GRIA2
VARS
NADSYN1
TAT
GRIN2C
SLC7A2
ENPEP
GPT
GRIK4
GRM8
ALDH18A1
FPGS
GLS
SLC1A7
AADAT
GLUL
GRIN1
OPLAH
GLS2
SLC25A15
GRIK3
BCAT1
GRIK5
GGCX
DNPEP
GRIA1
SLC1A1
GRIN3A
OAZ1
PFAS
SLC7A1
GRIK1
FTCD
GLUD1
GRIK2
AASS
GAD2
GCLC
GCLM
NAGS
GLUD2
GOT1
ARG1
OTC
FOLH1
GRIN2B
SLC25A2
GAD1
GMPS
GPT2
GOT2
BCAT2
ABAT
ARG2
GRIN2D
GRM4
PSAT1
PCCB
SLC1A2
GRIN2A
GRM1
GRIA3
GATM
ASNS
EPRS
GRIA4
CPQ
SLC7A11
SLC1A6
SLC1A3
EARS2
OAT
GRM7
GRIA2
VARS
NADSYN1
TAT
GRIN2C
SLC7A2
ENPEP
GPT
GRIK4
GRM8
ALDH18A1
FPGS
GLS
SLC1A7
AADAT
GLUL
GRIN1
OPLAH
GLS2
SLC25A15
GRIK3
BCAT1
GRIK5
GGCX
DNPEP
GRIA1
SLC1A1
GRIN3A
OAZ1
PFAS
SLC7A1
GRIK1
FTCD
GLUD1
GRIK2
AASS
TPK1
VARS2
HCAR1
INMT
PAH
TPH1
TPH2
SLC7A5
SLC7A8
GRM2
CSAD
SLC1A4
SLC7A6
GADL1
GRM3
GRIN3B
SLC7A7
SLC7A9
SPACA5
ACY3
SPACA5B
RNASE4
LYZL1
LYZL6
SPACA3
LYZL2
CHRNA3
CHRNA6
GRIN2B
GRIN2D
ACOT1
GRIN3A
SDR9C7
HSD17B6
DHRS9
OPRL1
SLC7A6
SLC7A11
SLC7A7
RORC
CA5A
CA5B
ATP1A3
ATP1A1
ATP1A2
ANXA1
AR
NR3C1
ANXA1
UCKL1
HPRT1
SOD1
ACY1
SLC25A12
HTR7
ADSS
ADSSL1
HTR3B
HTR3A
DRD4
DBH
ASS1
PAICS
SLC6A2
ASPA
SLC6A4
DARS2
DRD1
ASRGL1
DRD2
GABBR2
HTR1A
LYZ
RNASE1
GATM
GABBR1
SLC18A2
DRD3
ASPH
DRD5
DARS
SLC6A3
SLC25A13
GAD2
GCLC
GCLM
NAGS
GLUD2
FOLH1
GRIN2B
GAD1
GMPS
GPT2
BCAT2
ABAT
GRIN2D
GRM4
PSAT1
SLC1A2
GRIN2A
GRM1
GRIA3
EPRS
GRIA4
CPQ
SLC7A11
SLC1A6
EARS2
GRM7
GRIA2
NADSYN1
TAT
GRIN2C
ENPEP
GPT
GRIK4
GRM8
ALDH18A1
FPGS
GLS
SLC1A7
AADAT
GLUL
GRIN1
OPLAH
GLS2
GRIK3
BCAT1
GRIK5
GGCX
DNPEP
GRIA1
GRIN3A
PFAS
GRIK1
FTCD
GLUD1
AASS
GRIK2
NR3C2
ORM2
SERPINB9
TFF1
ORM1
TYMS
CHRNA4
NR1I2
ATP6
ANXA1
NR3C2
NR1I2
SULT2B1
ADORA3
ADORA2A
ADORA1
ADORA2B
BCAT2
SRPK1
SRPK3
GRM5
SLC1A3
BECN2
CHRNA2
DHRS2
OPRM1
OPRD1
SLC7A5
TPH2
TPH1
CA3
CA7
CYP3A4
PTGS1
NR1H2
CYP3A43
CYP1A2
PTGS2
CYP2E1
ALOX5
CYP2C9
CYP3A7
CYP2D6
CYP3A7-CYP3A51P
NR1H3
CYP3A5
PLA2G2E
LTF
AGTR1
MAPK3
MAPK1
PRKAB1
NFKBIA
CACNA1I
MAPK15
EDNRA
SLC12A3
CASP3
BDKRB1
ACE
CACNA1B
ACLY
PRKAG2
MYC
PRKAA1
PRKAG3
PRKAB2
CACNB1
NEU1
PTGS2
IKBKB
TP53
TNFAIP6
REN
PRKAA2
PRKAG1
HSPA5
CACNA1C
AKR1C2
PCNA
CACNA2D3
MAPK6
SFRP4
CA1
PTGS1
CCND1
MAPK4
AKR1C1
RPS6KA3
CASP1
MAPK7
SMPD1
ESRRG
SSTR1
SSTR5
NCOA2
ABCB4
ALB
SSTR3
CYP19A1
SSTR2
KLK2
ESRRB
ESRRA
SSTR4
STAB2
LAYN
GOT1
CACNA1I
CACNG8
IMPG2
CACNA1S
CACNG7
CACNB4
CACNA1E
HAPLN3
CACNA1B
CACNG1
CACNG6
VCAN
TLR2
NCAN
CACNA1D
CACNA2D4
HAPLN1
CACNA2D1
CXCR4
CACNB1
HMMR
CD44
CHRM1
LYVE1
CYP27B1
TNFAIP6
C1QBP
CACNG5
CACNA1C
CACNA2D3
CACNG3
CHRM2
CACNA1A
CACNA1G
OBP2B
HOXA10
ICAM1
HABP4
CACNB3
CACNG4
CACNG2
CACNA1F
HABP2
CHRM3
CACNB2
CACNA1H
CACNA2D2
SRD5A1
ESRRG
CHRNA4
ESRRB
NR1I2
BECN1
GPER1
NCOA2
ESRRA
ATP6
MC1R
TOP2A
ALPP
ALPPL2
TOP2B
HTR2B
PDE3B
KCNJ8
ADRA2A
DRD3
ADORA1
HTR1A
ADORA2B
PDE4B
HTR2C
ADRA2C
PDE4D
PDE6H
KCNJ10
CD274
KCNJ15
KCNJ1
HTR1B
PDE11A
KCNJ18
PDE5A
DRD2
KCNJ12
ADORA3
ADORA2A
PDE10A
KCNJ14
HTR2A
KCNJ11
PDE6G
ODC1
ADRA2B
HTR1D
PDE1B
TNF
ACAT1
HDAC2
HDAC3
ITGB2
ITGAL
F11R
HMGCR
PISD
AASDHPPT
NFE2L2
BHMT
CTH
ASNSD1
MAP2
EEA1
PARS2
SLC12A2
PNPO
CYGB
CYP1A1
GGH
CISD1
CCBL2
ATF4
WNT5A
PRKG2
FOXL2
OPRK1
NEFL
AR
TMEFF2
GABRB1
CYP17A1
GABRE
SRD5A1
GABBR1
SRD5A2
TACR2
NUDT2
GAMT
SLC26A6
SARDH
KARS
ICMT
ALDH9A1
FN3K
SERPINE1
RS1
ALDH3B1
AKR1C1
RDH16
THTPA
TPK1
WNT5A
BECN1
FOXL2
NEFL
TMEFF2
TACR2
WNT5A
SPP1
FOXL2
TMEFF2
WNT7B
ARG2
AGT
FZD3
STAT1
F2RL1
ACVR1
SLC26A6
TCF7L2
SCRIB
BMP4
CA1
ELANE
CTNNBIP1
ENPP3
AGT
SLC38A3
GARS
PQLC2
PTGDR
PTGFR
ORM2
SHBG
ESR1
OPRK1
ESR2
CYP17A1
PGR
ORM1
SLC25A15
GATM
ARG1
SLC7A2
OTC
SLC25A2
OAZ1
SLC7A1
OAT
ARG2
NR3C2
AR
PDE4B
PRKAB1
ACSL1
ADK
CREB1
HINT1
PDE4D
PRKAG2
PRKAG3
PRKAB2
BIRC5
PRKAA2
PRKAG1
ACSS2
ADCY1
FBP1
FARSA
FARS2
SLC7A8
TH
TAT
PAH
FARSB
OTC
CHRNA4
CHRNA10
ARG2
CHRNA7
CHRNA9
CHRNA3
SLC7A2
CHRNB4
CHAT
SLC25A15
CHRNA5
CYP19A1
ALAD
ALDH5A1
ARG1
SLC25A2
CHRNB3
SUCNR1
OAT
CHRNB2
CHRNA6
CHRNA2
CHRFAM7A
OAZ1
SLC7A1
NARS2
SLC38A2
SLC38A1
FOLH1B
SLC1A5
SLC38A4
NARS
SLC38A3
ANXA1
DNMT1
VDR
GABRA1
GABRA5
RORA
GABRD
GABRB2
GABRA3
KLK3
GABRG2
GABRA6
GABRQ
GABRP
NR1I3
GABRB1
GABRA2
GABRE
GABRB3
CLEC4E
GABRG1
GABRG3
NR1H4
NR3C1
ANPEP
SOAT1
SHBG
ESR1
OPRK1
ESR2
CES1
CYP17A1
ITGAL
PGR
AKR1C2
ORM1
NR3C2
AR
HDAC2
TERT
SLC25A15
GATM
ARG1
SLC7A2
OTC
SLC25A2
OAZ1
SLC7A1
ARG2
OAT
ATP1A1
CA1
SLC12A3
CA2
ESR1
CHRNA4
ESR2
NR1I2
BECN1
ATP6
GPER1
ESR1
CHRNA4
ESR2
NR1I2
BECN1
ATP6
GPER1
PTGER1
PTGER2
PTGDR2
ESR1
GPER1
CHRNA4
ATP6
ESR2
BECN1
NR1I2
SHBG
ESR1
ESR2
CYP19A1
AR
CHRNA4
NR1I2
BECN1
GPER1
ATP6
BHMT
MTR
METAP2
MTRR
BHMT2
PTGER1
PTGER2
PTGDR2
IFNG
RELA
GRIN1
GLRA1
SERPINB3
PTGDR2
IFNG
RELA
TARSL2
GRM6
ALDH1B1
ALDH2
SLC7A10
JUP
CA13
ACACA
NAALAD2
FOLH1B
DHRS4L2
ORM2
TARS2
TARS
IFNG
RELA
SHBG
VARS
BCAT1
PCCB
SRPK2
PECR
ACP1
APRT
ACACB
MTAP
HCAR3
QPRT
NNMT
YARS2
YARS
TAT
GAD2
GCLC
NAGS
GLUD2
GOT1
GMPS
BCAT2
ABAT
GRIN2D
GRM4
GRIN2A
GRIA3
EPRS
SLC1A3
EARS2
TAT
ENPEP
GPT
GRM8
ALDH18A1
GLS
SLC1A7
GRIN1
GLS2
GRIK3
GGCX
DNPEP
GRIA1
SLC1A1
GRIN3A
GRIK1
FTCD
GLUD1
AASS
GCLM
FOLH1
GRIN2B
GAD1
GPT2
GOT2
PSAT1
SLC1A2
GRM1
ASNS
GRIA4
CPQ
SLC7A11
SLC1A6
GRM7
GRIA2
NADSYN1
GRIN2C
GRIK4
FPGS
AADAT
GLUL
OPLAH
BCAT1
GRIK5
GRIK2
PFAS
DARS2
GOT1
ASRGL1
GOT2
ACY1
SLC25A12
LYZ
RNASE1
ASNS
ADSS
ADSSL1
ASS1
PAICS
ASPH
SLC1A1
DARS
ASPA
SLC25A13
CHRNA4
NR1I2
BECN1
ATP6
GRIN3B
SHMT2
BAAT
GLYATL2
PIPOX
GLRA2
SHMT1
GLRA3
GLRA1
GATM
GLYATL1
GRIN2C
GNMT
ALAS2
AGXT2
GPR18
GSS
GCAT
GARS
AGXT
GLYAT
ALAS1
GLRB
LRAT
RDH13
ALDH1A1
RDH5
RETSAT
DHRS4
APOD
ALDH1A2
DHRS3
RDH8
RDH12
PTGDS
RDH11
ALDH1A3
RDH14
NR3C1
OPRK1
ESR2
AR
CYP17A1
SHBG
ESR1
ORM1
FARS2
SLC7A8
TAT
FARSB
PAH
FARSA
SHBG
CYP19A1
AR
CLEC4E
VDR
NR1I3
ARG1
CA2
CTNNB1
SLC7A4
SLC7A3
SLC7A2
SLC7A1
KARS
GPER1
NR3C2
RORA
ESR2
ESR2
ESR2
ESR1
ESR1
ESR1
PGR
TH
GRIN2A
TH
HCAR2
NFE2L2
FGFR1
NOS2
HMOX1
TLR4
PRKAA1
PDRG1
HIF1A
AKT1
WNT10B
PRKAB1
PRKAA2
TLR2
ICAM1
VCAM1
IKBKB
NFKB1
SELE
NFE2
TNF
PTGS2
FOS
NR3C1
ERRFI1
NR3C2
IFNG
PLXNA2
SLC22A2
TPH1
CRH
CALB2
IGF1
CNR1
KISS1
SLC22A3
TXN
TNF
POMC
RELA
PLD1
NFKB1
TLR2
SDC3
LDLR
GPER1
MTOR
PPID
PRKAA1
HAMP
FGF23
AHCYL1
ADA
TRPV1
CETP
NOS3
ADIPOQ
MAPK14
MAGEC3
APOB
HIF1A
HP
LPL
SIRT1
LIPG
CD36
CDK4
TNF
CDKN1B
RB1
F3
CCND1
TRPV6
LAT
MPO
FASLG
AGTR1
MAPK3
MIR144
CXCL12
HSD11B1
CCR1
CDH11
CASP6
MMP1
PTGER2
HSF1
NOS2
TSHB
NOS3
BCL2
TGFB3
FN1
FGF7
CAV1
SOD1
AVP
AKR1B1
NFKB1
KISS1
CASP3
WWOX
NOTCH1
PTEN
PRDM2
CYP2E1
PLAU
CSF3R
SLC2A4
DNMT3A
LEP
MYOC
TGFBR2
GHSR
SERPINA1
KLK3
NR3C1
TNF
CD44
HSP90AA1
UGT1A1
MMP9
SMAD3
BGLAP
SIRT1
MDM2
IL1B
NF2
MME
GSTA1
IGF1R
BMP2
GNRH2
MYL9
GRIN1
CCL24
GSTP1
MIR148A
CMA1
HMOX1
MAPK8
XDH
BDNF
SLC1A1
ITGAM
TLR5
KLK10
AHR
CASP7
LEPR
TGFB1
PRKCD
PAWR
MAPK1
GJA1
TRPV1
PRL
ABCG2
IL21
STK11
VCAM1
PGR
MMP13
MIR190B
RETN
ABCB1
FGFR2
NGF
FGF10
ISG20
INS
PTGFR
CFL1
CASP8
NPR2
APOA1
HIF1A
CAT
MMP2
PRKAA1
NPVF
MYOD1
IGF1
CYP1A1
PLAT
PRKCA
SIX6
PTGES
CXCR4
RHOA
BSG
SOST
TH
HLA-G
PTGER4
AKT1
IFNG
JAG1
TYR
SHBG
GNRH1
RUNX2
VEGFA
SELE
PPARG
P4HB
CACNA1C
CDKN1A
NDRG2
CYP3A4
PPP5C
RELA
ACHE
IRS1
FASN
APOA4
APOM
SLC32A1
SERPINF2
SMAD2
UNG
POLB
URAD
PRKCD
GJA1
HOXA1
LEP
KITLG
GNAI1
CYP1A1
GAA
HAMP
CSF2
IL16
GNMT
CSF1
GPT
BCHE
TGM1
JUN
RBP1
RBP4
FASLG
MAPK3
CCNG1
HMGN1
CXCL12
WT1
PECAM1
SPHK1
CYP11A1
NOS2
NFKBIA
MSTN
BCL2
TGFB3
FN1
CXCL8
HSD11B2
KISS1
CASP3
GPER1
IL6
EDN1
[truncated: 245 more rows]

## Sheet: Sheet3
列1
(1R,3aS,3bR,9bS,11aS)-11a-Methyl-1H,2H,3H,3aH,3bH,4H,5H,9bH,10H,11H,11aH-Cyclopenta[A]Phenanthrene-1,7-Diol Hydrate
(1R,3aS,3bR,9bS,11aS)-11a-Methyl-1H,2H,3H,3aH,3bH,4H,5H,9bH,10H,11H,11aH-Cyclopenta[A]Phenanthrene-1,7-Diol Hydrate
(1R,3aS,3bR,9bS,11aS)-11a-Methyl-1H,2H,3H,3aH,3bH,4H,5H,9bH,10H,11H,11aH-Cyclopenta[A]Phenanthrene-1,7-Diol Hydrate
(1R,3aS,3bR,9bS,11aS)-11a-Methyl-1H,2H,3H,3aH,3bH,4H,5H,9bH,10H,11H,11aH-Cyclopenta[A]Phenanthrene-1,7-Diol Hydrate
(1R,3aS,3bR,9bS,11aS)-11a-Methyl-1H,2H,3H,3aH,3bH,4H,5H,9bH,10H,11H,11aH-Cyclopenta[A]Phenanthrene-1,7-Diol Hydrate
(1R,3aS,3bR,9bS,11aS)-11a-Methyl-1H,2H,3H,3aH,3bH,4H,5H,9bH,10H,11H,11aH-Cyclopenta[A]Phenanthrene-1,7-Diol Hydrate
(1R,3aS,3bR,9bS,11aS)-11a-Methyl-1H,2H,3H,3aH,3bH,4H,5H,9bH,10H,11H,11aH-Cyclopenta[A]Phenanthrene-1,7-Diol Hydrate
(1R,3aS,3bR,9bS,11aS)-11a-Methyl-1H,2H,3H,3aH,3bH,4H,5H,9bH,10H,11H,11aH-Cyclopenta[A]Phenanthrene-1,7-Diol Hydrate
(1R,3aS,3bR,9bS,11aS)-11a-Methyl-1H,2H,3H,3aH,3bH,4H,5H,9bH,10H,11H,11aH-Cyclopenta[A]Phenanthrene-1,7-Diol Hydrate
(1R,3aS,3bR,9bS,11aS)-11a-Methyl-1H,2H,3H,3aH,3bH,4H,5H,9bH,10H,11H,11aH-Cyclopenta[A]Phenanthrene-1,7-Diol Hydrate
(1S,2S,3S,4S)-2,3,4,5-Tetrahydroxycyclohexane-1-Carboxylic Acid
(1S,2S,3S,4S)-2,3,4,5-Tetrahydroxycyclohexane-1-Carboxylic Acid
(1S,2S,3S,4S)-2,3,4,5-Tetrahydroxycyclohexane-1-Carboxylic Acid
(1S,2S,3S,4S)-2,3,4,5-Tetrahydroxycyclohexane-1-Carboxylic Acid
(1S,2S,3S,4S)-2,3,4,5-Tetrahydroxycyclohexane-1-Carboxylic Acid
(1S,2S,3S,4S)-2,3,4,5-Tetrahydroxycyclohexane-1-Carboxylic Acid
(1S,2S,3S,4S)-2,3,4,5-Tetrahydroxycyclohexane-1-Carboxylic Acid
(1S,2S,3S,4S)-2,3,4,5-Tetrahydroxycyclohexane-1-Carboxylic Acid
(1S,2S,3S,4S)-2,3,4,5-Tetrahydroxycyclohexane-1-Carboxylic Acid
(1S,2S,3S,4S)-2,3,4,5-Tetrahydroxycyclohexane-1-Carboxylic Acid
(1S,2S,3S,4S)-2,3,4,5-Tetrahydroxycyclohexane-1-Carboxylic Acid
(1S,2S,3S,4S)-2,3,4,5-Tetrahydroxycyclohexane-1-Carboxylic Acid
(1S,2S,3S,4S)-2,3,4,5-Tetrahydroxycyclohexane-1-Carboxylic Acid
(1S,2S,3S,4S)-2,3,4,5-Tetrahydroxycyclohexane-1-Carboxylic Acid
(1S,2S,3S,4S)-2,3,4,5-Tetrahydroxycyclohexane-1-Carboxylic Acid
(1S,2S,3S,4S)-2,3,4,5-Tetrahydroxycyclohexane-1-Carboxylic Acid
(2E,4E)-Deca-2,4-Dienal		62
(2E,4E)-Deca-2,4-Dienal
(2E,4E)-Deca-2,4-Dienal
(2E,4E)-Deca-2,4-Dienal
(2E,4E)-Deca-2,4-Dienal
(2E,4E)-Deca-2,4-Dienal
(2E,4E)-Deca-2,4-Dienal
(C20-H34-O5)X-
(C20-H34-O5)X-
(C20-H34-O5)X-
(C20-H34-O5)X-
(C20-H34-O5)X-
[[(2R,3S,4R,5S)-5-(6-Aminopurin-9-Yl)-3,4-Dihydroxyoxolan-2-Yl]Methoxy-Hydroxyphosphoryl] Phosphono Hydrogen Phosphate
[[(2R,3S,4R,5S)-5-(6-Aminopurin-9-Yl)-3,4-Dihydroxyoxolan-2-Yl]Methoxy-Hydroxyphosphoryl] Phosphono Hydrogen Phosphate
[[(2R,3S,4R,5S)-5-(6-Aminopurin-9-Yl)-3,4-Dihydroxyoxolan-2-Yl]Methoxy-Hydroxyphosphoryl] Phosphono Hydrogen Phosphate
[[(2R,3S,4R,5S)-5-(6-Aminopurin-9-Yl)-3,4-Dihydroxyoxolan-2-Yl]Methoxy-Hydroxyphosphoryl] Phosphono Hydrogen Phosphate
[[(2R,3S,4R,5S)-5-(6-Aminopurin-9-Yl)-3,4-Dihydroxyoxolan-2-Yl]Methoxy-Hydroxyphosphoryl] Phosphono Hydrogen Phosphate
[[(2R,3S,4R,5S)-5-(6-Aminopurin-9-Yl)-3,4-Dihydroxyoxolan-2-Yl]Methoxy-Hydroxyphosphoryl] Phosphono Hydrogen Phosphate
[[(2R,3S,4R,5S)-5-(6-Aminopurin-9-Yl)-3,4-Dihydroxyoxolan-2-Yl]Methoxy-Hydroxyphosphoryl] Phosphono Hydrogen Phosphate
[[(2R,3S,4R,5S)-5-(6-Aminopurin-9-Yl)-3,4-Dihydroxyoxolan-2-Yl]Methoxy-Hydroxyphosphoryl] Phosphono Hydrogen Phosphate
[[(2R,3S,4R,5S)-5-(6-Aminopurin-9-Yl)-3,4-Dihydroxyoxolan-2-Yl]Methoxy-Hydroxyphosphoryl] Phosphono Hydrogen Phosphate
[[(2R,3S,4R,5S)-5-(6-Aminopurin-9-Yl)-3,4-Dihydroxyoxolan-2-Yl]Methoxy-Hydroxyphosphoryl] Phosphono Hydrogen Phosphate
[[(2R,3S,4R,5S)-5-(6-Aminopurin-9-Yl)-3,4-Dihydroxyoxolan-2-Yl]Methoxy-Hydroxyphosphoryl] Phosphono Hydrogen Phosphate
[[(2R,3S,4R,5S)-5-(6-Aminopurin-9-Yl)-3,4-Dihydroxyoxolan-2-Yl]Methoxy-Hydroxyphosphoryl] Phosphono Hydrogen Phosphate
[[(2R,3S,4R,5S)-5-(6-Aminopurin-9-Yl)-3,4-Dihydroxyoxolan-2-Yl]Methoxy-Hydroxyphosphoryl] Phosphono Hydrogen Phosphate
[[(2R,3S,4R,5S)-5-(6-Aminopurin-9-Yl)-3,4-Dihydroxyoxolan-2-Yl]Methoxy-Hydroxyphosphoryl] Phosphono Hydrogen Phosphate
[[(2R,3S,4R,5S)-5-(6-Aminopurin-9-Yl)-3,4-Dihydroxyoxolan-2-Yl]Methoxy-Hydroxyphosphoryl] Phosphono Hydrogen Phosphate
[[(2R,3S,4R,5S)-5-(6-Aminopurin-9-Yl)-3,4-Dihydroxyoxolan-2-Yl]Methoxy-Hydroxyphosphoryl] Phosphono Hydrogen Phosphate
1,4-Diaminobutane
1,4-Diaminobutane
1,4-Diaminobutane
1,4-Diaminobutane
1,4-Diaminobutane
1,4-Diaminobutane
1,4-Diaminobutane
1,4-Diaminobutane
1,4-Diaminobutane
1,4-Diaminobutane
1,4-Diaminobutane
1,4-Diaminobutane
1,4-Diaminobutane
1,4-Diaminobutane
1,4-Diaminobutane
1,4-Diaminobutane
1,4-Diaminobutane
1,4-Diaminobutane
1,4-Diaminobutane
1,4-Diaminobutane
1,4-Diaminobutane
1,4-Diaminobutane
1,4-Diaminobutane
1,4-Diaminobutane
1,4-Diaminobutane
1,4-Diaminobutane
17alpha-Estradiol
17alpha-Estradiol
17alpha-Estradiol
17alpha-Estradiol
17alpha-Estradiol
17alpha-Estradiol
17alpha-Estradiol
17alpha-Estradiol
17alpha-Estradiol
17alpha-Estradiol
17alpha-Estradiol
17alpha-Estradiol
17alpha-Estradiol
17alpha-Estradiol
17alpha-Estradiol
2-Amino-2-Deoxy-D-Galactopyranose
2-Amino-2-Deoxy-D-Galactopyranose
2-Amino-2-Deoxy-D-Glucopyranose
2-Amino-2-Deoxy-D-Glucopyranose
2-Amino-2-Deoxy-D-Glucopyranose
2-Amino-2-Deoxy-D-Glucopyranose
2-Amino-2-Deoxy-D-Glucopyranose
2-Amino-2-Deoxy-D-Glucopyranose
2-Amino-2-Deoxy-D-Glucopyranose
2-Amino-2-Deoxy-D-Glucopyranose
2-Amino-2-Deoxy-D-Glucopyranose
2-Amino-2-Deoxy-D-Glucopyranose
2-Amino-2-Deoxy-D-Glucopyranose
2-Amino-2-Deoxy-D-Glucopyranose
2-Amino-2-Deoxy-D-Glucopyranose
2-Amino-2-Deoxy-D-Glucopyranose
2-Amino-2-Deoxy-D-Glucopyranose
2-Amino-2-Deoxy-D-Glucopyranose
2-Amino-2-Deoxy-D-Glucopyranose
2-Amino-2-Deoxy-D-Glucopyranose
2-Amino-2-Deoxy-D-Glucopyranose
2-Amino-2-Deoxy-D-Glucopyranose
2-Amino-2-Deoxy-L-Glucopyranose
2-Amino-2-Deoxy-L-Glucopyranose
32619-42-4
32619-42-4
32619-42-4
32619-42-4
32619-42-4
32619-42-4
32619-42-4
32619-42-4
32619-42-4
32619-42-4
32619-42-4
32619-42-4
32619-42-4
4-HYDROXYBENZOIC ACID
4-HYDROXYBENZOIC ACID
4-HYDROXYBENZOIC ACID
4-HYDROXYBENZOIC ACID
60-27-5
60-27-5
60-27-5
60-27-5
60-27-5
60-27-5
60-27-5
60-27-5
60-27-5
60-27-5
60-27-5
60-27-5
60-27-5
60-27-5
60-27-5
60-27-5
60-27-5
60-27-5
9beta-Estrone
9beta-Estrone
9beta-Estrone
9beta-Estrone
9beta-Estrone
9beta-Estrone
9beta-Estrone
9beta-Estrone
9beta-Estrone
9beta-Estrone
9beta-Estrone
9beta-Estrone
9beta-Estrone
Adenine
Adenine
Adenine
Adenine
Adenine
Adenine
Adenine
Adenine
Adenine
Adenine
Adenine
Adenine
Adenine
Adenine
Adenine
Adenine
Adenine
Adenine
Adenine
Adenine
Adenine
Adenine
Adenine
Adenine
Adenine
Adenine
Adenine
Adenine
Adenine
Adenine
Adenine
Adenine
Adenine
Adenine
Adenine
Adenine
Adenine
Adenine
Adenine
Adenine
Adenine
Adenine
Adenine
Adenine
Adenine
Adenine
Adenine
Adenosine Triphosphate
Adenosine Triphosphate
Adenosine Triphosphate
Adenosine Triphosphate
Adenosine Triphosphate
Adenosine Triphosphate
Adenosine Triphosphate
Adenosine Triphosphate
Adenosine Triphosphate
Adenosine Triphosphate
Adenosine Triphosphate
Adenosine Triphosphate
Adenosine Triphosphate
Adenosine Triphosphate
Adenosine Triphosphate
Adenosine Triphosphate
Adenosine Triphosphate
Adenosine Triphosphate
Adenosine Triphosphate
Adenosine Triphosphate
Adenosine Triphosphate
Adenosine Triphosphate
Adenosine Triphosphate
Adenosine Triphosphate
Adenosinetriphosphate
Adenosinetriphosphate
Adenosinetriphosphate
Adenosinetriphosphate
Adenosinetriphosphate
Adenosinetriphosphate
Adenosinetriphosphate
Adenosinetriphosphate
Adenosinetriphosphate
Adenosinetriphosphate
Adenosinetriphosphate
Adenosinetriphosphate
Adenosinetriphosphate
Adenosinetriphosphate
Adenosinetriphosphate
Adenosinetriphosphate
Alprostadil
Alprostadil
Alprostadil
Alprostadil
Alprostadil
Alprostadil
Alprostadil
Alprostadil
Alprostadil
Alprostadil
Alprostadil
Alprostadil
Alprostadil
Alprostadil
Alprostadil
Alprostadil
Alprostadil
Alprostadil
Alprostadil
Alprostadil
Alprostadil
Alprostadil
Alprostadil
Alprostadil
Alprostadil
Alprostadil
Alprostadil
Alprostadil
Alprostadil
Alprostadil
Alprostadil
Alprostadil
Alprostadil
Alprostadil
Alprostadil
Alprostadil
Alprostadil
Alprostadil
Alprostadil
Alprostadil
Alprostadil
Alprostadil
Alprostadil
Alprostadil
Alprostadil
Alprostadil
Cholesta-5,8(14)-Dien-3beta-Ol
Cholesta-5,8(14)-Dien-3beta-Ol
Cholesta-5,8(14)-Dien-3beta-Ol
Cholesta-5,8(14)-Dien-3beta-Ol
Cholesterol
Cholesterol
Cholesterol
Cholesterol
Cholesterol
Cholesterol
Cholesterol
Cholesterol
Cholesterol
Cholesterol
Cholesterol
Cholesterol
Cholesterol
Cholesterol
Cholesterol
Cholesterol
Cholesterol
Cholesterol
Cholesterol
Cholesterol
Cholesterol
Cholesterol
Cholesterol
Cholesterol
Cholesterol
Cholesterol
Cholesterol
Cholesterol
Cholesterol
Cholesterol
Cholesterol
Cholesterol
Cholesterol
Cholesterol
Cholesterol
Cholesterol
Cholesterol
Cholesterol
Cholesterol
Cholesterol
Cholesterol
Cholesterol
Cholesterol
Cholesterol
Cholesterol
Cholesterol
Cholesterol
Cholesterol
Cholesterol
Cholesterol
Cholesterol
Cholesterol
Cholesterol
Cholesterol
Cholesterol
Cholesterol
Cholesterol
Cholesterol
Cholesterol
Cholesterol
Cholesterol
Cholesterol
Cholesterol
Cholesterol
Cholesterol
Cholesterol
Cholesterol
Cholesterol
Cholesterol
Cholesterol
Cholesterol
Cholesterol
Cholesterol
Cholesterol
Cholesterol
Cholesterol
Cholesterol
Cholesterol
Cholesterol
Cholesterol
Cholesterol
Cholesterol
Cholesterol
Cholesterol
Cholesterol
Cholesterol
Cholesterol
Cholesterol
Cholesterol
Cholesterol
Cholesterol
Cholesterol
Cholesterol
Cholesterol
Cholesterol
Cholesterol
Cholesterol
Cholesterol
Cholesterol
Cholesterol
Cholesterol
Cholesterol
Cholesterol
Cholesterol
Cholesterol
Cholesterol
Cholesterol
Cholesterol
Cholesterol
Cholesterol
Cholesterol
Cholesterol
Cholesterol
Cholesterol
Cholesterol
Cholesterol
Cholesterol
Cholesterol
Cholesterol
Cholesterol
Cholesterol
Cholesterol
Cholesterol
Cholesterol
Cholesterol
Cholesterol
Cholesterol
Cholesterol
Cholesterol
Cholesterol
Cholesterol
Cholesterol
Cholesterol
Cholesterol
Cholesterol
Cholesterol
Cholesterol
Cholesterol
Cholesterol
Cholesterol
Cholesterol
Cholesterol
Cholesterol
Cholesterol
Cholesterol
Cholesterol
Cholesterol
Cholesterol
Cholesterol
Cholesterol
Cholesterol
Cocaine Muriate
Cocaine Muriate
Cocaine Muriate
Cocaine Muriate
Cocaine Muriate
Cocaine Muriate
Cocaine Muriate
Cocaine Muriate
Cocaine Muriate
Cocaine Muriate
Cocaine Muriate
Cocaine Muriate
Cocaine Muriate
Cocaine Muriate
Cocaine Muriate
Cocaine Muriate
Cocaine Muriate
Cocaine Muriate
Cocaine Muriate
Cocaine Muriate
Cocaine Muriate
CORTICOSTERONE
CORTICOSTERONE
CORTICOSTERONE
CORTICOSTERONE
CORTICOSTERONE
CORTICOSTERONE
CORTICOSTERONE
CORTICOSTERONE
CORTICOSTERONE
CORTICOSTERONE
CORTICOSTERONE
CORTICOSTERONE
CORTICOSTERONE
CORTICOSTERONE
CORTICOSTERONE
CORTICOSTERONE
CORTICOSTERONE
CORTICOSTERONE
CORTICOSTERONE
CORTICOSTERONE
CORTICOSTERONE
CORTICOSTERONE
CORTICOSTERONE
CORTICOSTERONE
CORTICOSTERONE
CORTICOSTERONE
CORTICOSTERONE
CORTICOSTERONE
CORTICOSTERONE
CORTICOSTERONE
CORTICOSTERONE
CORTICOSTERONE
CORTICOSTERONE
CORTICOSTERONE
CORTICOSTERONE
CORTICOSTERONE
CORTICOSTERONE
CORTICOSTERONE
CORTICOSTERONE
CORTICOSTERONE
CORTICOSTERONE
CORTICOSTERONE
CORTICOSTERONE
CORTICOSTERONE
CORTICOSTERONE
CORTICOSTERONE
CORTICOSTERONE
CORTICOSTERONE
CORTICOSTERONE
CORTICOSTERONE
CORTICOSTERONE
CORTICOSTERONE
CORTICOSTERONE
CORTICOSTERONE
CORTICOSTERONE
CORTICOSTERONE
CORTICOSTERONE
CORTICOSTERONE
CORTICOSTERONE
CORTICOSTERONE
CORTICOSTERONE
CORTICOSTERONE
CORTICOSTERONE
CORTICOSTERONE
CORTICOSTERONE
CORTICOSTERONE
CORTICOSTERONE
CORTICOSTERONE
CORTICOSTERONE
CORTICOSTERONE
CORTICOSTERONE
CORTICOSTERONE
CORTICOSTERONE
CORTICOSTERONE
CORTICOSTERONE
CORTICOSTERONE
CORTICOSTERONE
CORTICOSTERONE
CORTICOSTERONE
CORTICOSTERONE
CORTICOSTERONE
CORTICOSTERONE
CORTICOSTERONE
CORTICOSTERONE
CORTICOSTERONE
CORTICOSTERONE
CORTICOSTERONE
CORTICOSTERONE
CORTICOSTERONE
CORTICOSTERONE
Dihydrofolliculin,(S)
Dihydrofolliculin,(S)
Dihydrofolliculin,(S)
Dihydrofolliculin,(S)
Dihydrofolliculin,(S)
Dihydrofolliculin,(S)
Dihydrofolliculin,(S)
Dihydrofolliculin,(S)
Dihydrofolliculin,(S)
Dihydrofolliculin,(S)
DL-ALANINE
DL-ALANINE
DL-ALANINE
DL-ALANINE
DL-ALANINE
DL-ALANINE
DL-ALANINE
DL-ALANINE
DL-ALANINE
DL-ALANINE
DL-ALANINE
DL-ALANINE
DL-ALANINE
DL-ALANINE
DL-ALANINE
DL-ALANINE
DL-ALANINE
DL-ALANINE
DL-ALANINE
DL-ALANINE
DL-ALANINE
DL-ALANINE
DL-ALANINE
DL-ALANINE
DL-ALANINE
DL-ALANINE
DL-ALANINE
DL-ALANINE
DL-ISOLEUCINE
DL-ISOLEUCINE
DL-ISOLEUCINE
DL-ISOLEUCINE
DL-ISOLEUCINE
DL-ISOLEUCINE
DL-ISOLEUCINE
DL-ISOLEUCINE
DL-ISOLEUCINE
DL-ISOLEUCINE
DL-ISOLEUCINE
DL-ISOLEUCINE
DL-ISOLEUCINE
DL-ISOLEUCINE
DL-ISOLEUCINE
DL-ISOLEUCINE
DL-ISOLEUCINE
DL-ISOLEUCINE
DL-ISOLEUCINE
DL-ISOLEUCINE
DL-ISOLEUCINE
DL-ISOLEUCINE
DL-ISOLEUCINE
DL-ISOLEUCINE
DL-ISOLEUCINE
DL-ISOLEUCINE
DL-ISOLEUCINE
DL-ISOLEUCINE
DL-ISOLEUCINE
DL-ISOLEUCINE
DL-ISOLEUCINE
DL-ISOLEUCINE
DL-ISOLEUCINE
DL-ISOLEUCINE
DL-ISOLEUCINE
DL-ISOLEUCINE
DL-ISOLEUCINE
DL-ISOLEUCINE
DL-ISOLEUCINE
DL-ISOLEUCINE
DL-ISOLEUCINE
DL-ISOLEUCINE
DL-ISOLEUCINE
DL-ISOLEUCINE
DL-ISOLEUCINE
DL-ISOLEUCINE
DL-ISOLEUCINE
DL-ISOLEUCINE
DL-ISOLEUCINE
DL-ISOLEUCINE
DL-ISOLEUCINE
DL-ISOLEUCINE
DL-ISOLEUCINE
DL-ISOLEUCINE
DL-ISOLEUCINE
DL-ISOLEUCINE
DL-ISOLEUCINE
DL-ISOLEUCINE
DL-ISOLEUCINE
DL-ISOLEUCINE
DL-ISOLEUCINE
DL-ISOLEUCINE
DL-ISOLEUCINE
DL-ISOLEUCINE
DL-ISOLEUCINE
DL-ISOLEUCINE
DL-ISOLEUCINE
DL-ISOLEUCINE
DL-ISOLEUCINE
DL-ISOLEUCINE
DL-ISOLEUCINE
DL-ISOLEUCINE
DL-ISOLEUCINE
DL-METHIONINE
DL-METHIONINE
DL-METHIONINE
DL-METHIONINE
DL-METHIONINE
Dotriacontanol
Dotriacontanol
Dotriacontanol
Dotriacontanol
Dotriacontanol
Dotriacontanol
Dotriacontanol
Dotriacontanol
Dotriacontanol
Dotriacontanol
Dotriacontanol
Dotriacontanol
Dotriacontanol
Estra-1,3,5(10)-Triene-3,17-Diol, (17-Alpha)-
Estra-1,3,5(10)-Triene-3,17-Diol, (17-Alpha)-
Estra-1,3,5(10)-Triene-3,17-Diol, (17-Alpha)-
Estra-1,3,5(10)-Triene-3,17-Diol, (17-Alpha)-
Estra-1,3,5(10)-Triene-3,17-Diol, (17-Alpha)-
Estra-1,3,5(10)-Triene-3,17-Diol, (17-Alpha)-
Estra-1,3,5(10)-Triene-3,17-Diol, (17-Alpha)-
Estra-1,3,5(10)-Triene-3,17-Diol, (17-Alpha)-
Estra-1,3,5(10)-Triene-3,17-Diol, (17-Alpha)-
Estra-1,3,5(10)-Triene-3,17-Diol, (17-Alpha)-
Estradiol
Estradiol
Estradiol
Estradiol
Estradiol
Estradiol
Estradiol
Estradiol
Estradiol
Estradiol
Estradiol
Estradiol
Estradiol
Estradiol
Estradiol
Estradiol
Estradiol
Estradiol
Estradiol
Estradiol
Estradiol
Estradiol
Estradiol
Estradiol
Estradiol
Estradiol
Estradiol
Estradiol
Estradiol
Estradiol
Estradiol
Estradiol
Estradiol
Estradiol
Estradiol
Estradiol
Estradiol
Estradiol
Estradiol
Estradiol
Estradiol
Estradiol
Estradiol
Estradiol
Estradiol
Estradiol
Estradiol
Estradiol
Estradiol
Estradiol
Estradiol
Estradiol
Estradiol
Estradiol
Estradiol
Estradiol
Estradiol
Estradiol
Estradiol
Estradiol
Estradiol
Estradiol
Estradiol
Estradiol
Estradiol
Estradiol
Estradiol
Estradiol
Estradiol
Estradiol
Estradiol
Estradiol
Estradiol
Estradiol
Estradiol
Estradiol
Estradiol
Estradiol
Estradiol
Estradiol
Estradiol
Estradiol
Estradiol
Estradiol
Estradiol
Estradiol
Estradiol
Estradiol
Estradiol
Estradiol
Estradiol
Estradiol
Estradiol
Estradiol
Estradiol
Estradiol
Estradiol
Estradiol
Estradiol
Estradiol
Estradiol
Estradiol
Estradiol
Estradiol
Estradiol
Estradiol
Estradiol
Estradiol
Estradiol
Estradiol
Estradiol
Estradiol
Estradiol
Estradiol
Estradiol
Estradiol
Estradiol
Estradiol
Estradiol
Estradiol
Estradiol
Estradiol
Estradiol
Estradiol
Estradiol
Estradiol
Estradiol
Estradiol
Estradiol
Estradiol
Estradiol
Estradiol
Estradiol
Estradiol
Estradiol
Estradiol
Estradiol
Estradiol
Estradiol
Estradiol
Estradiol
Estradiol
Estradiol
Estradiol
Estradiol
Estradiol
Estradiol
Estradiol
Estradiol
Estradiol
Estradiol
Estradiol
Estradiol
Estradiol
Estradiol
Estradiol
Estradiol
Estradiol
Estradiol
Estradiol
Estradiol
Estradiol
Estradiol
Estradiol
Estradiol
Estradiol
Estradiol
Estradiol
Estradiol
Estradiol
Estradiol
Estradiol
Estradiol
Estradiol
Estradiol
Estradiol
Estradiol
Estradiol
Estradiol
Estradiol
Estradiol
Estradiol
Estradiol
Estradiol
Estradiol
Estradiol
Estradiol
Estradiol
Estradiol
Estradiol
Estradiol
Estradiol
Estradiol
Estradiol
Estradiol
Estradiol
Estradiol
Estradiol
Estradiol
Estradiol
Estradiol
Estradiol
Estradiol
Estradiol
Estradiol
Estradiol
Estradiol
Estradiol
Estradiol
Estradiol
Estradiol
Estradiol
Estradiol
Estradiol
Estradiol
Estradiol
Estradiol
Estradiol
Estradiol
Estradiol
Estradiol
Estradiol
Estradiol
Estradiol
Estradiol
Estradiol
Estradiol
Estradiol
Estradiol
Estradiol
Estradiol
Estradiol
Estradiol
Estradiol
Estradiol
Estriol
Estriol
Estriol
Estriol
Estriol
Estriol
Estriol
Estriol
Estriol
Estriol
Estriol
Estriol
Estriol
Estriol
Estriol
Estriol
Estriol
Estriol
Estriol
Estrone
Estrone
Estrone
Estrone
Estrone
Estrone
Estrone
Estrone
Estrone
Estrone
Estrone
Estrone
Estrone
Estrone
Estrone
Estrone
Estrone
Estrone
Estrone
Estrone
Estrone
Estrone
Estrone
Estrone
Estrone
Estrone
Estrone
Estrone
Estrone
Estrone
Estrone
Estrone
Estrone
Estrone
Estrone
Estrone
Estrone
Estrone
Estrone
Estrone
Estrone
Estrone
Estrone
Estrone
Estrone
Estrone
Estrone
Estrone
Estrone
Estrone
Estrone
Estrone
Glycine
Glycine
Glycine
Glycine
Glycine
Glycine
Glycine
Glycine
Glycine
Glycine
Glycine
Glycine
Glycine
Glycine
Glycine
Glycine
Glycine
Glycine
Glycine
Glycine
Glycine
Glycine
Glycine
Glycine
Glycine
Glycine
Glycine
Glycine
Glycine
Glycine
Glycine
Glycine
Glycine
Glycine
Glycine
Glycine
Glycine
Guanosine
Inosine
Inosine
L-Arginine
L-Arginine
L-Arginine
L-Arginine
L-Arginine
L-Arginine
L-Arginine
L-Arginine
L-Arginine
L-Arginine
L-Arginine
L-Arginine
L-Arginine
L-Arginine
L-Aspartic Acid
L-Aspartic Acid
L-Aspartic Acid
L-Aspartic Acid
L-Aspartic Acid
L-Aspartic Acid
L-Aspartic Acid
L-Aspartic Acid
L-Aspartic Acid
L-Aspartic Acid
L-Aspartic Acid
L-Aspartic Acid
L-Aspartic Acid
L-Aspartic Acid
L-Aspartic Acid
L-Aspartic Acid
L-Aspartic Acid
L-Aspartic Acid
L-Aspartic Acid
L-Aspartic Acid
L-Aspartic Acid
L-Aspartic Acid
L-Aspartic Acid
L-Aspartic Acid
L-Aspartic Acid
L-Aspartic Acid
L-Aspartic Acid
L-Aspartic Acid
L-Aspartic Acid
L-Aspartic Acid
L-Aspartic Acid
L-Aspartic Acid
L-Aspartic Acid
L-Aspartic Acid
L-Aspartic Acid
L-Aspartic Acid
L-Aspartic Acid
L-Aspartic Acid
L-Aspartic Acid
L-Aspartic Acid
L-Aspartic Acid
L-Aspartic Acid
L-Aspartic Acid
L-Aspartic Acid
L-Aspartic Acid
L-Aspartic Acid
L-Aspartic Acid
L-Aspartic Acid
L-Aspartic Acid
L-Aspartic Acid
L-Aspartic Acid
L-Aspartic Acid
L-Aspartic Acid
L-Aspartic Acid
L-Aspartic Acid
L-Aspartic Acid
L-Aspartic Acid
L-Aspartic Acid
L-Aspartic Acid
L-Aspartic Acid
L-Aspartic Acid
L-Aspartic Acid
L-Aspartic Acid
L-Aspartic Acid
L-Aspartic Acid
L-Aspartic Acid
L-Aspartic Acid
L-Aspartic Acid
L-Aspartic Acid
L-Aspartic Acid
L-Aspartic Acid
L-Aspartic Acid
L-Aspartic Acid
L-Aspartic Acid
L-Aspartic Acid
L-Aspartic Acid
L-Aspartic Acid
L-Aspartic Acid
L-Aspartic Acid
L-Aspartic Acid
L-Aspartic Acid
L-Aspartic Acid
L-Aspartic Acid
L-Aspartic Acid
L-Aspartic Acid
L-Aspartic Acid
L-Aspartic Acid
L-Aspartic Acid
L-Aspartic Acid
L-Aspartic Acid
L-Aspartic Acid
L-Aspartic Acid
L-Aspartic Acid
L-Aspartic Acid
L-Aspartic Acid
L-Aspartic Acid
L-Aspartic Acid
L-Aspartic Acid
L-Aspartic Acid
L-Aspartic Acid
L-Aspartic Acid
L-Aspartic Acid
L-Aspartic Acid
L-Aspartic Acid
L-Aspartic Acid
L-Aspartic Acid
L-Aspartic Acid
L-Glutamic Acid
L-Glutamic Acid
L-Glutamic Acid
L-Glutamic Acid
L-Glutamic Acid
L-Glutamic Acid
L-Glutamic Acid
L-Glutamic Acid
L-Glutamic Acid
L-Glutamic Acid
L-Glutamic Acid
L-Glutamic Acid
L-Glutamic Acid
L-Glutamic Acid
L-Glutamic Acid
L-Glutamic Acid
L-Glutamic Acid
L-Glutamic Acid
L-Glutamic Acid
L-Glutamic Acid
L-Glutamic Acid
L-Glutamic Acid
L-Glutamic Acid
L-Glutamic Acid
L-Glutamic Acid
L-Glutamic Acid
L-Glutamic Acid
L-Glutamic Acid
L-Glutamic Acid
L-Glutamic Acid
L-Glutamic Acid
L-Glutamic Acid
L-Glutamic Acid
L-Glutamic Acid
L-Glutamic Acid
L-Glutamic Acid
L-Glutamic Acid
L-Glutamic Acid
L-Glutamic Acid
L-Glutamic Acid
L-Glutamic Acid
L-Glutamic Acid
L-Glutamic Acid
L-Glutamic Acid
L-Glutamic Acid
L-Glutamic Acid
L-Glutamic Acid
L-Glutamic Acid
L-Glutamic Acid
L-Glutamic Acid
L-Glutamic Acid
L-Glutamic Acid
L-Glutamic Acid
L-Glutamic Acid
L-Glutamic Acid
L-Glutamic Acid
L-Glutamic Acid
L-Glutamic Acid
L-Glutamic Acid
L-Glutamic Acid
L-Glutamic Acid
L-Glutamic Acid
L-Glutamic Acid
L-Glutamic Acid
L-Glutamic Acid
L-Glutamic Acid
L-Glutamic Acid
L-Glutamic Acid
L-Glutamic Acid
L-Glutamic Acid
L-Glutamic Acid
L-Glutamic Acid
L-Glutamic Acid
L-Glutamic Acid
L-Glutamic Acid
L-Glutamic Acid
L-Glutamic Acid
L-Glutamic Acid
L-Glutamic Acid
L-Glutamic Acid
L-Glutamic Acid
L-Glutamic Acid
L-Glutamic Acid
L-Glutamic Acid
L-Glutamic Acid
L-Glutamic Acid
L-Glutamic Acid
L-Glutamic Acid
L-Glutamic Acid
L-Glutamic Acid
L-Glutamic Acid
L-Glutamic Acid
L-Glutamic Acid
L-Glutamic Acid
L-Glutamic Acid
L-Glutamic Acid
L-Glutamic Acid
L-Glutamic Acid
L-Glutamic Acid
L-Glutamic Acid
L-Glutamic Acid
L-Glutamic Acid
L-Glutamic Acid
L-Glutamic Acid
L-Glutamic Acid
L-Glutamic Acid
L-Glutamic Acid
L-Glutamic Acid
L-Glutamic Acid
L-Glutamic Acid
L-Glutamic Acid
L-Glutamic Acid
L-Glutamic Acid
L-Glutamic Acid
L-Glutamic Acid
L-Glutamic Acid
L-Glutamic Acid
L-Glutamic Acid
L-Glutamic Acid
L-Glutamic Acid
L-Glutamic Acid
L-Glutamic Acid
L-Glutamic Acid
L-Glutamic Acid
L-Glutamic Acid
L-Glutamic Acid
L-Glutamic Acid
L-Glutamic Acid
L-Glutamic Acid
L-Glutamic Acid
L-Glutamic Acid
L-Glutamic Acid
L-Glutamic Acid
L-Glutamic Acid
L-Glutamic Acid
L-Glutamic Acid
L-Glutamic Acid
L-Glutamic Acid
L-Glutamic Acid
L-Glutamic Acid
L-Glutamic Acid
L-Glutamic Acid
L-Glutamic Acid
L-Glutamic Acid
L-Glutamic Acid
L-Glutamic Acid
L-Glutamic Acid
L-Glutamic Acid
L-Glutamic Acid
L-Glutamic Acid
L-Glutamic Acid
L-Glutamic Acid
L-Glutamic Acid
L-Glutamic Acid
L-Glutamic Acid
L-Glutamic Acid
L-Glutamic Acid
L-Glutamic Acid
L-Glutamic Acid
L-Glutamic Acid
L-Glutamic Acid
L-Glutamic Acid
L-Glutamic Acid
L-Glutamic Acid
L-Glutamic Acid
L-Glutamic Acid
L-Glutamic Acid
L-Glutamic Acid
L-Glutamic Acid
L-Glutamic Acid
L-Glutamic Acid
L-Glutamic Acid
L-Glutamic Acid
L-Glutamic Acid
L-Glutamic Acid
L-Glutamic Acid
L-Glutamic Acid
L-Glutamic Acid
L-Glutamic Acid
L-Glutamic Acid
L-Glutamic Acid
L-Glutamic Acid
L-Glutamic Acid
L-Glutamic Acid
L-Glutamic Acid
L-Glutamic Acid
L-Glutamic Acid
L-Glutamic Acid
L-Glutamic Acid
L-Glutamic Acid
L-Glutamic Acid
L-Glutamic Acid
L-Glutamic Acid
L-Glutamic Acid
L-Glutamic Acid
L-Glutamic Acid
L-Glutamic Acid
L-Glutamic Acid
L-Glutamic Acid
L-Glutamic Acid
L-Glutamic Acid
L-Glutamic Acid
L-Glutamic Acid
L-Glutamic Acid
L-Glutamic Acid
L-Glutamic Acid
L-Glutamic Acid
L-Glutamic Acid
L-Glutamic Acid
L-Glutamic Acid
L-Glutamic Acid
L-Glutamic Acid
L-Glutamic Acid
L-Glutamic Acid
L-Glutamic Acid
L-Glutamic Acid
L-Glutamic Acid
L-Glutamic Acid
L-Glutamic Acid
L-Glutamic Acid
L-Glutamic Acid
L-Glutamic Acid
L-Glutamic Acid
L-Glutamic Acid
L-Glutamic Acid
L-Glutamic Acid
L-Glutamic Acid
L-Glutamic Acid
L-Glutamic Acid
L-Glutamic Acid
L-Glutamic Acid
L-Glutamic Acid
L-Glutamic Acid
L-Glutamic Acid
L-Glutamic Acid
L-Glutamic Acid
L-Glutamic Acid
L-Glutamic Acid
L-Glutamic Acid
L-Glutamic Acid
L-Glutamic Acid
L-Glutamic Acid
L-Glutamic Acid
L-Glutamic Acid
L-Glutamic Acid
L-Glutamic Acid
L-Glutamic Acid
L-Glutamic Acid
L-Glutamic Acid
L-Glutamic Acid
L-Glutamic Acid
L-Glutamic Acid
L-Glutamic Acid
L-Glutamic Acid
L-Glutamic Acid
L-Glutamic Acid
L-Glutamic Acid
L-Glutamic Acid
L-Glutamic Acid
L-Glutamic Acid
L-Glutamic Acid
L-Glutamic Acid
L-Glutamic Acid
L-Glutamic Acid
L-Glutamic Acid
L-Histidine
L-Histidine
L-Histidine
L-Histidine
L-Histidine
L-Isoleucine
L-Isoleucine
L-Isoleucine
L-Isoleucine
L-Isoleucine
L-Isoleucine
L-Isoleucine
L-Isoleucine
L-Isoleucine
L-Isoleucine
L-Isoleucine
L-Isoleucine
L-Isoleucine
L-Isoleucine
L-Isoleucine
L-Isoleucine
L-Isoleucine
L-Isoleucine
L-Isoleucine
L-Isoleucine
L-Isoleucine
L-Isoleucine
L-Isoleucine
L-Isoleucine
L-Isoleucine
L-Isoleucine
L-Isoleucine
L-Isoleucine
L-Isoleucine
L-Isoleucine
L-Isoleucine
L-Isoleucine
L-Isoleucine
L-Isoleucine
L-Isoleucine
L-Isoleucine
L-Isoleucine
L-Isoleucine
L-Isoleucine
L-Isoleucine
L-Isoleucine
L-Isoleucine
L-Isoleucine
L-Isoleucine
L-Isoleucine
L-Isoleucine
L-Isoleucine
L-Isoleucine
L-Isoleucine
L-Isoleucine
L-Isoleucine
L-Isoleucine
L-Isoleucine
L-Isoleucine
L-Isoleucine
L-Isoleucine
L-Isoleucine
L-Isoleucine
L-Isoleucine
L-Isoleucine
L-Isoleucine
L-Isoleucine
L-Isoleucine
L-Isoleucine
L-Isoleucine
L-Isoleucine
L-Isoleucine
L-Isoleucine
L-Isoleucine
L-Isoleucine
L-Isoleucine
L-Isoleucine
L-Isoleucine
L-Isoleucine
L-Isoleucine
L-Isoleucine
L-Isoleucine
L-Isoleucine
L-Isoleucine
L-Isoleucine
L-Isoleucine
L-Isoleucine
L-Isoleucine
L-Isoleucine
L-Leucine
L-Leucine
L-Leucine
L-Leucine
L-Leucine
L-Leucine
L-Leucine
L-Leucine
L-Leucine
L-Leucine
L-Leucine
L-Leucine
L-Leucine
L-Leucine
L-Leucine
L-Leucine
L-Leucine
L-Leucine
L-Leucine
L-Leucine
L-Leucine
L-Leucine
L-Leucine
L-Leucine
L-Leucine
L-Leucine
L-Leucine
L-Leucine
L-Leucine
L-Leucine
L-Leucine
L-Leucine
L-Leucine
L-Leucine
L-Leucine
L-Leucine
L-Leucine
L-Leucine
L-Leucine
L-Leucine
L-Leucine
L-Leucine
L-Leucine
L-Leucine
L-Leucine
L-Leucine
L-Leucine
L-Leucine
L-Leucine
L-Leucine
L-Leucine
L-Leucine
L-Leucine
L-Leucine
L-Leucine
L-Leucine
L-Leucine
L-Leucine
L-Leucine
L-Leucine
L-Leucine
L-Leucine
L-Leucine
L-Leucine
L-Leucine
L-Leucine
L-Leucine
L-Leucine
L-Leucine
L-Leucine
L-Leucine
L-Leucine
L-Leucine
L-Lysine
L-Lysine
L-Lysine
L-Lysine
L-Lysine
L-Lysine
L-Lysine
L-Lysine
L-Lysine
L-Lysine
L-Lysine
L-Lysine
L-Lysine
L-Lysine
L-Lysine
L-Lysine
L-Lysine
L-Lysine
L-Lysine
L-Lysine
L-Lysine
L-Lysine
L-Lysine
L-Lysine
L-Lysine
L-Lysine
L-Phenylalanine
L-Phenylalanine
L-Phenylalanine
L-Phenylalanine
L-Phenylalanine
L-Phenylalanine
L-Phenylalanine
L-Phenylalanine
L-Phenylalanine
L-Phenylalanine
L-Phenylalanine
L-Phenylalanine
L-Phenylalanine
L-Phenylalanine
L-Phenylalanine
L-Phenylalanine
L-Phenylalanine
L-Phenylalanine
L-Phenylalanine
L-Phenylalanine
L-Phenylalanine
L-Phenylalanine
L-Phenylalanine
L-Phenylalanine
L-Phenylalanine
L-Phenylalanine
L-Phenylalanine
L-Phenylalanine
L-Phenylalanine
L-Proline
L-Proline
L-Serine
L-Serine
L-Serine
L-Serine
L-Serine
L-Threonine
L-Threonine
L-Threonine
L-Threonine
L-Threonine
L-Threonine
L-Tyrosine
L-Tyrosine
L-Tyrosine
L-Tyrosine
L-Tyrosine
L-Tyrosine
L-Tyrosine
L-Tyrosine
L-Tyrosine
L-Tyrosine
L-Tyrosine
L-Tyrosine
L-Tyrosine
L-Tyrosine
L-Tyrosine
L-Tyrosine
L-Tyrosine
L-Tyrosine
L-Valine
L-Valine
L-Valine
L-Valine
L-Valine
L-Valine
L-Valine
L-Valine
L-Valine
L-Valine
L-Valine
L-Valine
L-Valine
L-Valine
Nicotinic Acid
Nicotinic Acid
Nicotinic Acid
Nicotinic Acid
Nicotinic Acid
Nicotinic Acid
Nicotinic Acid
Nicotinic Acid
Nicotinic Acid
Nicotinic Acid
Nicotinic Acid
Nicotinic Acid
Nicotinic Acid
Nicotinic Acid
Nicotinic Acid
Nicotinic Acid
Nicotinic Acid
Nicotinic Acid
Nicotinic Acid
Nicotinic Acid
Nicotinic Acid
Nicotinic Acid
Nicotinic Acid
Nicotinic Acid
Nicotinic Acid
Nicotinic Acid
Nicotinic Acid
Nicotinic Acid
Nicotinic Acid
Nicotinic Acid
Nicotinic Acid
Nicotinic Acid
Nicotinic Acid
Nicotinic Acid
Nicotinic Acid
Nicotinic Acid
Nicotinic Acid
Nicotinic Acid
Nicotinic Acid
Nicotinic Acid
Nicotinic Acid
Nicotinic Acid
Nicotinic Acid
Nicotinic Acid
Nicotinic Acid
Nicotinic Acid
Nicotinic Acid
Nicotinic Acid
Nicotinic Acid
Nicotinic Acid
Nicotinic Acid
Nicotinic Acid
Nicotinic Acid
Nicotinic Acid
Nicotinic Acid
Nicotinic Acid
Nicotinic Acid
Nicotinic Acid
Nicotinic Acid
Nicotinic Acid
Nicotinic Acid
Nicotinic Acid
Nicotinic Acid
Nicotinic Acid
Nicotinic Acid
Nicotinic Acid
Nicotinic Acid
Nicotinic Acid
Nicotinic Acid
Nicotinic Acid
Nicotinic Acid
Nicotinic Acid
Nicotinic Acid
Nicotinic Acid
Nicotinic Acid
Nicotinic Acid
Nicotinic Acid
Nicotinic Acid
Nicotinic Acid
Nicotinic Acid
Nicotinic Acid
Pharmakon1600-01505464
Plumericin
Plumericin
Plumericin
Plumericin
Plumericin
Plumericin
Plumericin
Plumericin
Progesterone
Progesterone
Progesterone
Progesterone
Progesterone
Progesterone
Progesterone
Progesterone
Progesterone
Progesterone
Progesterone
Progesterone
Progesterone
Progesterone
Progesterone
Progesterone
Progesterone
Progesterone
Progesterone
Progesterone
Progesterone
Progesterone
Progesterone
Progesterone
Progesterone
Progesterone
Progesterone
Progesterone
Progesterone
Progesterone
Progesterone
Progesterone
Progesterone
Progesterone
Progesterone
Progesterone
Progesterone
Progesterone
Progesterone
Progesterone
Progesterone
Progesterone
Progesterone
Progesterone
Progesterone
Progesterone
Progesterone
Progesterone
Progesterone
Progesterone
Progesterone
Progesterone
Progesterone
Progesterone
Progesterone
Progesterone
Progesterone
Progesterone
Progesterone
Progesterone
Progesterone
Progesterone
Progesterone
Progesterone
Progesterone
Progesterone
Progesterone
Progesterone
Progesterone
Progesterone
Progesterone
Progesterone
Progesterone
Progesterone
Progesterone
Progesterone
Progesterone
Progesterone
Progesterone
Progesterone
Progesterone
Progesterone
Progesterone
Progesterone
Progesterone
Progesterone
Progesterone
Progesterone
Progesterone
Progesterone
Progesterone
Progesterone
Progesterone
Progesterone
Progesterone
Progesterone
Progesterone
Progesterone
Progesterone
Progesterone
Progesterone
Progesterone
Progesterone
Progesterone
Progesterone
Progesterone
Progesterone
Progesterone
Progesterone
Progesterone
Progesterone
Progesterone
Progesterone
Progesterone
Progesterone
Progesterone
Progesterone
Progesterone
Progesterone
Progesterone
Progesterone
Progesterone
Progesterone
Progesterone
Progesterone
Progesterone
Progesterone
Progesterone
Progesterone
Progesterone
Progesterone
Progesterone
Progesterone
Progesterone
Progesterone
Progesterone
Progesterone
Progesterone
Progesterone
Progesterone
Progesterone
Progesterone
Progesterone
Progesterone
Progesterone
Progesterone
Progesterone
Progesterone
Progesterone
Progesterone
Progesterone
Progesterone
Progesterone
Progesterone
Progesterone
Progesterone
Progesterone
Progesterone
Progesterone
Progesterone
Progesterone
Progesterone
Progesterone
Progesterone
Progesterone
Progesterone
Progesterone
Progesterone
Progesterone
Progesterone
Progesterone
Progesterone
Progesterone
Progesterone
Progesterone
Progesterone
Progesterone
Progesterone
Progesterone
Progesterone
Progesterone
Progesterone
Progesterone
Progesterone
Progesterone
Progesterone
Progesterone
Progesterone
Progesterone
Progesterone
Progesterone
Progesterone
Progesterone
Progesterone
Progesterone
Progesterone
Progesterone
Progesterone
Progesterone
Progesterone
Progesterone
Progesterone
Progesterone
Progesterone
Progesterone
Progesterone
Progesterone
Progesterone
Progesterone
Progesterone
[truncated: 245 more rows]
