# Supplementary material for: Molecular mechanisms of deer antler in promoting osteogenic differentiation of human mesenchymal stem cells via JUN modulation
Source: Front Immunol. 2025 May 29;16:1550249. doi: 10.3389/fimmu.2025.1550249 (PMC12158746; doi:10.3389/fimmu.2025.1550249)
Supplement: Supplementary file 1 [file DataSheet1.zip › GSE9451.txt]

geneNames	GSM239713	GSM239715	GSM239722	GSM239616	GSM239668	GSM239669
A1BG	21.2219	20.5413	16.585	43.9511	16.4947	7.81489
A1BG-AS1	3.16755	13.7724	1.81652	23.6969	10.3704	7.58753
A1CF	5.46255	11.655785	8.443129	7.3767845	4.7795375	3.63361
A2M	8.83227	6.737565	10.41713	87.6605	160.7596	110.75515
A2M-AS1	2.3916	6.09881	2.1156	12.9572	9.18947	7.46622
A2ML1	4.824065	8.198105	7.138385	14.7382	3.897765	7.6108
A2MP1	0.464873	4.22687	5.30746	16.8328	2.60208	0.53241
A4GALT	30.1496	17.1348	16.3372	39.4953	55.4494	39.4387
A4GNT	7.30496	18.0385	8.3767	14.9474	11.8475	12.236
AA06	26.4939	12.7309	12.1049	28.3103	8.55977	12.4286
AAAS	59.5089	77.7636	63.9831	53.1945	55.1851	38.9187
AACS	141.178	136.716	159.232	325.563	121.77	148.266
AACSP1	3.67035	1.10864	3.81661	1.46945	0.984382	4.87081
AADAC	1.01377	1.38984	0.674877	2.03693	1.82392	2.21953
AADACL2	1.70403	1.30277	0.803774	4.19307	3.72492	0.975528
AADACP1	0.252111	0.202634	0.711015	0.291144	0.730046	0.234042
AADAT	31.5205	45.0966	38.7968	44.2032	48.583	49.2928
AAED1	114.408	155.9	130.852	229.403	156.019	171.06
AAGAB	62.31843333	80.3528	63.78186667	83.5756	56.59489	70.4812
AAK1	60.91401143	59.97499571	54.87563686	106.4431786	53.172501	45.84469829
AAMDC	107.2482833	95.69859767	97.402633	196.2486333	94.31965333	86.80553
AAMP	170.599	197.141	156.413	130.554	112.748	98.5985
AANAT	0.850657	1.47212	1.56365	6.86724	1.03756	1.61594
AAR2	110.834	114.929	139.508	185.745	126.53	133.575
AARS	384.743	480.991	376.682	519.456	380.302	349.253
AARS2	22.84488	29.809545	20.891785	33.98371	30.0326	24.59754
AASDH	75.23085	76.3506	56.2478	80.93825	51.45795	57.4231
AASDHPPT	190.99145	185.8279067	163.8398033	277.2984667	141.303005	148.8875833
AASS	21.4813	20.55155	23.23855	21.75465	17.2224	18.5922
AATF	164.653	181.145	171.823	155.662	106.195	87.3707
AATK	20.9975	12.286	14.771	27.7315	4.64673	10.3611
AB488780	42.6923	31.0446	33.9087	47.4913	34.0096	32.1008
ABAT	39.49839667	40.60206667	34.5463	120.4665667	86.54903333	82.3586
ABCA1	137.8325225	96.7239825	86.8766225	125.81999	77.78143675	42.275214
ABCA11P	36.6237	27.2783	40.2681	49.8353	26.0346	45.6461
ABCA12	7.21971	4.10217	6.75152	9.84554	0.163866	2.29991
ABCA13	3.403713333	0.489652667	2.734652667	5.901573333	1.849752667	4.616013333
ABCA17P	3.44742	10.4754	9.79978	11.9694	8.75348	5.92391
ABCA2	27.72056	34.23501333	39.74933	55.1229	38.03600333	49.76
ABCA3	12.3022	2.89617	4.76561	19.6917	6.25746	5.15931
ABCA4	3.30887	2.521225	1.82355	4.463995	2.4726755	4.3266955
ABCA5	28.17803	21.2558	25.572075	71.269865	46.963395	33.12275
ABCA6	40.5037	21.4182	37.3044	61.0955	57.3436	49.364
ABCA7	21.263	30.9352	25.1487	45.2488	32.5491	25.3593
ABCA8	133.5339353	55.90076333	106.3645733	157.2088	119.2726967	116.4311133
ABCA9	24.66149667	11.29466333	13.57213333	9.999596667	13.77851	10.7781
ABCB1	3.5115115	6.063755	2.407135	1.150093	4.460155	5.314495
ABCB10	102.653	98.9154	58.1834	151.66	94.8671	78.8055
ABCB11	1.4260185	0.999044	3.3696875	5.032683	2.2851	2.76326
ABCB4	6.341265	1.14106	2.296585	1.7947255	1.4118655	0.474594
ABCB5	0.7991325	4.301586	4.5897955	5.43875	8.2109125	1.63263475
ABCB6	23.5453	24.222735	36.89766	41.258765	27.96312	31.33288
ABCB7	69.9656	88.1285	58.8379	151.06	86.3359	70.1431
ABCB8	16.98087	19.0562	17.045945	23.84625	13.85405	25.98005
ABCB9	16.28254333	8.401946667	17.11025	16.46713	7.24631	4.666846667
ABCC1	248.4424	221.673	255.6695	439.934	275.453	231.4285
ABCC10	115.41165	96.74115	94.95715	147.007	72.30185	73.96685
ABCC11	9.35258	16.194775	5.493785	3.02393	8.4801055	6.24784
ABCC12	2.93086	0.541666	5.23917	5.40703	1.187936	3.271724
ABCC13	4.895015	2.500399	4.44178175	4.29922375	5.092235	4.55872075
ABCC2	1.11459	0.750022	7.10691	1.54282	1.11419	0.910767
ABCC3	24.075244	14.62703	28.893028	213.19066	94.875582	122.7138
ABCC4	61.48912	65.9414975	50.33718125	134.5263673	90.6169635	93.215995
ABCC5	68.7512	51.7767	48.07266667	91.6192	56.93240667	59.5888
ABCC6P1	1.56002	7.51363	10.0228	14.2022	8.22501	1.45757
ABCC8	1.629255	1.412145	1.891265	1.92499	1.976585	0.9685055
ABCC9	3.294561	6.0088292	3.062497	10.152022	6.67275	6.037506
ABCD1	49.8996	53.9412	43.5433	63.9438	23.8482	46.2453
ABCD2	0.461283	3.72531	0.323948	10.855	1.82969	0.189487
ABCD3	246.167	217.1483	259.4605	299.56915	139.49605	156.5096
ABCD4	28.08109	35.063545	28.89795	38.791575	25.58517	28.14265
ABCE1	304.0405	336.896	258.989	414.1095	226.126	226.2365
ABCF1	231.47	309.675	213.43	393.017	211.083	232.709
ABCF2	97.152924	87.98259	97.07886	96.347162	73.97597	80.40416
ABCF3	57.2554	98.0158	73.7973	80.4778	48.217	65.4887
ABCG1	7.30931	5.8398675	8.2830735	10.90767	4.17266625	3.472552
ABCG2	33.8928	7.17769	10.5112	7.85149	8.26844	6.71437
ABCG4	7.40311	11.9372	7.78858	13.1168	8.94788	2.28565
ABCG5	1.68486	0.81535	1.06641	4.25296	0.55685	0.591391
ABCG8	6.19891	1.6081	1.5828	0.980669	3.67462	2.33469
ABHD1	7.845883333	8.77526	9.628536667	10.37597	5.763493333	8.297286667
ABHD10	158.2945	174.6005	164.395	155.137	105.24335	106.8243
ABHD11	28.25892433	16.27662	30.01496667	24.86077133	19.55835067	16.93581333
ABHD12	129.7551667	113.7492667	113.8929	102.6939	53.32743333	66.58536667
ABHD13	20.542	17.49505	21.9495	26.99035	14.00225	18.17715
ABHD14B	151.138	175.166	183.593	187.517	255.588	279.88
ABHD15	47.7413	38.6994	54.2513	84.276	66.0102	59.0698
ABHD16A	73.83982	54.9106885	53.801245	104.133905	51.959176	55.868645
ABHD16B	1.0913	1.00455	1.2096	1.18598	0.664351	0.715301
ABHD17A	413.699	412.026	439.001	265.554	258.716	320.029
ABHD17B	53.87747233	60.65734	49.94363333	70.4473	32.08349667	31.72412667
ABHD17C	66.8746	101.707	93.2061	95.9673	55.9081	73.5511
ABHD2	197.1179667	375.4385	278.6833333	243.71445	106.8855333	142.6098167
ABHD3	55.0037	59.315	24.8941	133.227	50.2865	29.9215
ABHD4	117.7315	121.14445	111.66995	210.2306	144.0464	128.76485
ABHD5	83.728975	61.1325295	70.354815	67.649355	31.5431175	43.8706825
ABHD6	26.869495	28.557405	35.696535	43.9180925	21.7474775	34.9715075
ABHD8	34.7383	29.7546	27.2956	16.7305	25.8807	18.6088
ABI1	177.8088867	187.2237203	166.81174	212.7259533	122.27797	118.8988833
ABI2	163.22223	139.4630843	141.1679757	174.9484114	116.8407114	111.3653971
ABI3	6.46016	17.4271	27.6585	36.8986	16.4081	27.6255
ABI3BP	876.7318667	469.1803333	525.0429067	243.1653533	275.40331	305.33373
ABL1	304.589	369.542	350.38	244.829	153.764	178.816
ABL2	61.21593333	61.305	60.4211	103.3742333	61.75486667	79.053
ABLIM1	49.150855	59.59135	31.00721	50.6745	46.94814	31.6354
ABLIM2	4.626302	5.929994	10.267724	10.645278	12.799704	11.275654
ABLIM3	58.1933	36.3561	22.1597	203.096	69.4506	52.12
ABO	1.63968	2.05393	2.6654435	4.020255	7.800545	5.205155
ABR	176.36465	183.15465	210.2382	225.84785	112.24715	108.06495
ABRA	1.063557	3.53139	0.738349	5.152115	1.8089305	2.0644885
ABRACL	249.246	218.307	202.071	168.088	79.8236	112.958
ABT1	76.6971	43.1928	51.5975	65.857	48.7037	47.9884
ABTB1	9.418876	11.044248	5.929442	13.729274	7.7245026	13.0142248
ABTB2	17.57818	14.495155	20.182745	29.391325	5.222976	12.69248
AC000111.3	0.201823	3.35259	0.60529	2.10527	1.29363	0.612882
AC002059.10	15.9141	19.146	24.0387	21.376	15.3627	23.3714
AC002064.5	2.71909	4.39648	0.284614	0.518486	0.414294	0.373272
AC003973.4	1.14884	1.50124	0.931821	6.57564	0.914532	1.36432
AC003989.4	1.37348	15.1901	5.86653	18.5415	3.14641	9.06845
AC004692.5	60.2699	98.4842	82.8584	71.2982	57.5444	45.0301
AC004941.5	112.631	87.1805	75.6669	99.5667	42.213	37.4915
AC005162.4	1.49043	2.18299	1.7224	2.8957	13.1649	2.80355
AC005224.2	14.7858	14.7604	9.68133	7.70283	13.3186	6.12315
AC005256.1	4.0226	3.09113	3.72879	5.5231	1.98692	1.84215
AC005306.3	2.13872	4.10023	12.6131	15.4541	7.81467	6.38052
AC005498.3	9.79332	2.54349	2.42246	3.22278	8.18496	8.149
AC005523.2	19.778	41.9318	32.1499	28.079	28.9268	29.3808
AC005523.3	2.86569	1.60882	13.6659	6.65586	6.72749	4.33163
AC005537.2	0.373654	1.54153	3.92022	1.38114	0.310067	0.349204
AC005592.3	4.39896	2.66172	0.222415	10.5078	0.60734	11.5344
AC005606.14	5.51153	3.03691	1.12681	1.92864	5.05519	1.29355
AC005785.2	27.0037	9.25692	15.3123	9.28865	6.87966	10.2633
AC005838.2	1.21679	4.89388	4.60937	1.39781	15.8274	1.00052
AC006026.13	12.9405	14.0606	12.603	1.85911	9.75806	4.09495
AC006129.2	6.6683	1.36568	0.883258	0.371276	0.683	4.46162
AC006538.1	12.2592	5.75799	13.2236	5.89979	7.60411	0.868379
AC007292.3	16.8176	4.53825	16.4379	12.0516	10.092	17.9154
AC007349.5	0.363723	1.16706	7.9043	0.509287	6.20899	0.624848
AC007362.3	3.37403	4.039486667	5.087544	11.22740333	3.610873333	3.702483333
AC007365.3	15.2227	31.733	21.0944	25.1365	15.4855	11.8456
AC007389.3	10.2193	14.627	3.62725	10.6645	12.4705	3.67346
AC007401.2	1.62809	2.03414	1.86637	11.0606	3.33571	2.53734
AC007680.2	0.884887	1.3245	1.06754	0.622087	0.41563	0.741136
AC007787.2	1.46225	1.386	1.02187	1.57534	1.67536	2.77301
AC008088.4	7.31982	12.1304	12.1754	12.2061	8.1461	6.05217
AC008746.12	4.18583	0.556793	8.95339	2.43101	1.5334	6.62638
AC008753.4	18.6929	12.9627	12.3658	48.043	13.9815	23.2605
AC009120.6	34.0283	41.7022	45.9984	45.9756	24.1021	33.553
AC009133.15	14.2907	11.1959	16.288	15.4335	6.15147	5.45833
AC009502.4	10.063	9.7816	2.12666	9.8151	6.10936	6.27401
AC010145.4	1.11757	2.00059	1.14797	2.43241	2.07683	1.3683
AC010524.4	5.1358165	3.524666	1.2558335	8.46338	5.571525	10.716115
AC012065.7	13.5651	2.70017	1.22284	11.395	49.2416	18.2851
AC012360.6	8.38761	12.2419	0.563631	16.4245	7.31313	3.43064
AC012499.1	0.800037	3.51005	11.2017	0.599226	0.515327	3.88723
AC012531.25	1.64258	3.15001	3.14146	2.1866	2.98936	0.763902
AC013463.2	8.78702	1.55209	8.95748	9.85574	4.78968	5.04038
AC013733.4	2.2036215	0.7434265	2.6808925	5.407079	5.036665	0.8953505
AC016831.7	1.35681	4.55818	8.5267	7.32186	12.6702	2.3722
AC016999.2	8.67349	8.32984	5.47874	4.96855	8.42514	14.5561
AC017002.2	10.6655	19.4098	11.1105	5.39047	20.8931	10.2696
AC017104.6	1.89724	11.8036	4.81628	5.36204	9.01053	5.08269
AC018755.16	49.1612	47.1865	43.8233	49.3478	35.9674	28.7202
AC018755.17	1.01903	0.383214	0.885984	0.558343	0.236363	0.204532
AC018766.6	6.23442	1.86709	3.64484	2.44024	0.392477	0.454792
AC018816.3	13.6509	1.84527	12.3501	11.4223	1.76844	12.8458
AC024560.2	8.19167	10.0797	6.53538	8.29406	1.20623	10.2699
AC025442.3	15.96587	11.22733	9.71217	19.7688	6.892695	8.520055
AC064852.4	2.32182	7.80667	6.79061	17.1915	5.44829	2.51631
AC067956.1	0.673363	0.281898	3.30224	2.35459	0.452459	7.98493
AC068039.4	9.25186	11.6563	13.0789	16.684	22.0323	22.6047
AC068138.1	11.5205	8.07728	8.1576	3.73458	2.83141	6.98577
AC068831.3	1.82516	7.63344	7.89023	9.03655	1.81041	2.15727
AC073283.7	2.27899	4.2878	1.64738	3.27335	11.826	6.08883
AC073321.4	29.3204	24.3211	18.4558	11.504	20.7492	13.7269
AC074212.6	9.615515	5.455025	6.02753	3.94673	7.59296	6.27928
AC079305.10	12.2101	12.7827	1.97573	2.91577	2.32159	1.1238
AC079741.2	2.75328	8.48597	0.747226	3.53399	7.71779	6.28613
AC079767.4	7.13924	5.54092	10.8755	15.1184	7.75033	6.55834
AC079807.4	1.34436	1.30659	1.47072	7.93771	4.60324	0.451859
AC083843.1	10.940835	1.065662	4.548295	6.15675	7.178395	5.5574
AC083949.1	17.6876	24.0808	26.3879	54.4199	19.4033	9.20245
AC084219.3	5.57521	13.6299	4.40003	1.75102	1.19604	4.64359
AC087501.1	5.97017	8.58522	0.909449	5.90618	5.54348	8.34696
AC090627.1	7.79904	1.86466	6.0573	2.32049	7.1679	1.75742
AC091133.1	13.9899	22.0916	17.2592	36.368	13.9995	16.6914
AC091633.3	3.56388	0.828365	3.30272	1.01255	4.2547	0.259319
AC092192.1	1.2624	3.70364	3.56269	6.20314	6.95971	8.76307
AC092620.2	4.76628	6.43413	6.48085	13.496	12.1458	17.2295
AC092660.1	6.96776	0.840095	12.4595	7.25176	17.8582	6.71994
AC092667.2	4.93831	15.2415	3.8551	3.07909	4.55085	4.26866
AC100830.4	7.55594	5.40407	19.2236	4.80926	5.09583	10.8828
AC104667.3	2.66752	8.10708	3.30072	6.56223	0.738339	6.65218
AC106801.1	8.61491	16.7713	14.3165	12.7568	4.11061	12.5863
AC108056.1	0.605824	8.88449	1.38097	2.08357	8.87698	1.28944
AC112198.1	1.60595	3.82334	12.3355	8.61647	7.02867	1.02141
AC114730.11	0.92251	1.00695	0.745748	6.65756	1.17819	1.55646
AC114752.3	11.4252	6.18093	3.17841	7.09499	12.0879	1.32739
AC124997.1	5.2092	3.56129	0.425929	4.41624	0.398259	0.634829
AC136289.1	10.1046	11.34	4.90332	6.34658	0.595466	3.36116
AC139100.3	2.17972	1.81123	1.32336	1.12993	0.691478	1.00698
AC141928.1	14.71986	4.611645	7.283043	3.00647	3.140135	3.02138
AC144652.1	30.3975	25.5559	32.128	12.5369	20.2102	18.0822
AC145343.2	20.5143	12.0844	9.09252	30.2849	9.5632	12.7503
ACAA1	252.9005	164.46165	181.78985	347.6365	202.683	236.0717
ACAA2	154.6912667	124.3950333	137.7578667	165.63582	94.57786667	105.9658333
ACACA	89.28545	88.72065	74.50405	126.170705	74.93273	76.34032
ACACB	18.031	17.970515	18.52971167	100.57115	25.82242	20.484247
ACAD10	9.31778	19.47806675	19.5271885	16.02469475	15.72616925	13.93491
ACAD8	92.0978	104.805	102.064	151.549	97.9582	119.799
ACAD9	148.893	168.559	143.191	193.424	131.636	135.963
ACADL	0.993952	0.821214	2.579549	6.048432	3.447755	1.222724
ACADM	222.41	161.635	223.257	371.189	217.663	250.185
ACADS	13.8423	34.9803	18.6258	43.6074	29.3375	17.6582
ACADSB	42.98025	31.6683	34.9388	78.41655	33.0662	33.3694
ACADVL	542.995	381.066	566.169	553.319	343.384	528.481
ACAN	19.6076175	29.6099425	22.32905	63.5515675	129.65543	56.6362925
ACAP1	9.238266667	8.393596667	8.57715	14.44496	11.43958333	10.55449333
ACAP2	124.1342667	137.86767	117.01567	193.5234233	90.64197	88.24149667
ACAP3	21.397	38.5459	35.3892	30.4159	30.5282	40.35935
ACAT1	199.6531793	226.3978433	219.5688703	215.52467	115.5531	130.08479
ACAT2	146.922	178.758	178.517	153.754	54.2403	102.36
ACBD3	417.2395	437.8835	388.696	558.138	315.4799	361.32065
ACBD4	28.3627	28.6658	18.9969	42.871	24.7296	24.9669
ACBD5	186.4685	181.7726	164.038	223.54485	84.6492	85.66755
ACBD6	176.49	202.651	172.801	166.22	145.717	133.788
ACCS	31.3249	51.5249	37.2058	63.9658	75.7519	47.9006
ACD	99.4219	62.1749	102.953	100.13	67.6699	66.8747
ACE	7.129495	4.395535	6.34553	21.44795	4.738435	14.16145
ACE2	1.2296535	3.769355	0.794238	5.40171	2.6262085	4.2886525
ACER1	1.64089	0.971735	2.02382	1.0119	1.28408	1.40751
ACER3	48.83736667	45.28951667	41.58695	90.69391167	43.51703167	42.42983833
ACHE	4.9812	6.17193	4.729101	9.722216667	1.792876667	1.916213333
ACIN1	94.7499	112.328	128.7	152.116	129.37	124.601
ACKR1	3.35168	1.14967	2.62576	34.9985	24.1629	25.0878
ACKR2	8.114073333	5.89083	6.5597	7.27596	6.011300333	2.3603
ACKR3	25.41636	123.694555	38.37795	170.284305	334.10374	171.2211
ACKR4	13.2654	16.2067	6.6937	1.5185	1.15558	7.01734
ACLY	719.55	719.152	703.9536667	1089.425333	423.4086667	501.3223333
ACMSD	7.31232	2.25016	0.568842	6.10637	0.616217	3.16211
ACN9	33.3342	39.6033	43.049	53.9931	36.9924	33.5542
ACO1	221.983205	201.795742	179.15635	292.16218	144.5323	151.23285
ACO2	142.30351	176.554	118.8787	189.96075	124.550875	134.5977
ACOT11	6.734025	7.33963	3.28145	3.8182025	1.102112	2.89271225
ACOT12	0.399485	6.15282	4.90146	7.38141	3.57711	5.11506
ACOT13	319.082	273.238	297.164	355.143	148.526	152.09
ACOT4	20.9251	25.5764	19.647	60.8448	22.3883	52.2855
ACOT6	0.393452	6.47931	0.753009	1.36344	0.892696	1.49214
ACOT7	201.4652	161.10575	168.2245	252.5207	114.7064	136.04735
ACOT8	50.67345	43.988965	47.84295	58.12435	34.25715	32.862465
ACOT9	257.764	256.46	212.092	365.831	195.759	244.912
ACOX1	84.8705488	67.064388	64.636808	158.40032	52.514158	68.1956402
ACOX2	203.45	171.413	182.144	149.669	95.1328	124.719
ACOX3	52.91855	49.0898	49.7121	105.34575	36.57385	49.49745
ACOXL	3.42477	3.387695	9.51226	2.44976	3.765505	2.01807
ACP1	271.123345	228.28617	221.010825	285.0335875	162.0622325	167.224495
ACP2	186.374	165.602	183.262	280.278	176.018	168.94
ACP5	8.70911	1.17567	0.887244	16.5725	1.11796	1.77046
ACP6	42.82512	45.35765	27.60159	64.21245	41.04385	22.13307
ACPP	2.532958	3.93254	1.874793333	5.238286667	3.066606667	2.085873333
ACPT	23.361	31.1705	27.4897	23.4981	10.7055	10.7316
ACR	3.51629	9.07529	2.01388	1.10653	5.10703	2.26184
ACRBP	1.67514	3.96984	3.136297	5.918773333	5.361850667	3.048432667
ACRC	15.8336	23.4177	21.3665	30.3621	25.5222	24.3101
ACRV1	7.343345	9.085878333	8.46726	7.536948333	6.941030333	3.683966667
ACSBG1	1.035407	1.1113475	0.8141405	12.465825	6.053585	1.0048295
ACSBG2	7.89301	9.31766	15.9639	2.96057	1.36779	1.69822
ACSF2	124.549	91.6812	97.5697	108.236	45.0669	70.2743
ACSF3	10.30800333	23.97201333	10.892	17.04673333	10.92062667	10.62632
ACSL1	221.4535	200.226	183.823	1177.673	468.793	417.111
ACSL3	352.4116667	278.5573333	264.1446667	573.8733333	274.374	311.6413333
ACSL4	38.89955	46.55300667	36.81994667	55.34516667	17.34620667	22.1815
ACSL5	27.4685	24.9981	20.99745	64.01085	20.32625	20.13215
ACSL6	2.8268466	2.888738	1.7782004	4.41846	2.9077718	2.3172104
ACSM1	1.41128	4.703525	0.5540025	1.74364	0.98992	0.5271675
ACSM2A	2.575178	1.588234	4.0218465	0.7987055	0.8975345	3.54155
ACSM2B	0.918484	0.976249	0.701444	1.7689	1.56668	0.823203
ACSM3	8.059575	7.03294	3.9883795	5.355884	0.627886	5.15253
ACSM5	13.37203333	7.18156	8.78532	16.676	25.9512	11.17368667
ACSS1	3.984816	3.269454	2.6909496	6.583362	11.5031662	6.6790904
ACSS2	102.136	59.5188	58.9158	223.5	63.8637	58.2468
ACSS3	85.57655	70.6874	79.93545	94.2329	96.1021	71.35965
ACTA1	14.8079	9.00215	9.16378	30.5419	2.48181	4.37227
ACTA2	673.915715	1300.502225	750.259915	5453.1934	2877.3963	3354.80073
ACTA2-AS1	5.70458	14.0695	16.5275	57.1096	17.6556	23.4511
ACTB	7310.825	7873.801667	7531.473333	10093.57167	7507.628333	7667.253333
ACTC1	18.2835	27.5321	28.8461	100.788	22.6246	55.5813
ACTG2	9.246085	18.92368	10.86616	387.359655	55.547365	37.216975
ACTL10	15.908	22.7595	21.1693	31.4358	11.8729	21.2132
ACTL6A	185.432	237.79	176.267	266.835	138.319	183.503
ACTL6B	1.0119725	1.14492	2.452425	2.402575	0.700543	0.852016
ACTL7A	3.85531	2.96655	2.66412	1.66536	3.3062	2.28272
ACTL7B	1.03053	2.11725	1.30158	2.04556	21.2197	1.20956
ACTL8	2.25735	4.04913	1.37642	4.12396	1.34186	2.51178
ACTL9	0.508321	3.64991	1.33597	1.75101	0.848066	0.938103
ACTN1	1189.376775	1311.686793	1221.925505	3258.424925	1644.6687	1630.782943
ACTN2	2.4390015	3.07534	1.96008	7.29562375	4.92801275	6.5379835
ACTN3	8.13581	9.10768	13.5116	29.5278	6.50905	16.7016
ACTN4	465.188	437.905	486.228	889.431	606.934	496.896
ACTR10	1095.03	926.742	869.956	1404.53	761.039	681.642
ACTR1A	320.7425	345.5625	299.065	411.3885	239.6375	239.7285
ACTR1B	169.06	199.475	185.645	187.132	137.955	151.354
ACTR2	718.0881314	841.5232091	634.6803961	722.8561014	462.8632171	613.493667
ACTR3	1425.2654	1431.17554	1250.3373	2058.1166	1095.09454	1234.08108
ACTR3B	16.413215	21.335	20.98675	60.1176	40.6147	38.743
ACTR3BP2	2.83314	5.40131	9.92637	6.9132	7.90381	3.35927
ACTR3C	1.06314	7.21399	0.707036	11.6072	7.7015	6.36115
ACTR5	25.8391	25.7718	25.37375	32.66365	20.2227	19.83485
ACTR6	96.55605	85.912975	102.57355	110.850495	68.072095	61.642065
ACTR8	74.18685	74.23405	72.6712	78.0544	46.96225	39.1582
ACTRT2	4.03419	1.51687	1.64341	2.91408	3.09093	0.857519
ACTRT3	45.8946	34.6761	34.4643	94.0094	39.3365	44.2458
ACVR1	541.097	570.74	537.633	997.088	689.248	553.52
ACVR1B	33.8104525	27.56281333	29.55428667	50.84062	25.995204	35.21061167
ACVR1C	19.76025	7.32188	3.94488	21.16525	7.08772	7.286665
ACVR2A	88.82845	109.403	114.409	265.8795	186.608	216.8745
ACVR2B	4.867396667	13.64993	14.42042	21.40891333	23.53363	9.966153333
ACVR2B-AS1	3.60336	4.87796	0.576969	6.47112	15.1752	1.5752
ACVRL1	4.69214	13.82035	13.8882	25.828235	28.76185	23.6367
ACY1	1.58091	2.27997	1.55938	2.13678	4.70379	1.3702
ACY3	10.87782	5.291045	7.27657	10.70982	1.29002	11.48364
ACYP1	67.5909	42.7417	65.0226	41.5533	38.3169	20.1371
ADA	81.29855	104.9198	47.3301	54.944	33.1772	13.1043
ADAD1	14.32533	10.120125	7.98455	12.03387	8.483105	9.95128
ADAD2	5.70294	20.1761	6.33074	4.28989	10.1702	11.9306
ADAL	21.81256667	25.8578	18.7659	27.6142	21.2835	13.64882667
ADAM10	883.6056667	539.073	472.2283333	1049.099667	466.9996667	531.8286667
ADAM11	4.915645	1.422805	1.57795	11.32115	5.9281375	8.112235
ADAM12	375.50901	384.416688	468.25998	392.2183	72.85681	123.490024
ADAM15	92.30945	115.235	116.3948	108.0738	63.7713	82.6238
ADAM17	109.4390333	92.2213	113.6803333	173.1564333	119.2600667	118.1739667
ADAM18	10.087625	2.387195	5.0796225	3.20391	2.65249	3.46152
ADAM19	38.91365	51.44325	41.668995	48.6973	15.156875	23.26465
ADAM2	4.70848	3.91988	5.10535	1.27133	5.13938	0.599504
ADAM20	8.535915	9.357305	5.17409	2.832265	4.368	3.030595
ADAM21	7.794075	7.297415	6.86689	9.04178	5.1284665	5.29465
ADAM22	4.438750875	5.2138705	4.7904925	7.234172	2.5080515	4.71794875
ADAM23	12.2308125	10.41549	7.6712575	21.0481475	11.8613975	7.08274925
ADAM28	4.48915	8.9516425	3.388071	7.7076425	5.15380075	3.8991935
ADAM30	1.890905	3.06958	1.601735	1.1058745	1.0932255	4.0443915
ADAM32	11.1999	2.00315	7.72849	6.73199	19.9969	8.30529
ADAM33	19.96847	10.85283	11.6548735	100.62605	33.07522	23.449315
ADAM3A	4.57638	7.2725	7.4159	2.60534	4.55231	5.28846
ADAM5	1.863057	4.998558	4.69191	4.766289	3.022895	4.69601
ADAM6	6.42556	1.17264	7.27737	2.25591	3.67966	0.919183
ADAM7	0.981327333	0.987545667	3.394173667	8.25764	2.348573	0.993588333
ADAM8	2.6891265	3.91771	1.41188	7.13071	1.865945	1.89937
ADAM9	1258.9273	899.5824	871.5940833	1116.861733	715.2605333	577.1533433
ADAMDEC1	0.512493	0.50882	3.10264	13.5457	0.642136	0.48369
ADAMTS1	2235.085	768.708	1153.821	541.9955	276.0795	141.17335
ADAMTS10	21.17673	23.12578	36.7314	67.91812	29.616505	41.82057
ADAMTS12	95.28035	90.50945	56.9415	149.37655	59.80395	51.51177
ADAMTS13	19.4615	11.720415	20.94155	30.2583	5.755195	18.35125
ADAMTS14	19.9906	33.16	17.4533	48.5648	21.5988	30.8346
ADAMTS15	9.91185	5.245855	0.7955775	4.925895	0.6317605	3.141445
ADAMTS16	1.56458	2.3928	1.03689	2.18857	2.14911	1.96248
ADAMTS17	10.65309667	8.452126667	6.854673333	10.14522333	4.747903333	7.347176667
ADAMTS18	7.280555	7.154705	12.19223	9.10535	3.633125	12.4406
ADAMTS19	1.812171	1.255832	1.3155185	3.02062	3.51813	0.516298
ADAMTS2	347.6916667	332.6767333	339.93	1524.108	875.0315	939.296
ADAMTS20	3.5783705	2.320448	2.739325	6.171875	4.66303	2.35462
ADAMTS3	9.18684	11.4772	12.0459	12.0262	9.13388	3.37746
ADAMTS4	18.7105	23.4541	19.1559	32.5506	18.701	19.5399
ADAMTS5	419.975875	218.753925	304.218075	151.387325	130.21695	91.021825
ADAMTS6	43.59853333	58.0214	26.95426667	30.67983333	9.86968	23.8682
ADAMTS7	12.97063	6.741186667	8.28373	24.89514667	18.38069333	12.49199333
ADAMTS8	5.790436667	6.297953333	4.962956667	8.716423333	3.33462	2.351135667
ADAMTS9	7.27157525	8.3980725	9.24008975	19.166115	15.9527375	19.138525
ADAMTS9-AS2	6.533804	4.160195	2.7670774	7.0197312	5.972872	3.9931786
ADAMTSL1	88.40237667	105.2690917	59.41732833	20.69587167	26.411175	21.48993167
ADAMTSL2	0.876651	1.50312	1.30458	1.44395	1.47684	1.41958
ADAMTSL3	11.699215	4.83216	22.2218	14.378675	9.476285	12.80403
ADAMTSL4	23.297265	16.5626	11.8289	159.7836	104.18205	24.20423
ADAMTSL5	20.3406	14.8183	8.24363	5.89924	4.54083	2.02434
ADAP1	8.117935	12.987715	17.192905	23.024445	15.63075	19.0753
ADAP2	6.01604	1.8977	9.24941	4.172675	9.0198465	4.995975
ADAR	691.234	724.539	624.322	997.731	634.24	636.859
ADARB1	53.697368	40.537788	25.81665	280.839372	328.8965998	212.802714
ADARB2	2.308345	8.66754	8.23114	1.770945	3.29813	2.10337
ADARB2-AS1	5.10898	12.8807	23.2952	6.12258	8.5392	13.7617
ADAT1	47.108	43.0541	30.308	59.2262	24.0953	17.4297
ADAT2	21.73385	21.60545	14.44645	12.4279	17.473495	12.21397
ADAT3	34.5976	41.8088	29.58215	34.31635	21.695145	26.052
ADCK1	38.1148	36.9603	27.4898	60.9681	26.4875	30.8443
ADCK2	46.245025	42.567475	36.7136975	76.8289525	45.426705	49.3426075
ADCK3	22.330335	21.7302995	26.72235	54.5892	44.7577495	40.017025
ADCK4	20.97458	14.55407	23.224985	22.71432	16.781035	27.0058
ADCK5	17.2103	14.4846	7.05321	2.13106	7.35705	6.30517
ADCY1	5.128576	2.4802454	4.4614406	3.808904	5.166032	4.95396
ADCY10	5.21442	7.755595	0.7044455	1.690576	4.8876755	3.2839505
ADCY10P1	5.63751	4.61671	3.590095	4.831915	10.50595	12.688775
ADCY2	1.766483333	6.330976667	5.158403333	6.748243333	4.454876667	13.59873
ADCY3	27.41565	42.505	29.8982	171.697	146.4234	56.41865
ADCY4	32.1201	34.2985	25.6541	35.721	4.46029	3.47017
ADCY5	2.584825	7.95078	9.603842	3.231825	10.693395	7.1931365
ADCY6	109.457	101.426	96.9772	193.35	118.645	145.771
ADCY7	71.15832	96.101155	91.11255	203.80919	70.85684	116.868375
ADCY8	5.96126	0.742144	1.93185	2.87507	8.99816	3.10217
ADCY9	69.0126	74.92946667	65.34111	100.01497	70.77255	66.78257
ADCYAP1	1.99664	3.54662	1.0530145	2.922015	0.836286	0.9348585
ADCYAP1R1	6.36187	3.641865	6.63313	12.787935	3.50857	4.87328
ADD1	360.1655275	323.819525	286.7170225	412.4836925	269.9948125	246.01855
ADD2	4.566790167	4.870033333	2.7492	9.124273333	3.612086667	4.807691667
ADD3	3029.1325	2184.785	2179.4425	1754.6225	1072.3085	1108.478
ADD3-AS1	23.03316667	14.83676333	8.024973333	11.64094667	5.965676667	1.223600667
ADGB	5.00114	5.11642	2.54788	0.402056	1.2248	4.92393
ADH1A	4.39619	5.34551	6.74463	11.2183	7.08797	10.6189
ADH1B	1.917293	2.88639625	2.1396585	116.9303438	133.7975025	38.182705
ADH1C	9.5581	7.91455	8.50723	7.44087	17.2161	3.39487
ADH4	6.46880575	5.809135	7.4970625	35.6706525	9.2955125	6.96341725
ADH5	926.582	979.246	911.452	1356.053	1076.0155	763.0225
ADH6	7.780695	6.088305	3.45244	4.131665	1.79951	2.1925115
ADH7	3.52821	8.14087	6.84976	14.2642	7.34237	5.1329
ADHFE1	22.395	31.0707	19.997	50.5116	47.8741	48.1211
ADI1	579.5609367	442.88966	409.0073667	595.4724667	518.4553	440.5117867
ADIG	6.28879	10.890415	6.9154	2.49016	5.276255	1.92232
ADIPOQ	0.611372	8.16805	3.91233	367.862	9.62865	12.8729
ADIPOR1	318.537	254.196	295.633	489.373	261.659	316.549
ADIPOR2	199.338	164.921	168.897	202.948	139.802	143.214
ADIRF	1084.19	354.65	538.855	515.349	70.0125	91.8945
ADIRF-AS1	8.49527	6.05351	11.7512	18.4079	6.85235	19.3601
ADK	323.1234	183.1087	149.5523	436.46855	246.1602	266.5293
ADM	1162.99	833.553	789.623	2648.92	1763.22	793.509
ADM2	20.5127	37.2566	21.4307	11.9045	15.5027	35.1637
ADM5	2.60091	8.81012	2.94665	12.4509	1.35083	14.4249
ADNP	243.685	291.884	299.6705	355.9975	241.1043	236.75845
ADNP2	124.81095	120.1587	101.9536	142.5795	84.40735	112.9955
ADO	241.3555	240.4495	237.7405	328.497	170.607	207.612
ADORA1	24.8297	40.08435	29.62535	39.28325	11.89895	10.7179
ADORA2A-AS1	1.156458	2.744112	2.264565	3.71953	3.18941	3.352805
ADORA2B	86.3416	29.894	32.9216	48.4065	13.2715	17.349
ADORA3	4.311565	1.470735	6.10585	10.46606	0.9838015	2.762353
ADPGK	123.08335	124.41675	112.86755	186.7987	121.65075	123.17415
ADPRH	23.516	14.16738667	22.9868	42.5111	26.801	28.34753333
ADPRHL1	14.37465	11.74687	7.73833	3.02725	9.157025	12.003065
ADPRHL2	168.102	189.567	157.621	237.293	122.354	120.535
ADPRM	124.473	85.1631	96.76165	136.5905	95.6814	93.92475
ADRA1A	3.24889	4.01525425	2.90000175	2.460774	3.45333175	2.80061975
ADRA1B	7.74188	9.98754	1.48557	6.53259	1.20726	4.67217
ADRA1D	6.133225	2.726455	4.448765	1.1797375	1.49201	2.714275
ADRA2A	0.614127	1.4274	15.8714	310.376	31.8856	52.4558
ADRA2B	9.84802	2.664	15.8467	26.3327	1.6114	4.84748
ADRA2C	33.5884	3.18141	10.778	28.5184	18.8001	15.2043
ADRB1	2.628193	6.136239	2.506896667	2.809976	1.067098667	3.943563333
ADRB2	15.993	3.61396	11.0562	13.7848	2.73083	5.70646
ADRB3	1.70241	5.9742	1.2275065	9.217495	1.061115	4.959305
ADRBK1	21.19599333	34.68713333	19.45780667	28.79633333	31.15128	20.43046667
ADRBK2	19.87763333	15.6039	11.94054333	26.082	7.87789	9.109343333
ADRM1	222.568	250.494	244.759	360.249	164.712	173.663
ADSL	488.1	499.8255	394.262	462.363	210.9265	225.889
ADSS	158.10635	134.945525	109.879275	182.149	100.23264	103.29606
ADSSL1	13.12705	25.9461	14.14975	30.5943	18.4964	14.314455
ADTRP	25.35825	21.5563	21.1232	8.4188	14.3886	11.297935
AEBP1	130.427	867.042	588.378	1104.86	1676.43	1646.83
AEBP2	75.56584	82.26683	99.47709	101.501125	49.64589	49.04846
AEN	67.8309	65.6371	62.3745	73.3029	59.7984	55.5874
AES	285.853	270.429	267.448	331.343	221.426	194.741
AF001548.5	5.89752	8.97029	7.25251	7.22318	8.08265	10.971
AF007147	9.82572	4.11307	11.3966	6.89402	1.43126	1.94734
AF067845.1	0.398688	1.20292	0.581986	4.19025	0.432351	2.7662
AF070581	25.3558	43.84645	30.0981	33.16305	12.515805	19.9563
AF086184	2.57043	2.66825	6.02345	27.0788	0.93501	11.9772
AF090939	10.477	10.6179	14.2248	35.5293	39.3703	33.2104
AF131215.4	3.16218	8.00843	0.62628	6.27389	11.2021	0.385103
AF131215.8	12.0495	4.46749	2.05765	2.38915	4.52004	1.75083
AF186192.1	3.36473	13.3181	12.5811	3.19517	2.91426	2.07187
AF198444	25.5779	2.19586	2.23964	1.44425	5.45942	3.4033
AF213884.2	24.0769	22.8668	28.3604	37.5528	25.0918	28.2588
AF279780	3.11225	7.2308	1.1548	6.40546	4.32305	6.18608
AF289551	2.11798	2.46467	0.498717	1.9243	10.0775	4.03871
AF520793	19.6048	22.2591	14.8361	31.0596	14.399	15.6661
AFAP1	70.5073	58.7809	59.722	63.4748	29.1829	23.5436
AFAP1-AS1	7.4739865	4.97709	4.286265	2.3631195	3.602855	1.271504
AFAP1L1	14.47925	13.79625	3.4573375	76.42535	48.42515	20.498075
AFAP1L2	4.59074	5.5106	0.882902	16.458	3.36955	7.508
AFF1	164.66739	94.97127333	125.0954467	262.06106	114.6812333	130.9257933
AFF2	6.609043333	18.13548667	22.1479	9.743923333	15.86810767	18.23277
AFF3	5.849562167	8.125315	5.054197167	6.947277167	3.861947833	2.096601833
AFF4	106.0202125	99.8038625	87.94341038	120.678379	63.4041575	55.24885875
AFG3L1P	20.7282	19.17573	16.18566333	23.47608	18.31398667	24.48175667
AFG3L2	223.7967367	216.70077	197.9503967	229.7011333	114.1649427	121.4169367
AFM	9.41793	1.23903	6.91325	9.59977	4.94538	0.637402
AFMID	14.6925	3.80247	3.06722	4.64312	1.55007	3.27232
AFP	17.4437	11.1423	3.82326	22.1129	5.48545	7.64577
AFTPH	141.00605	110.7103	102.81465	191.061	79.25985	100.7751
AGA	189.5666667	207.8223333	182.6396667	295.4473333	157.2325	189.246
AGAP1	58.84886667	64.70516667	60.2929	91.17183333	60.5229	53.48203333
AGAP11	3.59485	2.848425	8.245575	8.70044	6.259025	0.987665
AGAP2	2.736281333	5.75333	3.816892333	8.830923333	5.276432	3.732468667
AGAP2-AS1	119.378	112.728	131.764	85.7472	45.1127	71.0815
AGAP3	51.22485	39.07298667	50.75276667	54.116963	42.28496667	42.15168667
AGAP4	18.4803	20.1596	21.4268	18.568	19.4084	16.9843
AGAP6	11.50196	18.35515	13.88985	14.9182	18.76845	10.29375
AGAP9	10.8472	10.7706	8.17175	10.187	12.0261	5.18964
AGBL1	3.91014	1.1704	1.10095	2.99119	10.1047	0.945515
AGBL2	8.75249	6.41684	8.85841	2.65511	13.0963	6.55355
AGBL3	4.834101667	2.296682	0.712111667	3.877376333	4.399766667	2.858021667
AGBL4	12.4885	4.12138	3.885405	7.817025	6.40047	5.171025
AGBL5	52.90626667	47.9429	48.83453333	53.90623333	27.29873333	34.90663333
AGER	10.28484	1.9355195	7.3414	6.393345	3.14471	6.10644
AGFG1	103.51892	89.45586	83.43628	143.38844	64.76896	64.8192
AGFG2	10.37573667	11.78300333	11.251477	16.38065833	8.846430667	10.9394465
AGGF1	107.5260075	105.76495	87.92578	121.6166125	85.978275	78.2279725
AGK	57.16843	51.59894667	47.25995667	68.66484	38.51002667	49.34152333
AGL	259.285	292.633	211.576	505.215	299.43	241.07
AGMAT	21.8024	14.9163	12.4274	28.9102	15.10166667	9.808676667
AGO1	53.8117425	59.4317225	55.069275	51.098575	39.897825	41.815925
AGO2	185.701	225.057	198.072	217.79	106.173	121.917
AGO3	37.417925	43.272825	39.4067	55.635425	47.126575	37.73405
AGO4	19.2327975	28.688295	25.253275	25.3597075	29.82263	17.73077
AGPAT1	207.722	195.884	202.4885	289.2485	238.077	283.852
AGPAT2	81.26675	64.50255	71.2771	133.7609	56.7532	69.37845
AGPAT3	118.5138267	95.20373167	110.3670667	130.8378017	68.79358	83.33556667
AGPAT4	14.8293	22.25115	23.2654	36.91625	27.48075	32.19325
AGPAT4-IT1	9.55689	25.5893	12.1048	13.5014	21.4645	10.224
AGPAT5	115.7691	137.4842	86.6921	55.669465	34.13494	44.5617
AGPAT6	57.88407	50.35103667	50.597939	78.72221667	48.318473	57.03051333
AGPAT9	19.7814	16.9084	7.06867	21.5111	1.9572	6.48608
AGPS	109.083025	129.154725	105.07295	159.43775	87.666425	116.67515
AGR2	5.243515	6.503595	4.2493325	5.19967	7.046195	5.1489205
AGR3	0.418392	0.571047	0.858961	1.43944	0.510568	0.290714
AGRN	28.5725575	24.27658	26.7894	47.720505	32.682625	39.48764
AGRP	9.74465	8.86204	24.9803	1.91916	5.04899	7.40969
AGT	14.0776	17.4195	7.43637	21.7863	26.926	13.7701
AGTPBP1	39.97674	36.63117	40.048535	76.512965	41.260415	34.713
AGTR1	28.17925	43.0004	44.41345	131.8225	157.3086	90.1222
AGTR2	3.03884	3.00946	2.28812	6.70079	5.36824	4.832072
AGTRAP	92.19066667	96.1982	111.7942	201.9256	93.56826667	122.5395667
AGXT	5.662456667	7.681523333	7.507966667	3.865203333	3.488980667	3.398028333
AGXT2	1.07493	2.17148	5.84294	5.73065	1.0137	11.8279
AHCTF1	88.8067	77.99995	68.36865	177.5665	136.927	102.74515
AHCY	353.592	376.864	344.657	398.437	351.427	389.633
AHCYL1	612.561095	396.45362	439.1052725	795.9007975	409.754425	436.701405
AHCYL2	43.35755	46.11975	45.92015	37.484145	34.8297	21.73365
AHDC1	12.06290333	16.08358	9.35947	16.79877333	18.48252	11.8853
AHI1	71.42743	37.759666	49.586366	87.80614	37.0632158	50.9050352
AHNAK	423.942175	521.2979975	447.2223	585.71302	518.8272	468.158975
AHNAK2	191.87985	197.15926	165.71761	322.793315	180.611585	127.81374
AHR	478.497	420.788	444.69	530.429	212.474	232.418
AHRR	238.126	452.993	359.519	172.7	125.081	79.557
AHSA1	536.934	493.071	401.685	678.705	288.097	339.461
AHSA2	50.1225	60.10059	52.8794725	65.1119	88.46719	60.30825
AHSG	8.118025	4.6128175	4.829025	6.66286	2.2301185	3.16928
AHSP	15.9942	27.9918	3.33185	29.3844	11.2513	18.7047
AICDA	2.560769	5.72686	0.6952925	1.219366	1.58895	1.6026835
AIDA	960.8835	901.6675	754.221	1124.4925	689.538	686.5845
AIF1	1.4087675	1.150279	1.27308625	5.060725	1.365753	2.00098675
AIF1L	5.203905	1.942201	5.83154	6.463565	0.8656535	1.2273425
AIFM1	138.379	119.733	100.467	126.952	40.88	57.8316
AIFM2	53.3306	57.36735	64.92005	127.9175	59.27815	60.92935
AIFM3	2.28294	9.85816	9.49383	17.9036	6.38357	10.3954
AIG1	93.74833333	135.1583333	106.6021	76.25313333	57.37086	60.23749
AIM1	122.339	214.396	135.637	737.99	574.095	575.401
AIM1L	11.580235	10.9853	12.021745	16.53774	1.65974	5.412925
AIM2	8.22184	8.77173	8.58962	12.2819	7.49963	4.92449
AIMP1	268.2587	230.8422	191.5363	270.9069667	142.1526667	142.2648667
AIMP2	277.9603667	246.2392333	228.6356667	412.0612333	165.2939667	197.9516667
AIP	151.082	177.6735	176.002	160.724	117.78565	106.42665
AIPL1	6.005525	4.81321	6.6352565	6.63444	5.3516975	7.84481
AIRE	7.05543	27.1194	19.2899	29.6182	14.1454	8.83319
AJAP1	3.3834115	2.017245	6.34143475	3.7365575	0.73082425	2.85280175
AJUBA	114.854405	143.442595	131.57189	113.91199	69.589025	62.9459575
AK000798	15.1515	6.75772	4.9329	10.3891	18.0993	1.26838
AK021537	26.3298	19.435	25.0682	44.6155	55.2319	33.4883
AK021804	379.219	602.9305	643.0585	552.3325	497.9115	527.3605
AK021933	10.586675	16.342	8.82627	15.57425	1.295303	8.76833
AK021977	18.5449	54.6365	32.2947	80.1648	90.6111	88.9544
AK024936	4.24433	2.3921	6.86056	14.4205	4.81706	0.883888
AK025288	13.5893	18.5491	11.836	51.8637	19.0076	51.6245
AK026905	10.9865	14.8258	15.5721	22.4882	8.61486	24.7879
AK054988	9.08045	10.8825	0.262741	0.616231	0.602855	0.198703
AK055458	1.3202685	4.142815	4.54839	10.89127	6.893335	3.28482
AK055981	12.8584	10.1378	13.1121	42.94	17.9758	21.2344
AK056098	17.1712	7.06857	1.69612	3.15247	10.9118	2.48167
AK056982	5.59785	10.772	14.5271	8.72195	10.076	7.06746
AK074476	18.43016667	12.14631	12.59139333	22.02171667	12.08172667	10.33810667
AK090844	38.813	45.9366	38.9723	83.9063	67.0786	93.247
AK091729	8.48404	19.1584	8.23636	6.69322	1.87349	9.93617
AK093205	2.7288165	5.997705	2.9820925	2.9388265	3.123165	2.179402
AK094644	16.6085	9.99095	6.7053	24.0304	10.5129	5.86144
AK096159	0.81041	5.13511	0.426639	7.1654	6.87017	0.53245
AK097370	5.4327	12.9284	0.816174	1.8575	1.84567	0.805078
AK097453	8.99129	7.12822	2.58345	18.6252	6.10874	4.01242
AK098263	0.804094	7.0574	7.82261	17.4908	0.651415	6.54476
AK1	363.74875	497.9891	424.1058	461.9923	236.77875	271.8617
AK130486	3.49417	12.46195	10.30801	17.69885	8.434135	6.90525
AK131021	7.00003	11.7642	4.60818	19.5984	8.78079	7.35499
AK2	161.7592333	152.7481783	147.7115783	138.5217548	82.29122167	92.76128167
AK3	995.7335	631.8475	648.8995	1100.127	610.016	567.03
AK5	234.3295	245.8415	119.7715	108.11665	43.9289	38.2343
AK6	524.551	512.447	438.95	525.624	238.404	229.702
AK7	5.41643	4.069858	4.1600645	9.7718075	1.7787475	4.64238325
AK8	17.79115	4.091385	5.497795	20.2423	9.77273	5.90864
AK9	15.1202	11.58516333	11.527415	6.546934333	8.639703333	5.652216667
AKAP1	49.695275	58.2311725	46.955135	67.78861	48.206315	50.2671
AKAP10	34.855975	38.18645	30.99735	68.1114	35.71585	38.5895
AKAP11	212.10415	248.3265	203.71981	234.273	168.764	174.9752
AKAP12	438.382414	277.629266	207.420182	326.10338	172.402888	125.442726
AKAP13	48.93295167	58.50058	51.36961333	156.8760222	92.56795856	89.96810889
AKAP14	2.23312	6.032564333	1.756233333	4.805619333	0.448224	1.590843667
AKAP17A	83.2454	68.90983333	65.98006667	78.65063333	62.89505333	51.96773333
AKAP3	1.45304	2.89223	4.27473	7.52655	0.978819	1.67114
AKAP4	4.27432	2.63586	2.53585	3.55328	8.54512	12.6947
AKAP5	1.625797	5.68419	4.112705	13.510955	5.768315	12.27247
AKAP6	1.2871495	5.394494	7.2854	3.89139	5.55014	3.4004905
AKAP7	28.7789	31.55295	40.2598	50.81565	35.27915	57.8575
AKAP8	70.903	63.21005	49.6133	86.63245	66.2999	66.43005
AKAP8L	28.576138	23.039672	22.93351	21.117742	14.965496	17.297804
AKAP9	64.57797333	65.022124	55.35707	122.1260793	79.24492967	79.86056667
AKIP1	150.672	133.3945	145.9185	174.645	141.924	112.799
AKIRIN1	209.7483333	134.8623333	154.5233333	247.4236667	101.7320667	118.5363333
AKIRIN2	86.40573333	101.7829	98.78646667	132.5454333	97.71515333	104.6150533
AKNA	9.3242005	4.645795	14.523505	22.07056	29.01729	26.789829
AKNAD1	1.842023667	1.071049667	6.17468	1.563255333	2.854496	2.875160333
AKR1A1	724.722	668.582	598.77	1144.42	437.2	604.86
AKR1B1	1175.65	870.022	893.677	1163.56	463.138	543.903
AKR1B10	173.118	76.7113	100.373	60.4452	23.4349	12.7563
AKR1C1	445.0849482	251.037784	291.885936	823.512732	260.0637596	195.13126
AKR1C3	1372.67	616.217	964.675	1704.46	714.457	544.178
AKR1C4	0.84992	6.07499	4.7027	1.30294	0.797279	8.45782
AKR1C6P	14.8871	13.4021	3.30723	23.6823	10.6282	11.7746
AKR1D1	2.9743	2.01694	0.940225	4.40701	2.74114	1.96184
AKR1E2	11.73133	5.623893333	6.965853333	11.21867	4.819746	10.86399667
AKR7A2	399.5745	527.061	438.1045	538.079	337.174	416.609
AKR7A3	52.23215	71.9047	76.8432	76.70945	39.7107	40.15195
AKT1	208.215	225.18	162.923	306.255	201.854	233.047
AKT1S1	150.4585	112.8697	123.5257	86.2918	77.05305	79.685
AKT2	37.80788333	46.78585333	45.41895	36.55394667	33.90571667	26.69518167
AKT3	79.89198571	95.32581429	81.01128571	111.0584286	66.81264286	71.68114286
AKTIP	176.97	157.68	143.2825	222.4945	114.50555	125.1594
AL022341.3	4.54698	13.1805	1.51447	8.58482	0.845164	4.95717
AL022344.5	2.27996	5.6147	3.62846	12.3508	5.69958	1.19508
AL109706	3.29609	0.309908	11.7803	7.70321	1.16657	7.09712
AL132709.8	114.677	125.118	119.394	100.543	39.2226	76.8065
AL133493.2	1.01694	0.91889	0.372629	6.83622	2.74018	8.79065
AL590762.11	37.3243	5.47546	31.6781	22.0751	17.1834	24.3316
AL832163	4.93802	0.442262	5.97848	5.52733	0.331254	0.753568
AL833181	14.0709	11.4016	11.1266	17.3532	12.1237	8.40459
AL928742.12	1.88586	3.41209	2.7668	12.5804	6.28031	1.44021
ALAD	157.71415	147.5911	173.27655	237.51515	126.06525	156.3072
ALAS1	224.188	220.588	229.056	258.999	116.074	117.781
ALAS2	2.5037585	2.808037	0.751971	4.383725	4.66045	3.35155
ALB	3.3347275	4.412825	3.00029375	6.572975	2.270974	3.9790415
ALCAM	1136.7474	680.187	764.0004667	2614.624333	1671.839667	1328.2757
ALDH16A1	43.2487	48.5711	59.8314	74.3989	67.9942	42.9872
ALDH18A1	506.122	453.6185	423.9785	864.0895	454.4415	543.0435
ALDH1A1	0.475517	1.64533	0.946604	1.89715	5.76162	0.687388
ALDH1A2	2.98338	4.00995	2.58195	4.4482	2.71471	3.07834
ALDH1A3	887.585125	76.4420825	76.84092	126.000625	29.3275445	29.59827
ALDH1B1	52.94595	96.3132	45.2918	263.2725	122.171	164.299
ALDH1L1	10.90154	10.43591	9.088915	53.60045	13.665215	3.1886
ALDH1L1-AS2	2.27726	3.19269	12.811	11.0139	13.0173	5.01331
ALDH1L2	147.6273667	130.0400667	120.0938667	327.3330333	165.9247	188.1446333
ALDH2	258.95	273.314	236.559	268.974	129.212	110.018
ALDH3A1	5.08354	5.16485	11.6395	16.2157	4.71266	13.6114
ALDH3A2	190.3246667	151.0668	131.8486	182.8972667	136.9010333	118.4470333
ALDH3B1	67.7034	54.94466667	91.70806667	129.7445667	76.03163333	81.53356667
ALDH3B2	3.787098	2.451445	2.161015	1.4843	0.704536	5.86312
ALDH4A1	44.0469	66.5137	55.8453	113.1526	89.5167	86.52655
ALDH5A1	28.97172	10.25488	6.9867165	22.89026	11.1988	7.70632
ALDH6A1	120.0939698	99.964546	101.32676	212.529927	88.1623454	92.887362
ALDH7A1	262.1818667	260.2366667	258.2747667	303.4711667	151.7721333	181.4790333
ALDH8A1	6.52856	3.90111	0.314038	7.65712	8.34274	1.50679
ALDH9A1	673.628	716.014	579.563	1249.47	1067.67	1018.2
ALDOA	3293.747667	2891.124333	2823.402333	2597.744333	1606.316333	1734.710667
ALDOAP2	2.49181	10.9922	5.71341	17.7983	3.97932	1.50844
ALDOB	5.807563889	5.090642556	6.880489	4.939305333	2.623392367	5.659426556
ALDOC	74.9595	80.9117	105.766	30.465	37.3928	30.2275
ALG1	63.0155	61.8178	62.9282	72.0595	27.2951	37.245
ALG10	7.37506	12.69997	11.07479	17.9676	7.95291	6.349295
ALG12	16.8188	29.1099	47.6729	10.166	40.2957	29.5476
ALG13	75.47828	80.999298	66.390808	104.041246	77.773956	70.08851
ALG14	111.27055	77.7648	70.939095	180.26045	76.69262	81.25595
ALG2	185.14885	181.64944	155.71515	248.99912	187.8734	170.505015
ALG3	175.656	155.907	164.049	212.998	105.467	141.059
ALG5	315.4341933	212.8589333	214.3757267	384.3750067	169.9305	185.40247
ALG6	104.945	134.163	89.4122	142.336	88.2192	99.8151
ALG8	283.018	265.175	259.392	329.904	121.117	192.756
ALG9	96.67315	89.0456	78.9146	142.0841	63.72945	67.43195
ALK	6.632505	9.566805	4.65591	6.646735	5.629305	9.442425
ALKBH1	57.0128	71.3156	54.59625	77.73575	46.70058	61.9989
ALKBH2	83.3223	77.268	65.5985	91.6163	64.4539	45.7071
ALKBH3	143.148	137.21	118.664	169.446	93.6586	116.479
ALKBH3-AS1	4.6981	4.071735	8.743875	1.970727	3.342902	1.1836
ALKBH4	43.1879	41.7774	25.821	56.6613	24.8458	19.2066
ALKBH5	226.538	177.5826	176.4115667	182.3155333	128.7282	148.94227
ALKBH6	212.909	115.582	107.024	213.237	96.0307	90.6115
ALKBH7	107.1401	116.080356	116.2439415	156.8925575	84.722349	86.4642125
ALKBH8	56.63245	52.79115	35.1716	48.64015	25.31475	32.04015
ALLC	11.1336	9.74323	1.993	6.22082	7.77527	7.70672
ALMS1	26.4002	43.98533333	29.48106667	55.24136667	42.5764	45.60133333
ALMS1-IT1	7.47513	0.47774	6.84998	11.0815	3.73061	7.09549
ALMS1P	16.4492	2.23542	6.04781	16.6622	3.17912	14.8509
ALOX12	10.166	5.32148	10.3874	6.37846	5.68537	1.04974
ALOX12B	0.647824	0.761779	1.60169	1.38475	1.87604	1.73814
ALOX12P2	0.908032	2.08716	3.22447	1.14552	0.704307	1.68973
ALOX15	0.580075	6.41205	4.57272	4.23817	6.78676	4.18502
ALOX15B	2.4003315	5.96539	2.2809555	68.375	35.5267	31.7147
ALOX5	5.16971025	4.7807275	8.2567575	5.869375	4.553224	4.108693
ALOX5AP	16.3679	10.1544	20.5592	51.1246	15.7051	12.5916
ALOXE3	2.178965	3.276645	8.800225	9.3852935	8.005481	7.478396
ALPI	3.09681	2.121911	1.3158425	1.93612	1.937492	1.775475
ALPK1	17.432985	24.060575	19.02987975	22.1724325	32.855675	20.508795
ALPK2	419.807	234.758	511.089	570.397	252.028	306.447
ALPK3	6.122805	1.505325	9.819355	3.855468	1.794715	8.20149
ALPL	37.7069	22.99485	16.516915	56.355265	151.78505	69.64055
ALPP	0.718763	0.909161	0.937559	0.730187	0.526068	0.67311
ALPPL2	18.1634	13.1928	13.10518	20.917	8.428405	13.04962
ALS2	67.40128667	54.09320333	54.83469	76.4309	46.20419667	49.83647667
ALS2CL	18.57027667	20.10458333	16.93341667	26.41036	13.54857667	18.02562667
ALS2CR11	8.731104333	6.581170333	6.874437833	7.605069667	8.638823333	9.890918333
ALS2CR12	1.35584	3.68241	6.6167075	6.794885	3.097977	2.929585
ALX1	34.4149	65.5115	56.3001	39.1187	54.364	40.2046
ALX3	2.96825	5.32593	3.96654	10.7444	1.54456	1.86008
ALX4	9.63885	3.88156	4.2121	10.9352	6.7912	5.92611
ALYREF	113.14095	225.1345	149.382	144.4345	138.843	148.29
AMACR	8.060373333	8.608853333	3.510426667	12.88822	11.19999667	5.290956667
AMBN	2.77578	13.6815	3.00913	8.61745	1.10264	5.25336
AMBP	4.856645	6.35867	1.2195515	1.198335	2.13949	5.1218815
AMBRA1	31.6606425	43.12588275	44.79682675	49.37848925	35.05981275	31.7053225
AMD1	226.6695	279.498	206.455	264.4235	91.17405	119.0185
AMDHD1	17.1232	9.57591	11.363	20.1491	1.27588	8.39295
AMELX	8.55006	0.992373	1.57051	15.4808	6.1811	4.13253
AMELY	0.941473	7.18861	17.5595	1.21531	6.60484	0.936092
AMER1	7.07006	2.50784	0.865657	1.95538	1.07067	1.21584
AMER2	2.247731333	2.078160333	3.844272	10.27518333	4.281186667	3.478286667
AMER3	6.245616667	2.238043333	3.702676667	5.067193333	5.197411667	1.777216667
AMFR	125.97075	92.3985	119.30995	176.867	109.9751	142.1186
AMHR2	1.92783	2.79471	3.5326	1.80615	0.924561	1.34875
AMICA1	2.66639	1.35272	1.99844	5.0888	2.47872	0.564244
AMIGO1	27.1327	11.2668	21.019	54.7171	17.6045	5.57556
AMIGO2	584.489	332.861	569.81	593.516	42.753	107.256
AMMECR1	56.74159875	58.6776825	50.6384	118.5663	54.712935	58.2551275
AMMECR1L	239.648	202.446	213.716	316.997	184.154	189.924
AMN	16.04661	14.67491667	9.565003333	26.08441667	10.54091633	9.894263333
AMN1	35.7565	20.9833	25.0428	36.4799	34.9535	22.5522
AMOT	8.79921	2.3715	12.268	0.600872	10.9473	7.0561
AMOTL1	141.3516	159.423325	150.05725	107.81825	101.6660325	84.519175
AMOTL2	501.051	413.888	417.573	1181.59	700.082	581.773
AMPD1	1.88215	3.17748	0.940692	1.01967	6.14767	0.808221
AMPD2	186.535	133.434	161.611	225.244	103.555	126.752
AMPD3	75.418	45.5691	32.1652	61.1652	46.0959	60.4626
AMPH	26.9159	58.4314	13.7525	52.0162	56.9087	12.712
AMT	26.367	44.6729	42.0934	51.6051	79.8508	69.8181
AMZ1	17.54042	28.10024	16.197575	26.28014	16.746785	12.32584
AMZ2	782.703	713.002	692.05	676.383	430.435	482.648
AMZ2P1	120.068	111.66	138.135	117.104	75.5406	81.4855
ANAPC10	92.43805	73.25705	68.2059	91.93135	52.11555	41.5367
ANAPC11	575.352495	569.24403	470.8626	567.98416	356.195885	339.112355
ANAPC13	677.661975	783.27666	761.51046	713.73052	714.787965	627.26306
ANAPC15	110.089	153.791	151.829	232.494	90.299	146.518
ANAPC16	256.9285	228.444325	241.6585	395.31425	294.74975	258.65775
ANAPC2	41.8281	68.6911	69.1871	65.306	53.1583	58.9412
ANAPC4	196.7955	242.149	192.3095	271.266	227.0705	209.574
ANAPC5	357.42802	319.23858	293.4274883	473.5681167	290.2119183	343.98357
ANAPC7	92.7348	110.78135	90.35865	144.11285	112.1304	104.197
ANG	49.5008	51.35	39.5207	81.0053	34.1201	38.6542
ANGEL1	30.82807	26.58640667	31.83268033	35.64037733	27.88621333	31.16056333
ANGEL2	82.03496667	84.61721333	75.02447333	75.34353333	59.34055	56.3082
ANGPT1	201.6285833	108.8660367	138.1040333	1459.803927	990.8577267	910.38823
ANGPT2	8.133467	2.467516	3.81378775	7.0481925	3.62511	4.6754025
ANGPT4	25.8386	3.65768	13.0866	1.5503	2.33221	10.5848
ANGPTL1	7.29977	14.42957333	6.10662	104.7461	99.29706667	58.6402
ANGPTL2	99.02156667	190.6015667	135.3452	171.2208	144.8661667	82.7643
ANGPTL3	4.610735333	3.345557667	3.815606	3.726913333	4.640114	3.21995
ANGPTL4	122.19545	17.690755	30.77565	88.0534	50.9755	28.76921
ANGPTL6	4.9301	3.47339	2.58216	18.3443	0.713896	0.698844
ANGPTL7	1.59327	7.08131	13.2163	12.2692	1.90912	1.83808
ANHX	25.918195	33.67936	22.270397	13.750065	36.07859	28.69458
ANK1	11.63482714	6.904752857	4.778273	9.409808571	7.212607143	3.816482571
ANK2	120.997231	83.2356475	79.1327235	60.494859	55.70528925	44.736165
ANK3	110.93746	31.804378	53.60873	29.103048	20.82622	26.493264
ANKAR	5.665885	8.4146	8.415705	8.02343	0.7367675	2.469575
ANKDD1A	17.60485	33.61955	20.13262	17.6214	8.879574	11.72804
ANKEF1	17.3862	15.31975	8.863855	29.1252	12.15574	20.37005
ANKFN1	2.316321	2.06362	2.52907	12.89935	5.780745	6.3593
ANKFY1	91.0778315	89.756495	74.38032	117.63554	93.404734	98.9873225
ANKH	238.8336286	302.5064557	396.2049386	835.0283371	321.9968843	439.7954957
ANKHD1	0.645277	7.91653	7.8849	13.1957	2.35226	4.6685
ANKIB1	330.1579667	266.9243667	256.6672667	435.2209667	203.3455333	209.4583667
ANKLE1	9.35573	10.1121	6.21155	1.58914	4.9918	0.351499
ANKLE2	64.86867	75.68083	55.57125667	150.03335	69.25577	62.57787
ANKMY1	5.504623333	6.869066667	10.93706667	6.44697	9.508113333	8.32164
ANKMY2	393.563	287.887	271.352	442.566	264.723	263.326
ANKRA2	198.307	170.155	129.967	202.036	113.218	129.299
ANKRD1	51.3485	20.3296	12.4833	162.245	17.4295	7.25439
ANKRD10	49.49958875	69.838035	69.63189	70.759445	73.66038775	65.6527325
ANKRD10-IT1	62.5826	64.2239	80.2055	28.70955	56.56925	69.87915
ANKRD11	85.31041667	85.80921667	78.78696667	110.0114167	67.69968333	57.19485
ANKRD12	51.03885	73.300325	50.712475	81.334175	51.1951575	47.302375
ANKRD13A	358.195	221.5587	236.172205	282.516205	156.719825	208.4608
ANKRD13B	26.3242	26.919	32.069	48.7517	37.3196	29.1192
ANKRD13C	62.17429	67.612618	64.087976	90.47012	46.826048	53.148769
ANKRD13D	21.69382	19.5579	26.59976667	47.27206667	26.98896667	37.79153333
ANKRD16	28.496575	27.812165	11.18415	23.367	23.047375	20.041225
ANKRD17	233.8525	236.09	249.8525	305.4345	251.2825	257.685
ANKRD18A	1.3534575	5.121455	2.781885	10.437125	4.18201	5.215327
ANKRD18B	12.3419	11.844	0.902726	24.7928	13.4258	6.41381
ANKRD19P	0.89777	2.61558	2.41311	6.16781	0.895895	1.56522
ANKRD2	15.9658	12.116	8.59016	21.1058	2.16013	10.5089
ANKRD20A11P	13.9623	1.55957	1.70087	2.7134	1.88447	3.62312
ANKRD20A12P	21.1875	14.69725	3.9648055	47.0262	15.51025	13.12865
ANKRD22	14.8564	6.852845	7.95832	8.542275	2.503635	3.81089
ANKRD23	2.54027	1.73921	1.46705	2.32301	5.05149	4.11378
ANKRD24	4.624199333	1.257057	3.28892	7.094773333	1.873914333	3.491273333
ANKRD26	15.656385	15.364925	17.5042	36.02545	23.34055	26.6953
ANKRD26P3	0.536	3.06524	7.07313	6.97526	0.938214	1.71691
ANKRD27	220.612	205.728	181.854	304.631	133.395	181.916
ANKRD28	209.8341325	280.583225	244.75295	384.5964	283.803125	278.589575
ANKRD29	332.018	208.175	211.0855	149.919	35.54055	37.31485
ANKRD30A	0.377798	0.746493	0.568379	0.369346	6.64633	0.376068
ANKRD30B	7.56041	9.873495	8.746265	5.30107	0.5504535	5.44933
ANKRD30BP2	1.83359	5.56782	4.59438	8.50337	3.2713	5.14823
ANKRD30BP3	2.679745667	4.284743333	3.872463333	1.081270333	3.511289667	5.14477
ANKRD31	1.24732	0.780227	0.429663	0.920896	0.427347	0.863284
ANKRD32	28.817745	27.550325	19.602455	37.745095	19.08504	18.124165
ANKRD33	4.57521	11.3578	0.35534	2.26072	4.61415	0.997118
ANKRD33B	45.1416	7.36189	21.9788	75.2508	28.3174	40.0854
ANKRD34A	19.3192	27.5777	26.174	60.3582	12.8776	18.2674
ANKRD34C	5.20192	7.73865	0.189681	8.90918	4.75485	0.938087
ANKRD35	73.1339	85.9924	78.6866	245.674	249.975	189.628
ANKRD36	9.663535	18.73215	7.596195	14.312155	10.726255	13.64305
ANKRD36B	78.1412	102.994	62.108	121.451	113.17	126.473
ANKRD36BP2	4.690651	4.853607333	5.790104333	8.768443	4.383581333	4.147628
ANKRD36C	1.86214	3.45382	2.35487	5.32269	3.60395	11.1596
ANKRD37	292.59655	135.03532	216.28435	45.54223	31.54499	22.63126
ANKRD39	47.0338	41.6501	50.7711	61.6951	24.8367	24.477
ANKRD40	59.164243	62.84457333	58.42208333	120.5898333	67.40814333	63.60285667
ANKRD44	19.0150998	32.96386	38.510746	77.31114	39.74484	39.19279
ANKRD44-IT1	0.442096	1.59905	0.522791	0.299721	0.895866	10.3079
ANKRD45	6.08867	0.707391	0.35577	4.14467	9.49253	1.74823
ANKRD46	70.018	65.7388	60.3259	151.528	92.0904	95.5657
ANKRD49	117.142	135.41	116.703	223.025	140.678	133.79
ANKRD50	111.9585133	118.15347	116.7424767	133.59694	86.57861	80.95051
ANKRD52	95.682	57.2868	36.7338	115.024	28.456	56.8925
ANKRD53	5.665755	8.97338	12.24381	9.141115	7.489275	8.39962
ANKRD54	36.025275	38.434205	35.7375395	55.271745	28.34962	32.664155
ANKRD55	2.26931	11.0874	4.83182	4.46787	6.45833	7.01534
ANKRD6	56.09695	50.6271	47.58025	100.67485	54.31015	76.41645
ANKRD60	1.69736	1.28566	1.59172	2.8091	0.702874	1.1126
ANKRD65	7.24396	26.4867	9.89286	11.336285	17.0102	24.7247
ANKRD7	2.84629	5.37415	4.01	0.272036	4.24549	8.50851
ANKRD9	78.04642333	70.9639	54.64727667	98.44938667	47.53261333	45.20558
ANKS1A	106.363	76.7701	68.8413	99.8251	74.6589	83.6561
ANKS1B	1.8577522	1.6317908	2.898846	3.4163858	2.517929	3.4746102
ANKS3	34.5597	39.7005	41.0669	58.716	39.9737	28.4984
ANKS4B	0.790012	1.09902	0.981577	2.87981	1.319	1.46552
ANKS6	18.6321375	17.845875	15.239005	25.92472	12.1046275	12.04684725
ANKUB1	5.089146667	6.564683333	2.685291333	3.3673	2.808393333	4.468072
ANKZF1	23.1492	39.6985	36.1229	23.4667	27.3587	35.1297
ANLN	135.84565	199.4235	138.3765	69.5293	73.1246	98.4774
ANO1	8.8234595	15.36801	6.2617715	15.93095	7.410545	5.228205
ANO10	311.142	206.471	204.04	374.896	143.523	135.009
ANO2	6.07947	2.18216	0.979202	7.113982	2.022258	5.669733
ANO3	7.78567	5.67448	4.10344	17.0138	32.635	22.1999
ANO4	5.17151	3.274307333	1.38244	5.793836667	1.811024667	3.30942
ANO5	1.32659	6.12941	1.58391	1.3946	0.358713	2.61009
ANO6	217.87725	247.31235	194.60621	317.952965	159.306945	177.71741
ANO7	5.22052	3.82515	5.97057	8.72336	4.0533	3.07288
ANO8	24.8525	12.2457	34.3185	26.6304	21.4528	32.8611
ANO9	9.63811	16.6156	1.90604	13.5855	10.275	20.296
ANP32A	216.8520333	270.9116667	271.4823333	226.1223333	120.0668667	181.8361333
ANP32A-IT1	2.88538	5.7675	5.92504	1.6758	0.96033	1.26393
ANP32B	1250.0605	1480.785	1247.0775	1305.8395	899.445	818.8405
ANP32C	4.66037	1.35143	9.1384	1.67034	1.08774	1.37191
ANP32D	5.56125	6.7367	0.951342	13.877	1.28531	0.930928
ANP32E	401.602	353.0653333	308.2503667	336.9348	181.5742333	196.6581667
ANPEP	306.5957733	319.74712	323.6380423	506.9593467	315.307479	274.4602793
ANTXR1	287.0373533	313.1707733	309.3085483	835.961345	469.432837	410.3308417
ANTXR2	557.728225	212.758225	192.06006	293.64735	227.679325	143.5522
ANXA1	1840.77865	1334.7926	1347.982485	2553.71945	1322.2538	1348.7359
ANXA10	514.45	33.915	54.1888	1.2844	11.1113	4.48764
ANXA11	468.5771333	345.3878333	408.0661667	677.1415133	363.2245333	421.5681333
ANXA13	3.16133	10.9404	7.35888	10.731	1.17691	4.97575
ANXA2	5439.509125	5035.230525	4875.249925	6610.53505	4845.986394	4444.986193
ANXA2P1	50.887	31.7797	48.9932	80.7475	29.3811	19.028
ANXA2P2	4662.33	3073.7	3238.64	6361.8	2861.98	1997.59
ANXA2P3	81.1883	64.1699	53.527	71.5349	47.8735	11.7687
ANXA2R	12.2075	19.9889	24.5006	24.5538	13.2651	19.2462
ANXA3	18.2152	13.5083	11.4339	24.176	2.97269	1.01242
ANXA4	866.3705	979.223	779.8695	983.05	593.5465	577.913
ANXA5	3304.87	3181.63	2766.93	4893.59	2960.41	3270.09
ANXA6	653.44319	751.93255	619.74805	1223.34815	683.77945	839.32855
ANXA7	840.2985	827.404	699.824	1001.7105	544.428	594.7255
ANXA9	4.192585	3.863235	1.2086	2.337935	1.44845	0.901314
AOAH	11.2101	11.936	2.59642	6.3015	2.8303	12.1111
AOC1	6.25689	1.22422	1.95076	9.66955	0.486225	9.67684
AOC2	1.94847	12.0343	1.37837	27.4435	14.7749	24.2176
AOC3	2.32626	7.24163	7.55266	139.186	10.0934	1.70041
AOC4P	4.00652	7.35713	15.2166	5.39326	2.06112	7.24068
AOX1	171.848	40.65155	36.24275	612.208	398.004	178.077
AOX2P	2.59628	1.39976	1.63895	12.4601	5.48771	1.0003
AP000230.1	1.04903	5.76878	0.931644	1.07782	5.97303	1.72929
AP000253.1	1.06134	4.36152	5.01981	1.14367	1.88685	0.807852
AP000265.1	7.61155	3.85465	2.78488	5.74318	5.45995	0.597848
AP000347.2	1.45391	14.7904	6.25883	5.21864	4.51658	1.54427
AP000462.1	5.62579	2.26921	0.778673	7.51589	1.60419	5.33466
AP000473.8	2.98287	1.08783	1.04011	4.86134	9.77923	4.52368
AP000525.9	33.556	89.8441	47.8925	53.0513	78.0338	72.5167
AP000696.2	6.82016	3.72013	1.90213	10.5139	1.793	2.59495
AP001063.1	2.28278	18.1534	22.9457	5.23572	3.29591	14.6793
AP001171.1	1.40217	2.06976	1.76785	1.81435	1.18064	1.70045
AP001189.4	0.833718	0.852893	0.489451	3.05789	0.617877	1.54056
AP001462.6	5.67372	8.31239	5.73198	8.74052	14.8276	13.1036
AP001605.4	2.97976	2.08692	3.32708	1.56948	1.39975	5.71359
AP001630.5	9.81126	1.67607	1.36501	0.969966	2.4481	2.10521
AP006216.10	12.723	1.94971	7.44039	7.47494	1.00269	11.0295
AP006222.2	47.7111	28.3486	13.071	53.1939	19.0468	29.5262
AP006547.3	13.2156	4.04096	5.68381	1.62851	5.62789	0.917282
AP1AR	27.39300433	36.45821	23.9451	16.93529667	14.95375667	13.76724667
AP1B1	83.1128	65.2235	99.0638	123.982	61.4463	89.3744
AP1G1	171.5763	175.4918667	151.2702667	220.7356667	132.6463	138.2665667
AP1G2	3.82316	11.915503	13.5573	11.52307	14.51855	10.029815
AP1M1	172.3537	186.7835	166.049	333.1615	221.8325	217.39495
AP1M2	3.290505	4.04021	4.522655	2.44499	1.525835	3.23763
AP1S1	144.907	159.112	138.182	176.5878333	70.58416667	105.9552667
AP1S2	185.16285	136.1201	92.91515	155.53545	85.78135	66.697975
AP1S3	22.11868	10.182054	4.262602	9.83609	6.96619	2.3965044
AP2A1	47.1638	47.4892675	52.652905	46.406875	35.50279	44.05618
AP2A2	163.6482	168.28065	146.3623	202.031925	145.9161	129.776775
AP2B1	396.5865	390.6155	396.141	516.0355	287.136	390.9365
AP2M1	2326.7	1715.87	1900.36	2760.45	1333.73	1497.51
AP2S1	1620.073667	1500.785	1442.665333	1781.405667	984.8326667	971.7086667
AP3B1	241.552	193.7175	171.97205	282.648	147.14735	158.51825
AP3B2	13.1307	3.859545	4.3071665	16.716445	5.8121	3.372204
AP3D1	262.2135667	237.5631667	215.6724	310.8861633	138.7766	148.30639
AP3M1	215.09155	147.30955	132.20305	242.3346	112.22145	114.8095
AP3M2	71.3326	56.8141	53.5098	64.33375	54.40255	49.829
AP3S1	2203.25	1975.25	1608.87	2912.02	1634.03	1691.38
AP4B1	39.75836333	40.78330667	40.27427667	50.16519667	31.47498633	44.00525333
AP4E1	36.756645	32.3281	31.4079905	48.14066975	20.98383375	33.2080125
AP4M1	82.7108	88.5341	105.008	70.9527	33.5126	52.3244
AP4S1	38.762975	38.276375	38.690575	46.911525	24.8754225	17.61235
AP5B1	30.5334	10.8846	7.56441	2.81605	1.33111	7.25939
AP5M1	117.300732	109.195458	86.196172	130.215298	83.92276	76.986108
AP5S1	106.719	110.72	96.7038	180.157	92.4669	74.7454
APAF1	24.05788333	29.33686667	20.16576667	25.48387	13.16539667	17.23719667
APBA1	15.141045	22.583585	17.02915	16.443225	15.389605	16.208285
APBA2	8.882655	16.8201	14.13615	9.35731	9.9224	27.45785
APBA3	45.511	43.19595	42.3585	74.24955	46.073725	50.30505
APBB1	41.2539	47.7913	29.2063	87.3441	51.8214	41.5949
APBB1IP	110.4933567	82.16863333	64.89597667	179.9983	113.0175833	136.60884
APBB2	112.5606971	105.3758714	91.75934857	253.5254857	238.3156386	223.13942
APC	56.592432	54.55548	43.9792	91.1595	53.8728	45.00455
APC2	6.9707015	7.330645	11.06809	21.73715	9.52883	10.756555
APCDD1	0.834217	3.23898	0.518415	116.914	124.201	31.4432
APCDD1L	610.13	508.184	430.928	529.262	129.265	149.593
APCDD1L-AS1	13.98822967	34.8299	18.19888667	21.32653333	14.783395	14.522966
APCS	8.11499	2.78977	3.01651	20.1098	3.5931	9.26995
APEH	77.7183	78.4367	71.305625	82.6103	49.202565	44.92325
APELA	4.13475	3.91323	0.308038	71.466	31.3399	23.3476
APEX1	1310.88	1326.13	1207.97	1276.34	621.395	597.29
APEX2	31.7208	30.36575	31.02833	44.48175	15.8386	31.09
APH1A	79.44846	110.0472667	91.38013333	116.8145667	111.5186933	105.4893667
APH1B	96.9112	70.2928	82.95305	133.8445	65.5607	66.61925
API5	115.65628	132.8186	102.33572	122.22218	78.30408	78.49596
APIP	80.4447	105.43428	104.27438	83.2342595	82.860855	80.81416
APLF	12.09845	9.902935	4.078605	11.93075	7.885825	15.36085
APLN	3.29078	30.4336	11.0373	6.41507	40.8446	22.7875
APLNR	1.43111	1.56778	1.10189	0.933189	1.20569	4.18593
APLP1	28.7298	24.311	29.3806	24.1207	5.23953	10.0361
APLP2	792.3912125	529.363625	601.0061875	801.3546	597.4330688	591.5603875
APMAP	574.485	456.65	458.787	793.537	407.511	422.308
APOA1	7.58002	5.25298	2.651625	15.81015	2.79231	2.82858
APOA1BP	377.898	466.209	391.443	422.032	314.144	286.468
APOA2	8.813175	2.423965	7.6319	5.10124	1.530635	0.8919595
APOA4	3.07791	27.4344	11.7904	31.0908	1.29828	2.53434
APOA5	4.71563	6.184205	1.788075	2.92974	2.319475	3.17442
APOB	6.972866	7.869605	2.14278	117.2962	269.25135	90.6884
APOBEC1	10.4738	9.56798	0.936939	7.50559	5.34686	4.87078
APOBEC2	14.0496	13.6968	7.34133	9.19783	2.14316	9.7554
APOBEC3B	47.1479	8.07152	63.1123	33.8665	8.23693	36.4085
APOBEC3C	164.235	189.689	164.024	175.794	89.0115	82.3364
APOBEC3D	22.6186	16.5099	14.9358	30.0163	19.132	14.0739
APOBEC3F	22.33534	13.915835	15.002775	31.98205	14.94899	14.547825
APOBEC3G	24.30826	28.232855	37.638955	21.16036	15.73003	25.56129
APOBEC4	7.55141	4.49504	8.63142	5.32708	3.09895	0.515009
APOBR	1.49501	3.83911	13.3096	1.3767	0.850405	2.68642
APOC1	9.09664	19.9628	9.58657	14.88103	8.598865	2.472255
APOC2	11.320165	5.58244	1.8183165	21.0328	7.8613995	9.1413255
APOC3	2.6063	10.746135	3.301145	5.75022	2.9374485	2.373695
APOD	13.7751	22.5891	16.2499	1119.89	1659.03	1019.03
APOE	45.51	92.068	99.47006667	117.2380333	52.12433333	50.65213333
APOF	0.428467	7.46556	0.725669	0.422654	4.17052	7.08043
APOH	8.523761	5.92241	3.3023	5.992115	0.7188095	3.72531
APOL1	91.4444	74.2469	89.2124	245.146	97.7586	148.43
APOL2	59.78925	40.15958	53.3529	169.7662	66.9436	117.913
APOL3	62.4773	44.7955	33.7915	65.7174	41.0474	36.4209
APOL4	7.102666667	5.13734	11.14616333	19.28965667	5.54554	10.18971333
APOL5	1.8951	1.99324	1.40186	2.51188	1.92229	2.00955
APOL6	33.634023	29.4864225	20.72207	25.3058425	30.1947225	12.09121125
APOLD1	65.8669	25.9626	25.4391	55.4218	17.0463	37.9257
APOM	30.92815	34.1844	25.97045	41.0952	21.2882	21.82925
APOO	100.579	112.232	106.496	78.3533	53.5777	56.7914
APOOL	110.778	104.7925	92.785725	242.6333	116.9893	106.5365
APOPT1	155.6642	147.89695	133.20775	228.0615	151.4045	164.227
APP	721.942	651.9573333	630.3753333	684.5293667	471.8263667	513.3449333
APPBP2	113.69528	140.1852475	134.764797	208.4289125	167.09649	145.3141675
APPL1	108.3082	135.353	85.7663	82.4429	40.6618	61.94995
APPL2	161.333	225.94	288.085	235.042	106.173	157.846
APRT	241.35	237.6055	260.825	386.6825	208.392	214.698
APTR	28.579235	20.898465	33.74264	53.01475	17.24162	25.505435
APTX	79.78583333	76.69899	64.36375333	98.08776333	68.98239667	66.38174667
AQP1	8.689915	4.69643	10.865435	320.443	29.09805	23.68725
AQP10	2.23448	2.89767	2.07037	0.505873	1.22991	1.42882
AQP11	28.2657	23.2149	21.5432	32.7202	19.4049	15.0739
AQP2	5.701910667	10.88564667	17.66092667	13.76248	11.09558667	11.37824567
AQP3	12.84722333	8.806576667	10.36684333	8.837673333	13.12216333	23.0663
AQP4	2.284344	3.9496862	2.7446852	1.6008634	0.4524628	1.4068844
AQP4-AS1	3.425315	0.6564005	2.0098315	1.0061475	5.09616	2.808765
AQP5	19.2803	1.92338	1.26339	3.59079	1.30822	4.51472
AQP6	9.38568	4.65295	3.913585	8.975515	4.57833	3.236645
AQP8	2.32075	4.17382	2.70177	1.21991	2.60975	2.07276
AQP9	6.08789	2.02418	2.29083	4.35566	0.58654	0.691441
AQPEP	8.55784	1.87754	4.73498	9.3544	1.17521	0.74395
AQR	64.64278225	75.5650025	65.533195	82.88521	58.54913	51.8168775
AR	10.758665	18.25585	8.0742125	49.592825	48.094075	35.737725
ARAF	77.4159	56.90445	60.49155	115.6537	72.0878	56.24175
ARAP1	44.07818	49.35176333	55.84986333	82.22813333	46.49435333	43.34843333
ARAP3	17.45259	22.4579	16.39838	17.995595	14.83695	3.67074
ARC	2.22116	0.956501	3.13093	2.62674	1.03051	2.32161
ARCN1	1007.95	788.064	980.944	1707.83	648.348	810.038
AREG	7.007726667	2.930688667	1.916412	17.54526467	5.698378	28.21558767
AREL1	47.52275	48.38180333	45.31610333	86.47829	51.05061667	42.25635767
ARF1	12.8144	22.1403	19.2263	31.1637	17.6802	25.8099
ARF3	434.9156667	375.8326667	390.4203333	478.2713333	244.7412	297.2753333
ARF4	3101.515	2758.23	2873.715	5304.48	2755.05	3067.235
ARF5	177.523	199.624	160.243	220.093	185.122	183.523
ARF6	431.12	476.0226667	382.5953333	593.1340667	347.079	393.8446667
ARFGAP1	47.6554	66.85495	60.27725	103.47565	68.39825	87.87985
ARFGAP2	54.46223	63.96909	64.1953935	77.48795	77.58844	72.62675
ARFGAP3	803.362	682.797	672.394	895.899	383.185	418.139
ARFGEF1	153.1910667	164.1956667	148.3485667	191.9223333	144.4563	165.9169333
ARFGEF2	160.399175	122.2813925	123.39386	189.44825	89.1530775	103.17167
ARFIP1	162.9392	183.723	169.8745	239.762	147.4775	150.03955
ARFIP2	210.283	228.629	264.203	251.624	156.736	238.395
ARFRP1	59.9057	79.7035	68.7691	64.13855	36.2987	53.06735
ARG1	1.9174625	6.1484775	4.7813575	7.019275	1.89949775	3.07525725
ARG2	27.22095	41.51065	29.957	34.7323665	9.64942	16.37458
ARGLU1	190.508775	197.44075	162.65285	217.282775	171.21535	148.13775
ARHGAP1	308.18797	407.273	350.7142675	377.87187	267.7390475	275.185925
ARHGAP10	73.5609	72.7458	42.9567	101.78	76.266	56.0573
ARHGAP11A	12.114	5.78605	16.375	5.91979	4.62768	5.75193
ARHGAP12	154.204	154.596	114.201	183.046	108.517	110.824
ARHGAP17	122.819	196.589	148.797	244.521	193.282	230.491
ARHGAP18	236.1311	154.8225667	127.0050667	200.7234667	88.3845	108.5574333
ARHGAP19	12.223209	10.79175667	10.83562367	23.87505333	13.65168	24.14359667
ARHGAP20	12.700465	3.7887875	0.7336035	19.370025	12.526475	4.710775
ARHGAP21	352.2984	294.4978	253.27255	507.4065	231.20865	279.3022
ARHGAP22	133.24845	201.22135	151.7658	70.2847	48.41735	74.4595
ARHGAP22-IT1	0.589231	5.37603	2.186957	11.79445	1.65282	8.2669
ARHGAP23	52.7495	52.3911475	34.6531725	100.26405	63.7900675	55.5482175
ARHGAP24	79.801075	69.245975	58.325925	83.53685	55.77665	49.127075
ARHGAP25	5.381563333	2.718693333	5.961	3.509333333	5.49944	3.366666667
ARHGAP26	15.045955	6.6335375	7.42896	25.79949	15.47985125	13.662915
ARHGAP26-AS1	3.07639	4.6186	7.45153	7.3557	6.078	1.68513
ARHGAP27	5.3392174	7.21416	1.1270926	6.6210476	3.1236434	7.2896766
ARHGAP28	11.92956667	20.36408667	18.05538667	25.05176667	35.74396667	41.36784
ARHGAP29	186.7447325	67.368825	53.764365	291.4975625	224.37584	172.02774
ARHGAP30	10.448645	9.461225	1.528828	8.7712	8.74305	5.45001
ARHGAP31	34.966	69.9622	54.7599	94.285	43.08465	42.391045
ARHGAP32	10.7857575	21.467795	15.809835	36.018475	22.882875	34.686675
ARHGAP33	7.315083333	11.39515667	14.22009	15.07318333	5.842036667	13.38782
ARHGAP35	201.02258	166.39314	151.45864	125.00124	81.49446	73.605736
ARHGAP36	0.633502	3.87802	0.767895	1.1266	1.43021	6.51656
ARHGAP39	28.6254	11.1178	7.10208	21.2387	8.80909	18.3782
ARHGAP4	2.6562	2.17245	1.35219	3.53016	0.938723	2.39275
ARHGAP42	5.014526667	10.03905333	9.60267	3.991402667	7.171193	4.946966667
ARHGAP44	31.65915	13.1929	24.0089	23.61075	6.66998	16.5886
ARHGAP5	72.8596886	79.764542	62.982718	133.8520088	77.39809	68.9274796
ARHGAP5-AS1	21.3879	10.9771	11.2678	40.6515	13.8403	15.4653
ARHGAP6	12.68205	20.525315	11.664415	19.7885295	33.752095	24.796045
ARHGAP9	7.461736667	9.14464	6.782970333	12.00840667	5.779076667	2.964043333
ARHGDIA	176.30085	183.753675	191.32985	209.622025	149.350325	173.827425
ARHGDIB	22.66993333	18.98396667	21.32916667	28.51953	24.56351667	32.55943333
ARHGDIG	13.8703	7.91885	14.5637	29.7319	9.90788	4.47467
ARHGEF1	15.7058	32.3264	22.981	34.0067	23.4432	13.466
ARHGEF10	71.6346325	88.1676875	63.4133925	128.7374	123.15905	107.33385
ARHGEF10L	46.14725	37.01895	41.35945	66.0771	49.8457	48.999
ARHGEF11	23.57389333	27.73445	24.66693333	50.5937	24.21177667	30.50009
ARHGEF12	41.10134285	56.43260362	42.70910146	85.50200615	55.735998	54.29520477
ARHGEF15	8.61849	17.841	4.02874	25.6578	11.77465	9.72865
ARHGEF16	3.03325	3.21984	18.1842	10.9156	4.17717	16.5474
ARHGEF17	90.8307	74.9434	74.6534	250.094	172.424	156.193
ARHGEF18	223.109	225.594	243.764	320.876	212.569	289.601
ARHGEF19	5.69346	4.77878	10.4023	73.9875	33.9506	55.7416
ARHGEF2	122.259275	103.5043	86.926125	72.7661875	98.395875	69.6907275
ARHGEF25	42.4131	52.8244	57.3166	38.6842	46.3114	40.5154
ARHGEF26	4.470808667	7.032763333	5.039956667	6.787186667	29.58754667	4.257809
ARHGEF26-AS1	1.92902	0.55318	5.93644	1.36688	0.38892	4.8496
ARHGEF28	62.19596333	29.32607333	35.39773333	91.44543333	51.87138667	43.1885
ARHGEF3	310.177	269.117	258.143	227.779	85.8855	111.145
ARHGEF33	11.0987	8.06602	4.62258	4.23772	1.12337	6.7281
ARHGEF37	7.8933	14.5574	6.86086	40.39105	22.80735	18.14076
ARHGEF38	7.16177	7.69904	1.61673	1.75762	6.79077	6.53738
ARHGEF39	2.070329	7.022396667	3.079991	4.76954	3.475103333	5.367715
ARHGEF4	1.83938	1.47954	11.0993	6.03788	1.35795	2.08325
ARHGEF40	66.5571735	90.51076933	80.44558867	100.6418033	56.60669167	67.14442333
ARHGEF5	40.9023	32.6283	38.692	62.75215	29.45505	36.8324
ARHGEF6	107.339	147.617	129.427	161.847	151.069	136.085
ARHGEF7	33.17041111	34.53385667	38.91685444	44.29302089	43.95353333	39.86737333
ARHGEF7-AS2	1.16706	2.5232	7.20194	4.33111	0.462479	0.500739
ARHGEF7-IT1	1.26229	1.53825	1.64224	0.324052	0.759503	0.898237
ARHGEF9	45.90575	50.5616	38.4283	53.8087	37.62095	50.5466
ARID1A	112.56775	120.512175	121.8265925	199.284085	106.6342175	113.478625
ARID1B	41.98443657	52.31740714	52.08150429	55.64941	49.80939571	43.52222
ARID2	30.69096667	35.00657333	31.66416667	57.32703333	38.3671	32.07397333
ARID3A	23.94515	28.5353	29.05885	47.3426	32.15895	24.5151
ARID3B	2.14974	1.82807	3.61719	3.0405	3.23223	1.39136
ARID4A	40.571	49.9805	37.79945	46.25035	35.19765	36.08135
ARID4B	57.248291	79.2576475	76.8468275	91.71413425	73.7899985	71.1360775
ARID5A	18.6712	13.8697	15.7435	18.7039	15.5345	17.1575
ARID5B	157.87199	136.837574	150.809388	185.251154	135.96599	96.6444628
ARIH1	170.9999667	144.76135	148.13465	202.18375	112.77151	122.2150167
ARIH2	59.42928	65.1709	65.68944	92.6289	70.854	68.4463
ARIH2OS	8.24315	9.40479	8.21759	4.52956	2.17439	1.02653
ARL1	579.845	543.564	433.826	695.213	341.6616667	424.4213333
ARL10	45.3881625	50.4108525	39.6562275	52.32037	32.5692375	30.935705
ARL11	1.2128815	1.941414	4.499225	9.281455	0.304575	3.303195
ARL13B	69.2669	76.4278	71.0605	228.693	140.817	122.008
ARL14	9.28094	0.456653	5.50427	0.447361	7.84135	2.57488
ARL14EP	199.58	141.23	157.589	300.679	153.396	144.616
ARL15	113.3607	93.35725	83.63795	118.712	56.61325	51.6811
ARL16	83.2043	74.3522	69.6969	103.307	50.3722	47.5853
ARL2	265.764	375.303	326.38	262.215	273.212	287.207
ARL2BP	482.819	589.424	484.376	816.859	420.271	666.413
ARL3	206.2738733	183.0194433	182.5603333	256.9914933	140.6128333	151.2011567
ARL4A	120.386	115.072	110.738	672.935	240.236	476.745
ARL4C	445.2320625	791.89885	521.162	109.010225	191.9574575	128.1285023
ARL4D	26.811585	46.648395	36.552905	81.293345	42.183975	42.37002
ARL5B	69.8181	91.77785	77.629585	105.16945	61.49235	62.882745
ARL5C	21.246	1.38689	10.334	18.4826	9.15654	13.2086
ARL6	48.57705	39.8365	33.1282	69.51815	35.4092	30.4294
ARL6IP1	557.789	600.799	597.852	470.889	432.298	384.402
ARL6IP4	209.3995	242.893	228.3755	251.201	204.597	183.219
ARL6IP5	2192.48	1769.465	1574.555	3148.72	2294.505	1927.545
ARL6IP6	65.9703	89.35563333	61.5746	98.11946667	39.692367	54.11207333
ARL8A	47.3047	54.7616	65.0367	196.853	54.0028	83.6551
ARL8B	723.426	710.049	634.3235	895.9865	573.01	518.6485
ARL9	1.70897	12.2485	18.2341	5.76915	2.73912	12.9433
ARMC1	499.578	422.6175	386.7425	458.1045	253.459	220.685
ARMC10	283.1315	259.865	238.506	292.7205	150.7831	160.3985
ARMC12	7.61219	17.0762	1.9368	13.5013	11.5016	9.97063
ARMC2	14.7044	1.31561	1.32886	17.6344	11.3924	7.67664
ARMC3	0.782719	7.49064	0.402849	2.08451	1.18949	5.67334
ARMC4	7.423675	3.141325	6.756134	11.114954	12.1541745	2.253235
ARMC5	41.8995	53.4945	33.864	67.7412	24.5621	29.0251
ARMC6	33.8608	27.7464	48.126	50.2827	33.0505	35.6695
ARMC7	34.84135	28.78815	25.7353	62.6981	37.1524	38.79145
ARMC8	37.17533333	40.51818333	37.15196667	120.12835	76.53261667	75.13661667
ARMC9	211.581832	122.778228	104.034416	86.211416	26.520412	18.9885894
ARMCX1	696.056	819.816	750.359	815.707	435.903	470.408
ARMCX2	1790.3	1512.76	1521.62	1916.78	848.661	1044.12
ARMCX3	710.5105	575.76	535.9465	1015.4105	488.572	470.649
ARMCX4	29.018562	21.771144	21.064538	18.229272	16.884974	15.514376
ARMCX5	43.1569	53.3107	36.10995	73.6403	48.59805	55.8896
ARMCX6	540.709775	474.94157	435.44774	667.854445	333.212395	343.579155
ARNT	64.95472833	75.39819833	58.47153333	106.5002933	67.19959167	59.04411833
ARNT2	129.48	110.038	125.001	128.818	56.04	61.0468
ARNTL	54.5186	69.262	73.8498	119.27395	105.04515	120.44815
ARNTL2	66.22546667	66.85373333	59.00653333	30.40644667	17.5061	32.0984
ARNTL2-AS1	0.630265	3.40024	0.62446	3.92338	0.805344	0.319318
ARPC1A	1087.36	1157.76	1034.04	979.083	471.667	535.889
ARPC1B	1411.14	1398.42	1634.44	1079.54	626.313	716.167
ARPC2	2393.486667	1944.286667	1944.923333	3852.54	1599.516667	2039.106667
ARPC3	1794.39	1338.62	1252.73	1828.55	693.309	811.734
ARPC4	194.916	231.763	149.24415	377.522	286.011	320.2275
ARPC5	873.5295233	890.8341233	768.0417033	1191.219567	669.3771	647.8966067
ARPC5L	228.18025	186.151425	162.668325	303.2685	146.9315	147.783075
ARPIN	35.85636667	51.39573333	33.22663333	32.87363333	23.21516667	22.81133333
ARPP19	267.8743333	327.7746667	276.4243333	391.9123333	249.265	282.7037667
ARPP21	2.167595333	2.868677	2.019995833	2.866051833	3.193601167	2.057059
ARR3	7.03157	13.4214	7.10622	13.5647	11.544	13.8734
ARRB1	53.71381429	37.7711	33.52572286	47.66449286	18.60661214	17.33640229
ARRB2	5.59851	8.66736	0.924429	12.2899	17.5346	14.384
ARRDC1	16.45045	13.43452	11.4149	24.81245	17.702995	16.19728
ARRDC2	29.7626	39.553	50.061	155.284	178.372	206.476
ARRDC3	190.249	227.814	183.64	185.745	75.6664	52.3502
ARRDC3-AS1	1.28334	7.66399	8.61735	2.91938	8.21585	8.49528
ARRDC4	139.101	70.5079	81.1111	1110.51	553.633	344.796
ARSA	8.629345	12.9913	25.9388	46.3329	23.1036	43.4891
ARSB	62.7457325	36.1623055	34.4494425	89.956215	31.9769845	20.9810705
ARSD	19.081775	30.346145	26.00039875	36.09071875	36.0409525	30.7360015
ARSE	5.44021	14.2008	4.90062	8.46455	7.65397	6.82187
ARSF	17.4425	1.84168	8.27174	5.42951	8.65912	5.53665
ARSG	14.039825	21.27445	19.69535	23.97025	30.03365	32.43155
ARSI	26.9031	33.4135	23.3293	30.3616	7.25715	9.89458
ARSJ	239.628	148.06	167.249	229.23	154.563	96.7893
ARSK	86.67860333	42.30198667	27.88285333	40.60870333	20.28843967	14.985974
ART1	12.53914	5.975023333	11.21813333	10.84767333	7.048893333	4.558824333
ART3	6.85259	1.18926	6.00833	19.178	13.5332	24.1835
ART4	4.146425	6.431625	2.483035	2.817095	0.714045	1.82206
ART5	2.53403	10.8669	3.90045	2.77915	7.08983	1.89779
ARTN	3.735623333	2.741470333	2.547	6.628416667	4.353677667	4.400693333
ARV1	158.3169	110.87715	109.88499	209.79355	103.10033	122.95425
ARVCF	9.660086667	14.11436333	7.711206667	25.84742333	22.49496333	19.27721333
ARX	7.52472	6.17429	0.907979	2.213665	1.835765	2.973095
AS3MT	55.6753	65.2319	58.5345	59.7611	32.888	59.8135
ASAH1	747.586058	569.5881944	567.497208	879.525816	510.663484	433.570648
ASAH2B	39.81175	37.50415	25.40885	27.83495	21.108585	17.79028
ASAP1	320.98284	245.67406	197.1325	615.07594	356.17134	285.27536
ASAP1-IT1	22.5686	17.3267	12.1885	47.5586	51.3989	49.0163
ASAP1-IT2	12.9843	17.4138	8.89928	25.6365	18.1719	22.3399
ASAP2	608.276	324.257	289.298	324.703	179.528	168.173
ASAP3	52.49255	138.08965	154.5081	334.4125	348.742	364.7915
ASB1	41.69900333	33.99713033	29.66527	37.06178667	23.48898667	21.91279267
ASB10	1.610451667	3.300386667	1.882914333	3.253609667	1.883843	1.781206333
ASB11	0.777638	1.2138	0.395176	5.48822	5.34279	1.10418
ASB12	8.97022	1.54636	1.33767	6.79411	1.08279	8.55217
ASB13	79.2915	54.8211	46.6876	152.956	81.7422	63.568
ASB14	4.063161	5.638195	5.96958	7.359265	3.31498	6.719465
ASB15	1.28849	1.03392	9.47788	0.689494	0.926444	0.868134
ASB16	10.3039	28.4414	4.12189	2.88175	21.3559	11.8391
ASB16-AS1	5.63948	14.5909	13.4784	22.1969	11.87	14.6267
ASB17	7.81592	0.505272	0.78273	3.58913	9.767	0.382053
ASB2	0.8011815	2.613995	1.5035	2.870035	1.283155	2.090965
ASB4	1.526688	2.999994833	3.023681833	6.993633	2.286328333	3.777275
ASB5	10.9422	10.5058	7.93915	27.066	9.85785	6.60332
ASB6	63.1542	65.46845	54.15785	79.4405	49.55135	50.98655
ASB7	47.7936	60.9592	54.75055	56.28735	44.6246	45.62505
ASB8	77.11005	104.4453	75.2788	97.0051	67.47605	57.8609
ASB9	15.9215	12.0602	9.25823	10.2306	12.9583	13.3963
ASCC1	95.9162	126.19115	117.4589	170.392	116.86	110.1192
ASCC2	103.452	92.0311	89.9084	222.636	107.4	132.96
ASCC3	235.644	206.4647	170.8767	338.869	154.8318	189.84375
ASCL1	1.26206825	1.6504255	3.19796725	7.142347	4.17748075	3.29697
ASCL2	0.9181935	0.782344	3.2336395	6.8237375	0.543638	3.3986675
ASCL3	1.37837	11.4802	1.71479	1.05412	5.83146	8.18297
ASCL5	3.55249	0.97062	1.12079	1.79449	2.82889	1.04077
ASF1A	144.994	174.008	129.8085	200.8755	129.4615	96.477
ASF1B	21.8917	37.4343	31.8961	19.6849	18.7012	28.208
ASGR1	0.773067	1.13426	0.97534	1.4889	0.575783	0.765137
ASGR2	3.78853	4.12062	2.62425	3.99158	2.10122	2.24606
ASH1L	115.0431333	132.9543667	105.7937333	167.2353	132.0900667	130.9402667
ASH1L-AS1	22.7931	24.6768	23.3528	24.468	21.9632	26.3608
ASH2L	251.363	309.641	225.116	352.812	248.575	214.778
ASIC1	8.7424	26.424	21.10185	13.64345	9.569565	8.994635
ASIC2	3.59899	10.8264	3.02637	1.44822	1.11632	1.98632
ASIC4	8.61909	7.71532	6.01025	2.94475	17.401	3.22306
ASIC5	1.13392	1.9809	1.26563	1.87123	0.75751	0.899458
ASIP	3.3194	1.31196	2.9286	6.3272	0.722576	0.704341
ASL	154.727	152.631	183.165	209.35	121.227	161.04
ASMT	5.361845	1.344005	5.23297	2.445645	1.2854385	1.326337
ASMTL	225.726	143.4208	176.8493333	299.0073333	97.1938	161.7080333
ASMTL-AS1	10.3654212	11.738094	10.600418	17.2630596	6.508777	11.476131
ASNA1	301.321	300.33	320.751	266.827	181.186	190.791
ASNS	285.737845	276.25717	223.8461735	127.129305	189.701785	152.354643
ASNSD1	410.19	467.522	361.949	494.717	330.318	229.35
ASPA	3.016848	0.9415585	1.0503265	0.807643	0.72573	7.987488
ASPDH	29.0909	5.15281	2.25202	24.3468	4.93058	2.1864
ASPG	4.170665	13.136765	13.41585	11.89026	11.997575	13.24325
ASPH	444.0025177	240.3039522	271.7997922	392.0502644	184.7415422	157.5118044
ASPHD1	34.31405	39.022325	37.67306	44.04995	13.58999	25.33507
ASPHD2	46.20585	57.8938	38.45655	37.6519	29.1578	17.90225
ASPM	30.50737	51.34286667	38.39796667	18.57368667	14.65929333	27.2393
ASPN	9.31748	12.395525	13.75775	2283.5715	2553.275	3136.57
ASPRV1	26.3016	22.6926	29.7181	29.8665	18.8523	15.4714
ASPSCR1	42.2584	57.6262	52.2102	65.8937	41.5655	39.8837
ASRGL1	9.53879	7.32251	9.15187	9.45751	1.96167	5.487475
ASS1	559.298	344.903	416.091	1258.88	684.015	829.966
ASTE1	26.5136	42.9264	43.8695	38.118	45.0269	41.3985
ASTN1	0.978439	5.9148	0.601255	3.91545	0.134453	0.945458
ASTN2	14.97719733	22.90750667	17.21756333	21.66816333	17.38553133	17.86666
ASUN	337.602	350.284	327.658	586.872	259.547	282.079
ASXL1	74.81678333	86.29011667	72.86653333	109.5236667	70.45861667	81.05016667
ASXL2	96.540655	97.23933833	95.22925167	130.7391067	73.08059833	75.50055
ASXL3	6.26474	3.42931025	2.71224	3.79047275	3.65730725	1.25792425
ASZ1	0.910972	0.917763	0.93403	5.85693	1.17105	0.414382
ATAD1	209.9636	232.18885	209.841	376.20975	233.1554	196.59865
ATAD2	34.232675	60.347025	44.18995	32.05015	30.183775	33.609175
ATAD2B	11.02243333	14.64163333	14.99055333	21.93217333	15.80747667	22.76445333
ATAD3A	60.3261	37.1797	69.623	79.9208	40.9142	62.0521
ATAD3B	35.07229	33.11714	33.61796667	40.89365667	34.01906	35.52935
ATAD3C	12.8651	1.47983	5.12628	3.801	3.84028	8.64792
ATAD5	8.37734	25.275	15.0938	11.603	2.73178	8.20746
ATAT1	16.62525	28.00505	14.844165	26.3423	16.2715	19.69735
ATCAY	3.44388	3.57653	1.46839	5.32722	3.77348	7.22659
ATE1	25.85584625	31.70477	31.1230765	39.169485	29.9216075	25.58364
ATF1	166.9708333	174.4075333	166.4826667	238.172	144.1718	125.674
ATF2	122.8667433	138.2120433	104.85866	173.7084427	88.15194533	91.92968767
ATF3	17.7428	22.58333333	9.429013333	28.86316667	41.04193333	14.20874667
ATF4	1490.46	1599.96	1485.94	2044.02	1590.77	1636.37
ATF5	18.5267525	22.4991575	11.285385	27.32295	15.7216775	9.87489
ATF6	128.633875	91.0812	99.685175	258.548	117.2104	110.2142
ATF6B	12.59485667	18.74422333	13.17820667	26.2884	17.4531	17.20376667
ATF7	55.70028	51.403688	48.55784	85.99418	54.08168	60.261512
ATF7IP	90.91869	137.376825	120.049125	174.961525	170.064675	139.64949
ATF7IP2	23.2374	14.60891	12.8156	40.8345	23.22644	23.14275
ATG10	27.1866525	28.23075	28.6993675	37.270575	18.43655	19.814675
ATG101	262.734	261.059	205.466	311.242	118.509	152.196
ATG12	307.4306667	225.4572667	194.918	349.1976667	182.7863333	159.8961
ATG13	150.944	138.107	157.5656667	216.5453333	128.608	143.318
ATG14	133.214	151.104	151.047	189.236	120.537	112.344
ATG16L1	16.702935	25.69345	27.9495	31.51775	22.5305	29.82185
ATG16L2	18.55005	24.97705	20.74285	25.1776	22.65925	31.80895
ATG2A	107.778	69.6134	76.0854	163.183	60.2453	99.0784
ATG2B	71.698275	77.72445	69.979225	78.113825	56.90905	49.22785
ATG3	473.2899	385.98035	395.1922	527.61555	207.4915	250.11255
ATG4A	84.5637	57.5839	54.3178	127.016	75.1144	99.3294
ATG4B	107.3510333	105.5565667	108.2296333	137.2627	75.0852	77.98716667
ATG4C	75.1029	64.8019	59.2413	80.965	50.756	56.3845
ATG4D	28.517	51.1983	26.6162	41.2126	41.0618	18.0376
ATG5	254.8603333	231.2576	199.7232667	342.124	171.4901667	164.8065
ATG7	55.5442	57.0892325	43.86823	56.873099	46.590745	46.54425
ATG9A	121.073	116.359	102.711	157.387	112.809	111.261
ATG9B	4.11692	5.209145	1.33441	2.60494	0.86386	1.047414
ATHL1	6.66796	16.7436	14.3238	52.6032	31.1547	42.4574
ATIC	623.67	514.191	477.687	574.557	270.532	323.333
ATL1	163.115	143.102	135.639	423.057	166.308	205.691
ATL2	51.52909667	64.46883333	53.8384	80.07083333	54.55917	52.66773333
ATL3	562.1975667	489.0139	445.83172	893.3689333	500.0575667	527.4651333
ATM	57.8992045	64.57876233	51.342665	64.97578	51.09941	51.7927875
ATMIN	165.23174	181.1345	155.2166	191.2455667	120.6089267	109.5052333
ATN1	11.84246	14.3205525	20.71474	21.24356	22.45963	26.793335
ATOH1	10.3066	8.34295	1.62524	6.13766	2.24796	1.92268
ATOH7	4.146815	4.0831255	2.78067	8.06101	4.674665	4.086385
ATOH8	25.44396667	19.63013667	27.36393333	24.2906	13.83895333	22.503
ATOX1	587.989	496.042	537.37	813.407	363.786	460.724
ATP10A	35.07626	61.62445	57.11948333	177.8858667	83.99438	82.36290667
ATP10B	9.79952	20.1114	7.903155	11.89833	9.71143	8.88225
ATP10D	513.836	265.218	238.981	757.04	329.156	326.042
ATP11A	30.7952405	26.174498	17.48697667	25.024595	11.99988083	18.3360375
ATP11A-AS1	3.120553333	1.653892333	1.961253667	1.676594667	1.527650333	6.412015
ATP11B	71.93656667	56.83536667	50.55746667	99.37783333	53.94801667	45.98475
ATP11C	166.63435	143.83155	115.11955	315.8137	259.25985	167.6912
ATP12A	3.27165	4.28412	5.96841	1.69852	1.45044	2.10326
ATP13A1	219.414	202.462	190.497	223.103	152.944	139.091
ATP13A2	54.6243	58.9148	60.3515	107.386	64.9862	87.0566
ATP13A3	345.3415	206.2205	302.6185	306.6671	141.1765	141.3853
ATP13A4	3.298879333	1.541202667	2.208653333	6.628686667	4.258061333	1.881364
ATP13A4-AS1	2.91667	1.20668	0.796887	0.744511	2.61036	0.951518
ATP13A5	5.176275	10.32635	2.8474105	4.44341	1.124513	6.728555
ATP1A1	531.122	468.304	482.106	890.121	583.567	537.869
ATP1A1-AS1	14.03014	3.656545	3.410835	14.82315	9.248805	10.61289
ATP1A2	1.182534	5.37964	3.775235	22.97045	2.77492	1.7565
ATP1A4	3.916287	3.162044	4.390496667	9.825203333	4.1029	3.53724
ATP1B1	224.25195	170.33	153.075	1491.4145	1492.71	1207.502
ATP1B2	1.04901	1.86506	2.85555	6.74363	7.41272	11.2797
ATP1B3	845.3670233	500.72956	438.76348	831.7946833	333.5528567	376.3386333
ATP1B4	2.026435	2.132295	3.0300185	13.139355	5.052925	4.96977
ATP2A1	8.3401795	3.00279	3.3777	7.9558	3.508384	3.66814
ATP2A2	304.620425	254.6537625	273.7368075	631.2491	287.85457	335.1920625
ATP2A3	2.869771	1.532102	1.4799276	4.6273926	1.6579734	1.7307028
ATP2B1	336.6496667	355.4023333	211.956	319.733	177.1243333	212.429
ATP2B2	3.518495	3.1770485	4.406343667	3.872562167	1.378566333	4.231646833
ATP2B3	1.43530425	4.96151775	2.296979	2.89492425	2.48243	2.362285
ATP2B4	555.1404	359.3965333	273.1734333	454.8961667	332.7947	284.0551333
ATP2C1	248.71825	155.05225	147.29875	242.4015	121.2246	113.23985
ATP2C2	8.014166667	9.118216667	4.386376667	9.9165	2.331523	11.32558333
ATP4A	1.65047	2.07421	1.00818	1.59034	3.72703	4.02458
ATP4B	2.152156667	5.599853333	1.66712	2.365856667	3.68691	2.634573333
ATP5A1	1797.129705	1603.94955	1592.159295	1817.265905	934.3953	1048.05242
ATP5B	1805.33	1556.94	1477.18	2043.3	973.276	1096.45
ATP5C1	1885.126775	1501.389075	1319.3259	1776.5944	906.053325	906.504625
ATP5D	162.89755	204.80185	189.33305	225.4005	118.21715	150.46665
ATP5E	1875.59911	1949.1571	1813.9333	3523.18925	1430.045365	1461.483745
ATP5F1	1257.65775	1116.09815	1070.2976	1307.2597	645.96805	634.943
ATP5G1	262.105	163.187	159.668	320.998	164.419	205.052
ATP5G2	701.66219	839.049495	758.690475	739.20993	463.972748	500.734795
ATP5G3	970.1440667	956.9801333	812.0462	1219.427133	489.6599	473.6845667
ATP5H	1883.9257	1645.9962	1548.1223	1771.8756	736.8393	822.17095
ATP5I	1240.4095	1033.5455	868.8215	1623.2795	574.88	544.537
ATP5J	1654.89	1466.03	1387.12	1908.9	980.355	1006.88
ATP5J2	2.90757	0.669796	0.723954	1.0708	0.874173	1.88552
ATP5L	1615.38725	1425.7245	1489.82275	1519.54625	784.31325	860.75225
ATP5O	620.0796967	622.5250033	493.4951933	695.4868993	399.57725	359.64068
ATP5S	32.88741371	27.21664	27.41571757	41.72522	27.78597429	28.13101986
ATP5SL	90.97755	91.769877	90.24533667	116.9311133	70.17725667	68.96492333
ATP6	3894.229	4076.5925	3279.62005	4502.6445	3835.72655	3726.7132
ATP6AP1	525.825	520.229	468.801	888.1	510.801	574.846
ATP6AP1L	21.07547	17.5349	23.49925	33.93665	34.280895	40.80391
ATP6AP2	1023.703867	938.599	865.40541	1203.542107	755.98601	665.40856
ATP6V0A1	92.92415	79.9711	79.25805	61.83593	43.14315	48.613325
ATP6V0A2	21.0480826	24.726082	23.3939764	76.6825422	16.9523698	35.915076
ATP6V0A4	0.861928	0.608862	0.364994	1.65271	0.279509	1.07478
ATP6V0B	512.571	338.713	386.482	565.983	282.484	288.078
ATP6V0C	712.025	648.973	590.477	968.298	570.579	611.9395
ATP6V0D1	856.716	894.999	702.527	841.29	494.679	467.693
ATP6V0D2	11.32302333	10.97483	6.419753333	16.01229033	6.446316667	4.708343
ATP6V0E1	1865.233471	1133.8224	1270.929171	1825.951843	939.9987429	821.7874143
ATP6V0E2	73.8253	134.79	119.615	122.405	58.8646	71.3568
ATP6V0E2-AS1	15.4427	10.3374	6.27864	7.21636	0.664462	1.75754
ATP6V1A	691.1615	699.482	650.984	659.075	312.5186	302.9469
ATP6V1B1	7.834695	4.149545	5.191655	7.3777	12.2088	3.92869
ATP6V1B2	463.683	552.695	512.144	495.843	319.503	338.616
ATP6V1C1	233.182325	208.486575	174.6954	215.1498	113.684275	103.194275
ATP6V1C2	5.06584	7.343723	3.795615	1.98404	1.310131	5.570665
ATP6V1D	610.582025	420.4896	412.463475	594.400125	237.02952	286.117625
ATP6V1E1	1180.54	667.345	614.412	1072.01	476.054	476.391
ATP6V1E2	28.0293	20.3256	26.6902	31.4044	13.7594	26.2724
ATP6V1G1	646.34945	507.2199	528.6624	1073.7153	457.6033	510.26705
ATP6V1G2	23.2205	22.8029	28.6321	24.8334	8.24001	15.8453
ATP6V1G3	24.576	21.3526	22.4734	11.7212	8.61567	1.64533
ATP6V1H	164.9933767	120.2786633	126.6007767	132.5904333	75.62705333	91.69226667
ATP7A	76.5618	74.9474	103.3183	124.402	68.8788	80.8425
ATP7B	24.3392	17.1105	26.224	38.0097	16.144	23.2943
ATP8A1	9.83861	7.60923	3.638557	3.725192667	2.130377333	5.263913667
ATP8A2	11.97418	11.27019667	5.105026667	19.05533333	1.853094	6.238513333
ATP8B1	340.904	274.971	205.332	187.488	108.03795	114.2274
ATP8B2	423.4525	389.3875	379.595	507.235	310.1526	360.93945
ATP8B3	3.654856667	3.131556667	10.10408667	9.905647333	5.25374	7.981954
ATP8B4	6.90658	13.1512	3.59409	9.8402	2.88124	21.2827
ATP8B5P	2.223025	3.698965	1.913945	1.3265295	0.4298545	4.13528
ATP9A	122.49285	142.4209	123.68235	187.16455	137.31145	127.20945
ATP9B	19.03846667	21.58476333	23.89821333	22.49172667	14.8768995	18.252897
ATPAF1	161.2138	139.1816	131.96405	175.79875	100.5047	107.0148
ATPAF2	37.53205	26.3005	32.30955	32.0235	12.61252	25.2533
ATPIF1	367.2197667	301.3208667	313.8202333	457.5584667	196.6061	170.3380667
ATR	101.7780867	90.29946367	55.02472867	144.8273897	76.71257333	78.34068667
ATRAID	1151.89	1103.11	982.937	1301.14	733.118	715.587
ATRN	102.7418	102.36495	101.046	150.79065	79.95625	93.24105
ATRNL1	3.63735	2.717408	3.756740667	6.659476667	5.288406667	3.00626
ATRX	134.481525	144.695625	111.163525	231.01585	139.4073975	133.64635
ATXN1	57.85172	89.364324	88.231	108.25646	72.410702	84.5478352
ATXN10	833.8096	641.19695	648.35155	901.846	538.36525	604.27535
ATXN1L	117.82175	161.2815	144.3885	270.427	152.86475	144.8427
ATXN2	196.812	149.489	163.051	304.524	135.248	124.034
ATXN2L	10.634605	19.3349	20.4189	16.67313	17.579895	18.34491
ATXN3	21.71728257	32.25967	24.96974214	28.28283	17.86326857	17.71439143
ATXN3L	4.70275	5.02972	0.794985	6.98147	7.88452	8.97175
ATXN7	48.32336667	64.4506	69.05756667	87.43116667	55.9704	68.14953333
ATXN7L1	13.3483725	7.99318925	11.8433775	18.1929175	11.3326075	11.9275925
ATXN7L2	8.25669	7.3057	13.2048	12.0818	7.8687	3.23721
ATXN7L3	83.3618	68.6223	87.9193	126.592	77.5639	87.6236
ATXN7L3B	114.2327	170.7996	153.25025	189.97345	147.79875	162.1742
ATXN8OS	1.48023	2.87533	3.74808	2.33042	0.988237	9.03341
AUH	129.144	133.021	130.947	127.359	89.3432	67.8459
AUNIP	4.831205	11.686735	9.22917	10.76226	7.5891395	7.9092765
AUP1	376.282	327.174	284.428	376.161	265.943	326.17
AURKA	47.33028	53.21013667	41.31394	32.57051	27.17946333	31.50750333
AURKAIP1	308.681	346.55884	314.21568	324.70565	207.637472	228.20926
AURKB	12.08252	19.431455	24.0696	9.39699	3.68916	17.90075
AURKC	12.4425	3.77785	2.27557	1.61008	4.81153	11.9793
AUTS2	90.04122333	108.77425	116.64605	249.4817533	188.8577733	172.6557747
AVEN	317.174	225.959	289.053	462.004	196.905	194.827
AVIL	16.72993333	10.61838667	12.28358333	32.6093	26.80480667	25.37441333
AVL9	41.22083833	41.07480433	36.22096067	41.258495	22.65129333	29.6785085
AVP	1.35514	7.94938	2.53733	14.8167	8.40511	3.81403
AVPI1	216.485	236.797	174.739	206.501	143.348	124.568
AVPR1A	5.0186906	4.650256	3.63568	2.97132	1.0269892	3.2469354
AVPR1B	4.74581	5.73927	4.86978	4.6502	13.4228	20.9619
AVPR2	2.001385	2.168145	2.198945	3.10425	0.6927345	1.017667
AWAT1	16.2853	3.04788	9.93179	5.597	2.43455	3.50341
AX746627	8.98333	7.17287	1.98918	7.48493	0.430394	1.10728
AX746699	0.426932	0.778708	0.24888	1.33929	0.332364	1.04727
AX746710	0.56873	1.15171	11.1964	0.879452	0.755448	3.97454
AX746823	11.0662	22.3654	10.8602	12.0683	14.3036	20.9928
AX746830	3.09139	0.299145	3.86668	9.4434	4.92013	0.292788
AX746968	1.09077	2.19528	3.81357	19.3157	3.278	2.28464
AX747031	1.94466	2.28902	3.17897	9.93483	2.18894	2.71753
AX747064	3.30083	10.4181	0.953849	5.26766	1.27646	8.22375
AX747191	7.21366	14.7554	1.49388	0.780506	3.18881	0.469895
AX747250	0.299926	10.7203	6.85577	3.16045	0.171281	1.47738
AX747261	4.481975	4.04503	2.4223055	13.350405	1.760335	3.678875
AX747405	0.318596	0.898197	4.78166	5.53977	3.16807	5.59071
AX747444	7.9753	8.79217	2.2054	3.17902	7.71615	6.82453
AX747507	6.12003	11.2958	14.5141	3.43514	8.16736	9.28191
AX747630	5.23477	8.58664	3.60839	1.1966	3.81421	0.266118
AX747652	8.18049	10.578	13.091	16.1999	5.34579	14.5502
AX747730	1.41868	2.81497	9.34003	12.7645	7.90928	0.588523
AX747826	5.98189	11.2895	1.33788	2.06293	0.687832	3.31828
AX748157	11.781	18.1196	10.6916	10.4961	14.2911	13.461
AX748267	4.46034	7.80708	6.58626	5.40688	7.92653	0.786459
AX748273	4.98599	3.48177	5.59134	10.4692	0.507598	2.38175
AX748292	5.21678	4.37718	1.31411	5.49185	1.06621	9.32983
AX748339	11.3901	12.4329	16.4309	16.7119	8.05865	7.48612
AXDND1	10.8121	3.84738	3.44211	10.55209	2.7309955	3.84538
AXIN1	20.9278	33.21	29.6089	47.2308	31.8999	24.5363
AXIN2	10.0052475	13.0319645	10.62333	26.884705	22.25207	16.4706975
AXL	742.4875	648.63365	597.4649	744.913	410.0729	478.3319
AY927499	23.2461	18.2909	1.98146	13.192	5.33842	7.29493
AY940074	9.85516	16.5392	16.134	19.4441	26.0943	7.62415
AZGP1	3.5154	2.98028	1.0186	31.1143	4.20382	5.77823
AZGP1P1	3.53708	5.1007	1.75346	4.22049	1.78279	1.62596
AZI2	103.5513333	92.1282	80.9635	178.1308	113.7715333	91.28085
AZIN1	583.008	563.2605	481.2775	811.5875	385.2475	429.1265
AZIN2	37.5918	38.8995	45.5689	38.78225	27.405845	32.70935
AZU1	12.0115	7.00359	13.7006	11.5809	7.75337	6.28349
B2M	4730.3152	4388.9134	4581.05248	6223.562677	3712.07785	3839.816967
B3GALNT1	88.96596667	93.62206667	108.3484333	143.5329	79.77893333	79.68186667
B3GALNT2	49.7629075	58.190295	58.936725	96.7188825	50.8529045	59.9905825
B3GALT1	1.013108	3.2935585	4.536065	5.14179	3.69175	2.699655
B3GALT2	18.75582	24.30415	20.4656	45.5646	71.4945	33.94745
B3GALT4	5.931365	15.24965	13.441415	34.05531	33.544215	28.30002
B3GALT5	5.607846667	6.436066667	3.832574333	3.694726667	3.654043667	5.732493333
B3GALT6	136.6628467	106.152	83.70801333	148.7019713	82.76893667	75.42076533
B3GALTL	77.4757	44.05555	54.16285	167.1415	67.02325	88.10715
B3GAT1	4.56157	1.96912	0.896109	13.4728	1.47884	1.31121
B3GAT2	6.5339495	6.32631	6.1673495	3.955671	9.175209	6.129565
B3GAT3	41.8482	37.2148	32.6859	89.63705	40.5593	45.456
B3GNT1	121.15575	114.5933	99.8823	121.6246	83.17705	70.33845
B3GNT2	61.13831	53.28852333	75.89665	143.12043	53.82941933	65.95916133
B3GNT3	7.92007	4.57626	5.61893	17.5882	11.0392	2.2825
B3GNT4	6.60254	6.41218	21.9568	25.9234	11.4708	6.92412
B3GNT5	5.444946667	7.699633333	7.861163333	11.95688133	6.399694	6.606713333
B3GNT6	1.20577	2.532455	0.8438545	1.215225	5.268145	1.25584
B3GNT7	6.507	8.788802	5.37407425	5.44742625	3.51362875	4.5616575
B3GNT8	11.1191	10.1193	2.90068	19.693	5.92746	10.7757
B3GNT9	143.228	128.477	153.135	250.093	109.277	177.648
B3GNTL1	25.905	25.3035	26.36655	35.69535	14.04449	19.8008
B4GALNT1	7.85395	14.85979	11.375665	8.172875	8.80921	9.12888
B4GALNT2	7.04642	6.7268	7.3059	16.9571	3.12622	2.28044
B4GALNT3	7.512093333	3.773853333	6.07747	8.74188	2.486923333	1.74391
B4GALNT4	7.094183	7.312565	5.936137	5.891865	5.250575	2.534209
B4GALT1	23.18941833	35.73968	36.44663	58.25202167	44.86184667	30.0037
B4GALT2	64.5117	101.905	88.9442	191.584	56.7476	72.5631
B4GALT3	71.103075	58.430993	56.3691	79.69016	51.292666	43.27851
B4GALT4	153.9168	88.513	72.1081	183.583	68.78835	78.59025
B4GALT5	219.566	210.6785	221.698	670.0285	239.3455	245.768
B4GALT6	20.17176	42.6761575	42.792755	16.1341825	16.6049445	21.2282275
B4GALT7	107.6435	67.63195	68.8069	128.21385	72.65675	79.44895
B9D1	50.02216667	59.16206667	45.6358	59.29783333	22.29541667	18.17824667
B9D2	27.7281	22.2263	14.8317	45.4451	16.9504	15.4498
BAALC	62.10865	320.5235	176.5225	21.4058	19.05055	16.91435
BAALCOS	3.941555	5.493255	5.89284	9.179585	1.362025	5.22921
BAAT	7.18559	15.3644	15.7746	10.5272	1.94661	4.92049
BABAM1	337.585	286.397	293.496	350.244	261.05	231.512
BACE1	214.815375	255.30225	241.6085	382.497	229.652125	247.58275
BACE2	232.0199333	241.6696667	191.0915333	520.527	366.419	356.7916667
BACH1	63.09537333	98.64599667	72.00256667	44.91820167	32.80458	41.14346667
BACH2	4.481905	29.6138	21.94405	19.028	8.358955	7.868635
BAD	95.94213333	93.11573333	88.93506667	107.93652	70.5313	67.31536
BAG1	68.2315	83.4588	89.67066667	110.0962667	61.17517333	67.42888
BAG2	197.4041	177.6187333	159.8647	223.0463	101.7291	113.2267667
BAG3	824.266	629.155	545.112	1402.62	572.061	589.165
BAG4	170.7933	140.1017333	141.9224333	212.5532667	103.2511667	93.25456667
BAG5	113.255	129.5235333	125.9104333	189.5310333	108.2560667	99.06556667
BAG6	336.99357	362.747875	418.68563	380.411575	244.8224625	276.328075
BAGE	5.257889	5.48366	3.958705	8.41392	6.1112875	4.4389195
BAHCC1	11.70116	15.97641333	14.90370667	15.19721933	11.39449667	13.19783333
BAHD1	32.0825	27.4207	34.6165	54.5545	37.3923	24.0283
BAI1	2.96716	1.84496	3.77877	3.85789	1.5969	4.80326
BAI2	36.4051	53.8338	47.2412	68.2921	23.3746	29.2822
BAI3	5.8646365	1.61383	0.830442	6.092045	5.27353	0.7742675
BAIAP2	18.49751525	13.761726	19.6386375	16.2326725	7.16977125	8.5427905
BAIAP2-AS1	35.645018	36.817126	46.262398	39.821408	22.93699	21.99657
BAIAP2L1	72.17216667	68.53606667	84.72043333	113.6914333	52.39306667	41.64946667
BAIAP2L2	5.865	2.7119245	4.5442	11.16347	7.7433665	2.417825
BAIAP3	7.98722	6.01355	3.50331	2.653535	1.76365	3.992765
BAK1	50.839	41.5444	49.0319	54.9228	30.7104	15.0804
BAMBI	236.848	120.491	195.895	363.86	169.372	141.325
BANCR	2.03361	8.36291	1.41922	3.08064	5.41296	5.38529
BANF1	620.207	852.013	764.553	788.005	487.371	570.548
BANF2	3.9841	1.78555	11.7245	9.25077	2.66692	4.10837
BANK1	18.24883333	24.33203333	11.29829	31.77146667	24.12891333	13.22012333
BANP	126.2128333	104.8400333	110.7118333	131.3226333	72.50586667	84.52363333
BAP1	57.57635	79.49875	80.5707	96.0933	72.3775	97.67485
BARD1	17.14747	25.42789333	21.21313333	41.2867	26.40497	30.74044333
BARHL1	2.14735	7.76563	4.61912	5.16058	4.64773	1.90042
BARX1	7.41758	1.44856	3.80914	11.9288	3.41814	7.08875
BARX1-AS1	7.24454	10.5442	2.17627	12.7946	1.66307	1.5676
BARX2	2.75419	15.3949	5.77755	24.2626	2.48142	1.12757
BASP1	1409.68285	1401.24165	1359.97035	1658.0284	971.78898	896.90655
BATF	6.77947	28.4819	3.42787	26.0656	2.25227	27.5671
BATF2	7.01913	2.85673	7.33524	2.58367	7.34103	2.45507
BATF3	7.90493	1.59313	3.2593	6.17228	10.8492	5.21177
BAX	223.318	283.399	225.8575	141.7295	124.3135	112.9525
BAZ1A	90.4938	105.0582	82.6504	142.4165	70.5793	66.3442
BAZ1B	44.3204175	45.3820875	46.04301	60.07891	38.06474625	44.0990365
BAZ2A	35.486923	30.92468	37.9245	62.5394825	29.622245	40.012115
BAZ2B	52.6034	78.8348	67.1934	117.549	99.2932	98.2824
BBIP1	287.6165275	202.8384625	234.4052225	322.5012275	138.2134125	151.53793
BBOX1	1.11493	0.8445	3.36285	16.7145	6.39639	10.1826
BBS1	50.6163	63.48860333	47.83393333	86.5949	54.76831333	56.70125667
BBS10	85.7234	107.531	66.466	189.916	89.7003	95.5844
BBS12	106.303	80.119	82.7421	116.934	44.1358	65.6788
BBS2	168.108	153.604	161.161	227.655	127.609	118.695
BBS4	92.5776	79.6636	77.9743	197.8125	123.8379	93.96075
BBS5	15.129	21.6284	21.6555	11.7556	10.3668	11.2897
BBS7	72.70195	65.2296	52.53525	125.0135	52.49775	60.98725
BBS9	56.429522	45.183852	40.433128	59.7985782	44.317352	33.390338
BBX	227.2880857	195.25193	164.6487057	403.6238571	210.2562571	223.8049229
BC010186	11.0943	13.7182	12.8501	31.6537	14.6898	15.1696
BC012193	14.7469	4.92784	9.95792	25.0078	11.3703	9.27406
BC015159	11.5644	17.1399	3.49158	13.4273	0.871042	2.03945
BC016361	6.71691	1.20695	2.04098	0.477405	1.48762	1.05257
BC017209	1.37011	1.4019	0.694819	0.972675	1.06794	0.605768
BC021061	0.647004	3.81774	0.821674	0.725906	1.34056	0.713514
BC022047	53.6897	100.422	80.8298	122.054	97.6839	53.6096
BC022892	8.41744	8.50504	13.3789	0.819602	11.6341	8.31912
BC023201	2.01038	2.00775	1.2832	9.69669	1.40104	1.37843
BC024169	2.16675	13.0128	12.9401	9.22206	0.478423	0.26914
BC027448	13.821625	24.96175	15.93666	15.72105	39.942835	25.38358
BC028044	0.207166	6.18539	6.23686	11.9412	0.331225	8.02063
BC028670	5.27828	1.03721	1.49471	2.26704	7.52246	3.07056
BC030152	17.8362	18.2997	12.0939	3.5925	9.87446	8.00225
BC032415	1.161035	15.767	2.63571	6.193665	9.02618	12.35055
BC033164	5.98148	4.96209	3.03124	6.37673	12.7253	11.7595
BC033241	0.683113	0.401725	0.883715	0.496938	0.578487	1.61021
BC034416	2.49987	2.43969	1.6364	3.2768	2.09244	1.28279
BC034444	0.325471	1.00311	7.64453	5.02398	2.49927	1.14626
BC034788	1.10207	0.992884	3.36206	0.631766	0.24903	5.19242
BC035400	0.662953	5.06379	5.86155	9.55949	0.773839	9.32025
BC036209	0.396787	0.754215	0.305298	4.14596	8.8501	5.55446
BC036311	0.304961	6.73496	5.69365	4.49628	0.845372	3.66127
BC038205	0.192368	6.38559	7.59324	1.23629	1.21488	0.494827
BC039122	11.1561	5.93968	5.876	13.9354	4.22783	6.0669
BC039319	0.966205	3.61913	1.1997	3.73052	0.497816	2.60774
BC039487	0.925305	4.24366	6.50203	3.68081	0.137513	4.48197
BC039673	1.45177	7.26059	2.25974	9.44826	0.331985	4.52975
BC039686	1.88278	5.66977	6.20695	7.52464	3.47178	9.49155
BC040311	0.711195	3.00342	4.93625	7.0793	0.52511	4.99183
BC040734	0.400307	0.379058	3.55132	9.1232	1.94489	6.67557
BC040833	1.2323	10.6365	9.14327	14.925	9.27786	6.45745
BC041025	20.6406	35.6716	30.1539	19.5218	23.1854	9.56153
BC041363	0.736223	6.02834	2.02387	3.28744	6.18215	6.11236
BC041998	4.6033	1.37049	0.473203	5.99178	4.01337	0.226912
BC042029	1.60214	11.6615	3.74139	2.10476	6.80523	0.864917
BC042366	0.122244	1.37278	4.04161	0.65599	2.80157	0.316195
BC042374	4.07867	5.28197	0.382066	2.08106	4.43073	0.33671
BC042590	5.68205	1.86825	5.81204	3.84877	12.7116	10.163
BC043227	4.88338	6.6105	0.223583	1.11896	1.64383	0.482211
BC043291	6.85532	1.04483	0.655995	4.60037	0.335107	4.6306
BC043356	0.386714	4.68659	7.13963	8.75058	4.07727	1.67915
BC043540	5.368825	23.73015	25.4282	8.168695	8.755045	14.227
BC044596	11.1392	5.66229	13.8491	23.1917	12.0918	8.24207
BC044614	2.35695	3.4752	0.732156	5.21227	6.2657	0.274839
BC045559	1.23224	4.41319	0.161842	5.91428	0.214082	6.1571
BC045560	1.8101	7.96995	1.75307	1.03139	5.03812	1.33395
BC045779	4.05999	11.7324	2.12626	1.04222	0.894137	1.37483
BC045784	0.461253	0.60983	0.894127	1.11362	3.10868	14.6457
BC045788	3.61353	5.04303	0.669817	4.36171	7.29256	1.31391
BC045789	2.30178	7.17153	6.77801	3.89459	6.81666	3.31944
BC045791	1.09053	3.75758	0.371761	4.83479	3.66349	7.30697
BC045805	1.20878	2.06267	6.98259	5.9598	10.0987	5.93133
BC047364	8.08086	1.41416	0.963709	10.0682	2.85245	7.12533
BC047484	81.3486	65.6847	100.674	160.488	71.1043	107.442
BC047615	1.47195	6.05708	3.8832	7.48019	0.383346	1.53865
BC047626	8.88644	0.715241	7.82358	2.55494	4.14662	2.27469
BC047644	5.73782	1.74943	1.63184	5.50281	16.774	14.688
BC047651	1.13021	4.64983	9.55672	0.396676	0.129873	6.09651
BC048132	1.85581	0.342697	5.18288	4.27876	3.20166	4.42913
BC048141	10.4641	9.79404	12.0767	17.559	0.829874	8.41802
BC048420	7.09522	4.51144	0.573104	3.1248	0.136334	0.375406
BC048997	1.47999	0.297307	1.64771	3.49028	4.47063	0.840417
BC053951	1.83339	6.00381	0.834541	5.9825	1.07077	6.172
BC062753	204.487	183.956	188.487	263.583	117.376	113.782
BC062763	12.7356	16.1651	12.7705	27.2658	6.17401	12.2984
BC069004	10.0224	5.21354	17.2392	13.6551	10.2008	6.07556
BC069739	10.1375	0.866166	9.89473	15.0682	0.245132	0.619069
BC069756	1.98579	5.31759	5.88935	8.77251	0.657369	2.80881
BC069776	23.2819	22.9328	15.5265	21.1796	7.38062	7.80863
BC070118	27.4008	19.4318	22.0658	6.91023	3.46062	10.9053
BC070490	12.5907	6.96111	7.70381	12.261	10.7994	6.91961
BC079832	1.46671	1.12026	1.18152	1.08354	2.53193	0.591618
BC113958	0.415586	6.10761	2.06825	3.6966	8.85831	1.29265
BC130595	13.9189	17.9838	16.0779	5.93212	12.556	7.47833
BCAM	7.61834	11.65891	4.45522	5.29461	6.972375	6.02596
BCAN	8.0171	6.90844	8.58029	12.5410405	13.6888775	6.74505275
BCAP29	185.5139833	137.6060633	123.73503	243.89985	121.5355183	121.24185
BCAP31	843.366	570.34	614.978	788.216	426.666	476.25
BCAR1	40.89948	43.02905	47.41801	72.134455	33.597655	39.7797
BCAR3	310.76	219.251	186.267	262.958	145.63	121.572
BCAR4	1.41678	8.86147	2.79177	0.777718	5.247	2.57557
BCAS1	10.2758	7.2439	4.71542	11.8346	10.122	5.33076
BCAS2	489.219	379.955	384.756	663.07	354.271	353.662
BCAS3	36.7006	59.1036	54.9952	81.6946	60.5019	43.7808
BCAS4	36.57676	19.57376	20.938304	37.36118	14.312716	15.390604
BCAT1	434.537	544.42825	303.925525	583.703675	339.88005	288.44315
BCAT2	50.3964	71.13865	57.8909	77.39303	45.437715	47.50945
BCCIP	195.9861	142.7625	133.2769333	175.2437667	84.87083333	95.2288
BCDIN3D	37.9854	48.4528	41.0585	49.3555	34.6094	37.2039
BCDIN3D-AS1	2.867235	7.13038	11.212705	6.5937545	7.99034	4.081525
BCHE	5.77285	3.7062	4.66821	0.871562	0.475544	0.378436
BCKDHA	54.5261	71.8299	75.4241	66.6147	53.9234	68.9563
BCKDHB	49.341	61.89575	45.7954	53.51935	31.0237	26.32405
BCKDK	116.945	121.525	136.473	148.242	92.0332	87.4473
BCL10	177.0881367	161.1403033	138.01781	182.6044133	96.43261333	114.5926333
BCL11A	3.13489	5.5296375	9.05867	9.78762	3.4054775	22.405725
BCL11B	5.357906667	9.106706667	5.838126667	4.59933	1.926999	8.234936667
BCL2	7.5719925	14.6052025	14.6562375	20.971865	15.1823175	15.795685
BCL2A1	9.21	10.3985	8.28035	3.8553	0.186764	1.7504
BCL2L1	134.883585	112.7207775	93.849185	84.732935	62.79795	59.224975
BCL2L10	10.50793	1.205964	1.835901	4.498305	3.6710635	4.386315
BCL2L11	21.81356286	26.00728929	26.57818671	19.141	20.70480714	20.46388143
BCL2L12	33.5116	51.9351	37.1467	31.3312	26.8757	27.9492
BCL2L13	114.535812	93.3288	88.6399	121.4888	69.5352186	68.372318
BCL2L14	3.1390605	2.147739	2.698453333	4.927695	0.979141	4.181328833
BCL2L15	5.570763333	5.289463333	2.532070333	7.01717	7.071736667	1.873317667
BCL2L2	150.7301	96.1027	112.44245	182.0763	89.1606	100.247
BCL6	157.5491333	187.2473333	155.2714333	333.8596333	316.4160333	232.4186667
BCL6B	5.4281575	9.18411	10.8153025	11.61255	7.4343225	9.877585
BCL7A	21.2504	31.45025	19.55645	53.94555	38.6758	25.6474
BCL7B	107.352	108.517	85.8774	210.524	106.57	118.213
BCL7C	177.745	252.86	207.676	161.769	109.707	106.208
BCL9	26.2509	33.0956	38.4555	60.0186	15.5619	46.8386
BCL9L	58.52665	65.36045	57.6093	133.386	64.04565	48.48505
BCLAF1	261.5011	283.9321833	230.435085	298.2617383	184.377903	214.3528875
BCMO1	5.4797	0.824329	3.32699	1.09963	1.13248	1.31697
BCO2	1.01584	0.490444	0.876238	8.4014	24.2805	17.501
BCOR	22.71898	30.01695	36.613175	41.69535	26.9615975	41.0721175
BCORL1	23.8645325	21.8980475	22.6003225	27.2244805	24.57799475	19.538215
BCORP1	5.58813	1.00147	6.56646	0.466554	6.07916	5.23343
BCR	61.93083333	40.06083333	40.5798	78.94206667	39.61213333	35.7633
BCRP3	7.973265	9.05658	15.027	8.49476	15.5273	9.58623
BCS1L	102.321	127.254	112.882	110.218	81.2519	87.8234
BD495725	16.022	2.07446	3.74936	31.5813	20.5799	29.471
BDH1	7.07962	11.880275	15.18302	13.949655	3.186548	9.61846
BDH2	468.2648	409.5065	312.2022	621.9011	404.00895	404.81115
BDKRB1	202.04	155.443	73.4475	4.99951	3.87862	10.3922
BDKRB2	61.3787	96.0669	72.7804	61.704	15.6295	20.326
BDNF	245.9385	75.5247	71.9399	74.6264	35.10195	26.7767
BDNF-AS	13.0565	14.24272	7.27782	5.724235	1.4337545	1.500371
BDP1	53.59392567	60.35381833	47.90447	102.74866	51.000417	50.8221
BEAN1	6.17184	1.75598	11.6485	10.1282	11.1061	10.6644
BECN1	277.64179	220.1786033	213.4192973	273.0876867	152.79592	158.8927333
BEGAIN	2.42111	6.79073	3.54998	3.44153	3.02295	7.27532
BEND2	0.761138	14.6908	8.19854	13.4641	9.01975	1.22187
BEND3	32.3569	23.7829	35.7611	43.0371	25.2577	32.4194
BEND4	0.9930995	2.826765	2.9556	6.47217	4.2119705	1.413885
BEND5	2.2829815	3.630625	8.623715	2.44005	6.75924	8.762195
BEND6	36.00735	85.36335	69.0045	24.69005	37.519455	22.127215
BEND7	23.35748	19.44202667	10.80857833	16.47045	7.717165333	7.658873333
BEST1	9.527946667	17.58916667	11.98172333	20.16143333	20.18986667	11.44754
BEST2	9.37406	13.337	7.85844	6.89853	8.14239	1.93153
BEST3	5.387455	4.461635333	3.217069	8.489518333	2.529282333	5.688813333
BEST4	0.745179	0.744907	6.96064	0.7204	1.38967	1.30939
BET1	345.467	295.544	307.814	472.797	206.196	225.865
BET1L	72.13775	51.86275	71.10985	104.4221	62.8266	94.259
BEX1	373.619	83.8607	33.6352	81.5324	17.7928	11.9706
BEX2	11.1304	17.5798	1.6483	1.40102	2.56791	8.98185
BEX4	39.3805	80.0752	38.0105	13.6682	20.0927	8.27816
BEX5	11.5139	1.34704	8.64323	2.18973	6.97924	6.10587
BFAR	314.387	271	280.737	480.731	215.006	183.698
BFSP1	11.838	12.589	15.0693	22.9222	20.0295	11.9975
BFSP2	1.80226	2.27862	2.67443	8.74072	1.03617	1.82467
BFSP2-AS1	5.328935	1.8031175	1.63223	6.58435	3.955535	3.9821275
BGLT3	21.1966	11.6854	6.60268	15.0028	10.9802	8.68447
BGN	435.351	1160.143333	1316.156667	1216.908667	1194.870333	1699.176667
BHLHB9	34.1482	25.8004	18.4329	30.5434	17.722	19.8973
BHLHE22	6.550525	4.13046	9.500615	7.43555	7.822305	6.6817
BHLHE23	8.14593	2.46562	0.643173	11.7179	2.86174	4.83018
BHLHE40	253.28035	260.15195	279.6905	146.4496	77.63505	164.26735
BHLHE41	70.8405075	55.734975	47.4793195	41.6548525	36.48706975	40.5078925
BHMT	0.507177	7.52822	0.900385	12.0675	2.73432	0.483454
BHMT2	84.30729667	44.67986667	26.44909267	142.3125667	41.24817667	34.07781667
BICC1	301.98135	405.7253	379.3107	599.345	367.6586	327.2951
BICD1	44.18618333	47.38645	41.74006667	64.6487	33.78851667	42.85825
BICD2	167.05705	142.4864	125.768925	232.228475	107.679725	141.984575
BID	132.4439333	96.86406667	105.1769	201.7106667	93.0009	97.96773333
BIK	4.88508	1.75463	3.51315	8.32376	0.810589	1.61254
BIN1	77.74784	86.09144	88.97592	79.09302	48.74312	51.91184
BIN2	1.52967	1.2077	1.61455	1.29195	1.26564	0.832974
BIN3	65.73305	67.47695	52.06715	51.89209	51.18267	42.9444
BIN3-IT1	12.3223	2.31945	1.79589	10.4617	3.51988	10.6358
BIRC2	718.071	609.371	538.763	1127.97	780.469	811.732
BIRC3	12.5436	7.58304	7.412543	51.5724	14.59535	25.4805
BIRC5	52.5398	74.56303333	57.62503333	24.54856667	25.82793333	35.85716667
BIRC6	314.416	299.8495	260.935	460.3475	339.3885	298.4415
BIRC7	15.8863	17.7812	22.5529	42.223	14.5486	9.49267
BIVM	60.50774	61.799922	61.48659	80.2466	54.032152	53.258056
BLACAT1	1.60578	0.801411	7.20981	1.26044	0.520969	6.85617
BLCAP	453.386	366.041	359.606	895.639	481.931	650.818
BLID	28.1947	30.823	11.4119	19.1693	5.547	8.28462
BLK	6.441275	2.320505	3.887145	2.084675	6.345894	1.73982
BLM	17.7803	23.2886	20.7361	3.75604	20.221	12.321
BLMH	108.172	100.082	92.2225	141.819	87.9133	80.6455
BLNK	3.47178	5.02849	3.13096	0.934294	4.98292	3.70849
BLOC1S1	301.614	413	384.622	365.691	297.722	293.985
BLOC1S2	769.277	904.629	763.511	712.702	457.496	526.34
BLOC1S3	33.252025	18.07559	29.618	46.82265	23.82816	33.295265
BLOC1S4	157.806	158.32	132.251	164.426	87.9633	94.1962
BLOC1S6	642.2416667	544.7386667	541.333	618.452	279.1303333	270.5806667
BLVRA	212.501208	159.80572	159.033968	306.09243	92.172494	137.117236
BLVRB	366.099	362.032	317.398	110.265	91.3812	100.604
BLZF1	50.1601575	48.90206125	31.1166365	83.1294725	25.40761	27.5904225
BMF	13.7758	10.1394	4.66991	10.0921	3.59761	16.4061
BMP1	42.68699743	58.47243814	54.36788514	132.9135371	79.71276129	114.9127743
BMP10	4.80432	16.6351	8.80994	6.01732	2.67672	8.48425
BMP15	7.04948	13.804	5.45646	13.6609	9.7836	6.37398
BMP2	15.8886	24.336035	3.969965	36.77505	37.7825	49.16125
BMP2K	41.15122967	41.08795	27.858882	52.78815683	28.8605415	33.03517667
BMP3	2.01734	5.85018	0.812731	2.31423	3.41165	1.79397
BMP4	27.4554	35.4372	23.7762	68.7224	75.7271	56.4137
BMP5	4.407235	11.359515	1.808026	8.792085	3.8964105	6.666925
BMP6	8.24042	3.91889	4.6129	55.27518333	28.2857	28.48172333
BMP7	6.05770525	9.722565	9.98915	11.9952945	6.29305	6.92136
BMP8A	3.296453333	1.72893	1.976526667	4.406	4.289212	2.469646667
BMP8B	11.10857333	13.05218	12.43576333	15.73102333	13.51326667	10.89662133
BMPER	81.9529	29.0928	15.6729	92.4591	28.3751	27.2317
BMPR1A	92.83888	105.986178	91.39636	158.47432	97.67868	97.04236
BMPR1B	23.97419	29.30753	28.71497	165.68566	44.28669667	71.89603333
BMPR2	138.12976	153.19706	142.67332	250.67208	124.0596	135.83682
BMS1	156.29	152.289	121.541	173.706	98.8248	117.192
BMS1P20	64.60976667	54.94786667	52.84562667	68.72128	39.24355333	42.68806
BMS1P5	10.67424	27.42845	18.77102	22.1416275	19.1073	19.0959
BMS1P6	32.0274	38.3479	24.7517	27.592	32.9195	22.23
BMX	1.25164	1.30033	6.94264	0.826119	0.742152	0.809388
BNC1	41.07425	29.27625	41.32655	24.8574	17.76145	13.02765
BNC2	97.20356667	136.2921	119.8139433	118.6251333	84.35662667	92.70332
BNIP1	54.11896667	44.57996667	51.89396667	76.17983333	28.2907	51.5045
BNIP2	236.791	259.6515	185.7735	354.721	186.889	152.513
BNIP3	1209.5935	695.333	666.7895	616.071	303.2105	327.517
BNIP3L	1517.06	1367.27	1175.697	1551.695	1007.3085	886.17
BNIPL	1.7822	1.63382	0.612081	5.02254	1.31572	1.21592
BOC	42.7338	46.49676667	66.94793333	138.5158333	72.02906667	121.2561
BOD1	548.08	625.47	485.351	456.804	342.943	306.422
BOD1L1	62.2039	65.48063333	49.53756667	80.7071	61.04366667	65.00577
BOD1L2	6.71901	9.42815	1.59291	8.5873	3.83299	0.775793
BOK	93.0142	118.416	124.064	190.03	93.2317	179.619
BOLA1	42.8235	49.3411	31.3901	53.1962	42.6282	42.9364
BOLA2	13.6991	13.86137	9.06463	23.19465	17.1592	15.3215
BOLA3	779.08	556.632	436.761	795.667	396.744	583.141
BOLA3-AS1	9.894765	3.397325	1.4250225	17.78265	2.52103	4.901625
BOLL	2.71825	13.9623	10.8944	20.2653	5.23768	9.37702
BORA	32.5801	31.9227	24.1523	40.4117	15.0997	31.6834
BPESC1	1.81399	0.303095	1.92734	0.795399	3.88654	6.35248
BPGM	281.35	264.184	278.937	400.183	169.019	145.971
BPHL	33.6897	58.6152	39.8123	43.682	42.3574	46.8031
BPIFA1	4.56534	14.4309	18.5558	13.2087	5.5213	15.161
BPIFA2	13.2038	11.2221	5.31943	14.5346	8.9747	5.01201
BPIFA3	8.91183	4.80451	17.7765	31.3021	10.5927	8.17228
BPIFA4P	2.6112	6.66159	8.04893	0.970307	4.22101	1.29975
BPIFB1	3.21573	0.88749	1.20661	0.726083	1.58782	2.09187
BPIFB2	1.55553	1.22028	2.11252	6.28974	4.80682	2.85935
BPIFB4	10.2222	8.15149	1.53675	9.02316	0.678304	9.736
BPIFB6	1.5331	2.13047	7.93571	1.22163	2.29676	1.36365
BPIFC	11.3675	1.68959	5.3167	8.44793	3.26962	1.40828
BPNT1	26.801661	32.1924	28.92042	33.39095	16.84942733	16.40955667
BPTF	107.09902	126.19864	113.90508	187.2574	112.581766	126.13382
BPY2	2.41636	0.481986	0.443166	1.75492	0.737249	2.44111
BRAF	38.55996667	52.38476667	50.7975	58.70646667	44.29006667	49.01773333
BRAP	55.54815	54.2194	54.62455	72.7181	53.098075	54.390775
BRAT1	31.6368	52.6611	44.6683	40.235	37.9997	40.7428
BRCA1	23.6443	29.6616	30.43025	14.42119	18.89555	22.03935
BRCA2	12.94435	13.00695	3.385085	2.843825	4.4367	6.419325
BRCC3	130.405225	104.907425	96.5774	114.849725	69.1387	67.636675
BRD1	71.2123	68.2784	76.01435	86.5408	68.80455	72.94565
BRD2	196.9683333	207.3513333	178.8363333	359.949	192.6563333	226.3163333
BRD3	114.1398067	165.9056	171.1250933	179.3168	148.85826	121.5722357
BRD4	84.53896571	99.89836143	107.8314574	146.52692	96.76372843	85.69307429
BRD7	73.160295	85.73505	80.53617525	112.1252	69.214125	73.9309825
BRD7P3	1.62276	4.65688	1.099277	3.40474	2.43755	2.453135
BRD8	83.92343667	94.544449	78.52090333	111.8402367	85.640032	74.57633667
BRD9	89.4985	97.2952	113.587	153.255	131.364	105.089
BRDT	6.73862	4.90224	0.438483	0.992251	0.973557	4.36467
BRE	194.849	185.262	169.6	231.323	144.2806333	166.3506667
BRE-AS1	3.60386	3.37245	0.944982	2.18672	0.617398	4.81195
BREA2	8.84922	1.02452	1.74073	3.76037	1.08248	0.580506
BRF1	6.4031	6.8308725	5.776615	7.242055	3.06026	2.510947
BRF2	74.3512	73.83335	86.82825	173.98615	75.679	89.27735
BRI3	739.73195	675.94475	678.37985	857.418	469.5736	431.10795
BRI3BP	83.7354	66.5002	58.7118	167.711	63.1915	82.6538
BRICD5	14.9348	8.98615	7.58438	3.54281	7.86042	15.1756
BRINP1	27.74056	67.473869	57.48506	45.746205	75.355397	47.98062
BRINP2	1.25107	1.65424	0.805641	3.44196	1.17822	0.837933
BRINP3	0.444101	6.99018	0.751738	0.25941	0.645257	0.199615
BRIP1	26.8264	38.8592	24.49455	21.168	7.15228	17.99908
BRIX1	38.7606	31.2543	62.3803	134.341	52.4254	35.924
BRK1	819.34275	819.5205	770.43295	743.6761	493.0182	417.05765
BRMS1	113.922	159.796	104.136	131.18	104.58	86.9208
BRMS1L	58.55385	69.90405	58.56755	121.489	60.8703	46.64295
BROX	180.6025333	160.4951	152.048	191.3012333	107.8514	108.7604333
BRPF1	48.3324	32.8518	31.0984	82.7204	39.4908	42.7693
BRPF3	29.89580667	31.22629	22.37835667	51.88578	29.19416667	27.562
BRS3	8.3222385	4.596175	2.499615	7.31001	5.1707115	4.20818
BRSK1	3.29509	8.45005	19.6034	8.91199	19.468	5.13875
BRSK2	1.3039	1.931635	0.997106	4.55753	1.65979	1.6697065
BRWD1	22.60396625	32.994125	23.23544	34.4349125	23.5941125	23.9564875
BRWD1-IT2	16.8213	19.4717	16.8886	20.599	16.3618	5.44167
BRWD3	13.49466667	14.59962733	12.362547	21.40846	10.43939667	9.5076
BSDC1	106.0800333	86.23776333	82.20445333	127.7397	84.31345667	78.50533333
BSG	349.55	735.988	662.444	288.629	258.01	310.688
BSN	2.78248	7.19791	1.33683	0.630713	0.958352	1.14127
BSN-AS2	7.34579	10.7449	0.781267	6.35478	6.03684	5.61724
BSND	6.489603333	4.238066667	4.581103333	10.19206667	5.443576667	8.432236667
BSPRY	1.952085	6.640185	6.078725	14.686215	7.848565	1.46207
BST1	195.946	77.0509	56.7675	66.7197	28.8169	15.9875
BST2	19.6062	3.01911	35.1711	128.114	10.5565	133.834
BTAF1	141.048	119.914	117.151	175.178	120.833	102.612
BTBD1	1041.43	876.047	792.11	1164.1	661.209	652.647
BTBD10	246.076	206.56	186.385	293.279	161.663	166.405
BTBD11	6.3590735	14.45509	9.192235	51.28625	16.11015	31.06925
BTBD16	0.685088	1.53487	0.494966	0.566039	0.348754	0.44262
BTBD17	9.97182	10.8487	1.27092	2.18979	0.677119	1.88209
BTBD18	0.793233	1.30216	8.45525	0.901841	2.65549	0.88744
BTBD19	37.58935	46.8542	54.2409	74.5181	47.9392975	57.718195
BTBD2	66.9776	81.5382	88.4272	67.8	46.4467	54.7373
BTBD3	132.321	127.111	99.1472	173.464	103.593	77.6543
BTBD6	301.529	297.863	260.905	448.468	239.109	277.79
BTBD7	101.58316	112.104026	110.534052	154.732028	77.146722	84.69568
BTBD8	4.71377	3.68824	12.3953	0.515951	0.434431	0.318636
BTBD9	20.2058475	21.861805	23.64123975	38.0527875	16.40030325	20.70203375
BTC	3.16344	1.0109315	2.15703	10.25215	2.8885995	3.54152
BTD	51.571825	44.03235	34.433	48.33595	19.034225	30.23015
BTF3	2390.203215	2181.553158	1974.25189	2297.759523	1264.328058	1301.458368
BTF3L4	169.4044	189.42818	180.53108	181.59812	103.8269086	110.678018
BTF3P11	1.09414	8.85956	0.140442	7.35845	0.262188	6.78404
BTG1	317.6202	469.1940567	480.0851633	599.6183033	630.1566133	428.5556433
BTG2	41.9853	34.4616	34.84905	51.31887	43.1413	26.613
BTG3	83.325035	144.631685	145.95011	104.0731115	68.256475	94.37795
BTG4	6.65343	0.9054835	3.403789	1.863475	1.900585	2.4694975
BTK	3.03234	7.48908	0.995316	4.31422	9.44353	2.16026
BTLA	8.08662	3.71776	0.712935	11.3307	7.17921	1.33848
BTN1A1	1.18184	0.531428	8.07465	0.580708	6.12546	0.456731
BTN2A1	75.811885	54.98801	66.5841725	146.736225	72.2862375	63.433295
BTN2A2	22.85595	29.40540667	26.64138	25.48042667	22.21251333	21.43724333
BTN2A3P	13.7589	8.0887	16.0727	15.1135	11.3155	11.4977
BTN3A1	94.6614	66.7242	66.6753	133.49835	79.86995	80.36395
BTN3A2	104.9232	76.5405	84.5471	242.568	108.6315	110.44065
BTN3A3	127.108	107.9752	86.4305	162.29	112.683	114.34315
BTNL2	1.78653	1.17808	0.762732	2.02649	7.06867	2.11518
BTNL3	22.7783	13.7651	13.8063	20.6385	8.12546	19.7382
BTNL8	10.5486	15.2476	1.22057	10.531	1.11061	0.884193
BTNL9	6.482502	10.0144742	4.1933036	11.407	2.314189	5.227284
BTRC	31.0236	29.28048	23.7917012	47.5798684	19.5172734	24.8414466
BUB1	18.085688	20.946116	17.4246464	4.936926	5.73235	9.77386
BUB1B	52.1409	93.2078	63.9009	48.0141	29.2249	57.8672
BUB3	397.5583983	352.9997483	311.3113683	418.4650117	230.28469	267.705564
BUD13	53.2199	62.2219	57.3487	75.6024	69.0896	61.169
BUD31	308.09692	273.13113	253.159835	287.795705	182.632775	181.40745
BVES	20.60102	37.7999	27.4116	116.70975	56.76585	52.80315
BVES-AS1	3.65357	14.7616	2.69822	16.8415	13.0985	15.1867
BX648501	0.55537	1.14429	1.28272	1.38975	2.96702	0.831096
BYSL	77.4982	93.9743	72.4453	111.671	47.373	68.3658
BZRAP1	10.467	4.31956	2.27613	5.45812	4.24957	6.89491
BZRAP1-AS1	5.07917	11.202485	6.84218	13.18365	6.733755	3.941905
BZW1	1776.895	1309.49	1146.34	1555.25	755.4985	840.1875
BZW2	615.305	517.961	422.402	786.239	318.226	408.027
C10orf10	167.404	97.3834	108.36185	784.449	478.825	262.45505
C10orf107	7.00671	8.76407	3.35575	1.17179	5.5142	0.520863
C10orf11	50.7239	91.4468	71.2337	68.3108	74.9074	54.8677
C10orf113	11.1277	11.2805	3.27829	5.84831	1.70465	1.93806
C10orf12	23.94339667	21.35503	17.30256333	36.9896	15.23131667	18.88891
C10orf126	3.44242	2.93545	2.08584	3.1452	1.322	0.440436
C10orf128	3.91517	8.00371	8.394855	11.95236	4.0186385	3.188315
C10orf2	25.5111	29.5403	18.4045	27.2395	14.418	20.8242
C10orf25	17.045	2.51809	3.78954	2.46641	8.87526	1.82848
C10orf32	487.068	438.08	384.542	633.666	555.282	469.722
C10orf35	3.24316	6.66387	16.2024	2.95082	5.7951	4.93197
C10orf40	2.31897	3.30842	5.63739	5.14082	5.98784	1.34662
C10orf53	10.994095	1.83515	7.457665	3.46435	2.77066	3.99485
C10orf54	70.9871	33.59829	52.18276	238.249	106.65355	86.76085
C10orf55	8.07913	3.93043	0.996136	10.4073	3.14269	10.3767
C10orf62	10.775	9.93594	12.1262	15.5289	6.21859	15.007
C10orf67	11.44292	7.557266667	1.706657667	7.15323	6.75194	12.74228
C10orf71	10.1059	10.8626	1.83459	5.68606	9.87862	7.07808
C10orf71-AS1	2.29305	4.89578	1.02118	4.01233	0.42692	3.10703
C10orf76	41.36006667	34.74334667	41.76247667	63.93283333	37.55886333	41.57738
C10orf82	15.8298	10.869	15.1494	13.982	9.0225	12.5678
C10orf85	10.2392	12.2488	11.5954	15.3903	7.87633	7.41512
C10orf88	57.9433	59.06245	44.80625	97.7116	51.26325	52.3143
C10orf90	17.33372	9.14844	12.1758	9.784076667	1.466610667	6.754943333
C10orf91	0.550605	1.73854	1.04092	7.49048	0.599142	1.63083
C10orf95	1.47753	4.41864	2.4285	2.63652	0.80374	1.31
C10orf99	1.44128	2.50751	1.276195	6.367375	4.6221155	9.153055
C11orf1	89.41528475	64.26811	73.327166	113.461145	39.88018	43.9881175
C11orf16	3.29478	3.53868	2.04302	4.00875	2.88353	2.63923
C11orf21	6.69289	11.059965	5.00768	8.371395	4.71495	8.93727
C11orf24	389.7295	287.6645	295.2155	663.786	247.2545	386.3895
C11orf30	26.28931067	30.15534833	18.60674667	32.80061833	21.24776667	24.94174333
C11orf31	546.6889	488.2633167	428.8102	420.3556683	254.3695833	231.51796
C11orf40	0.866963	1.07463	0.632088	4.87566	0.301918	0.513523
C11orf42	8.29877	2.56059	1.52036	5.83435	2.36029	4.07692
C11orf44	3.28655	2.48639	13.7595	7.2155	1.98006	10
C11orf45	19.2666	15.2784	18.7858	10.1134	7.85605	4.23354
C11orf49	113.9114	129.9857	119.801	127.7422	80.70905	92.84105
C11orf53	5.26816	4.41815	3.66006	4.99946	4.71802	8.81627
C11orf54	109.7933	108.1882	79.91031333	170.8205	88.72632333	71.00302667
C11orf57	43.14371667	49.28627333	43.414425	71.99998167	52.66805783	51.77817
C11orf58	558.685122	559.239163	489.7259304	781.677104	400.411266	375.677238
C11orf63	21.54415	24.176775	28.747235	39.77625	25.056025	23.67929
C11orf65	8.25178	1.58438	3.84237	8.77733	5.59895	3.57224
C11orf68	311.929	269.073	256.831	257.675	185.479	223.517
C11orf70	109.3033	73.32815	74.1686	130.31625	58.2436	70.77215
C11orf71	18.8354	25.7673	28.4439	25.6555	25.38255	31.42465
C11orf72	11.8769	14.7026	17.5057	23.9176	11.4189	21.5915
C11orf73	441.497	416.8985	384.6805	515.5495	264.2905	227.2936
C11orf74	168.923	186.793	138.478	163.742	85.2485	77.3998
C11orf80	11.8699	18.99865	11.13048	11.055255	8.448775	11.67316
C11orf83	47.9931	68.104	70.1509	55.1409	45.8177	43.0488
C11orf84	17.4504	24.522	34.0061	37.5907	16.9796	22.64
C11orf85	11.5041	1.06572	10.8193	16.129	4.95759	10.5212
C11orf86	17.8721	28.1182	16.3807	17.0271	11.4185	4.39259
C11orf87	39.88943333	15.91979	20.90825333	12.81943	6.621183333	4.830708667
C11orf88	3.25614	2.94296	6.7052	11.5891	4.02389	0.355814
C11orf92	1.52921	0.668502	5.21406	7.65345	1.22928	0.273816
C11orf94	10.4055	13.0013	3.41053	5.86741	8.18761	10.5116
C11orf95	70.84972	66.635	77.59526	121.3284	100.42225	68.788565
C11orf96	40.9252	129.263	89.5931	265.437	138.826	202.023
C11orf97	0.974077	4.05725	0.880045	1.49664	0.561876	0.502992
C12orf10	137.342	189.286	177.975	193.295	102.94	115.3
C12orf29	193.5715	160.194	133.86845	211.571	107.03615	100.84545
C12orf4	143.27215	144.513	119.61815	168.6576	117.8335	151.627
C12orf40	0.5682095	4.580029	1.128244	3.601995	3.871758	4.620362
C12orf42	5.91277	1.845795	3.1269325	9.390625	4.14962	4.74948
C12orf43	100.083	87.8605	49.5701	90.2224	65.0346	73.2963
C12orf45	83.2266	94.751	97.6916	102.523	31.0483	36.2508
C12orf49	76.1285666	75.138458	68.424819	104.2734118	65.781214	61.403851
C12orf5	306.535	253.756	208.145	515.994	159.269	175.773
C12orf50	0.334047	0.758185	0.201496	6.71423	6.30632	10.3889
C12orf54	6.6087	5.890496667	1.499466667	5.467183333	4.608746667	4.181793333
C12orf55	1.76094	15.5658	11.2308	5.56241	0.530228	7.42619
C12orf56	10.6598	10.1273	11.6191	12.9164	2.32614	7.97003
C12orf57	1045.54	1238.83	1519.15	1554.86	807.293	1255.72
C12orf60	22.21735	13.578225	6.1574525	13.251035	7.9983105	9.34392
C12orf61	22.1804	19.0287	15.0683	20.692	13.6378	22.25
C12orf65	27.01638533	31.77009567	36.333976	40.71979667	17.92384333	25.05291
C12orf66	32.60636667	20.87062667	21.49246667	23.82081	12.21781333	16.40656667
[truncated: 19,655 more rows]
